# Supplementary material for: Transcriptome Characterization of Dendrolimus punctatus and Expression Profiles at Different Developmental Stages
Source: PLoS One. 2016 Aug 25;11(8):e0161667. doi: 10.1371/journal.pone.0161667 (PMC4999207; doi:10.1371/journal.pone.0161667)
Supplement: S1 Table — (XLSX) [file pone.0161667.s001.xlsx]

## Sheet: annotation
S1 Table. Unigenes annotation by sequence similarity against the multiple protein databases.
Gene_ID	nr	swissprot	trembl	cog	GO	ipr	kegg
G0	hypothetical protein KGM_13458 [Danaus plexippus]	Twitchin OS=Caenorhabditis elegans GN=unc-22 PE=1 SV=3	Uncharacterized protein OS=Danaus plexippus GN=KGM_13458 PE=4 SV=1	COG0515|Serine/threonine protein kinase|RTKL|General function prediction only ; Signal transduction mechanisms ; Transcription ; Replication, recombination and repair ;	GO:0004672; protein kinase activity; Molecular Function GO:0004674; protein serine/threonine kinase activity; Molecular Function GO:0005515; protein binding; Molecular Function GO:0005524; ATP binding; Molecular Function GO:0006468; protein phosphorylation; Biological Process GO:0016772; transferase activity, transferring phosphorus-containing groups; Molecular Function	IPR000719; Protein kinase domain IPR002290; Serine/threonine- / dual specificity protein kinase, catalytic domain IPR003598; Immunoglobulin subtype 2 IPR003599; Immunoglobulin subtype IPR003961; Fibronectin, type III IPR007110; Immunoglobulin-like domain IPR008271; Serine/threonine-protein kinase, active site IPR011009; Protein kinase-like domain IPR013098; Immunoglobulin I-set IPR013783; Immunog…	NA
G1	hypothetical protein KGM_13458 [Danaus plexippus]	Twitchin OS=Caenorhabditis elegans GN=unc-22 PE=1 SV=3	Uncharacterized protein OS=Danaus plexippus GN=KGM_13458 PE=4 SV=1	COG0515|Serine/threonine protein kinase|RTKL|General function prediction only ; Signal transduction mechanisms ; Transcription ; Replication, recombination and repair ;	GO:0004672; protein kinase activity; Molecular Function GO:0004674; protein serine/threonine kinase activity; Molecular Function GO:0005515; protein binding; Molecular Function GO:0005524; ATP binding; Molecular Function GO:0006468; protein phosphorylation; Biological Process GO:0016772; transferase activity, transferring phosphorus-containing groups; Molecular Function	IPR000719; Protein kinase domain IPR002290; Serine/threonine- / dual specificity protein kinase, catalytic domain IPR003598; Immunoglobulin subtype 2 IPR003599; Immunoglobulin subtype IPR003961; Fibronectin, type III IPR007110; Immunoglobulin-like domain IPR008271; Serine/threonine-protein kinase, active site IPR011009; Protein kinase-like domain IPR013098; Immunoglobulin I-set IPR013783; Immunog…	NA
G10	PREDICTED: uncharacterized protein LOC101742695 [Bombyx mori]	Zinc finger protein 462 OS=Homo sapiens GN=ZNF462 PE=1 SV=3	Uncharacterized protein OS=Bombyx mori PE=4 SV=1	NA	GO:0046872; metal ion binding; Molecular Function	IPR007087; Zinc finger, C2H2 IPR015880; Zinc finger, C2H2-like	NA
G100	hypothetical protein KGM_04185 [Danaus plexippus]	Putative leucine-rich repeat-containing protein DDB_G0290503 OS=Dictyostelium discoideum GN=DDB_G0290503 PE=4 SV=1	Uncharacterized protein OS=Danaus plexippus GN=KGM_04185 PE=4 SV=1	COG0419|ATPase involved in DNA repair|L|Replication, recombination and repair ;	NA	IPR019528; Pericentrin/AKAP-450 centrosomal targeting domain	NA
G1000	PREDICTED: filamin-C-like [Bombyx mori]	Filamin-A OS=Drosophila melanogaster GN=cher PE=1 SV=2	Uncharacterized protein OS=Bombyx mori PE=4 SV=1	COG5069|Ca2+-binding actin-bundling protein fimbrin/plastin (EF-Hand superfamily)|Z|Cytoskeleton ;	GO:0003779; actin binding; Molecular Function GO:0005515; protein binding; Molecular Function	IPR001298; Filamin/ABP280 repeat IPR001589; Actinin-type, actin-binding, conserved site IPR001715; Calponin homology domain IPR013783; Immunoglobulin-like fold IPR014756; Immunoglobulin E-set IPR017868; Filamin/ABP280 repeat-like	K04437 FLNA; filamin K04437 Environmental Information Processing; Signal transduction; MAPK signaling pathway [PATH:ko04010] Cellular Processes; Cell communication; Focal adhesion [PATH:ko04510] Human Diseases; Cancers; Proteoglycans in cancer [PATH:ko05205] Human Diseases; Infectious diseases; Salmonella infection [PATH:ko05132]
G10000	sphingosine-1-phosphate phosphohydrolase [Aedes aegypti] gb|EAT37263.1| AAEL010728-PA [Aedes aegypti]	Sphingosine-1-phosphate phosphatase 1 OS=Rattus norvegicus GN=Sgpp1 PE=2 SV=2	Uncharacterized protein OS=Bombyx mori PE=4 SV=1	COG0671|Membrane-associated phospholipid phosphatase|I|Lipid transport and metabolism ;	GO:0003824; catalytic activity; Molecular Function GO:0016020; membrane; Cellular Component	IPR000326; Phosphatidic acid phosphatase type 2/haloperoxidase	K04716 SGPP1; sphingosine-1-phosphate phosphatase 1 [EC:3.1.3.-] [EC:3.1.3.-] Metabolism; Lipid metabolism; Sphingolipid metabolism [PATH:ko00600]
G10001	PREDICTED: uncharacterized protein LOC101743675 [Bombyx mori]	NA	Uncharacterized protein OS=Bombyx mori GN=Bmo.6856 PE=4 SV=1	NA	GO:0016772; transferase activity, transferring phosphorus-containing groups; Molecular Function	IPR004119; Protein of unknown function DUF227 IPR011009; Protein kinase-like domain IPR015897; CHK kinase-like	NA
G10002	hypothetical protein KGM_02455 [Danaus plexippus]	Peptidyl-prolyl cis-trans isomerase FKBP6 OS=Mus musculus GN=Fkbp6 PE=2 SV=1	Uncharacterized protein OS=Danaus plexippus GN=KGM_02455 PE=4 SV=1	NA	GO:0005515; protein binding; Molecular Function GO:0006457; protein folding; Biological Process	IPR001179; Peptidyl-prolyl cis-trans isomerase, FKBP-type, domain IPR011990; Tetratricopeptide-like helical IPR013026; Tetratricopeptide repeat-containing domain IPR019734; Tetratricopeptide repeat IPR023566; Peptidyl-prolyl cis-trans isomerase, FKBP-type	K09572
G10005	alpha amylase precursor [Bombyx mori] gb|ACJ49024.1| alpha amylase [Bombyx mori]	Maltase A1 OS=Drosophila melanogaster GN=Mal-A1 PE=2 SV=2	Alpha amylase OS=Bombyx mori GN=LOC100500759 PE=2 SV=1	COG0366|Glycosidases|G|Carbohydrate transport and metabolism ;	GO:0003824; catalytic activity; Molecular Function GO:0005975; carbohydrate metabolic process; Biological Process GO:0043169; cation binding; Molecular Function	IPR006047; Glycosyl hydrolase, family 13, catalytic domain IPR006589; Glycosyl hydrolase, family 13, subfamily, catalytic domain IPR013780; Glycosyl hydrolase, family 13, all-beta IPR013781; Glycoside hydrolase, catalytic domain IPR015902; Glycoside hydrolase, family 13 IPR017853; Glycoside hydrolase, superfamily	K01187 malZ; alpha-glucosidase [EC:3.2.1.20] [EC:3.2.1.20] Metabolism; Carbohydrate metabolism; Galactose metabolism [PATH:ko00052] Metabolism; Carbohydrate metabolism; Starch and sucrose metabolism [PATH:ko00500]
G10007	putative beta-sarcoglycan [Danaus plexippus]	Beta-sarcoglycan OS=Oryctolagus cuniculus GN=SGCB PE=1 SV=1	Putative beta-sarcoglycan OS=Danaus plexippus GN=KGM_01616 PE=4 SV=1	NA	GO:0007517; muscle organ development; Biological Process GO:0016012; sarcoglycan complex; Cellular Component GO:0016021; integral component of membrane; Cellular Component	IPR006875; Sarcoglycan complex subunit protein IPR027659; Beta-sarcoglycan	K12566 SGCB; beta-sarcoglycan K12566 Human Diseases; Cardiovascular diseases; Hypertrophic cardiomyopathy (HCM) [PATH:ko05410] Human Diseases; Cardiovascular diseases; Arrhythmogenic right ventricular cardiomyopathy (ARVC) [PATH:ko05412] Human Diseases; Cardiovascular diseases; Dilated cardiomyopathy (DCM) [PATH:ko05414] Human Diseases; Cardiovascular diseases; Viral myocarditis [PATH:ko05416]
G10008	PREDICTED: tafazzin homolog [Bombyx mori]	Tafazzin homolog OS=Drosophila melanogaster GN=Taz PE=2 SV=2	Uncharacterized protein OS=Bombyx mori PE=4 SV=1	NA	NA	IPR000872; Tafazzin	NA
G1001	hypothetical protein KGM_21438 [Danaus plexippus]	Receptor-type tyrosine-protein phosphatase N2 OS=Mus musculus GN=Ptprn2 PE=1 SV=2	Uncharacterized protein OS=Danaus plexippus GN=KGM_21438 PE=4 SV=1	COG5599|Protein tyrosine phosphatase|T|Signal transduction mechanisms ;	GO:0004725; protein tyrosine phosphatase activity; Molecular Function GO:0006470; protein dephosphorylation; Biological Process GO:0016311; dephosphorylation; Biological Process GO:0016791; phosphatase activity; Molecular Function	IPR000242; Protein-tyrosine phosphatase, receptor/non-receptor type IPR000387; Protein-tyrosine/Dual specificity phosphatase IPR003595; Protein-tyrosine phosphatase, catalytic IPR016130; Protein-tyrosine phosphatase, active site IPR021613; Protein-tyrosine phosphatase receptor IA-2	K07817 PTPRN; receptor-type tyrosine-protein phosphatase N [EC:3.1.3.48] [EC:3.1.3.48] Human Diseases; Endocrine and metabolic diseases; Type I diabetes mellitus [PATH:ko04940]
G10010	cytochrome P450 [Bombyx mori] dbj|BAM73807.1| cytochrome P450 [Bombyx mori]	Cytochrome P450 4d2 OS=Drosophila melanogaster GN=Cyp4d2 PE=2 SV=2	Cytochrome P450 OS=Bombyx mori GN=CYP4L6 PE=2 SV=1	COG2124|Cytochrome P450|Q|Secondary metabolites biosynthesis, transport and catabolism ;	GO:0005506; iron ion binding; Molecular Function GO:0016705; oxidoreductase activity, acting on paired donors, with incorporation or reduction of molecular oxygen; Molecular Function GO:0020037; heme binding; Molecular Function GO:0055114; oxidation-reduction process; Biological Process	IPR001128; Cytochrome P450 IPR002401; Cytochrome P450, E-class, group I IPR017972; Cytochrome P450, conserved site	K15001
G10012	PREDICTED: methyltransferase-like protein 16-like isoform X1 [Bombyx mori]	Methyltransferase-like protein 16 OS=Gallus gallus GN=METTL16 PE=2 SV=1	Putative methyltransferase 10 domain containing OS=Danaus plexippus GN=KGM_20765 PE=4 SV=1	COG3129|Predicted SAM-dependent methyltransferase|R|General function prediction only ;	GO:0008168; methyltransferase activity; Molecular Function	IPR010286; Ribosomal RNA large subunit methyltransferase F-like IPR017182; S-adenosyl-L-methionine dependent methyltransferase, Mett10D, predicted	K11393
G10014	phosphoserine aminotransferase [Antheraea pernyi]	Probable phosphoserine aminotransferase OS=Drosophila melanogaster GN=CG11899 PE=2 SV=1	Phosphoserine aminotransferase OS=Antheraea pernyi PE=2 SV=1	COG1932|Phosphoserine aminotransferase|HE|Coenzyme transport and metabolism ; Amino acid transport and metabolism ;	GO:0003824; catalytic activity; Molecular Function GO:0004648; O-phospho-L-serine:2-oxoglutarate aminotransferase activity; Molecular Function GO:0006564; L-serine biosynthetic process; Biological Process GO:0008152; metabolic process; Biological Process GO:0030170; pyridoxal phosphate binding; Molecular Function	IPR000192; Aminotransferase, class V/Cysteine desulfurase IPR003248; Phosphoserine aminotransferase, subgroup IPR015421; Pyridoxal phosphate-dependent transferase, major region, subdomain 1 IPR015422; Pyridoxal phosphate-dependent transferase, major region, subdomain 2 IPR015424; Pyridoxal phosphate-dependent transferase IPR020578; Aminotransferase class-V pyridoxal-phosphate binding site IPR0222…	K00831 serC, PSAT1; phosphoserine aminotransferase [EC:2.6.1.52] [EC:2.6.1.52] Metabolism; Overview; Carbon metabolism [PATH:ko01200] Metabolism; Overview; Biosynthesis of amino acids [PATH:ko01230] Metabolism; Energy metabolism; Methane metabolism [PATH:ko00680] Metabolism; Amino acid metabolism; Glycine, serine and threonine metabolism [PATH:ko00260] Metabolism; Metabolism of cofactors and vita…
G10015	PREDICTED: uncharacterized protein LOC101737984 [Bombyx mori]	NA	Uncharacterized protein OS=Bombyx mori GN=Bmo.5579 PE=4 SV=1	NA	NA	IPR011042; Six-bladed beta-propeller, TolB-like	NA
G10019	PREDICTED: protein enabled-like [Bombyx mori]	Protein enabled OS=Drosophila melanogaster GN=ena PE=1 SV=4	Putative vasodilator-stimulated phosphoprotein OS=Danaus plexippus GN=KGM_13213 PE=4 SV=1	NA	NA	IPR000697; WH1/EVH1 IPR011993; Pleckstrin homology-like domain	K05746 ENAH, MENA; enabled K05746 Cellular Processes; Cell motility; Regulation of actin cytoskeleton [PATH:ko04810]
G1002	PREDICTED: similar to protease, reverse transcriptase, ribonuclease H, integrase [Tribolium castaneum]	Retrovirus-related Pol polyprotein from transposon 412 OS=Drosophila melanogaster GN=POL PE=4 SV=1	Putative uncharacterized protein OS=Tribolium castaneum GN=TcasGA2_TC001735 PE=4 SV=1	COG2801|Transposase and inactivated derivatives|L|Replication, recombination and repair ;	GO:0003676; nucleic acid binding; Molecular Function GO:0003677; DNA binding; Molecular Function GO:0003723; RNA binding; Molecular Function GO:0003964; RNA-directed DNA polymerase activity; Molecular Function GO:0006278; RNA-dependent DNA replication; Biological Process GO:0015074; DNA integration; Biological Process	IPR000477; Reverse transcriptase IPR001584; Integrase, catalytic core IPR012337; Ribonuclease H-like domain IPR017956; AT hook, DNA-binding motif	NA
G10021	hypothetical protein KGM_10560 [Danaus plexippus]	Macoilin-1 OS=Danio rerio GN=tmem57a PE=2 SV=1	Uncharacterized protein OS=Danaus plexippus GN=KGM_10560 PE=4 SV=1	NA	GO:0016021; integral component of membrane; Cellular Component	IPR019130; Macoilin	NA
G10022	PREDICTED: sequestosome-1-like [Apis florea]	Sequestosome-1 OS=Mus musculus GN=Sqstm1 PE=1 SV=1	Sequestosome-1 OS=Apis cerana GN=ACCB09722 PE=2 SV=1	NA	GO:0008270; zinc ion binding; Molecular Function	IPR000433; Zinc finger, ZZ-type	NA
G10026	PREDICTED: trichohyalin-like [Bombyx mori]	Probable DNA double-strand break repair Rad50 ATPase OS=Aquifex aeolicus (strain VF5) GN=rad50 PE=3 SV=1	Uncharacterized protein OS=Danaus plexippus GN=KGM_01412 PE=4 SV=1	COG0419|ATPase involved in DNA repair|L|Replication, recombination and repair ;	NA	NA	NA
G10027	PREDICTED: transmembrane protein 165-like [Nasonia vitripennis]	Transmembrane protein 165 OS=Rattus norvegicus GN=Tmem165 PE=2 SV=1	Uncharacterized protein OS=Nasonia vitripennis PE=4 SV=1	COG2119|Predicted membrane protein|S|Function unknown ;	GO:0016020; membrane; Cellular Component	IPR001727; Uncharacterised protein family UPF0016	NA
G10028	p38 map kinase [Bombyx mori] dbj|BAE46743.1| p38 map kinase [Bombyx mori]	Mitogen-activated protein kinase 14B OS=Drosophila melanogaster GN=p38b PE=1 SV=1	p38 map kinase OS=Bombyx mori GN=p38 MAPK PE=2 SV=1	COG0515|Serine/threonine protein kinase|RTKL|General function prediction only ; Signal transduction mechanisms ; Transcription ; Replication, recombination and repair ;	GO:0004672; protein kinase activity; Molecular Function GO:0004707; MAP kinase activity; Molecular Function GO:0005524; ATP binding; Molecular Function GO:0006468; protein phosphorylation; Biological Process GO:0016772; transferase activity, transferring phosphorus-containing groups; Molecular Function	IPR000719; Protein kinase domain IPR002290; Serine/threonine- / dual specificity protein kinase, catalytic domain IPR003527; Mitogen-activated protein (MAP) kinase, conserved site IPR008352; Mitogen-activated protein (MAP) kinase, p38 IPR011009; Protein kinase-like domain IPR017441; Protein kinase, ATP binding site	K04441 P38; p38 MAP kinase [EC:2.7.11.24] [EC:2.7.11.24] Environmental Information Processing; Signal transduction; Rap1 signaling pathway [PATH:ko04015] Environmental Information Processing; Signal transduction; MAPK signaling pathway [PATH:ko04010] Environmental Information Processing; Signal transduction; MAPK signaling pathway - yeast [PATH:ko04011] Environmental Information Processing; Signa…
G1003	hypothetical protein KGM_14990 [Danaus plexippus]	CLIP-associating protein OS=Drosophila melanogaster GN=chb PE=1 SV=1	Uncharacterized protein OS=Danaus plexippus GN=KGM_14990 PE=4 SV=1	NA	GO:0005488; binding; Molecular Function	IPR011989; Armadillo-like helical IPR016024; Armadillo-type fold IPR024395; CLASP N-terminal domain	K16578
G10030	PREDICTED: uncharacterized protein LOC101739641 [Bombyx mori]	Glutamate-rich protein 2 OS=Homo sapiens GN=ERICH2 PE=2 SV=1	Uncharacterized protein OS=Bombyx mori PE=4 SV=1	NA	NA	IPR026703; Glutamate-rich protein 2	NA
G10031	hypothetical protein KGM_18224 [Danaus plexippus]	Carbonic anhydrase-related protein 10 OS=Pongo abelii GN=CA10 PE=2 SV=1	Uncharacterized protein OS=Danaus plexippus GN=KGM_18224 PE=4 SV=1	COG3338|Carbonic anhydrase|P|Inorganic ion transport and metabolism ;	GO:0004089; carbonate dehydratase activity; Molecular Function GO:0005576; extracellular region; Cellular Component GO:0008270; zinc ion binding; Molecular Function	IPR001148; Alpha carbonic anhydrase IPR018347; Carbonic anhydrase, CAH2-like, metazoa IPR023561; Carbonic anhydrase, alpha-class	NA
G10032	ADP-ribosylation factor-like protein [Bombyx mori] gb|ABD36185.1| ADP-ribosylation factor-like protein [Bombyx mori]	ADP-ribosylation factor-like protein 8 OS=Drosophila melanogaster GN=Gie PE=1 SV=1	ADP-ribosylation factor-like protein OS=Bombyx mori GN=LOC692858 PE=2 SV=1	COG1100|GTPase SAR1 and related small G proteins|R|General function prediction only ;	GO:0005525; GTP binding; Molecular Function GO:0005622; intracellular; Cellular Component GO:0006886; intracellular protein transport; Biological Process GO:0007264; small GTPase mediated signal transduction; Biological Process GO:0015031; protein transport; Biological Process	IPR003579; Small GTPase superfamily, Rab type IPR005225; Small GTP-binding protein domain IPR006687; Small GTPase superfamily, SAR1-type IPR006689; Small GTPase superfamily, ARF/SAR type IPR024156; Small GTPase superfamily, ARF type IPR027417; P-loop containing nucleoside triphosphate hydrolase	K07955
G10035	PREDICTED: iodotyrosine dehalogenase 1-like [Bombyx mori]	Iodotyrosine dehalogenase 1 OS=Homo sapiens GN=IYD PE=1 SV=2	Uncharacterized protein OS=Bombyx mori PE=4 SV=1	COG0778|Nitroreductase|C|Energy production and conversion ;	GO:0016491; oxidoreductase activity; Molecular Function	IPR000415; Nitroreductase-like	K17231 IYD, DEHAL1; iodotyrosine deiodinase [EC:1.22.1.1] [EC:1.22.1.1] Organismal Systems; Endocrine system; Thyroid hormone synthesis [PATH:ko04918]
G10036	serine protease 2 [Mamestra configurata]	Trypsin, alkaline C OS=Manduca sexta PE=2 SV=1	Serine protease 2 OS=Mamestra configurata GN=SP2 PE=2 SV=1	COG5640|Secreted trypsin-like serine protease|O|Posttranslational modification, protein turnover, chaperones ;	GO:0003824; catalytic activity; Molecular Function GO:0004252; serine-type endopeptidase activity; Molecular Function GO:0006508; proteolysis; Biological Process	IPR001254; Peptidase S1 IPR001314; Peptidase S1A, chymotrypsin-type IPR009003; Trypsin-like cysteine/serine peptidase domain IPR018114; Peptidase S1, trypsin family, active site	NA
G10037	PREDICTED: mediator of RNA polymerase II transcription subunit 31-like isoform X1 [Bombyx mori] ref|XP_004928901.1| PREDICTED: mediator of RNA polymerase II transcription subunit 31-like isoform X2 [Bombyx mori]	Mediator of RNA polymerase II transcription subunit 31 OS=Aedes aegypti GN=MED31 PE=3 SV=1	Mediator complex subunit 31 OS=Papilio xuthus PE=2 SV=1	COG5088|Rad5p-binding protein|R|General function prediction only ;	GO:0001104; RNA polymerase II transcription cofactor activity; Molecular Function GO:0006355; regulation of transcription, DNA-templated; Biological Process GO:0016592; mediator complex; Cellular Component	IPR008831; Mediator complex, subunit Med31	K15153
G10039	similar to CG12017 [Papilio xuthus]	NA	Similar to CG12017 OS=Papilio xuthus PE=2 SV=1	NA	NA	NA	NA
G1004	PREDICTED: alpha-mannosidase 2-like [Bombyx mori]	Alpha-mannosidase 2 OS=Drosophila melanogaster GN=alpha-Man-II PE=1 SV=2	Putative mannosidase alpha class 2a OS=Danaus plexippus GN=KGM_09802 PE=4 SV=1	COG0383|Alpha-mannosidase|G|Carbohydrate transport and metabolism ;	GO:0003824; catalytic activity; Molecular Function GO:0004553; hydrolase activity, hydrolyzing O-glycosyl compounds; Molecular Function GO:0004559; alpha-mannosidase activity; Molecular Function GO:0005975; carbohydrate metabolic process; Biological Process GO:0006013; mannose metabolic process; Biological Process GO:0008270; zinc ion binding; Molecular Function GO:0015923; mannosidase activity; …	IPR000602; Glycoside hydrolase family 38, N-terminal domain IPR011013; Galactose mutarotase-like domain IPR011330; Glycoside hydrolase/deacetylase, beta/alpha-barrel IPR011682; Glycosyl hydrolase family 38, C-terminal IPR013780; Glycosyl hydrolase, family 13, all-beta IPR015341; Glycoside hydrolase, family 38, central domain IPR027291; Glycoside hydrolase 38/57, N-terminal domain	K01231 MAN2; alpha-mannosidase II [EC:3.2.1.114] [EC:3.2.1.114] Metabolism; Glycan biosynthesis and metabolism; Glycosyltransferases [BR:ko01003] Metabolism; Glycan biosynthesis and metabolism; N-Glycan biosynthesis [PATH:ko00510] Metabolism; Glycan biosynthesis and metabolism; Various types of N-glycan biosynthesis [PATH:ko00513]
G10040	Glycerol kinase-2 [Bombyx mori] dbj|BAG06922.1| Glycerol kinase-2 [Bombyx mori]	Putative glycerol kinase 3 OS=Homo sapiens GN=GK3P PE=5 SV=2	Glycerol kinase-2 OS=Bombyx mori GN=GK-2 PE=2 SV=1	COG0554|Glycerol kinase|C|Energy production and conversion ;	GO:0005975; carbohydrate metabolic process; Biological Process GO:0016773; phosphotransferase activity, alcohol group as acceptor; Molecular Function	IPR018483; Carbohydrate kinase, FGGY, conserved site IPR018484; Carbohydrate kinase, FGGY, N-terminal IPR018485; Carbohydrate kinase, FGGY, C-terminal	K00864 glpK, GK; glycerol kinase [EC:2.7.1.30] [EC:2.7.1.30] Metabolism; Lipid metabolism; Glycerolipid metabolism [PATH:ko00561] Organismal Systems; Endocrine system; PPAR signaling pathway [PATH:ko03320] Organismal Systems; Environmental adaptation; Plant-pathogen interaction [PATH:ko04626]
G10044	PREDICTED: uncharacterized protein LOC101736537 [Bombyx mori]	NA	Uncharacterized protein (Fragment) OS=Pararge aegeria PE=4 SV=1	NA	NA	NA	NA
G10048	antennal esterase CXE5 [Spodoptera exigua]	Venom carboxylesterase-6 OS=Apis mellifera PE=2 SV=1	Antennal esterase CXE5 OS=Spodoptera exigua GN=CarE PE=2 SV=1	COG2272|Carboxylesterase type B|I|Lipid transport and metabolism ;	NA	IPR002018; Carboxylesterase, type B IPR019826; Carboxylesterase type B, active site	NA
G10050	PREDICTED: homeobox protein B-H1-like [Bombyx mori]	Homeobox protein B-H2 OS=Drosophila melanogaster GN=B-H2 PE=1 SV=3	B-H1 OS=Danaus plexippus GN=KGM_22302 PE=3 SV=1	NA	GO:0000976; transcription regulatory region sequence-specific DNA binding; Molecular Function GO:0003677; DNA binding; Molecular Function GO:0003700; sequence-specific DNA binding transcription factor activity; Molecular Function GO:0005634; nucleus; Cellular Component GO:0006355; regulation of transcription, DNA-templated; Biological Process GO:0043565; sequence-specific DNA binding; Molecular F…	IPR000047; Helix-turn-helix motif IPR001356; Homeobox domain IPR009057; Homeodomain-like IPR017970; Homeobox, conserved site IPR020479; Homeodomain, metazoa	K09360
G10052	putative WD repeat domain 45 [Danaus plexippus]	WD repeat domain phosphoinositide-interacting protein 4 OS=Mus musculus GN=Wdr45 PE=2 SV=1	Putative WD repeat domain 45 OS=Danaus plexippus GN=KGM_19766 PE=4 SV=1	NA	GO:0005515; protein binding; Molecular Function	IPR001680; WD40 repeat IPR015943; WD40/YVTN repeat-like-containing domain IPR017986; WD40-repeat-containing domain	NA
G10053	putative organic cation transporter [Danaus plexippus]	Solute carrier family 22 member 3 OS=Homo sapiens GN=SLC22A3 PE=1 SV=1	Putative organic cation transporter OS=Danaus plexippus GN=KGM_09334 PE=4 SV=1	COG0477|Permeases of the major facilitator superfamily|GEPR|Carbohydrate transport and metabolism ; Amino acid transport and metabolism ; Inorganic ion transport and metabolism ; General function prediction only ;	GO:0005215; transporter activity; Molecular Function GO:0006810; transport; Biological Process GO:0016020; membrane; Cellular Component GO:0016021; integral component of membrane; Cellular Component GO:0055085; transmembrane transport; Biological Process	IPR005829; Sugar transporter, conserved site IPR011701; Major facilitator superfamily IPR016196; Major facilitator superfamily domain, general substrate transporter IPR020846; Major facilitator superfamily domain	NA
G10054	PREDICTED: uncharacterized protein LOC101736674 [Bombyx mori]	NA	Uncharacterized protein OS=Papilio xuthus PE=2 SV=1	NA	NA	NA	NA
G10055	PREDICTED: protein AATF-like [Bombyx mori]	Protein AATF OS=Gallus gallus GN=AATF PE=2 SV=1	Uncharacterized protein OS=Bombyx mori GN=Bmo.13475 PE=4 SV=1	NA	GO:0005634; nucleus; Cellular Component	IPR012617; Apoptosis-antagonizing transcription factor, C-terminal IPR025160; AATF leucine zipper-containing domain	K14782
G10056	aldo-keto reductase, partial [Agrotis ipsilon]	Aldo-keto reductase AKR2E4 OS=Bombyx mori GN=akr2e PE=1 SV=1	Aldo-keto reductase (Fragment) OS=Agrotis ipsilon PE=2 SV=1	COG0656|Aldo/keto reductases, related to diketogulonate reductase|R|General function prediction only ;	GO:0016491; oxidoreductase activity; Molecular Function GO:0055114; oxidation-reduction process; Biological Process	IPR001395; Aldo/keto reductase IPR018170; Aldo/keto reductase, conserved site IPR020471; Aldo/keto reductase subgroup IPR023210; NADP-dependent oxidoreductase domain	NA
G10057	PREDICTED: uncharacterized protein LOC101738317 [Bombyx mori]	NA	Uncharacterized protein OS=Bombyx mori GN=Bmo.3114 PE=4 SV=1	NA	GO:0038032; termination of G-protein coupled receptor signaling pathway; Biological Process	IPR000342; Regulator of G protein signalling domain IPR016137; Regulator of G protein signalling superfamily	NA
G1006	PREDICTED: LOW QUALITY PROTEIN: DNA-directed RNA polymerase I subunit RPA1-like [Bombyx mori]	DNA-directed RNA polymerase I subunit RPA1 OS=Drosophila melanogaster GN=RpI1 PE=1 SV=2	DNA-directed RNA polymerase OS=Bombyx mori PE=3 SV=1	COG0086|DNA-directed RNA polymerase, beta' subunit/160 kD subunit|K|Transcription ;	GO:0003677; DNA binding; Molecular Function GO:0003899; DNA-directed RNA polymerase activity; Molecular Function GO:0005634; nucleus; Cellular Component GO:0006351; transcription, DNA-templated; Biological Process GO:0008270; zinc ion binding; Molecular Function	IPR000722; RNA polymerase, alpha subunit IPR006592; RNA polymerase, N-terminal IPR007066; RNA polymerase Rpb1, domain 3 IPR007080; RNA polymerase Rpb1, domain 1 IPR007081; RNA polymerase Rpb1, domain 5 IPR007083; RNA polymerase Rpb1, domain 4 IPR015699; DNA-directed RNA pol I, largest subunit	K02999 RPA1, POLR1A; DNA-directed RNA polymerase I subunit RPA1 [EC:2.7.7.6] [EC:2.7.7.6] Metabolism; Nucleotide metabolism; Purine metabolism [PATH:ko00230] Metabolism; Nucleotide metabolism; Pyrimidine metabolism [PATH:ko00240] Genetic Information Processing; Transcription; RNA polymerase [PATH:ko03020]
G10060	hypothetical protein KGM_18620 [Danaus plexippus]	Transmembrane channel-like protein 1 OS=Caenorhabditis elegans GN=tmc-1 PE=2 SV=2	Uncharacterized protein OS=Danaus plexippus GN=KGM_18620 PE=4 SV=1	NA	GO:0016021; integral component of membrane; Cellular Component	IPR012496; TMC	NA
G10061	PREDICTED: voltage-dependent anion-selective channel-like isoform X4 [Bombyx mori] ref|XP_004931713.1| PREDICTED: voltage-dependent anion-selective channel-like isoform X5 [Bombyx mori]	Voltage-dependent anion-selective channel OS=Drosophila melanogaster GN=porin PE=1 SV=3	Uncharacterized protein OS=Bombyx mori PE=4 SV=1	NA	GO:0005741; mitochondrial outer membrane; Cellular Component GO:0006820; anion transport; Biological Process GO:0008308; voltage-gated anion channel activity; Molecular Function GO:0044070; regulation of anion transport; Biological Process GO:0055085; transmembrane transport; Biological Process	IPR001925; Porin, eukaryotic type IPR023614; Porin domain IPR027246; Eukaryotic porin/Tom40	K15040 VDAC2; voltage-dependent anion channel protein 2 K15040 Environmental Information Processing; Signal transduction; Calcium signaling pathway [PATH:ko04020] Environmental Information Processing; Signal transduction; cGMP - PKG signaling pathway [PATH:ko04022] Human Diseases; Neurodegenerative diseases; Parkinson's disease [PATH:ko05012] Human Diseases; Neurodegenerative diseases; Huntington…
G10062	hypothetical protein KGM_04816 [Danaus plexippus]	NA	Uncharacterized protein OS=Pararge aegeria PE=4 SV=1	NA	NA	NA	NA
G10063	hypothetical protein KGM_00092 [Danaus plexippus]	Aminoacylase-1 OS=Mus musculus GN=Acy1 PE=1 SV=1	Uncharacterized protein OS=Danaus plexippus GN=KGM_00092 PE=4 SV=1	COG0624|Acetylornithine deacetylase/Succinyl-diaminopimelate desuccinylase and related deacylases|E|Amino acid transport and metabolism ;	GO:0004046; aminoacylase activity; Molecular Function GO:0005737; cytoplasm; Cellular Component GO:0006508; proteolysis; Biological Process GO:0006520; cellular amino acid metabolic process; Biological Process GO:0008152; metabolic process; Biological Process GO:0008237; metallopeptidase activity; Molecular Function GO:0016787; hydrolase activity; Molecular Function	IPR001261; ArgE/DapE/ACY1/CPG2/YscS, conserved site IPR002933; Peptidase M20 IPR010159; N-acyl-L-amino-acid amidohydrolase IPR011650; Peptidase M20, dimerisation domain	K14677 ACY1; aminoacylase [EC:3.5.1.14] [EC:3.5.1.14] Metabolism; Overview; 2-Oxocarboxylic acid metabolism [PATH:ko01210] Metabolism; Overview; Biosynthesis of amino acids [PATH:ko01230] Metabolism; Amino acid metabolism; Arginine and proline metabolism [PATH:ko00330]
G10064	PREDICTED: spondin-2-like [Bombyx mori]	Spondin-2 OS=Rattus norvegicus GN=Spon2 PE=1 SV=1	Uncharacterized protein OS=Danaus plexippus GN=KGM_01680 PE=4 SV=1	NA	NA	IPR000884; Thrombospondin, type 1 repeat IPR009465; Spondin, N-terminal	NA
G10066	unknown [Pectinophora gossypiella]	Probable RNA-directed DNA polymerase from transposon BS OS=Drosophila melanogaster GN=RTase PE=2 SV=1	Putative uncharacterized protein OS=Pectinophora gossypiella PE=4 SV=1	COG3344|Retron-type reverse transcriptase|L|Replication, recombination and repair ;	GO:0003723; RNA binding; Molecular Function GO:0003964; RNA-directed DNA polymerase activity; Molecular Function GO:0006278; RNA-dependent DNA replication; Biological Process	IPR000477; Reverse transcriptase	NA
G10068	hypothetical protein HELRODRAFT_164225 [Helobdella robusta]	NA	Uncharacterized protein OS=Helobdella robusta GN=HELRODRAFT_164225 PE=4 SV=1	NA	NA	IPR005135; Endonuclease/exonuclease/phosphatase	NA
G1007	PREDICTED: LOW QUALITY PROTEIN: homeotic protein spalt-major-like [Bombyx mori]	Homeotic protein spalt-major OS=Drosophila melanogaster GN=salm PE=1 SV=3	Uncharacterized protein OS=Bombyx mori PE=4 SV=1	COG5048|FOG: Zn-finger|R|General function prediction only ;	GO:0003676; nucleic acid binding; Molecular Function GO:0046872; metal ion binding; Molecular Function	IPR007087; Zinc finger, C2H2 IPR013087; Zinc finger C2H2-type/integrase DNA-binding domain IPR015880; Zinc finger, C2H2-like	NA
G10070	hypothetical protein KGM_11502 [Danaus plexippus]	NA	Uncharacterized protein OS=Acyrthosiphon pisum PE=4 SV=1	NA	GO:0003677; DNA binding; Molecular Function	IPR004210; BESS motif IPR006578; MADF domain	NA
G10072	PREDICTED: uncharacterized protein LOC101735705 [Bombyx mori]	NA	Modifier of mdg4 (Fragment) OS=Pararge aegeria PE=4 SV=1	NA	NA	IPR007588; Zinc finger, FLYWCH-type	NA
G10073	PREDICTED: EGF domain-specific O-linked N-acetylglucosamine transferase-like [Bombyx mori]	EGF domain-specific O-linked N-acetylglucosamine transferase OS=Drosophila melanogaster GN=Eogt PE=1 SV=1	Uncharacterized protein OS=Apis mellifera GN=LOC408434 PE=4 SV=1	NA	GO:0016757; transferase activity, transferring glycosyl groups; Molecular Function	IPR007657; Glycosyltransferase AER61, uncharacterised	K18134 EOGT; protein O-GlcNAc transferase [EC:2.4.1.255] [EC:2.4.1.255] Metabolism; Glycan biosynthesis and metabolism; Other types of O-glycan biosynthesis [PATH:ko00514]
G10074	PREDICTED: phosphatidylserine synthase 1-like [Bombyx mori]	Phosphatidylserine synthase 1 OS=Gallus gallus GN=PTDSS1 PE=2 SV=2	Phosphatidylserine synthase 1 OS=Pararge aegeria PE=4 SV=1	NA	GO:0006659; phosphatidylserine biosynthetic process; Biological Process	IPR004277; Phosphatidyl serine synthase	K08729 PTDSS1; phosphatidylserine synthase 1 [EC:2.7.8.-] [EC:2.7.8.-] Metabolism; Lipid metabolism; Glycerophospholipid metabolism [PATH:ko00564]
G10075	farnesyl diphosphate synthase 3 [Bombyx mori] dbj|BAF62115.1| farnesyl diphosphate synthase 3 [Bombyx mori]	Farnesyl pyrophosphate synthase OS=Gallus gallus GN=FDPS PE=1 SV=2	Farnesyl diphosphate synthase 3 OS=Bombyx mori GN=FPPS3_Bm PE=2 SV=1	COG0142|Geranylgeranyl pyrophosphate synthase|H|Coenzyme transport and metabolism ;	GO:0008299; isoprenoid biosynthetic process; Biological Process	IPR000092; Polyprenyl synthetase IPR008949; Terpenoid synthase	K00787 FDPS; farnesyl diphosphate synthase [EC:2.5.1.1 2.5.1.10] [EC:2.5.1.1 2.5.1.10] Metabolism; Metabolism of terpenoids and polyketides; Prenyltransferases [BR:ko01006] Metabolism; Metabolism of terpenoids and polyketides; Terpenoid backbone biosynthesis [PATH:ko00900] Human Diseases; Infectious diseases; HTLV-I infection [PATH:ko05166] Human Diseases; Infectious diseases; Influenza A [PATH:k…
G10076	hypothetical protein KGM_12076 [Danaus plexippus]	Ornithine decarboxylase 2 OS=Drosophila melanogaster GN=Odc2 PE=1 SV=2	Uncharacterized protein OS=Danaus plexippus GN=KGM_12076 PE=3 SV=1	COG0019|Diaminopimelate decarboxylase|E|Amino acid transport and metabolism ;	GO:0003824; catalytic activity; Molecular Function GO:0006596; polyamine biosynthetic process; Biological Process	IPR000183; Ornithine/DAP/Arg decarboxylase IPR002433; Ornithine decarboxylase IPR009006; Alanine racemase/group IV decarboxylase, C-terminal IPR022643; Orn/DAP/Arg decarboxylase 2, C-terminal IPR022644; Orn/DAP/Arg decarboxylase 2, N-terminal IPR022653; Orn/DAP/Arg decarboxylase 2, pyridoxal-phosphate binding site	K01581 E4.1.1.17, ODC1, speC, speF; ornithine decarboxylase [EC:4.1.1.17] [EC:4.1.1.17] Metabolism; Amino acid metabolism; Arginine and proline metabolism [PATH:ko00330] Metabolism; Metabolism of other amino acids; Glutathione metabolism [PATH:ko00480]
G1008	hypothetical protein KGM_05636 [Danaus plexippus]	Leucine-rich repeat and calponin homology domain-containing protein 3 OS=Homo sapiens GN=LRCH3 PE=1 SV=2	Uncharacterized protein OS=Danaus plexippus GN=KGM_05636 PE=4 SV=1	COG4886|Leucine-rich repeat (LRR) protein|S|Function unknown ;	GO:0005515; protein binding; Molecular Function	IPR001611; Leucine-rich repeat IPR001715; Calponin homology domain IPR003591; Leucine-rich repeat, typical subtype IPR025875; Leucine rich repeat 4	NA
G10081	putative zinc finger protein 617 [Danaus plexippus]	Zinc finger protein 431 OS=Mus musculus GN=Znf431 PE=1 SV=1	Putative zinc finger protein 617 OS=Danaus plexippus GN=KGM_19059 PE=4 SV=1	COG5048|FOG: Zn-finger|R|General function prediction only ;	GO:0003676; nucleic acid binding; Molecular Function GO:0005634; nucleus; Cellular Component GO:0008270; zinc ion binding; Molecular Function GO:0046872; metal ion binding; Molecular Function	IPR007087; Zinc finger, C2H2 IPR012934; Zinc finger, AD-type IPR013087; Zinc finger C2H2-type/integrase DNA-binding domain IPR015880; Zinc finger, C2H2-like	NA
G10083	hypothetical protein KGM_18572 [Danaus plexippus]	Protein phosphatase 1 regulatory subunit 12A OS=Danio rerio GN=ppp1r12a PE=2 SV=2	Uncharacterized protein OS=Danaus plexippus GN=KGM_18572 PE=4 SV=1	NA	NA	NA	NA
G10084	PREDICTED: lysophospholipid acyltransferase 7-like [Bombyx mori]	Lysophospholipid acyltransferase 7 OS=Xenopus laevis GN=mboat7 PE=2 SV=1	Uncharacterized protein OS=Bombyx mori PE=4 SV=1	COG5202|Predicted membrane protein|S|Function unknown ;	NA	IPR004299; Membrane bound O-acyl transferase, MBOAT	K13516 MBOAT7; lysophospholipid acyltransferase 7 [EC:2.3.1.-] [EC:2.3.1.-] Metabolism; Lipid metabolism; Glycerophospholipid metabolism [PATH:ko00564]
G10086	PREDICTED: armadillo repeat-containing protein 6 homolog [Bombyx mori]	Armadillo repeat-containing protein 6 homolog OS=Drosophila melanogaster GN=CG5721 PE=1 SV=1	Uncharacterized protein OS=Bombyx mori PE=4 SV=1	NA	GO:0000221; vacuolar proton-transporting V-type ATPase, V1 domain; Cellular Component GO:0005488; binding; Molecular Function GO:0005515; protein binding; Molecular Function GO:0015991; ATP hydrolysis coupled proton transport; Biological Process GO:0046961; proton-transporting ATPase activity, rotational mechanism; Molecular Function	IPR000225; Armadillo IPR004908; ATPase, V1 complex, subunit H IPR011989; Armadillo-like helical IPR016024; Armadillo-type fold	NA
G10088	PREDICTED: monocarboxylate transporter 3-like [Bombyx mori]	Monocarboxylate transporter 9 OS=Mus musculus GN=Slc16a9 PE=2 SV=1	Uncharacterized protein OS=Danaus plexippus GN=KGM_08342 PE=4 SV=1	NA	NA	IPR016196; Major facilitator superfamily domain, general substrate transporter	NA
G10092	pyruvate dehydrogenase [Danaus plexippus]	Pyruvate dehydrogenase E1 component subunit beta, mitochondrial OS=Rattus norvegicus GN=Pdhb PE=1 SV=2	Pyruvate dehydrogenase OS=Pararge aegeria PE=4 SV=1	COG0022|Pyruvate/2-oxoglutarate dehydrogenase complex, dehydrogenase (E1) component, eukaryotic type, beta subunit|C|Energy production and conversion ;	GO:0003824; catalytic activity; Molecular Function GO:0008152; metabolic process; Biological Process	IPR005475; Transketolase-like, pyrimidine-binding domain IPR005476; Transketolase, C-terminal IPR009014; Transketolase, C-terminal/Pyruvate-ferredoxin oxidoreductase, domain II	K00162 PDHB, pdhB; pyruvate dehydrogenase E1 component subunit beta [EC:1.2.4.1] [EC:1.2.4.1] Metabolism; Overview; Carbon metabolism [PATH:ko01200] Metabolism; Carbohydrate metabolism; Glycolysis / Gluconeogenesis [PATH:ko00010] Metabolism; Carbohydrate metabolism; Citrate cycle (TCA cycle) [PATH:ko00020] Metabolism; Carbohydrate metabolism; Pyruvate metabolism [PATH:ko00620] Environmental Infor…
G10093	UDP-glycosyltransferase UGT41A2 precursor [Bombyx mori] gb|AEW43176.1| UDP-glycosyltransferase UGT41A2 [Bombyx mori]	UDP-glucuronosyltransferase 2B2 OS=Rattus norvegicus GN=Ugt2b PE=1 SV=1	UDP-glycosyltransferase UGT41A2 OS=Bombyx mori GN=UGT41A2 PE=2 SV=1	COG1819|Glycosyl transferases, related to UDP-glucuronosyltransferase|GC|Carbohydrate transport and metabolism ; Energy production and conversion ;	GO:0008152; metabolic process; Biological Process GO:0016758; transferase activity, transferring hexosyl groups; Molecular Function	IPR002213; UDP-glucuronosyl/UDP-glucosyltransferase	NA
G10094	PREDICTED: uridine phosphorylase 1-like isoform X2 [Bombyx mori] ref|XP_004925518.1| PREDICTED: uridine phosphorylase 1-like isoform X3 [Bombyx mori]	Uridine phosphorylase 1 OS=Homo sapiens GN=UPP1 PE=1 SV=1	Uncharacterized protein OS=Bombyx mori PE=4 SV=1	COG2820|Uridine phosphorylase|F|Nucleotide transport and metabolism ;	GO:0003824; catalytic activity; Molecular Function GO:0004850; uridine phosphorylase activity; Molecular Function GO:0005737; cytoplasm; Cellular Component GO:0009116; nucleoside metabolic process; Biological Process GO:0009166; nucleotide catabolic process; Biological Process	IPR000845; Nucleoside phosphorylase domain IPR010059; Uridine phosphorylase, eukaryotic IPR018017; Nucleoside phosphorylase	K00757 udp, UPP; uridine phosphorylase [EC:2.4.2.3] [EC:2.4.2.3] Metabolism; Nucleotide metabolism; Pyrimidine metabolism [PATH:ko00240] Metabolism; Xenobiotics biodegradation and metabolism; Drug metabolism - other enzymes [PATH:ko00983]
G10096	hypothetical protein KGM_14186 [Danaus plexippus]	RNA-binding protein Nova-1 OS=Macaca fascicularis GN=NOVA1 PE=2 SV=1	Uncharacterized protein OS=Danaus plexippus GN=KGM_14186 PE=4 SV=1	NA	GO:0003723; RNA binding; Molecular Function	IPR004087; K Homology domain IPR004088; K Homology domain, type 1	K14944
G10097	hypothetical protein KGM_04296 [Danaus plexippus]	Splicing factor 3A subunit 3 OS=Mus musculus GN=Sf3a3 PE=2 SV=2	Uncharacterized protein OS=Danaus plexippus GN=KGM_04296 PE=4 SV=1	COG5188|Splicing factor 3a, subunit 3|A|RNA processing and modification ;	GO:0003676; nucleic acid binding; Molecular Function GO:0005634; nucleus; Cellular Component GO:0008270; zinc ion binding; Molecular Function	IPR000690; Zinc finger, C2H2-type matrin IPR021966; Splicing factor SF3a60 binding domain IPR024598; Domain of unknown function DUF3449	K12827 SF3A3, SAP61, PRP9; splicing factor 3A subunit 3 K12827 Genetic Information Processing; Transcription; Transcription factors [BR:ko03000] Genetic Information Processing; Transcription; Transcription machinery [BR:ko03021] Genetic Information Processing; Transcription; Spliceosome [PATH:ko03040]
G10098	PREDICTED: catalase-like [Bombyx mori]	Catalase OS=Callithrix jacchus GN=CAT PE=2 SV=3	Uncharacterized protein OS=Bombyx mori PE=3 SV=1	COG0753|Catalase|P|Inorganic ion transport and metabolism ;	GO:0004096; catalase activity; Molecular Function GO:0006979; response to oxidative stress; Biological Process GO:0020037; heme binding; Molecular Function GO:0055114; oxidation-reduction process; Biological Process	IPR010582; Catalase immune-responsive domain IPR011614; Catalase core domain IPR018028; Catalase, mono-functional, haem-containing IPR020835; Catalase-like domain IPR024711; Catalase, mono-functional, haem-containing, clades 1 and 3	NA
G10099	similar to CG17593 [Papilio xuthus]	Coiled-coil domain-containing protein 47 OS=Mus musculus GN=Ccdc47 PE=2 SV=2	Coiled-coil domain-containing protein 47 OS=Pararge aegeria PE=4 SV=1	NA	NA	IPR012879; Protein of unknown function DUF1682	NA
G101	PREDICTED: supervillin-like [Bombyx mori]	Supervillin OS=Bos taurus GN=SVIL PE=1 SV=2	Uncharacterized protein OS=Bombyx mori PE=4 SV=1	NA	GO:0003779; actin binding; Molecular Function	IPR007122; Villin/Gelsolin IPR007123; Gelsolin domain IPR015628; Supervillin	K10369
G1010	PREDICTED: probable ATP-dependent RNA helicase spindle-E-like [Bombyx mori]	Probable ATP-dependent RNA helicase spindle-E OS=Culex quinquefasciatus GN=spn-E PE=3 SV=1	Uncharacterized protein OS=Bombyx mori PE=4 SV=1	COG1643|HrpA-like helicases|L|Replication, recombination and repair ;	GO:0003676; nucleic acid binding; Molecular Function GO:0004386; helicase activity; Molecular Function GO:0005524; ATP binding; Molecular Function GO:0008026; ATP-dependent helicase activity; Molecular Function	IPR001650; Helicase, C-terminal IPR002999; Tudor domain IPR007502; Helicase-associated domain IPR011545; DNA/RNA helicase, DEAD/DEAH box type, N-terminal IPR014001; Helicase, superfamily 1/2, ATP-binding domain IPR027417; P-loop containing nucleoside triphosphate hydrolase	NA
G10104	geraniol synthase 1 [Olea europaea]	Geraniol synthase, chloroplastic OS=Ocimum basilicum GN=GES PE=1 SV=1	Geraniol synthase 1 OS=Olea europaea GN=GES1 PE=2 SV=1	NA	GO:0000287; magnesium ion binding; Molecular Function GO:0008152; metabolic process; Biological Process GO:0010333; terpene synthase activity; Molecular Function GO:0016829; lyase activity; Molecular Function	IPR001906; Terpene synthase, N-terminal domain IPR005630; Terpene synthase, metal-binding domain IPR008930; Terpenoid cyclases/protein prenyltransferase alpha-alpha toroid IPR008949; Terpenoid synthase	NA
G10105	glutamyl-tRNA amidotransferase subunit B [Bombyx mori] gb|ABD36220.1| glutamyl-tRNA amidotransferase subunit B [Bombyx mori]	Glutamyl-tRNA(Gln) amidotransferase subunit B, mitochondrial OS=Culex quinquefasciatus GN=CPIJ001717 PE=3 SV=1	Glutamyl-tRNA amidotransferase subunit B OS=Bombyx mori PE=2 SV=1	COG0064|Asp-tRNAAsn/Glu-tRNAGln amidotransferase B subunit (PET112 homolog)|J|Translation, ribosomal structure and biogenesis ;	GO:0016874; ligase activity; Molecular Function GO:0016884; carbon-nitrogen ligase activity, with glutamine as amido-N-donor; Molecular Function	IPR003789; Aspartyl/glutamyl-tRNA amidotransferase subunit B-related IPR006075; Aspartyl/Glutamyl-tRNA(Gln) amidotransferase, subunit B/E, catalytic IPR017959; Aspartyl/glutamyl-tRNA(Asn/Gln) amidotransferase, subunit B /E IPR018027; Asn/Gln amidotransferase	K02434 gatB, PET112; aspartyl-tRNA(Asn)/glutamyl-tRNA(Gln) amidotransferase subunit B [EC:6.3.5.6 6.3.5.7] [EC:6.3.5.6 6.3.5.7] Genetic Information Processing; Translation; Ribosome [BR:ko03011] Genetic Information Processing; Translation; Transfer RNA biogenesis [BR:ko03016] Genetic Information Processing; Translation; Aminoacyl-tRNA biosynthesis [PATH:ko00970]
G10106	PREDICTED: putative uncharacterized protein DDB_G0271606-like [Bombyx mori]	NA	Cuticular protein analogous to peritrophins 1-G OS=Danaus plexippus GN=KGM_19691 PE=4 SV=1	NA	GO:0005576; extracellular region; Cellular Component GO:0006030; chitin metabolic process; Biological Process GO:0008061; chitin binding; Molecular Function	IPR002557; Chitin binding domain	NA
G10108	carboxyl/choline esterase CCE001c [Helicoverpa armigera]	Juvenile hormone esterase OS=Heliothis virescens PE=1 SV=2	Carboxyl/choline esterase CCE001c OS=Helicoverpa armigera PE=2 SV=1	COG2272|Carboxylesterase type B|I|Lipid transport and metabolism ;	NA	IPR002018; Carboxylesterase, type B IPR019826; Carboxylesterase type B, active site	NA
G1011	PREDICTED: uncharacterized protein DDB_G0286591-like [Bombyx mori]	Tight junction-associated protein 1 OS=Mus musculus GN=Tjap1 PE=1 SV=1	Uncharacterized protein OS=Danaus plexippus GN=KGM_09931 PE=4 SV=1	NA	NA	NA	K06105 TJP4, PILT; tight junction protein 4 (peripheral) K06105 Cellular Processes; Cell communication; Tight junction [PATH:ko04530]
G10110	PREDICTED: dentin sialophosphoprotein-like [Bombyx mori]	NA	Uncharacterized protein OS=Danaus plexippus GN=KGM_21113 PE=4 SV=1	NA	NA	NA	NA
G10111	retrovirus-related Pol polyprotein from transposon TNT 1-94 [Trichinella spiralis] gb|EFV57947.1| retrovirus-related Pol polyprotein from transposon TNT 1-94 [Trichinella spiralis]	Retrovirus-related Pol polyprotein from transposon TNT 1-94 OS=Nicotiana tabacum PE=2 SV=1	Retrovirus-related Pol polyprotein from transposon TNT 1-94 OS=Trichinella spiralis GN=Tsp_01017 PE=4 SV=1	NA	GO:0003676; nucleic acid binding; Molecular Function GO:0015074; DNA integration; Biological Process	IPR001584; Integrase, catalytic core IPR012337; Ribonuclease H-like domain IPR013103; Reverse transcriptase, RNA-dependent DNA polymerase IPR025724; GAG-pre-integrase domain	NA
G10112	PREDICTED: solute carrier family 35 member F6-like isoform X1 [Bombyx mori] ref|XP_004933165.1| PREDICTED: solute carrier family 35 member F6-like isoform X2 [Bombyx mori]	Solute carrier family 35 member F6 OS=Pongo abelii GN=SLC35F6 PE=2 SV=1	Uncharacterized protein OS=Bombyx mori PE=4 SV=1	COG0697|Permeases of the drug/metabolite transporter (DMT) superfamily|GER|Carbohydrate transport and metabolism ; Amino acid transport and metabolism ; General function prediction only ;	GO:0006810; transport; Biological Process GO:0016021; integral component of membrane; Cellular Component	IPR009262; Solute carrier family 35 member SLC35F1/F2/F6 IPR012404; Uncharacterised conserved protein UCP036436, nucleotide-sugar transporter-related	NA
G10113	MOF protein [Bombyx mori] gb|ABQ51913.1| MOF protein [Bombyx mori]	Histone acetyltransferase KAT8 OS=Rattus norvegicus GN=Kat8 PE=2 SV=1	MOF protein OS=Bombyx mori GN=MOF PE=2 SV=1	COG5027|Histone acetyltransferase (MYST family)|B|Chromatin structure and dynamics ;	GO:0005634; nucleus; Cellular Component GO:0006355; regulation of transcription, DNA-templated; Biological Process GO:0016747; transferase activity, transferring acyl groups other than amino-acyl groups; Molecular Function	IPR000953; Chromo domain/shadow IPR002717; MOZ/SAS-like protein IPR016181; Acyl-CoA N-acyltransferase IPR016197; Chromo domain-like IPR025995; RNA binding activity-knot of a chromodomain	K11308
G10115	hypothetical protein KGM_19308 [Danaus plexippus]	NA	Uncharacterized protein OS=Danaus plexippus GN=KGM_19308 PE=4 SV=1	NA	GO:0016021; integral component of membrane; Cellular Component	IPR004031; PMP-22/EMP/MP20/Claudin superfamily	NA
G10116	PREDICTED: transmembrane protein 39A-like isoform X2 [Bombyx mori]	Transmembrane protein 39A OS=Homo sapiens GN=TMEM39A PE=2 SV=1	Uncharacterized protein OS=Bombyx mori PE=4 SV=1	NA	NA	IPR019397; Uncharacterised protein family TMEM39	NA
G10117	putative congenital dyserythropoietic anemia type I [Danaus plexippus]	Codanin-1 OS=Homo sapiens GN=CDAN1 PE=1 SV=4	Putative congenital dyserythropoietic anemia type I OS=Danaus plexippus GN=KGM_19286 PE=4 SV=1	NA	NA	NA	NA
G10119	PREDICTED: eukaryotic translation initiation factor 3 subunit A-like [Bombyx mori]	NA	Uncharacterized protein OS=Bombyx mori PE=4 SV=1	NA	NA	NA	NA
G10120	PREDICTED: vitellogenic carboxypeptidase-like [Bombyx mori]	Venom serine carboxypeptidase OS=Apis mellifera PE=2 SV=1	Uncharacterized protein OS=Bombyx mori GN=Bmo.11727 PE=4 SV=1	COG2939|Carboxypeptidase C (cathepsin A)|E|Amino acid transport and metabolism ;	GO:0004185; serine-type carboxypeptidase activity; Molecular Function GO:0006508; proteolysis; Biological Process	IPR001563; Peptidase S10, serine carboxypeptidase IPR018202; Peptidase S10, serine carboxypeptidase, active site	K09645
G10121	glucose-1-phosphatase Agp [Serratia sp. DD3] gb|ESS74390.1| glucose-1-phosphatase Agp [Serratia sp. DD3]	Glucose-1-phosphatase OS=Escherichia coli (strain K12) GN=agp PE=1 SV=1	Glucose-1-phosphatase Agp OS=Serratia sp. DD3 GN=agp PE=4 SV=1	NA	GO:0003993; acid phosphatase activity; Molecular Function	IPR000560; Histidine phosphatase superfamily, clade-2	K01085 agp; glucose-1-phosphatase [EC:3.1.3.10] [EC:3.1.3.10] Metabolism; Carbohydrate metabolism; Glycolysis / Gluconeogenesis [PATH:ko00010]
G10122	hypothetical protein KGM_19553 [Danaus plexippus]	von Willebrand factor A domain-containing protein 9 OS=Mus musculus GN=Vwa9 PE=2 SV=1	Uncharacterized protein OS=Danaus plexippus GN=KGM_19553 PE=4 SV=1	NA	NA	IPR002035; von Willebrand factor, type A	NA
G10126	PREDICTED: papilin-like isoform X6 [Ceratitis capitata]	NA	Uncharacterized protein OS=Danio rerio GN=LOC100148804 PE=4 SV=1	NA	NA	NA	NA
G10130	PREDICTED: retinal dehydrogenase 1-like [Bombyx mori]	Retinal dehydrogenase 1 OS=Gallus gallus GN=ALDH1A1 PE=2 SV=1	Uncharacterized protein OS=Bombyx mori GN=Bmo.11390 PE=3 SV=1	COG1012|NAD-dependent aldehyde dehydrogenases|C|Energy production and conversion ;	GO:0008152; metabolic process; Biological Process GO:0016491; oxidoreductase activity; Molecular Function GO:0016620; oxidoreductase activity, acting on the aldehyde or oxo group of donors, NAD or NADP as acceptor; Molecular Function GO:0055114; oxidation-reduction process; Biological Process	IPR015590; Aldehyde dehydrogenase domain IPR016160; Aldehyde dehydrogenase, conserved site IPR016161; Aldehyde/histidinol dehydrogenase IPR016162; Aldehyde dehydrogenase, N-terminal IPR016163; Aldehyde dehydrogenase, C-terminal	K12355 REF1; coniferyl-aldehyde dehydrogenase [EC:1.2.1.68] [EC:1.2.1.68] Metabolism; Biosynthesis of other secondary metabolites; Phenylpropanoid biosynthesis [PATH:ko00940]
G10131	hypothetical protein KGM_00882 [Danaus plexippus]	NA	Uncharacterized protein OS=Bombyx mori PE=4 SV=1	NA	NA	NA	NA
G10132	PREDICTED: LOW QUALITY PROTEIN: protein Wnt-5b-like [Bombyx mori]	Protein Wnt-5b OS=Homo sapiens GN=WNT5B PE=2 SV=2	Protein Wnt (Fragment) OS=Daphnia pulex GN=WNT5 PE=3 SV=1	NA	GO:0005102; receptor binding; Molecular Function GO:0005576; extracellular region; Cellular Component GO:0007275; multicellular organismal development; Biological Process GO:0016055; Wnt signaling pathway; Biological Process	IPR005817; Wnt IPR018161; Wnt protein, conserved site	K00444 WNT5; wingless-type MMTV integration site family, member 5 K00444 Environmental Information Processing; Signal transduction; Wnt signaling pathway [PATH:ko04310] Environmental Information Processing; Signal transduction; Hedgehog signaling pathway [PATH:ko04340] Environmental Information Processing; Signal transduction; Hippo signaling pathway [PATH:ko04390] Organismal Systems; Endocrine s…
G10133	cuticular protein RR-2 motif 78 precursor [Bombyx mori] tpd|FAA00581.1| TPA: putative cuticle protein [Bombyx mori]	Larval cuticle protein A3A OS=Tenebrio molitor PE=1 SV=1	Putative cuticle protein OS=Bombyx mori GN=BmorCPR78 PE=2 SV=1	NA	GO:0042302; structural constituent of cuticle; Molecular Function	IPR000618; Insect cuticle protein	NA
G10134	hypothetical protein KGM_18448 [Danaus plexippus]	Tether containing UBX domain for GLUT4 OS=Homo sapiens GN=ASPSCR1 PE=1 SV=1	Uncharacterized protein OS=Danaus plexippus GN=KGM_18448 PE=4 SV=1	NA	GO:0005515; protein binding; Molecular Function	IPR001012; UBX IPR021569; UBX domain containing protein TUG/UBX4	K15627 ASPSCR1, ASPL; tether containing UBX domain for GLUT4 K15627 Human Diseases; Cancers; Transcriptional misregulation in cancers [PATH:ko05202]
G10135	PREDICTED: uncharacterized protein LOC101742463 [Bombyx mori]	Lachesin OS=Schistocerca americana GN=LAC PE=1 SV=1	Uncharacterized protein OS=Danaus plexippus GN=KGM_11896 PE=4 SV=1	NA	GO:0005515; protein binding; Molecular Function	IPR003596; Immunoglobulin V-set, subgroup IPR003598; Immunoglobulin subtype 2 IPR003599; Immunoglobulin subtype IPR007110; Immunoglobulin-like domain IPR013098; Immunoglobulin I-set IPR013783; Immunoglobulin-like fold	NA
G10136	putative Lancl1 protein [Danaus plexippus]	LanC-like protein 3 OS=Mus musculus GN=Lancl3 PE=2 SV=2	Putative Lancl1 protein OS=Danaus plexippus GN=KGM_00803 PE=4 SV=1	NA	GO:0003824; catalytic activity; Molecular Function	IPR007822; Lanthionine synthetase C-like IPR012341; Six-hairpin glycosidase IPR020464; LanC-like protein, eukaryotic	NA
G10138	lipase 3 [Danaus plexippus]	Lipase 3 OS=Drosophila melanogaster GN=Lip3 PE=2 SV=1	Lipase 3 OS=Danaus plexippus GN=KGM_06376 PE=4 SV=1	COG0596|Predicted hydrolases or acyltransferases (alpha/beta hydrolase superfamily) |R|General function prediction only ;	GO:0006629; lipid metabolic process; Biological Process GO:0016788; hydrolase activity, acting on ester bonds; Molecular Function	IPR000073; Alpha/beta hydrolase fold-1 IPR006693; Partial AB-hydrolase lipase domain IPR025483; Lipase, eukaryotic	NA
G10139	hypothetical protein KGM_10325 [Danaus plexippus]	Longitudinals lacking protein, isoforms N/O/W/X/Y OS=Drosophila melanogaster GN=lola PE=1 SV=3	Lola (Fragment) OS=Pararge aegeria PE=4 SV=1	NA	GO:0005515; protein binding; Molecular Function GO:0046872; metal ion binding; Molecular Function	IPR000210; BTB/POZ-like IPR007087; Zinc finger, C2H2 IPR011333; BTB/POZ fold IPR013069; BTB/POZ	NA
G1014	hypothetical protein KGM_14526 [Danaus plexippus]	Probable histone-lysine N-methyltransferase Mes-4 OS=Drosophila melanogaster GN=Mes-4 PE=1 SV=2	Uncharacterized protein OS=Danaus plexippus GN=KGM_14526 PE=4 SV=1	NA	NA	IPR000313; PWWP domain	K11425 WHSC1L1, NSD3; histone-lysine N-methyltransferase NSD3 [EC:2.1.1.43] [EC:2.1.1.43] Metabolism; Amino acid metabolism; Lysine degradation [PATH:ko00310]
G10140	PREDICTED: uncharacterized protein LOC101737882 [Bombyx mori]	NA	Uncharacterized protein OS=Bombyx mori PE=4 SV=1	NA	GO:0005515; protein binding; Molecular Function	IPR002350; Kazal domain	NA
G10143	dscam [Danaus plexippus]	NA	Uncharacterized protein OS=Bombyx mori PE=4 SV=1	NA	NA	IPR021012; Down syndrome cell adhesion molecule, C-terminal	NA
G10144	neuropeptide receptor A8 [Bombyx mori] dbj|BAG68407.1| neuropeptide receptor A8 [Bombyx mori]	Thyrotropin-releasing hormone receptor OS=Mus musculus GN=Trhr PE=2 SV=1	Neuropeptide receptor A8 OS=Bombyx mori GN=BNGR-A8 PE=2 SV=1	NA	GO:0004930; G-protein coupled receptor activity; Molecular Function GO:0007186; G-protein coupled receptor signaling pathway; Biological Process GO:0016021; integral component of membrane; Cellular Component	IPR000276; G protein-coupled receptor, rhodopsin-like IPR017452; GPCR, rhodopsin-like, 7TM IPR019427; 7TM GPCR, serpentine receptor class w (Srw)	NA
G10147	glycerol kinase [Bombyx mori] dbj|BAG09482.1| glycerol kinase [Bombyx mori]	Glycerol kinase OS=Rattus norvegicus GN=Gk PE=2 SV=1	Glycerol kinase OS=Bombyx mori GN=BmGK PE=2 SV=1	COG0554|Glycerol kinase|C|Energy production and conversion ;	GO:0004370; glycerol kinase activity; Molecular Function GO:0005975; carbohydrate metabolic process; Biological Process GO:0006072; glycerol-3-phosphate metabolic process; Biological Process GO:0016773; phosphotransferase activity, alcohol group as acceptor; Molecular Function	IPR005999; Glycerol kinase IPR018483; Carbohydrate kinase, FGGY, conserved site IPR018484; Carbohydrate kinase, FGGY, N-terminal IPR018485; Carbohydrate kinase, FGGY, C-terminal	K00864 glpK, GK; glycerol kinase [EC:2.7.1.30] [EC:2.7.1.30] Metabolism; Lipid metabolism; Glycerolipid metabolism [PATH:ko00561] Organismal Systems; Endocrine system; PPAR signaling pathway [PATH:ko03320] Organismal Systems; Environmental adaptation; Plant-pathogen interaction [PATH:ko04626]
G10148	PREDICTED: epsin-1-like [Bombyx mori]	Epsin-2 OS=Rattus norvegicus GN=Epn2 PE=1 SV=1	Uncharacterized protein OS=Danaus plexippus GN=KGM_12778 PE=4 SV=1	NA	NA	IPR001026; Epsin domain, N-terminal IPR003903; Ubiquitin interacting motif IPR008942; ENTH/VHS IPR013809; Epsin-like, N-terminal	K12471 EPN; epsin K12471 Cellular Processes; Transport and catabolism; Endocytosis [PATH:ko04144]
G10149	PREDICTED: DNA-directed RNA polymerase III subunit RPC4-like [Bombyx mori]	DNA-directed RNA polymerase III subunit RPC4 OS=Bos taurus GN=POLR3D PE=2 SV=1	Uncharacterized protein OS=Bombyx mori PE=4 SV=1	NA	GO:0003677; DNA binding; Molecular Function GO:0003899; DNA-directed RNA polymerase activity; Molecular Function GO:0005666; DNA-directed RNA polymerase III complex; Cellular Component GO:0006383; transcription from RNA polymerase III promoter; Biological Process	IPR007811; DNA-directed RNA polymerase III subunit RPC4	K03026 RPC53, POLR3D; DNA-directed RNA polymerase III subunit RPC4 K03026 Metabolism; Nucleotide metabolism; Purine metabolism [PATH:ko00230] Metabolism; Nucleotide metabolism; Pyrimidine metabolism [PATH:ko00240] Genetic Information Processing; Transcription; RNA polymerase [PATH:ko03020] Organismal Systems; Immune system; Cytosolic DNA-sensing pathway [PATH:ko04623] Human Diseases; Infectious d…
G10154	simila to CG12164 [Papilio polytes]	NA	Simila to CG12164 OS=Papilio polytes PE=2 SV=1	NA	NA	NA	NA
G10155	PREDICTED: zinc finger protein 91-like [Bombyx mori]	Zinc finger protein 33A OS=Homo sapiens GN=ZNF33A PE=1 SV=3	Uncharacterized protein OS=Bombyx mori PE=4 SV=1	COG5048|FOG: Zn-finger|R|General function prediction only ;	GO:0003676; nucleic acid binding; Molecular Function GO:0005634; nucleus; Cellular Component GO:0008270; zinc ion binding; Molecular Function GO:0046872; metal ion binding; Molecular Function	IPR007087; Zinc finger, C2H2 IPR012934; Zinc finger, AD-type IPR013087; Zinc finger C2H2-type/integrase DNA-binding domain IPR015880; Zinc finger, C2H2-like	NA
G10156	endonuclease-reverse transcriptase [Bombyx mori]	NA	Endonuclease-reverse transcriptase OS=Bombyx mori PE=4 SV=1	NA	NA	NA	NA
G10157	putative methionine aminopeptidase [Danaus plexippus]	Methionine aminopeptidase 1 OS=Gallus gallus GN=METAP1 PE=2 SV=1	Methionine aminopeptidase OS=Pararge aegeria PE=3 SV=1	COG0024|Methionine aminopeptidase|J|Translation, ribosomal structure and biogenesis ;	GO:0004177; aminopeptidase activity; Molecular Function GO:0006508; proteolysis; Biological Process GO:0008235; metalloexopeptidase activity; Molecular Function	IPR000994; Peptidase M24, structural domain IPR001714; Peptidase M24, methionine aminopeptidase IPR002467; Peptidase M24A, methionine aminopeptidase, subfamily 1	K01265
G10158	PREDICTED: pentatricopeptide repeat-containing protein 2, mitochondrial-like [Bombyx mori]	Pentatricopeptide repeat-containing protein 2, mitochondrial OS=Danio rerio GN=ptcd2 PE=2 SV=1	Putative pentatricopeptide repeat domain 2 OS=Danaus plexippus GN=KGM_00468 PE=4 SV=1	NA	NA	NA	K17711
G1016	PREDICTED: poly(rC)-binding protein 3-like isoform X3 [Bombyx mori]	Poly(rC)-binding protein 3 OS=Mus musculus GN=Pcbp3 PE=2 SV=3	Poly(RC)-binding protein 3 (Fragment) OS=Pararge aegeria PE=4 SV=1	NA	GO:0003723; RNA binding; Molecular Function	IPR004087; K Homology domain IPR004088; K Homology domain, type 1	K13162
G10160	PREDICTED: peroxisomal membrane protein 11C-like [Bombyx mori]	Peroxisomal membrane protein 11C OS=Mus musculus GN=Pex11g PE=2 SV=2	Uncharacterized protein OS=Danaus plexippus GN=KGM_15298 PE=4 SV=1	NA	GO:0005779; integral component of peroxisomal membrane; Cellular Component GO:0016559; peroxisome fission; Biological Process	IPR008733; Peroxisomal biogenesis factor 11 IPR026510; Peroxisomal membrane protein 11C, metazoa	NA
G10161	PREDICTED: soluble guanylate cyclase 89Db-like [Bombyx mori]	Soluble guanylate cyclase 88E OS=Drosophila melanogaster GN=Gyc88E PE=1 SV=3	Uncharacterized protein OS=Danaus plexippus GN=KGM_14535 PE=4 SV=1	COG2114|Adenylate cyclase, family 3 (some proteins contain HAMP domain)|T|Signal transduction mechanisms ;	GO:0004383; guanylate cyclase activity; Molecular Function GO:0006182; cGMP biosynthetic process; Biological Process GO:0009190; cyclic nucleotide biosynthetic process; Biological Process GO:0016849; phosphorus-oxygen lyase activity; Molecular Function GO:0020037; heme binding; Molecular Function GO:0035556; intracellular signal transduction; Biological Process	IPR001054; Adenylyl cyclase class-3/4/guanylyl cyclase IPR011644; Heme-NO binding IPR011645; Haem NO binding associated IPR024096; NO signalling/Golgi transport ligand-binding domain	NA
G10162	hypothetical protein KGM_13171 [Danaus plexippus]	Gastrula zinc finger protein XlCGF46.1 (Fragment) OS=Xenopus laevis PE=3 SV=1	Uncharacterized protein OS=Danaus plexippus GN=KGM_13171 PE=4 SV=1	COG5048|FOG: Zn-finger|R|General function prediction only ;	GO:0003676; nucleic acid binding; Molecular Function GO:0003700; sequence-specific DNA binding transcription factor activity; Molecular Function GO:0005634; nucleus; Cellular Component GO:0006351; transcription, DNA-templated; Biological Process GO:0046872; metal ion binding; Molecular Function	IPR007087; Zinc finger, C2H2 IPR013087; Zinc finger C2H2-type/integrase DNA-binding domain IPR015880; Zinc finger, C2H2-like IPR027775; C2H2- zinc finger protein family	NA
G10163	hypothetical protein KGM_03347 [Danaus plexippus]	ATP-binding cassette sub-family B member 10, mitochondrial OS=Homo sapiens GN=ABCB10 PE=1 SV=2	Uncharacterized protein OS=Danaus plexippus GN=KGM_03347 PE=4 SV=1	COG1132|ABC-type multidrug transport system, ATPase and permease components|V|Defense mechanisms ;	GO:0005524; ATP binding; Molecular Function GO:0006810; transport; Biological Process GO:0016021; integral component of membrane; Cellular Component GO:0016887; ATPase activity; Molecular Function GO:0042626; ATPase activity, coupled to transmembrane movement of substances; Molecular Function GO:0055085; transmembrane transport; Biological Process	IPR001140; ABC transporter, transmembrane domain IPR003439; ABC transporter-like IPR011527; ABC transporter type 1, transmembrane domain IPR027417; P-loop containing nucleoside triphosphate hydrolase	K05657 ABCB10; ATP-binding cassette, subfamily B (MDR/TAP), member 10 K05657 Environmental Information Processing; Membrane transport; Transporters [BR:ko02000] Environmental Information Processing; Membrane transport; ABC transporters [PATH:ko02010]
G10164	PREDICTED: zinc finger protein 729-like isoform X2 [Bombyx mori]	PR domain zinc finger protein 5 OS=Homo sapiens GN=PRDM5 PE=1 SV=2	Uncharacterized protein OS=Bombyx mori GN=Bmo.10641 PE=4 SV=1	COG5048|FOG: Zn-finger|R|General function prediction only ;	GO:0003676; nucleic acid binding; Molecular Function GO:0005634; nucleus; Cellular Component GO:0008270; zinc ion binding; Molecular Function GO:0046872; metal ion binding; Molecular Function	IPR007087; Zinc finger, C2H2 IPR012934; Zinc finger, AD-type IPR013087; Zinc finger C2H2-type/integrase DNA-binding domain IPR015880; Zinc finger, C2H2-like	NA
G10166	PREDICTED: NEDD8-activating enzyme E1 regulatory subunit-like [Bombyx mori]	NEDD8-activating enzyme E1 regulatory subunit OS=Danio rerio GN=nae1 PE=2 SV=2	Uncharacterized protein OS=Bombyx mori PE=4 SV=1	COG0476|Dinucleotide-utilizing enzymes involved in molybdopterin and thiamine biosynthesis family 2|H|Coenzyme transport and metabolism ;	GO:0003824; catalytic activity; Molecular Function	IPR000594; UBA/THIF-type NAD/FAD binding fold IPR009036; Molybdenum cofactor biosynthesis, MoeB IPR016040; NAD(P)-binding domain	K04532 APPBP1; amyloid beta precursor protein binding protein 1 K04532 Human Diseases; Neurodegenerative diseases; Alzheimer's disease [PATH:ko05010]
G10167	hypothetical protein KGM_05733 [Danaus plexippus]	Zinc finger protein 271 OS=Pongo abelii GN=ZNF271 PE=2 SV=1	Uncharacterized protein OS=Danaus plexippus GN=KGM_05733 PE=4 SV=1	NA	GO:0046872; metal ion binding; Molecular Function	IPR007087; Zinc finger, C2H2 IPR015880; Zinc finger, C2H2-like	NA
G10169	gag-pol polyprotein precursor [Drosophila melanogaster]	NA	Uncharacterized protein OS=Anoplophora glabripennis PE=4 SV=1	NA	NA	IPR005312; Protein of unknown function DUF1759	NA
G1017	plekhh1 [Danaus plexippus]	Uncharacterized protein CG43867 OS=Drosophila melanogaster GN=CG43867 PE=1 SV=4	Plekhh1 OS=Danaus plexippus GN=KGM_16254 PE=4 SV=1	NA	GO:0005856; cytoskeleton; Cellular Component	IPR000299; FERM domain IPR000857; MyTH4 domain IPR001849; Pleckstrin homology domain IPR011993; Pleckstrin homology-like domain IPR014352; FERM/acyl-CoA-binding protein, 3-helical bundle IPR019748; FERM central domain IPR019749; Band 4.1 domain	NA
G10170	cuticular protein tweedle motif 1 precursor [Bombyx mori] tpd|FAA00652.1| TPA: putative cuticle protein [Bombyx mori]	NA	Putative cuticle protein OS=Bombyx mori GN=BmorCPT1 PE=2 SV=1	NA	NA	IPR004145; Domain of unknown function DUF243	NA
G10171	hypothetical protein KGM_08967 [Danaus plexippus]	Excitatory amino acid transporter OS=Caenorhabditis elegans GN=glt-1 PE=1 SV=2	Uncharacterized protein OS=Danaus plexippus GN=KGM_08967 PE=4 SV=1	COG1301|Na+/H+-dicarboxylate symporters|C|Energy production and conversion ;	GO:0006835; dicarboxylic acid transport; Biological Process GO:0016020; membrane; Cellular Component GO:0017153; sodium:dicarboxylate symporter activity; Molecular Function	IPR001991; Sodium:dicarboxylate symporter IPR018107; Sodium:dicarboxylate symporter, conserved site	NA
G10172	prophenoloxidase-activating proteinase-3 precursor [Manduca sexta]	Serine protease easter OS=Drosophila melanogaster GN=ea PE=1 SV=3	Prophenoloxidase-activating proteinase-3 (Precursor) OS=Manduca sexta PE=2 SV=1	COG5640|Secreted trypsin-like serine protease|O|Posttranslational modification, protein turnover, chaperones ;	GO:0003824; catalytic activity; Molecular Function GO:0004252; serine-type endopeptidase activity; Molecular Function GO:0006508; proteolysis; Biological Process	IPR001254; Peptidase S1 IPR001314; Peptidase S1A, chymotrypsin-type IPR006604; Disulphide knot CLIP IPR009003; Trypsin-like cysteine/serine peptidase domain IPR018114; Peptidase S1, trypsin family, active site IPR022700; Proteinase, regulatory CLIP domain	NA
G10174	pyruvate dehydrogenase kinase [Bombyx mori] gb|ABY76060.1| pyruvate dehydrogenase kinase [Bombyx mori]	[Pyruvate dehydrogenase (acetyl-transferring)] kinase, mitochondrial OS=Drosophila melanogaster GN=Pdk PE=2 SV=2	Pyruvate dehydrogenase kinase OS=Bombyx mori PE=2 SV=1	COG0642|Signal transduction histidine kinase|T|Signal transduction mechanisms ;	GO:0005524; ATP binding; Molecular Function	IPR003594; Histidine kinase-like ATPase, ATP-binding domain IPR005467; Signal transduction histidine kinase, core IPR018955; Branched-chain alpha-ketoacid dehydrogenase kinase/Pyruvate dehydrogenase kinase, N-terminal	K00898
G10175	hypothetical protein KGM_05733 [Danaus plexippus]	Zinc finger protein 271 OS=Homo sapiens GN=ZNF271 PE=2 SV=4	Uncharacterized protein OS=Danaus plexippus GN=KGM_05733 PE=4 SV=1	NA	GO:0046872; metal ion binding; Molecular Function	IPR007087; Zinc finger, C2H2 IPR015880; Zinc finger, C2H2-like	NA
G10177	hypothetical protein KGM_12674 [Danaus plexippus]	Short spindle protein 4 OS=Drosophila melanogaster GN=ssp4 PE=1 SV=1	Uncharacterized protein OS=Danaus plexippus GN=KGM_12674 PE=4 SV=1	NA	GO:0008017; microtubule binding; Molecular Function	IPR011033; PRC-barrel-like IPR014797; CKK domain	K17493
G10179	PREDICTED: uncharacterized protein LOC101738369 [Bombyx mori]	NA	Putative limbic system-associated membrane protein OS=Danaus plexippus GN=KGM_14969 PE=4 SV=1	NA	GO:0005515; protein binding; Molecular Function	IPR003598; Immunoglobulin subtype 2 IPR003599; Immunoglobulin subtype IPR007110; Immunoglobulin-like domain IPR013098; Immunoglobulin I-set IPR013151; Immunoglobulin IPR013783; Immunoglobulin-like fold	NA
G1018	PREDICTED: plectin-like [Bombyx mori]	Kinectin OS=Vulpes vulpes GN=KTN1 PE=2 SV=1	Uncharacterized protein OS=Bombyx mori PE=4 SV=1	COG4372|Uncharacterized protein conserved in bacteria with the myosin-like domain|S|Function unknown ;	NA	NA	NA
G10180	PREDICTED: putative adenosylhomocysteinase 3-like [Bombyx mori]	Putative adenosylhomocysteinase 3 OS=Mus musculus GN=Ahcyl2 PE=1 SV=1	Uncharacterized protein OS=Bombyx mori PE=3 SV=1	COG0499|S-adenosylhomocysteine hydrolase|H|Coenzyme transport and metabolism ;	GO:0004013; adenosylhomocysteinase activity; Molecular Function GO:0006730; one-carbon metabolic process; Biological Process	IPR000043; Adenosylhomocysteinase IPR015878; S-adenosyl-L-homocysteine hydrolase, NAD binding domain IPR016040; NAD(P)-binding domain IPR020082; S-adenosyl-L-homocysteine hydrolase, conserved site	K01251 E3.3.1.1, ahcY; adenosylhomocysteinase [EC:3.3.1.1] [EC:3.3.1.1] Metabolism; Amino acid metabolism; Cysteine and methionine metabolism [PATH:ko00270]
G10181	hypothetical protein DAPPUDRAFT_53968 [Daphnia pulex]	Isovaleryl-CoA dehydrogenase, mitochondrial OS=Arabidopsis thaliana GN=IVD PE=1 SV=2	Putative short-chain acyl-coa dehydrogenase (Fragment) OS=Corethrella appendiculata PE=2 SV=1	COG1960|Acyl-CoA dehydrogenases|I|Lipid transport and metabolism ;	GO:0003995; acyl-CoA dehydrogenase activity; Molecular Function GO:0008152; metabolic process; Biological Process GO:0016627; oxidoreductase activity, acting on the CH-CH group of donors; Molecular Function GO:0050660; flavin adenine dinucleotide binding; Molecular Function GO:0055114; oxidation-reduction process; Biological Process	IPR006089; Acyl-CoA dehydrogenase, conserved site IPR006091; Acyl-CoA oxidase/dehydrogenase, central domain IPR009100; Acyl-CoA dehydrogenase/oxidase, N-terminal and middle domain IPR013786; Acyl-CoA dehydrogenase/oxidase, N-terminal	K00253 IVD, ivd; isovaleryl-CoA dehydrogenase [EC:1.3.8.4] [EC:1.3.8.4] Metabolism; Amino acid metabolism; Valine, leucine and isoleucine degradation [PATH:ko00280]
G10182	PREDICTED: BRCA1-A complex subunit Abraxas-like [Bombyx mori]	BRCA1-A complex subunit Abraxas OS=Homo sapiens GN=FAM175A PE=1 SV=2	Uncharacterized protein OS=Bombyx mori PE=4 SV=1	NA	NA	IPR023238; FAM175 family	NA
G10184	PREDICTED: glutathione synthetase-like isoform X2 [Bombyx mori]	Glutathione synthetase OS=Xenopus laevis GN=gss PE=2 SV=1	Glutathione synthetase OS=Danaus plexippus GN=KGM_19268 PE=4 SV=1	NA	GO:0004363; glutathione synthase activity; Molecular Function GO:0005524; ATP binding; Molecular Function GO:0006750; glutathione biosynthetic process; Biological Process GO:0016874; ligase activity; Molecular Function	IPR004887; Glutathione synthase, substrate-binding, eukaryotic IPR005615; Glutathione synthase, eukaryotic IPR014042; Glutathione synthase, alpha-helical, eukaryotic IPR014049; Glutathione synthase, N-terminal, eukaryotic IPR014709; Glutathione synthase domain IPR016185; Pre-ATP-grasp domain	K01920 gshB, GSS; glutathione synthase [EC:6.3.2.3] [EC:6.3.2.3] Metabolism; Metabolism of other amino acids; Glutathione metabolism [PATH:ko00480]
G10187	PREDICTED: transmembrane protein 110-like [Bombyx mori]	Transmembrane protein 110 OS=Homo sapiens GN=TMEM110 PE=2 SV=1	Uncharacterized protein OS=Bombyx mori PE=4 SV=1	NA	NA	IPR022127; Protein of unknown function DUF3661, vaculolar transmembrane	NA
G10189	PREDICTED: glucosylceramidase-like [Bombyx mori]	Glucosylceramidase OS=Sus scrofa GN=GBA PE=3 SV=1	Putative O-Glycosyl hydrolase family 30 protein OS=Danaus plexippus GN=KGM_08641 PE=4 SV=1	COG5520|O-Glycosyl hydrolase|M|Cell wall/membrane/envelope biogenesis ;	GO:0004348; glucosylceramidase activity; Molecular Function GO:0005975; carbohydrate metabolic process; Biological Process GO:0006665; sphingolipid metabolic process; Biological Process	IPR001139; Glycoside hydrolase, family 30 IPR013780; Glycosyl hydrolase, family 13, all-beta IPR013781; Glycoside hydrolase, catalytic domain IPR017853; Glycoside hydrolase, superfamily	K01201 GBA, srfJ; glucosylceramidase [EC:3.2.1.45] [EC:3.2.1.45] Metabolism; Lipid metabolism; Sphingolipid metabolism [PATH:ko00600] Metabolism; Glycan biosynthesis and metabolism; Other glycan degradation [PATH:ko00511] Cellular Processes; Transport and catabolism; Lysosome [PATH:ko04142]
G10192	PREDICTED: organic cation transporter protein-like [Bombyx mori]	Organic cation transporter protein OS=Drosophila melanogaster GN=Orct PE=1 SV=1	Uncharacterized protein OS=Bombyx mori PE=4 SV=1	COG0477|Permeases of the major facilitator superfamily|GEPR|Carbohydrate transport and metabolism ; Amino acid transport and metabolism ; Inorganic ion transport and metabolism ; General function prediction only ;	GO:0005215; transporter activity; Molecular Function GO:0006810; transport; Biological Process GO:0016020; membrane; Cellular Component GO:0016021; integral component of membrane; Cellular Component GO:0022857; transmembrane transporter activity; Molecular Function GO:0055085; transmembrane transport; Biological Process	IPR005828; General substrate transporter IPR005829; Sugar transporter, conserved site IPR016196; Major facilitator superfamily domain, general substrate transporter IPR020846; Major facilitator superfamily domain	NA
G10194	PREDICTED: uncharacterized protein ZK1073.1-like isoform X1 [Bombyx mori]	Uncharacterized protein ZK1073.1 OS=Caenorhabditis elegans GN=ZK1073.1 PE=3 SV=1	Uncharacterized protein OS=Bombyx mori PE=4 SV=1	NA	NA	IPR004142; Ndr	NA
G10196	PREDICTED: bromodomain and WD repeat-containing protein 1-like [Bombyx mori]	Bromodomain and WD repeat-containing protein 1 OS=Mus musculus GN=Brwd1 PE=1 SV=2	Uncharacterized protein OS=Bombyx mori PE=4 SV=1	COG5076|Transcription factor involved in chromatin remodeling, contains bromodomain|BK|Chromatin structure and dynamics ; Transcription ;	GO:0005515; protein binding; Molecular Function	IPR001487; Bromodomain IPR018359; Bromodomain, conserved site	NA
G10198	PREDICTED: protein msta, isoform A-like [Bombyx mori]	Protein msta, isoform B OS=Drosophila melanogaster GN=msta PE=3 SV=2	Uncharacterized protein OS=Danaus plexippus GN=KGM_20849 PE=4 SV=1	NA	NA	IPR002893; Zinc finger, MYND-type	NA
G102	PREDICTED: uncharacterized protein LOC101741044 [Bombyx mori]	SEC23-interacting protein OS=Mus musculus GN=Sec23ip PE=2 SV=2	Uncharacterized protein OS=Bombyx mori PE=4 SV=1	NA	GO:0046872; metal ion binding; Molecular Function	IPR004170; WWE domain IPR004177; DDHD	NA
G1020	PREDICTED: calcium/calmodulin-dependent protein kinase type 1-like [Bombyx mori]	Calcium/calmodulin-dependent protein kinase type 1 OS=Caenorhabditis elegans GN=cmk-1 PE=1 SV=1	Uncharacterized protein OS=Bombyx mori PE=4 SV=1	COG0515|Serine/threonine protein kinase|RTKL|General function prediction only ; Signal transduction mechanisms ; Transcription ; Replication, recombination and repair ;	GO:0004672; protein kinase activity; Molecular Function GO:0004674; protein serine/threonine kinase activity; Molecular Function GO:0005524; ATP binding; Molecular Function GO:0006468; protein phosphorylation; Biological Process GO:0016772; transferase activity, transferring phosphorus-containing groups; Molecular Function	IPR000719; Protein kinase domain IPR002290; Serine/threonine- / dual specificity protein kinase, catalytic domain IPR008271; Serine/threonine-protein kinase, active site IPR011009; Protein kinase-like domain IPR017441; Protein kinase, ATP binding site IPR020636; Calcium/calmodulin-dependent/calcium-dependent protein kinase	K08794 CAMK1; calcium/calmodulin-dependent protein kinase I [EC:2.7.11.17] [EC:2.7.11.17] Organismal Systems; Endocrine system; Oxytocin signaling pathway [PATH:ko04921]
G10202	NA	NA	Putative RNA-directed DNA polymerase (Fragment) OS=Anoplophora glabripennis GN=RTBS PE=4 SV=1	NA	NA	NA	NA
G10203	hypothetical protein KGM_20152 [Danaus plexippus]	Protein msta, isoform B OS=Drosophila melanogaster GN=msta PE=3 SV=2	Uncharacterized protein OS=Danaus plexippus GN=KGM_20152 PE=4 SV=1	NA	GO:0005515; protein binding; Molecular Function	IPR001214; SET domain IPR007529; Zinc finger, HIT-type	NA
G10205	PREDICTED: probable Xaa-Pro aminopeptidase 3-like [Bombyx mori]	Probable Xaa-Pro aminopeptidase 3 OS=Pongo abelii GN=XPNPEP3 PE=2 SV=1	Putative xaa-pro dipeptidase app OS=Danaus plexippus GN=KGM_09248 PE=3 SV=1	COG0006|Xaa-Pro aminopeptidase|E|Amino acid transport and metabolism ;	GO:0004177; aminopeptidase activity; Molecular Function GO:0030145; manganese ion binding; Molecular Function	IPR000994; Peptidase M24, structural domain IPR007865; Aminopeptidase P N-terminal domain	K01262
G10206	PREDICTED: uncharacterized protein LOC101740833 [Bombyx mori]	NA	Uncharacterized protein OS=Bombyx mori GN=Bmo.7233 PE=4 SV=1	NA	NA	NA	NA
G10208	PREDICTED: protein giant-lens-like [Bombyx mori]	Protein giant-lens OS=Drosophila melanogaster GN=aos PE=1 SV=2	Putative argos OS=Danaus plexippus GN=KGM_11656 PE=4 SV=1	NA	NA	IPR021633; Antagonist of EGFR signalling, Argos	K02104 ARGOS; giant-lens protein precursor (argos protein) K02104 Organismal Systems; Development; Dorso-ventral axis formation [PATH:ko04320]
G10209	PREDICTED: uncharacterized protein LOC101743340 [Bombyx mori]	Coagulation factor IX (Fragment) OS=Rattus norvegicus GN=F9 PE=2 SV=1	Seminal fluid protein HACP010 (Fragment) OS=Heliconius erato PE=2 SV=1	NA	GO:0003824; catalytic activity; Molecular Function GO:0004252; serine-type endopeptidase activity; Molecular Function GO:0006508; proteolysis; Biological Process	IPR001254; Peptidase S1 IPR009003; Trypsin-like cysteine/serine peptidase domain	NA
G1021	PREDICTED: uncharacterized protein LOC101743170 [Bombyx mori]	RNA replication protein OS=Citrus leprosis virus C (isolate Citrus sinesis/Brazil/Cordeiropolis/2003) PE=4 SV=1	Uncharacterized protein OS=Bombyx mori PE=4 SV=1	NA	NA	IPR003323; Ovarian tumour, otubain IPR025476; Helitron helicase-like domain	NA
G10213	hypothetical protein TcasGA2_TC016101 [Tribolium castaneum]	NA	Putative uncharacterized protein OS=Tribolium castaneum GN=TcasGA2_TC016101 PE=4 SV=1	NA	NA	NA	NA
G10215	PREDICTED: uncharacterized protein LOC101741107 [Bombyx mori]	Protease inhibitors OS=Locusta migratoria PE=1 SV=2	Cysteine-rich/pacifastin venom protein 2 OS=Danaus plexippus GN=KGM_11391 PE=4 SV=1	NA	NA	NA	NA
G10216	hypothetical protein KGM_03979 [Danaus plexippus]	Down syndrome cell adhesion molecule OS=Homo sapiens GN=DSCAM PE=1 SV=2	Uncharacterized protein OS=Danaus plexippus GN=KGM_03979 PE=4 SV=1	NA	GO:0005515; protein binding; Molecular Function	IPR003598; Immunoglobulin subtype 2 IPR003599; Immunoglobulin subtype IPR003961; Fibronectin, type III IPR007110; Immunoglobulin-like domain IPR013098; Immunoglobulin I-set IPR013783; Immunoglobulin-like fold	NA
G10219	leucine repeat-rich protein [Heliconius erato]	Leucine-rich repeat-containing protein 70 OS=Homo sapiens GN=LRRC70 PE=2 SV=1	Leucine repeat-rich protein OS=Heliconius erato PE=4 SV=1	NA	GO:0005515; protein binding; Molecular Function	IPR000483; Cysteine-rich flanking region, C-terminal IPR001611; Leucine-rich repeat IPR003591; Leucine-rich repeat, typical subtype	NA
G1022	vacuolar ATPase subunit a [Manduca sexta]	V-type proton ATPase 116 kDa subunit a isoform 1 OS=Bos taurus GN=ATP6V0A1 PE=2 SV=1	Vacuolar ATPase subunit a OS=Manduca sexta GN=mva PE=2 SV=1	COG1269|Archaeal/vacuolar-type H+-ATPase subunit I|C|Energy production and conversion ;	GO:0000220; vacuolar proton-transporting V-type ATPase, V0 domain; Cellular Component GO:0015078; hydrogen ion transmembrane transporter activity; Molecular Function GO:0015991; ATP hydrolysis coupled proton transport; Biological Process GO:0033179; proton-transporting V-type ATPase, V0 domain; Cellular Component	IPR002490; V-type ATPase, V0 complex, subunit 116kDa IPR026028; ATPase, V0 complex, subunit 116kDa, eukaryotic	K02154 ATPeV0A, ATP6N; V-type H+-transporting ATPase subunit a K02154 Metabolism; Energy metabolism; Oxidative phosphorylation [PATH:ko00190] Cellular Processes; Transport and catabolism; Exosome [BR:ko04147] Cellular Processes; Transport and catabolism; Phagosome [PATH:ko04145] Cellular Processes; Transport and catabolism; Lysosome [PATH:ko04142] Organismal Systems; Excretory system; Collecting …
G10221	PREDICTED: hypothetical protein LOC100118603 [Nasonia vitripennis]	NA	Uncharacterized protein (Fragment) OS=Anoplophora glabripennis PE=4 SV=1	NA	NA	IPR005312; Protein of unknown function DUF1759	NA
G10222	PREDICTED: uncharacterized protein LOC101737441 [Bombyx mori]	TAF6-like RNA polymerase II p300/CBP-associated factor-associated factor 65 kDa subunit 6L OS=Homo sapiens GN=TAF6L PE=1 SV=1	Uncharacterized protein OS=Pararge aegeria PE=4 SV=1	NA	GO:0005634; nucleus; Cellular Component GO:0006352; DNA-templated transcription, initiation; Biological Process GO:0046982; protein heterodimerization activity; Molecular Function	IPR004823; TATA box binding protein associated factor (TAF) IPR009072; Histone-fold	NA
G10224	putative meiotic nuclear division 5-like protein A [Danaus plexippus]	Protein RMD5 homolog B OS=Homo sapiens GN=RMND5B PE=1 SV=1	Putative meiotic nuclear division 5-like protein A OS=Danaus plexippus GN=KGM_12013 PE=4 SV=1	COG5109|Uncharacterized conserved protein, contains RING Zn-finger|R|General function prediction only ;	GO:0005515; protein binding; Molecular Function	IPR006594; LisH dimerisation motif IPR013083; Zinc finger, RING/FYVE/PHD-type IPR024964; CTLH/CRA C-terminal to LisH motif domain IPR027370; RING-type zinc-finger, LisH dimerisation motif IPR027711; Rmd5	NA
G10225	PREDICTED: putative inorganic phosphate cotransporter-like [Bombyx mori]	Putative inorganic phosphate cotransporter OS=Drosophila melanogaster GN=Picot PE=1 SV=1	Sodium-dependent phosphate transporter OS=Danaus plexippus GN=KGM_16695 PE=4 SV=1	COG0477|Permeases of the major facilitator superfamily|GEPR|Carbohydrate transport and metabolism ; Amino acid transport and metabolism ; Inorganic ion transport and metabolism ; General function prediction only ;	GO:0016021; integral component of membrane; Cellular Component GO:0055085; transmembrane transport; Biological Process	IPR011701; Major facilitator superfamily IPR016196; Major facilitator superfamily domain, general substrate transporter IPR020846; Major facilitator superfamily domain	NA
G10226	hypothetical protein KGM_21577 [Danaus plexippus]	Autophagy-related protein 13 homolog OS=Drosophila melanogaster GN=Atg13 PE=1 SV=1	Uncharacterized protein OS=Danaus plexippus GN=KGM_21577 PE=4 SV=1	NA	NA	IPR018731; Autophagy-related protein 13	NA
G10228	PREDICTED: protein lingerer-like [Bombyx mori]	Protein lingerer OS=Aedes aegypti GN=lig PE=3 SV=1	Uncharacterized protein OS=Bombyx mori PE=4 SV=1	NA	GO:0005515; protein binding; Molecular Function	IPR009060; UBA-like IPR022166; Protein of unknown function DUF3697, ubiquitin-associated protein 2	NA
G10231	ephrin [Manduca sexta]	Ephrin-B2a OS=Danio rerio GN=efnb2a PE=2 SV=1	Ephrin OS=Manduca sexta PE=2 SV=1	NA	GO:0016020; membrane; Cellular Component	IPR001799; Ephrin IPR008972; Cupredoxin	K05463 EFNB; ephrin-B K05463 Organismal Systems; Development; Axon guidance [PATH:ko04360]
G10233	haspin-like protein [Heliconius erato]	Putative serine/threonine-protein kinase haspin homolog OS=Drosophila melanogaster GN=Haspin PE=2 SV=1	Uncharacterized protein OS=Bombyx mori PE=4 SV=1	COG5072|Serine/threonine kinase of the haspin family|D|Cell cycle control, cell division, chromosome partitioning ;	GO:0004672; protein kinase activity; Molecular Function GO:0005524; ATP binding; Molecular Function GO:0006468; protein phosphorylation; Biological Process GO:0016772; transferase activity, transferring phosphorus-containing groups; Molecular Function	IPR000719; Protein kinase domain IPR011009; Protein kinase-like domain IPR024604; Domain of unknown function DUF3635	K16315
G10234	ubiquitin conjugating enzyme E2 [Bombyx mori] gb|ABD36269.1| ubiquitin conjugating enzyme E2 [Bombyx mori]	Ubiquitin-conjugating enzyme E2 Q2 OS=Homo sapiens GN=UBE2Q2 PE=1 SV=1	Ubiquitin conjugating enzyme E2 OS=Pararge aegeria PE=4 SV=1	NA	GO:0016881; acid-amino acid ligase activity; Molecular Function	IPR000608; Ubiquitin-conjugating enzyme, E2 IPR016135; Ubiquitin-conjugating enzyme/RWD-like	K10582 UBE2Q; ubiquitin-conjugating enzyme E2 Q [EC:6.3.2.19] [EC:6.3.2.19] Genetic Information Processing; Folding, sorting and degradation; SNAREs [BR:ko04131] Genetic Information Processing; Folding, sorting and degradation; Ubiquitin mediated proteolysis [PATH:ko04120]
G10235	PREDICTED: 28S ribosomal protein S30, mitochondrial-like [Bombyx mori]	28S ribosomal protein S30, mitochondrial OS=Bos taurus GN=MRPS30 PE=1 SV=4	Uncharacterized protein OS=Danaus plexippus GN=KGM_11118 PE=4 SV=1	NA	GO:0003735; structural constituent of ribosome; Molecular Function GO:0005739; mitochondrion; Cellular Component GO:0005840; ribosome; Cellular Component GO:0006412; translation; Biological Process	IPR010793; Ribosomal protein L37/S30	K17409
G10236	hypothetical protein KGM_08227 [Danaus plexippus]	NCK-interacting protein with SH3 domain OS=Mus musculus GN=Nckipsd PE=2 SV=2	Uncharacterized protein OS=Danaus plexippus GN=KGM_08227 PE=4 SV=1	NA	NA	IPR018556; Domain of unknown function DUF2013	NA
G10237	PREDICTED: alpha-amylase 4N-like isoform X1 [Bombyx mori] ref|XP_004924135.1| PREDICTED: alpha-amylase 4N-like isoform X2 [Bombyx mori]	Alpha-amylase (Fragment) OS=Tribolium castaneum PE=3 SV=2	Alpha-amylase 3 OS=Danaus plexippus GN=KGM_05019 PE=3 SV=1	COG0366|Glycosidases|G|Carbohydrate transport and metabolism ;	GO:0003824; catalytic activity; Molecular Function GO:0005975; carbohydrate metabolic process; Biological Process GO:0043169; cation binding; Molecular Function	IPR006046; Alpha amylase IPR006047; Glycosyl hydrolase, family 13, catalytic domain IPR006048; Alpha-amylase, C-terminal all beta IPR006589; Glycosyl hydrolase, family 13, subfamily, catalytic domain IPR013780; Glycosyl hydrolase, family 13, all-beta IPR013781; Glycoside hydrolase, catalytic domain IPR015902; Glycoside hydrolase, family 13 IPR017853; Glycoside hydrolase, superfamily	NA
G10238	alpha-amylase [Helicoverpa armigera] gb|ACB54942.1| amylase [Helicoverpa armigera]	Alpha-amylase 1 OS=Drosophila ananassae GN=Amy35 PE=3 SV=3	Alpha-amylase OS=Helicoverpa armigera GN=GH13Amy-1 PE=2 SV=1	COG0366|Glycosidases|G|Carbohydrate transport and metabolism ;	GO:0003824; catalytic activity; Molecular Function GO:0005975; carbohydrate metabolic process; Biological Process GO:0043169; cation binding; Molecular Function	IPR006046; Alpha amylase IPR006047; Glycosyl hydrolase, family 13, catalytic domain IPR006048; Alpha-amylase, C-terminal all beta IPR006589; Glycosyl hydrolase, family 13, subfamily, catalytic domain IPR013780; Glycosyl hydrolase, family 13, all-beta IPR013781; Glycoside hydrolase, catalytic domain IPR015902; Glycoside hydrolase, family 13 IPR017853; Glycoside hydrolase, superfamily	K01176 E3.2.1.1, amyA, malS; alpha-amylase [EC:3.2.1.1] [EC:3.2.1.1] Metabolism; Carbohydrate metabolism; Starch and sucrose metabolism [PATH:ko00500] Organismal Systems; Digestive system; Carbohydrate digestion and absorption [PATH:ko04973]
G1024	PREDICTED: probable phospholipid-transporting ATPase ID-like [Bombyx mori]	Probable phospholipid-transporting ATPase ID OS=Mus musculus GN=Atp8b2 PE=2 SV=2	Uncharacterized protein OS=Danaus plexippus GN=KGM_18978 PE=4 SV=1	COG0474|Cation transport ATPase|P|Inorganic ion transport and metabolism ;	GO:0000166; nucleotide binding; Molecular Function GO:0000287; magnesium ion binding; Molecular Function GO:0004012; phospholipid-translocating ATPase activity; Molecular Function GO:0005524; ATP binding; Molecular Function GO:0006812; cation transport; Biological Process GO:0015914; phospholipid transport; Biological Process GO:0016021; integral component of membrane; Cellular Component GO:00198…	IPR001757; Cation-transporting P-type ATPase IPR006539; Cation-transporting P-type ATPase, subfamily IV IPR008250; P-type ATPase, A domain IPR018303; P-type ATPase, phosphorylation site IPR023214; HAD-like domain IPR023299; P-type ATPase, cytoplasmic domain N	K01530
G10240	juvenile hormone esterase-like precursor [Bombyx mori] gb|AGG20206.1| carboxylesterase ae18 [Bombyx mori]	Carboxylesterase 4A OS=Mus musculus GN=Ces4a PE=2 SV=2	Carboxylesterase ae18 OS=Bombyx mori PE=2 SV=1	COG2272|Carboxylesterase type B|I|Lipid transport and metabolism ;	NA	IPR002018; Carboxylesterase, type B	NA
G10243	PREDICTED: stress-induced-phosphoprotein 1-like [Bombyx mori]	Stress-induced-phosphoprotein 1 OS=Macaca fascicularis GN=STIP1 PE=2 SV=1	Stress-induced-phosphoprotein 1 OS=Pararge aegeria PE=4 SV=1	COG0457|FOG: TPR repeat|R|General function prediction only ;	GO:0005515; protein binding; Molecular Function	IPR011990; Tetratricopeptide-like helical IPR013026; Tetratricopeptide repeat-containing domain IPR019734; Tetratricopeptide repeat	NA
G10244	hypothetical protein KGM_09832 [Danaus plexippus]	Synaptotagmin-16 OS=Mus musculus GN=Syt16 PE=1 SV=1	Uncharacterized protein OS=Danaus plexippus GN=KGM_09832 PE=4 SV=1	NA	GO:0005515; protein binding; Molecular Function	IPR000008; C2 domain	NA
G10245	PREDICTED: cell wall protein AWA1-like [Bombyx mori]	NA	Uncharacterized protein OS=Bombyx mori GN=Bmo.1700 PE=4 SV=1	NA	NA	NA	NA
G1025	hypothetical protein KGM_15726 [Danaus plexippus]	Protein turtle OS=Drosophila melanogaster GN=tutl PE=1 SV=2	Uncharacterized protein OS=Danaus plexippus GN=KGM_15726 PE=4 SV=1	NA	GO:0005515; protein binding; Molecular Function	IPR003598; Immunoglobulin subtype 2 IPR003599; Immunoglobulin subtype IPR003961; Fibronectin, type III IPR007110; Immunoglobulin-like domain IPR013098; Immunoglobulin I-set IPR013106; Immunoglobulin V-set domain IPR013783; Immunoglobulin-like fold	NA
G10255	hypothetical protein KGM_20152 [Danaus plexippus]	Protein msta, isoform A OS=Drosophila melanogaster GN=msta PE=2 SV=3	Uncharacterized protein OS=Danaus plexippus GN=KGM_20152 PE=4 SV=1	COG2940|Proteins containing SET domain|R|General function prediction only ;	GO:0005515; protein binding; Molecular Function	IPR001214; SET domain	K11426
G10257	PREDICTED: delta(24)-sterol reductase-like isoform X1 [Bombyx mori] ref|XP_004926866.1| PREDICTED: delta(24)-sterol reductase-like isoform X2 [Bombyx mori]	Delta(24)-sterol reductase OS=Macaca fascicularis GN=DHCR24 PE=2 SV=2	Uncharacterized protein OS=Bombyx mori GN=Bmo.8090 PE=4 SV=1	COG0277|FAD/FMN-containing dehydrogenases|C|Energy production and conversion ;	GO:0003824; catalytic activity; Molecular Function GO:0008762; UDP-N-acetylmuramate dehydrogenase activity; Molecular Function GO:0016491; oxidoreductase activity; Molecular Function GO:0016614; oxidoreductase activity, acting on CH-OH group of donors; Molecular Function GO:0050660; flavin adenine dinucleotide binding; Molecular Function GO:0055114; oxidation-reduction process; Biological Process	IPR006094; FAD linked oxidase, N-terminal IPR016164; FAD-linked oxidase-like, C-terminal IPR016166; FAD-binding, type 2 IPR016169; CO dehydrogenase flavoprotein-like, FAD-binding, subdomain 2	K09828 DHCR24; delta24-sterol reductase [EC:1.3.1.72] [EC:1.3.1.72] Metabolism; Lipid metabolism; Steroid biosynthesis [PATH:ko00100]
G10258	putative multi-sex-combs protein [Danaus plexippus]	La-related protein 7 OS=Danio rerio GN=larp7 PE=2 SV=1	La autoantigen-like (Fragment) OS=Pararge aegeria PE=4 SV=1	COG5193|La protein, small RNA-binding pol III transcript stabilizing protein and related La-motif-containing proteins involved in translation|OJ|Posttranslational modification, protein turnover, chaperones ; Translation, ribosomal structure and biogenesis ;	GO:0000166; nucleotide binding; Molecular Function GO:0003676; nucleic acid binding; Molecular Function GO:0003723; RNA binding; Molecular Function GO:0005634; nucleus; Cellular Component GO:0006396; RNA processing; Biological Process GO:0030529; ribonucleoprotein complex; Cellular Component	IPR000504; RNA recognition motif domain IPR002344; Lupus La protein IPR006630; RNA-binding protein Lupus La IPR011991; Winged helix-turn-helix DNA-binding domain IPR012677; Nucleotide-binding, alpha-beta plait	K15191
G10259	putative cpg binding protein [Danaus plexippus]	CXXC-type zinc finger protein 1 OS=Drosophila melanogaster GN=Cfp1 PE=1 SV=1	Putative cpg binding protein OS=Danaus plexippus GN=KGM_11960 PE=4 SV=1	NA	GO:0003677; DNA binding; Molecular Function GO:0005515; protein binding; Molecular Function GO:0008270; zinc ion binding; Molecular Function	IPR001965; Zinc finger, PHD-type IPR002857; Zinc finger, CXXC-type IPR011011; Zinc finger, FYVE/PHD-type IPR013083; Zinc finger, RING/FYVE/PHD-type IPR019786; Zinc finger, PHD-type, conserved site IPR019787; Zinc finger, PHD-finger IPR022056; CpG binding protein, C-terminal	K14960
G1026	PREDICTED: chorion peroxidase-like [Bombyx mori]	Peroxidasin homolog OS=Mus musculus GN=Pxdn PE=2 SV=2	Uncharacterized protein OS=Bombyx mori PE=4 SV=1	NA	GO:0004601; peroxidase activity; Molecular Function GO:0006979; response to oxidative stress; Biological Process GO:0020037; heme binding; Molecular Function GO:0055114; oxidation-reduction process; Biological Process	IPR002007; Haem peroxidase, animal IPR010255; Haem peroxidase IPR019791; Haem peroxidase, animal, subgroup	NA
G10261	PREDICTED: protein CLP1 homolog [Bombyx mori]	Protein CLP1 homolog OS=Culex quinquefasciatus GN=cbc PE=3 SV=1	Protein CLP1 homolog OS=Pararge aegeria PE=3 SV=1	COG5623|Pre-mRNA cleavage and polyadenylation factor IA/II complex, subunit CLP1|A|RNA processing and modification ;	NA	IPR010655; Pre-mRNA cleavage complex II Clp1 IPR027417; P-loop containing nucleoside triphosphate hydrolase	K14399 CLP1, HERB; polyribonucleotide 5'-hydroxyl-kinase [EC:2.7.1.78] [EC:2.7.1.78] Genetic Information Processing; Translation; mRNA surveillance pathway [PATH:ko03015]
G10264	sorbitol dehydrogenase [Bombyx mori] dbj|BAE95831.1| sorbitol dehydrogenase-2 [Bombyx mori]	Sorbitol dehydrogenase OS=Macaca fascicularis GN=SORD PE=2 SV=3	Sorbitol dehydrogenase OS=Bombyx mori PE=2 SV=1	COG1063|Threonine dehydrogenase and related Zn-dependent dehydrogenases|ER|Amino acid transport and metabolism ; General function prediction only ;	GO:0008270; zinc ion binding; Molecular Function GO:0016491; oxidoreductase activity; Molecular Function GO:0016747; transferase activity, transferring acyl groups other than amino-acyl groups; Molecular Function GO:0055114; oxidation-reduction process; Biological Process	IPR002085; Alcohol dehydrogenase superfamily, zinc-type IPR002328; Alcohol dehydrogenase, zinc-type, conserved site IPR011032; GroES (chaperonin 10)-like IPR013149; Alcohol dehydrogenase, C-terminal IPR013154; Alcohol dehydrogenase GroES-like IPR016040; NAD(P)-binding domain IPR020843; Polyketide synthase, enoylreductase	K00008 SORD, gutB; L-iditol 2-dehydrogenase [EC:1.1.1.14] [EC:1.1.1.14] Metabolism; Carbohydrate metabolism; Fructose and mannose metabolism [PATH:ko00051]
G10267	PREDICTED: ankyrin repeat, SAM and basic leucine zipper domain-containing protein 1-like [Bombyx mori]	Ankyrin repeat, SAM and basic leucine zipper domain-containing protein 1 OS=Echinops telfairi GN=ASZ1 PE=3 SV=1	Uncharacterized protein OS=Bombyx mori PE=4 SV=1	COG0666|FOG: Ankyrin repeat|R|General function prediction only ;	GO:0005515; protein binding; Molecular Function	IPR002110; Ankyrin repeat IPR013761; Sterile alpha motif/pointed domain IPR020683; Ankyrin repeat-containing domain	NA
G10270	PREDICTED: protein eva-1-like [Bombyx mori]	Protein eva-1 homolog C OS=Pan troglodytes GN=EVA1C PE=3 SV=1	Uncharacterized protein OS=Danaus plexippus GN=KGM_20086 PE=4 SV=1	NA	GO:0030246; carbohydrate binding; Molecular Function	IPR000922; D-galactoside/L-rhamnose binding SUEL lectin domain	NA
G10271	hypothetical protein KGM_09257 [Danaus plexippus]	E3 ubiquitin-protein ligase siah-1 OS=Caenorhabditis elegans GN=siah-1 PE=1 SV=3	E3 ubiquitin-protein ligase OS=Danaus plexippus GN=KGM_09257 PE=3 SV=1	NA	GO:0004842; ubiquitin-protein ligase activity; Molecular Function GO:0005515; protein binding; Molecular Function GO:0005634; nucleus; Cellular Component GO:0006511; ubiquitin-dependent protein catabolic process; Biological Process GO:0007275; multicellular organismal development; Biological Process GO:0008270; zinc ion binding; Molecular Function GO:0016567; protein ubiquitination; Biological Pr…	IPR004162; E3 ubiquitin-protein ligase SINA like IPR008974; TRAF-like IPR013010; Zinc finger, SIAH-type IPR013083; Zinc finger, RING/FYVE/PHD-type IPR013323; SIAH-type domain IPR018121; Seven-in-absentia protein, TRAF-like domain	NA
G10273	hypothetical protein KGM_04940 [Danaus plexippus]	Protein FAM185A OS=Mus musculus GN=Fam185a PE=2 SV=1	Uncharacterized protein OS=Bombyx mori GN=Bmo.5251 PE=4 SV=1	NA	NA	IPR025386; Domain of unknown function DUF4098	NA
G10274	PREDICTED: Golgi reassembly-stacking protein 2-like [Bombyx mori]	Golgi reassembly-stacking protein 2 OS=Homo sapiens GN=GORASP2 PE=1 SV=3	Uncharacterized protein OS=Bombyx mori PE=4 SV=1	COG5233|Peripheral Golgi membrane protein|U|Intracellular trafficking, secretion, and vesicular transport ;	GO:0005515; protein binding; Molecular Function	IPR001478; PDZ domain IPR007583; GRASP55/65 IPR024958; GRASP55/65 PDZ-like domain	NA
G10276	unknown unsecreted protein [Papilio xuthus]	NA	Uncharacterized protein OS=Papilio xuthus PE=2 SV=1	NA	NA	NA	NA
G10277	PREDICTED: ras-related GTP-binding protein A-like isoform X1 [Bombyx mori] ref|XP_004923002.1| PREDICTED: ras-related GTP-binding protein A-like isoform X2 [Bombyx mori]	Ras-related GTP-binding protein A OS=Rattus norvegicus GN=Rraga PE=1 SV=1	Uncharacterized protein OS=Bombyx mori PE=4 SV=1	NA	GO:0005525; GTP binding; Molecular Function GO:0005634; nucleus; Cellular Component GO:0005737; cytoplasm; Cellular Component	IPR006762; Gtr1/RagA G protein IPR027417; P-loop containing nucleoside triphosphate hydrolase	K16185 RRAGA_B; Ras-related GTP-binding protein A/B K16185 Environmental Information Processing; Signal transduction; mTOR signaling pathway [PATH:ko04150]
G1028	PREDICTED: bromodomain adjacent to zinc finger domain protein 2B isoform X3 [Apis mellifera]	Bromodomain adjacent to zinc finger domain protein 2B OS=Homo sapiens GN=BAZ2B PE=1 SV=3	Uncharacterized protein OS=Bombyx mori PE=4 SV=1	NA	GO:0003677; DNA binding; Molecular Function GO:0005634; nucleus; Cellular Component	IPR001739; Methyl-CpG DNA binding IPR004022; DDT domain IPR016177; DNA-binding domain IPR018500; DDT domain, subgroup IPR018501; DDT domain superfamily	NA
G10282	PREDICTED: uncharacterized protein LOC101735407 [Bombyx mori]	NA	Uncharacterized protein OS=Danaus plexippus GN=KGM_03668 PE=4 SV=1	NA	NA	NA	NA
G10285	hypothetical protein KGM_08890 [Danaus plexippus]	Zinc finger protein 316 OS=Homo sapiens GN=ZNF316 PE=1 SV=1	Uncharacterized protein OS=Danaus plexippus GN=KGM_08890 PE=4 SV=1	COG5048|FOG: Zn-finger|R|General function prediction only ;	GO:0003676; nucleic acid binding; Molecular Function GO:0005634; nucleus; Cellular Component GO:0008270; zinc ion binding; Molecular Function GO:0046872; metal ion binding; Molecular Function	IPR007087; Zinc finger, C2H2 IPR012934; Zinc finger, AD-type IPR013087; Zinc finger C2H2-type/integrase DNA-binding domain IPR015880; Zinc finger, C2H2-like	NA
G10286	nicotinic acetylcholine receptor subunit beta 1 isoform 1 precursor [Bombyx mori] gb|ABV72692.1| nicotinic acetylcholine receptor beta 1 subunit [Bombyx mori]	Acetylcholine receptor subunit beta-like 1 OS=Drosophila melanogaster GN=nAChRbeta1 PE=2 SV=1	Nicotinic acetylcholine receptor beta 1 subunit OS=Bombyx mori PE=2 SV=1	NA	GO:0004889; acetylcholine-activated cation-selective channel activity; Molecular Function GO:0005216; ion channel activity; Molecular Function GO:0005230; extracellular ligand-gated ion channel activity; Molecular Function GO:0006810; transport; Biological Process GO:0006811; ion transport; Biological Process GO:0016020; membrane; Cellular Component GO:0016021; integral component of membrane; Cel…	IPR002394; Nicotinic acetylcholine receptor IPR006029; Neurotransmitter-gated ion-channel transmembrane domain IPR006201; Neurotransmitter-gated ion-channel IPR006202; Neurotransmitter-gated ion-channel ligand-binding IPR018000; Neurotransmitter-gated ion-channel, conserved site IPR027361; Nicotinic acetylcholine-gated receptor, transmembrane domain	K05312
G10287	hypothetical protein KGM_08752 [Danaus plexippus]	NA	Uncharacterized protein OS=Danaus plexippus GN=KGM_08752 PE=4 SV=1	NA	NA	NA	NA
G10288	PREDICTED: polyserase-2-like [Bombyx mori]	Trypsin-1 OS=Anopheles gambiae GN=TRYP1 PE=2 SV=3	Trypsin-1 OS=Danaus plexippus GN=KGM_12459 PE=4 SV=1	COG5640|Secreted trypsin-like serine protease|O|Posttranslational modification, protein turnover, chaperones ;	GO:0003824; catalytic activity; Molecular Function GO:0004252; serine-type endopeptidase activity; Molecular Function GO:0006508; proteolysis; Biological Process	IPR001254; Peptidase S1 IPR001314; Peptidase S1A, chymotrypsin-type IPR009003; Trypsin-like cysteine/serine peptidase domain IPR018114; Peptidase S1, trypsin family, active site	NA
G10289	cytochrome P450 CYP4L4 [Mamestra brassicae]	Cytochrome P450 4d2 OS=Drosophila melanogaster GN=Cyp4d2 PE=2 SV=2	Cytochrome P450 CYP4L4 OS=Mamestra brassicae GN=Cyp4L4 PE=2 SV=1	COG2124|Cytochrome P450|Q|Secondary metabolites biosynthesis, transport and catabolism ;	GO:0005506; iron ion binding; Molecular Function GO:0016705; oxidoreductase activity, acting on paired donors, with incorporation or reduction of molecular oxygen; Molecular Function GO:0020037; heme binding; Molecular Function GO:0055114; oxidation-reduction process; Biological Process	IPR001128; Cytochrome P450 IPR002401; Cytochrome P450, E-class, group I IPR017972; Cytochrome P450, conserved site	K15001
G10290	PREDICTED: uncharacterized protein K02A2.6-like [Oreochromis niloticus]	Uncharacterized protein K02A2.6 OS=Caenorhabditis elegans GN=K02A2.6 PE=4 SV=1	Uncharacterized protein OS=Amphimedon queenslandica GN=LOC100633604 PE=4 SV=1	COG2801|Transposase and inactivated derivatives|L|Replication, recombination and repair ;	GO:0003676; nucleic acid binding; Molecular Function GO:0015074; DNA integration; Biological Process	IPR001584; Integrase, catalytic core IPR012337; Ribonuclease H-like domain	NA
G10292	PREDICTED: vacuolar protein sorting-associated protein 13A-like [Bombyx mori]	Vacuolar protein sorting-associated protein 13A OS=Homo sapiens GN=VPS13A PE=1 SV=2	Putative vacuolar protein sorting-associated protein OS=Danaus plexippus GN=KGM_05851 PE=4 SV=1	NA	NA	IPR009543; Vacuolar protein sorting-associated protein 13 domain IPR026847; Vacuolar protein sorting-associated protein 13	NA
G10293	PREDICTED: sodium channel protein Nach-like [Bombyx mori]	Sodium channel protein Nach OS=Drosophila ananassae GN=Nach PE=3 SV=1	Uncharacterized protein OS=Bombyx mori PE=4 SV=1	NA	GO:0005272; sodium channel activity; Molecular Function GO:0006814; sodium ion transport; Biological Process GO:0016020; membrane; Cellular Component	IPR001873; Na+ channel, amiloride-sensitive	K03440
G10294	formaldehyde dehydrogenase [Papilio xuthus]	Alcohol dehydrogenase class-3 OS=Sparus aurata PE=2 SV=1	Formaldehyde dehydrogenase OS=Papilio xuthus PE=2 SV=1	COG1062|Zn-dependent alcohol dehydrogenases, class III|C|Energy production and conversion ;	GO:0006069; ethanol oxidation; Biological Process GO:0008270; zinc ion binding; Molecular Function GO:0016491; oxidoreductase activity; Molecular Function GO:0051903; S-(hydroxymethyl)glutathione dehydrogenase activity; Molecular Function GO:0055114; oxidation-reduction process; Biological Process	IPR002085; Alcohol dehydrogenase superfamily, zinc-type IPR002328; Alcohol dehydrogenase, zinc-type, conserved site IPR011032; GroES (chaperonin 10)-like IPR013149; Alcohol dehydrogenase, C-terminal IPR013154; Alcohol dehydrogenase GroES-like IPR014183; Alcohol dehydrogenase class III/S-(hydroxymethyl)glutathione dehydrogenase IPR016040; NAD(P)-binding domain	K00121 frmA, ADH5, adhC; S-(hydroxymethyl)glutathione dehydrogenase / alcohol dehydrogenase [EC:1.1.1.284 1.1.1.1] [EC:1.1.1.284 1.1.1.1] Metabolism; Overview; Carbon metabolism [PATH:ko01200] Metabolism; Overview; Degradation of aromatic compounds [PATH:ko01220] Metabolism; Carbohydrate metabolism; Glycolysis / Gluconeogenesis [PATH:ko00010] Metabolism; Energy metabolism; Methane metabolism [PAT…
G10296	PREDICTED: general transcription factor IIF subunit 1-like [Bombyx mori]	General transcription factor IIF subunit 1 OS=Drosophila melanogaster GN=TfIIFalpha PE=1 SV=3	General transcription factor IIF subunit 1 (Fragment) OS=Pararge aegeria PE=4 SV=1	NA	GO:0003677; DNA binding; Molecular Function GO:0003824; catalytic activity; Molecular Function GO:0005634; nucleus; Cellular Component GO:0006367; transcription initiation from RNA polymerase II promoter; Biological Process GO:0045893; positive regulation of transcription, DNA-templated; Biological Process	IPR008851; Transcription initiation factor IIF, alpha subunit IPR011039; Transcription Factor IIF, Rap30/Rap74, interaction IPR011991; Winged helix-turn-helix DNA-binding domain	K03138 TFIIF1, GTF2F1, TFG1; transcription initiation factor TFIIF subunit alpha K03138 Genetic Information Processing; Transcription; Basal transcription factors [PATH:ko03022]
G10297	PREDICTED: similar to conserved hypothetical protein [Tribolium castaneum]	Calcium uptake protein 3, mitochondrial OS=Mus musculus GN=Micu3 PE=2 SV=2	Putative uncharacterized protein OS=Tribolium castaneum GN=TcasGA2_TC001761 PE=4 SV=1	NA	GO:0005509; calcium ion binding; Molecular Function	IPR002048; EF-hand domain IPR011992; EF-hand domain pair IPR018247; EF-Hand 1, calcium-binding site	NA
G10299	PREDICTED: ribosomal RNA-processing protein 8-like [Bombyx mori]	Ribosomal RNA-processing protein 8 OS=Drosophila melanogaster GN=CG7137 PE=1 SV=1	Uncharacterized protein OS=Bombyx mori GN=Bmo.4796 PE=4 SV=1	COG0500|SAM-dependent methyltransferases|QR|Secondary metabolites biosynthesis, transport and catabolism ; General function prediction only ;	GO:0008168; methyltransferase activity; Molecular Function	IPR007823; Methyltransferase-related	K14850
G103	hypothetical protein TcasGA2_TC009401 [Tribolium castaneum]	Transposon Tf2-9 polyprotein OS=Schizosaccharomyces pombe (strain 972 / ATCC 24843) GN=Tf2-9 PE=3 SV=1	Putative uncharacterized protein OS=Tribolium castaneum GN=TcasGA2_TC009401 PE=4 SV=1	COG2801|Transposase and inactivated derivatives|L|Replication, recombination and repair ;	GO:0003676; nucleic acid binding; Molecular Function GO:0003723; RNA binding; Molecular Function GO:0003964; RNA-directed DNA polymerase activity; Molecular Function GO:0006278; RNA-dependent DNA replication; Biological Process GO:0015074; DNA integration; Biological Process	IPR000477; Reverse transcriptase IPR001584; Integrase, catalytic core IPR012337; Ribonuclease H-like domain IPR021109; Aspartic peptidase domain	NA
G1030	PREDICTED: protein goliath-like isoform X2 [Bombyx mori]	Protein goliath OS=Drosophila melanogaster GN=gol PE=2 SV=3	Putative goliath E3 ubiquitin ligase OS=Danaus plexippus GN=KGM_14878 PE=4 SV=1	COG5540|RING-finger-containing ubiquitin ligase|O|Posttranslational modification, protein turnover, chaperones ;	GO:0005515; protein binding; Molecular Function GO:0008270; zinc ion binding; Molecular Function	IPR001841; Zinc finger, RING-type IPR003137; Protease-associated domain, PA IPR013083; Zinc finger, RING/FYVE/PHD-type	NA
G10300	PREDICTED: probable ribonuclease ZC3H12C-like [Bombyx mori]	NA	Uncharacterized protein OS=Danaus plexippus GN=KGM_05238 PE=4 SV=1	NA	NA	NA	NA
G10302	hypothetical protein 2 - silkworm transposon mag	Uncharacterized protein K02A2.6 OS=Caenorhabditis elegans GN=K02A2.6 PE=4 SV=1	Uncharacterized protein OS=Amphimedon queenslandica GN=LOC100633604 PE=4 SV=1	COG2801|Transposase and inactivated derivatives|L|Replication, recombination and repair ;	GO:0003676; nucleic acid binding; Molecular Function GO:0015074; DNA integration; Biological Process	IPR001584; Integrase, catalytic core IPR012337; Ribonuclease H-like domain	NA
G10303	cuticular protein CPG12 [Danaus plexippus]	NA	Cuticular protein CPG12 OS=Danaus plexippus GN=KGM_20334 PE=4 SV=1	NA	NA	NA	NA
G10304	unnamed protein product [Drosophila melanogaster]	Probable RNA-directed DNA polymerase from transposon X-element OS=Drosophila melanogaster GN=X-element\ORF2 PE=3 SV=1	Uncharacterized protein OS=Acyrthosiphon pisum PE=4 SV=1	NA	NA	NA	NA
G10305	PREDICTED: 4-coumarate--CoA ligase 1-like [Bombyx mori]	4-coumarate--CoA ligase 1 OS=Petroselinum crispum GN=4CL2 PE=2 SV=1	Putative AMP dependent coa ligase OS=Danaus plexippus GN=KGM_05171 PE=4 SV=1	COG0318|Acyl-CoA synthetases (AMP-forming)/AMP-acid ligases II|IQ|Lipid transport and metabolism ; Secondary metabolites biosynthesis, transport and catabolism ;	GO:0003824; catalytic activity; Molecular Function GO:0008152; metabolic process; Biological Process	IPR000873; AMP-dependent synthetase/ligase IPR020845; AMP-binding, conserved site IPR025110; AMP-binding enzyme C-terminal domain	K01897 ACSL, fadD; long-chain acyl-CoA synthetase [EC:6.2.1.3] [EC:6.2.1.3] Metabolism; Overview; Fatty acid metabolism [PATH:ko01212] Metabolism; Lipid metabolism; Fatty acid degradation [PATH:ko00071] Cellular Processes; Transport and catabolism; Peroxisome [PATH:ko04146] Organismal Systems; Endocrine system; Adipocytokine signaling pathway [PATH:ko04920] Organismal Systems; Endocrine system; P…
G10306	Ssu72 domain protein [Bombyx mori]	RNA polymerase II subunit A C-terminal domain phosphatase SSU72 OS=Mus musculus GN=Ssu72 PE=2 SV=1	Ssu72 RNA polymerase II CTD phosphatase OS=Bombyx mori PE=2 SV=1	COG5211|RNA polymerase II-interacting protein involved in transcription start site selection|K|Transcription ;	GO:0004721; phosphoprotein phosphatase activity; Molecular Function GO:0005634; nucleus; Cellular Component GO:0006397; mRNA processing; Biological Process	IPR006811; RNA polymerase II subunit A	K15544 SSU72; RNA polymerase II subunit A C-terminal domain phosphatase SSU72 [EC:3.1.3.16] [EC:3.1.3.16] Genetic Information Processing; Translation; mRNA surveillance pathway [PATH:ko03015]
G10308	hypothetical protein KGM_11568 [Danaus plexippus]	Integrator complex subunit 9 OS=Mus musculus GN=Ints9 PE=2 SV=1	Uncharacterized protein OS=Danaus plexippus GN=KGM_11568 PE=4 SV=1	NA	GO:0016180; snRNA processing; Biological Process GO:0016787; hydrolase activity; Molecular Function GO:0032039; integrator complex; Cellular Component	IPR001279; Beta-lactamase-like IPR022712; Beta-Casp domain IPR027074; Integrator complex subunit 9	K13146
G10309	viral A-type inclusion protein [Trichomonas vaginalis G3] gb|EAY05939.1| viral A-type inclusion protein, putative [Trichomonas vaginalis G3]	Intracellular protein transport protein USO1 OS=Saccharomyces cerevisiae (strain ATCC 204508 / S288c) GN=USO1 PE=1 SV=2	Viral A-type inclusion protein, putative OS=Trichomonas vaginalis GN=TVAG_087170 PE=4 SV=1	COG0419|ATPase involved in DNA repair|L|Replication, recombination and repair ;	NA	NA	NA
G1031	PREDICTED: extracellular domains-containing protein CG31004-like isoform X1 [Bombyx mori]	Protein mesh OS=Bombyx mori PE=1 SV=1	Uncharacterized protein OS=Danaus plexippus GN=KGM_05469 PE=4 SV=1	NA	GO:0007160; cell-matrix adhesion; Biological Process	IPR000436; Sushi/SCR/CCP IPR001846; von Willebrand factor, type D domain IPR003886; Nidogen, extracellular domain IPR005533; AMOP IPR013783; Immunoglobulin-like fold IPR014756; Immunoglobulin E-set	NA
G10311	PREDICTED: zinc finger protein 791-like [Bombyx mori]	Zinc finger protein 43 OS=Homo sapiens GN=ZNF43 PE=2 SV=4	Uncharacterized protein OS=Bombyx mori PE=4 SV=1	COG5048|FOG: Zn-finger|R|General function prediction only ;	GO:0003676; nucleic acid binding; Molecular Function GO:0005634; nucleus; Cellular Component GO:0008270; zinc ion binding; Molecular Function GO:0046872; metal ion binding; Molecular Function	IPR007087; Zinc finger, C2H2 IPR012934; Zinc finger, AD-type IPR013087; Zinc finger C2H2-type/integrase DNA-binding domain IPR015880; Zinc finger, C2H2-like	NA
G10312	PREDICTED: sprouty-related, EVH1 domain-containing protein 1-like [Bombyx mori]	Sprouty-related, EVH1 domain-containing protein 2 OS=Rattus norvegicus GN=Spred2 PE=2 SV=1	Uncharacterized protein OS=Bombyx mori PE=4 SV=1	NA	GO:0007275; multicellular organismal development; Biological Process GO:0009966; regulation of signal transduction; Biological Process GO:0016020; membrane; Cellular Component	IPR000697; WH1/EVH1 IPR007875; Sprouty IPR011993; Pleckstrin homology-like domain	K04703 SPRED; sprouty-related, EVH1 domain-containing protein K04703 Environmental Information Processing; Signal transduction; Jak-STAT signaling pathway [PATH:ko04630]
G10314	achaete-scute-like protein [Bombyx mori] gb|ABC84346.1| achaete-scute-like protein [Bombyx mori] gb|ABC84347.1| achaete-scute-like protein [Bombyx mori]	Achaete-scute complex protein T3 OS=Drosophila melanogaster GN=l(1)sc PE=2 SV=2	Uncharacterized protein OS=Bombyx mori GN=Ash1 PE=4 SV=1	NA	GO:0003677; DNA binding; Molecular Function GO:0046983; protein dimerization activity; Molecular Function	IPR011598; Myc-type, basic helix-loop-helix (bHLH) domain IPR015660; Achaete-scute transcription factor-related	K09067
G10315	PREDICTED: GPN-loop GTPase 2-like isoform X1 [Bombyx mori] ref|XP_004931919.1| PREDICTED: GPN-loop GTPase 2-like isoform X2 [Bombyx mori]	GPN-loop GTPase 2 OS=Danio rerio GN=gpn2 PE=2 SV=1	GPN-loop GTPase 2 OS=Pararge aegeria PE=4 SV=1	COG1100|GTPase SAR1 and related small G proteins|R|General function prediction only ;	GO:0000166; nucleotide binding; Molecular Function	IPR004130; Uncharacterised protein family, ATP binding IPR027417; P-loop containing nucleoside triphosphate hydrolase	K06883
G10316	PREDICTED: mediator of RNA polymerase II transcription subunit 8-like isoform X1 [Bombyx mori]	Mediator of RNA polymerase II transcription subunit 8 OS=Aedes aegypti GN=MED8 PE=3 SV=1	Uncharacterized protein OS=Bombyx mori GN=Bmo.5192 PE=4 SV=1	NA	GO:0001104; RNA polymerase II transcription cofactor activity; Molecular Function GO:0006357; regulation of transcription from RNA polymerase II promoter; Biological Process GO:0016592; mediator complex; Cellular Component	IPR019364; Mediator complex, subunit Med8, fungi/metazoa	K15129 MED8; mediator of RNA polymerase II transcription subunit 8 K15129 Human Diseases; Infectious diseases; Herpes simplex infection [PATH:ko05168]
G10317	PREDICTED: solute carrier family 25 member 33-like [Bombyx mori]	Solute carrier family 25 member 36 OS=Homo sapiens GN=SLC25A36 PE=2 SV=1	Uncharacterized protein OS=Bombyx mori PE=3 SV=1	NA	GO:0006839; mitochondrial transport; Biological Process GO:0031966; mitochondrial membrane; Cellular Component	IPR002030; Mitochondrial brown fat uncoupling protein IPR018108; Mitochondrial substrate/solute carrier IPR023395; Mitochondrial carrier domain	K15116
G1032	PREDICTED: collagen alpha-1(I) chain-like [Bombyx mori]	Collagen alpha-1(XV) chain OS=Homo sapiens GN=COL15A1 PE=1 SV=2	Putative collagen alpha 1 chain OS=Danaus plexippus GN=KGM_01154 PE=4 SV=1	NA	GO:0005198; structural molecule activity; Molecular Function GO:0007155; cell adhesion; Biological Process GO:0031012; extracellular matrix; Cellular Component	IPR001791; Laminin G domain IPR008160; Collagen triple helix repeat IPR008985; Concanavalin A-like lectin/glucanases superfamily IPR010515; Collagenase NC10/endostatin IPR016186; C-type lectin-like IPR016187; C-type lectin fold	NA
G10323	protein kinase C alpha binding protein [Danaus plexippus]	PRKCA-binding protein OS=Rattus norvegicus GN=Pick1 PE=1 SV=1	Protein kinase C alpha binding protein OS=Danaus plexippus GN=KGM_08493 PE=4 SV=1	NA	GO:0005515; protein binding; Molecular Function GO:0019904; protein domain specific binding; Molecular Function	IPR001478; PDZ domain IPR010504; Arfaptin homology (AH) domain IPR027267; Arfaptin homology (AH) domain/BAR domain	NA
G10324	PREDICTED: hydroxylysine kinase-like [Bombyx mori]	Hydroxylysine kinase OS=Xenopus laevis GN=hykk PE=2 SV=1	Uncharacterized protein OS=Bombyx mori PE=4 SV=1	COG2334|Putative homoserine kinase type II (protein kinase fold)|R|General function prediction only ;	GO:0016772; transferase activity, transferring phosphorus-containing groups; Molecular Function	IPR002575; Aminoglycoside phosphotransferase IPR011009; Protein kinase-like domain	NA
G10326	neuropeptide receptor A4 [Bombyx mori] dbj|BAG68402.1| neuropeptide receptor A4 [Bombyx mori]	Neuropeptide F receptor OS=Drosophila melanogaster GN=NPFR PE=1 SV=3	Neuropeptide receptor A4 OS=Bombyx mori GN=BNGR-A4 PE=2 SV=1	NA	GO:0004930; G-protein coupled receptor activity; Molecular Function GO:0004983; neuropeptide Y receptor activity; Molecular Function GO:0007186; G-protein coupled receptor signaling pathway; Biological Process GO:0016021; integral component of membrane; Cellular Component	IPR000276; G protein-coupled receptor, rhodopsin-like IPR000611; Neuropeptide Y receptor family IPR017452; GPCR, rhodopsin-like, 7TM	K04209 NPYNR; neuropeptide Y receptor, invertebrate K04209 Environmental Information Processing; Signaling molecules and interaction; G protein-coupled receptors [BR:ko04030] Environmental Information Processing; Signaling molecules and interaction; Enzyme-linked receptors [BR:ko01020] Environmental Information Processing; Signaling molecules and interaction; Cytokine receptors [BR:ko04050] Envir…
G10327	PREDICTED: serine proteinase stubble-like [Bombyx mori]	Serine proteinase stubble OS=Drosophila melanogaster GN=Sb PE=2 SV=2	Uncharacterized protein OS=Bombyx mori PE=3 SV=1	COG5640|Secreted trypsin-like serine protease|O|Posttranslational modification, protein turnover, chaperones ;	GO:0003824; catalytic activity; Molecular Function GO:0004252; serine-type endopeptidase activity; Molecular Function GO:0006508; proteolysis; Biological Process	IPR001254; Peptidase S1 IPR001314; Peptidase S1A, chymotrypsin-type IPR009003; Trypsin-like cysteine/serine peptidase domain IPR018114; Peptidase S1, trypsin family, active site	NA
G10328	PREDICTED: protein asteroid-like [Acyrthosiphon pisum]	Protein asteroid OS=Drosophila melanogaster GN=ast PE=2 SV=1	Uncharacterized protein OS=Strigamia maritima PE=4 SV=1	NA	NA	IPR026832; Asteroid	NA
G10329	PREDICTED: transcription cofactor vestigial-like protein 4-like isoform X2 [Bombyx mori]	Transcription cofactor vestigial-like protein 4 OS=Homo sapiens GN=VGLL4 PE=1 SV=4	Uncharacterized protein OS=Danaus plexippus GN=KGM_00435 PE=4 SV=1	NA	GO:0006355; regulation of transcription, DNA-templated; Biological Process	IPR006627; TDU repeat IPR028184; Transcription cofactor vestigial-like protein 4	NA
G1033	Na+,K+ ATPase alpha-subunit 1 [Trichordestra legitima]	Sodium/potassium-transporting ATPase subunit alpha OS=Drosophila melanogaster GN=Atpalpha PE=1 SV=3	Na+,K+ ATPase alpha-subunit 1 OS=Trichordestra legitima PE=2 SV=1	COG0474|Cation transport ATPase|P|Inorganic ion transport and metabolism ;	GO:0000166; nucleotide binding; Molecular Function GO:0005524; ATP binding; Molecular Function GO:0006754; ATP biosynthetic process; Biological Process GO:0006812; cation transport; Biological Process GO:0015077; monovalent inorganic cation transmembrane transporter activity; Molecular Function GO:0015672; monovalent inorganic cation transport; Biological Process GO:0016021; integral component of…	IPR001757; Cation-transporting P-type ATPase IPR004014; Cation-transporting P-type ATPase, N-terminal IPR005775; Sodium/potassium-transporting P-type ATPase, subfamily IIC IPR006068; Cation-transporting P-type ATPase, C-terminal IPR008250; P-type ATPase, A domain IPR018303; P-type ATPase, phosphorylation site IPR023214; HAD-like domain IPR023298; P-type ATPase, transmembrane domain IPR023299; P-t…	K01539 ATP1A; sodium/potassium-transporting ATPase subunit alpha [EC:3.6.3.9] [EC:3.6.3.9] Environmental Information Processing; Signal transduction; cGMP - PKG signaling pathway [PATH:ko04022] Organismal Systems; Endocrine system; Insulin secretion [PATH:ko04911] Organismal Systems; Endocrine system; Thyroid hormone synthesis [PATH:ko04918] Organismal Systems; Endocrine system; Thyroid hormone s…
G10332	kynurenine formamidase [Heliconius melpomene]	Kynurenine formamidase OS=Salmo salar GN=afmid PE=2 SV=1	Kynurenine formamidase OS=Heliconius melpomene GN=kf PE=2 SV=1	COG0657|Esterase/lipase|I|Lipid transport and metabolism ;	GO:0008152; metabolic process; Biological Process GO:0016787; hydrolase activity; Molecular Function	IPR013094; Alpha/beta hydrolase fold-3	K01432 AFMID; arylformamidase [EC:3.5.1.9] [EC:3.5.1.9] Metabolism; Carbohydrate metabolism; Glyoxylate and dicarboxylate metabolism [PATH:ko00630] Metabolism; Amino acid metabolism; Tryptophan metabolism [PATH:ko00380]
G10334	hypothetical protein KGM_08617 [Danaus plexippus]	Krueppel homolog 1 OS=Drosophila melanogaster GN=Kr-h1 PE=2 SV=2	Uncharacterized protein OS=Danaus plexippus GN=KGM_08617 PE=4 SV=1	COG5048|FOG: Zn-finger|R|General function prediction only ;	GO:0003676; nucleic acid binding; Molecular Function GO:0046872; metal ion binding; Molecular Function	IPR007087; Zinc finger, C2H2 IPR013087; Zinc finger C2H2-type/integrase DNA-binding domain IPR015880; Zinc finger, C2H2-like	NA
G10336	sugar transporter [Danaus plexippus]	Facilitated trehalose transporter Tret1 OS=Bombyx mori GN=Tret1 PE=1 SV=1	Sugar transporter OS=Danaus plexippus GN=KGM_02382 PE=3 SV=1	COG0477|Permeases of the major facilitator superfamily|GEPR|Carbohydrate transport and metabolism ; Amino acid transport and metabolism ; Inorganic ion transport and metabolism ; General function prediction only ;	GO:0005215; transporter activity; Molecular Function GO:0006810; transport; Biological Process GO:0016020; membrane; Cellular Component GO:0016021; integral component of membrane; Cellular Component GO:0022857; transmembrane transporter activity; Molecular Function GO:0022891; substrate-specific transmembrane transporter activity; Molecular Function GO:0055085; transmembrane transport; Biological…	IPR003663; Sugar/inositol transporter IPR005828; General substrate transporter IPR005829; Sugar transporter, conserved site IPR016196; Major facilitator superfamily domain, general substrate transporter IPR020846; Major facilitator superfamily domain	NA
G10337	prohibitin protein WPH [Bombyx mori] gb|ABD36375.1| prohibitin protein WPH [Bombyx mori]	Protein l(2)37Cc OS=Drosophila melanogaster GN=l(2)37Cc PE=2 SV=2	Prohibitin protein WPH OS=Bombyx mori GN=LOC692987 PE=2 SV=1	COG0330|Membrane protease subunits, stomatin/prohibitin homologs|O|Posttranslational modification, protein turnover, chaperones ;	GO:0016020; membrane; Cellular Component	IPR000163; Prohibitin IPR001107; Band 7 protein	K17080
G10338	transposase [Mayetiola destructor]	Mariner Mos1 transposase OS=Drosophila mauritiana GN=mariner\T PE=1 SV=1	Transposase OS=Mayetiola destructor PE=4 SV=1	NA	NA	IPR001888; Transposase, type 1	K11433 SETMAR; histone-lysine N-methyltransferase SETMAR [EC:2.1.1.43] [EC:2.1.1.43] Metabolism; Amino acid metabolism; Lysine degradation [PATH:ko00310]
G10339	PREDICTED: threonine dehydratase, mitochondrial-like [Bombyx mori]	L-threonine dehydratase catabolic TdcB OS=Staphylococcus aureus (strain N315) GN=tdcB PE=1 SV=1	Uncharacterized protein OS=Bombyx mori GN=Bmo.4593 PE=4 SV=1	COG1171|Threonine dehydratase|E|Amino acid transport and metabolism ;	GO:0004794; L-threonine ammonia-lyase activity; Molecular Function GO:0006567; threonine catabolic process; Biological Process GO:0008152; metabolic process; Biological Process GO:0016597; amino acid binding; Molecular Function	IPR001926; Tryptophan synthase beta subunit-like PLP-dependent enzymes superfamily IPR002912; ACT domain IPR005789; Threonine dehydratase, catabolic	K01754 E4.3.1.19, ilvA, tdcB; threonine dehydratase [EC:4.3.1.19] [EC:4.3.1.19] Metabolism; Overview; Carbon metabolism [PATH:ko01200] Metabolism; Overview; Biosynthesis of amino acids [PATH:ko01230] Metabolism; Amino acid metabolism; Glycine, serine and threonine metabolism [PATH:ko00260] Metabolism; Amino acid metabolism; Valine, leucine and isoleucine biosynthesis [PATH:ko00290]
G1034	hypothetical protein Pmar_PMAR012601 [Perkinsus marinus ATCC 50983] gb|EER19618.1| hypothetical protein Pmar_PMAR012601 [Perkinsus marinus ATCC 50983]	NA	Putative uncharacterized protein OS=Perkinsus marinus (strain ATCC 50983 / TXsc) GN=Pmar_PMAR012601 PE=4 SV=1	NA	NA	NA	NA
G10341	hypothetical protein KGM_08422 [Danaus plexippus]	NA	Uncharacterized protein OS=Danaus plexippus GN=KGM_08422 PE=4 SV=1	NA	NA	NA	NA
G10342	PREDICTED: uncharacterized protein LOC101735459 [Bombyx mori]	Neurofilament heavy polypeptide OS=Homo sapiens GN=NEFH PE=1 SV=4	Uncharacterized protein OS=Danaus plexippus GN=KGM_03293 PE=4 SV=1	NA	NA	NA	NA
G10343	putative serine-threonine kinase receptor-associated protein [Danaus plexippus]	Serine-threonine kinase receptor-associated protein OS=Gallus gallus GN=STRAP PE=2 SV=2	Serine-threonine kinase receptor-associated protein OS=Pararge aegeria PE=4 SV=1	COG2319|FOG: WD40 repeat|R|General function prediction only ;	GO:0005515; protein binding; Molecular Function	IPR001680; WD40 repeat IPR015943; WD40/YVTN repeat-like-containing domain IPR017986; WD40-repeat-containing domain IPR019775; WD40 repeat, conserved site IPR020472; G-protein beta WD-40 repeat	K13137 STRAP, UNRIP; serine-threonine kinase receptor-associated protein K13137 Genetic Information Processing; Translation; RNA transport [PATH:ko03013]
G10344	PREDICTED: 6-phosphofructo-2-kinase/fructose-2,6-bisphosphatase-like isoform X2 [Bombyx mori]	6-phosphofructo-2-kinase/fructose-2,6-bisphosphatase OS=Lithobates catesbeiana PE=2 SV=1	Uncharacterized protein OS=Danaus plexippus GN=KGM_00698 PE=4 SV=1	COG0406|Fructose-2,6-bisphosphatase|G|Carbohydrate transport and metabolism ;	GO:0003824; catalytic activity; Molecular Function GO:0003873; 6-phosphofructo-2-kinase activity; Molecular Function GO:0004331; fructose-2,6-bisphosphate 2-phosphatase activity; Molecular Function GO:0005524; ATP binding; Molecular Function GO:0006000; fructose metabolic process; Biological Process GO:0006003; fructose 2,6-bisphosphate metabolic process; Biological Process GO:0008152; metabolic …	IPR001345; Phosphoglycerate/bisphosphoglycerate mutase, active site IPR003094; Fructose-2,6-bisphosphatase IPR013078; Histidine phosphatase superfamily, clade-1 IPR013079; 6-phosphofructo-2-kinase IPR016260; Bifunctional 6-phosphofructo-2-kinase/fructose-2, 6-bisphosphate 2-phosphatase IPR027417; P-loop containing nucleoside triphosphate hydrolase	K01103 PFKFB; 6-phosphofructo-2-kinase / fructose-2,6-bisphosphatase [EC:2.7.1.105 3.1.3.46] [EC:2.7.1.105 3.1.3.46] Metabolism; Carbohydrate metabolism; Fructose and mannose metabolism [PATH:ko00051] Environmental Information Processing; Signal transduction; HIF-1 signaling pathway [PATH:ko04066]
G10345	hypothetical protein KGM_20054 [Danaus plexippus]	NA	Uncharacterized protein OS=Danaus plexippus GN=KGM_20054 PE=4 SV=1	NA	NA	IPR006578; MADF domain	NA
G10347	hypothetical protein KGM_11337 [Danaus plexippus]	NA	Uncharacterized protein OS=Danaus plexippus GN=KGM_11337 PE=4 SV=1	NA	GO:0005634; nucleus; Cellular Component GO:0008270; zinc ion binding; Molecular Function	IPR012934; Zinc finger, AD-type	NA
G1035	PREDICTED: probable phospholipid-transporting ATPase ID-like [Bombyx mori]	Probable phospholipid-transporting ATPase ID OS=Mus musculus GN=Atp8b2 PE=2 SV=2	Uncharacterized protein OS=Danaus plexippus GN=KGM_18978 PE=4 SV=1	COG0474|Cation transport ATPase|P|Inorganic ion transport and metabolism ;	GO:0000166; nucleotide binding; Molecular Function GO:0000287; magnesium ion binding; Molecular Function GO:0004012; phospholipid-translocating ATPase activity; Molecular Function GO:0005524; ATP binding; Molecular Function GO:0006812; cation transport; Biological Process GO:0015914; phospholipid transport; Biological Process GO:0016021; integral component of membrane; Cellular Component GO:00198…	IPR001757; Cation-transporting P-type ATPase IPR006539; Cation-transporting P-type ATPase, subfamily IV IPR008250; P-type ATPase, A domain IPR018303; P-type ATPase, phosphorylation site IPR023214; HAD-like domain IPR023299; P-type ATPase, cytoplasmic domain N	K01530
G10352	PREDICTED: endoplasmic reticulum resident protein 44-like [Bombyx mori]	Endoplasmic reticulum resident protein 44 OS=Mus musculus GN=Erp44 PE=1 SV=1	Uncharacterized protein OS=Danaus plexippus GN=KGM_00010 PE=4 SV=1	COG0526|Thiol-disulfide isomerase and thioredoxins|OC|Posttranslational modification, protein turnover, chaperones ; Energy production and conversion ;	GO:0045454; cell redox homeostasis; Biological Process	IPR012336; Thioredoxin-like fold IPR013766; Thioredoxin domain	K17264
G10353	PREDICTED: uncharacterized protein LOC101739914 [Bombyx mori]	NA	Uncharacterized protein OS=Danaus plexippus GN=KGM_13284 PE=4 SV=1	NA	NA	IPR028002; Myb/SANT-like DNA-binding domain	NA
G10354	PREDICTED: D(4) dopamine receptor-like [Bombyx mori]	NA	Uncharacterized protein OS=Danaus plexippus GN=KGM_15440 PE=4 SV=1	NA	GO:0004930; G-protein coupled receptor activity; Molecular Function GO:0007186; G-protein coupled receptor signaling pathway; Biological Process GO:0016021; integral component of membrane; Cellular Component	IPR000276; G protein-coupled receptor, rhodopsin-like IPR017452; GPCR, rhodopsin-like, 7TM	NA
G10357	putative synaptic vesicle protein [Danaus plexippus]	Synaptic vesicle glycoprotein 2B OS=Homo sapiens GN=SV2B PE=2 SV=1	Putative synaptic vesicle protein OS=Danaus plexippus GN=KGM_07740 PE=4 SV=1	COG0477|Permeases of the major facilitator superfamily|GEPR|Carbohydrate transport and metabolism ; Amino acid transport and metabolism ; Inorganic ion transport and metabolism ; General function prediction only ;	GO:0016021; integral component of membrane; Cellular Component GO:0055085; transmembrane transport; Biological Process	IPR011701; Major facilitator superfamily IPR016196; Major facilitator superfamily domain, general substrate transporter IPR020846; Major facilitator superfamily domain	NA
G10358	PREDICTED: protein unc-13 homolog A-like [Bombyx mori]	NA	Uncharacterized protein OS=Bombyx mori PE=4 SV=1	NA	NA	NA	NA
G10359	carboxylesterase [Helicoverpa armigera]	Esterase FE4 OS=Myzus persicae PE=1 SV=1	Carboxylesterase OS=Helicoverpa armigera GN=CCE001c PE=2 SV=1	COG2272|Carboxylesterase type B|I|Lipid transport and metabolism ;	NA	IPR002018; Carboxylesterase, type B IPR019826; Carboxylesterase type B, active site	NA
G1036	PREDICTED: LOW QUALITY PROTEIN: bromodomain adjacent to zinc finger domain protein 1A-like [Bombyx mori]	Bromodomain adjacent to zinc finger domain protein 1A OS=Homo sapiens GN=BAZ1A PE=1 SV=2	Putative zinc finger protein OS=Danaus plexippus GN=KGM_16511 PE=4 SV=1	COG5076|Transcription factor involved in chromatin remodeling, contains bromodomain|BK|Chromatin structure and dynamics ; Transcription ;	GO:0005515; protein binding; Molecular Function GO:0008270; zinc ion binding; Molecular Function	IPR001487; Bromodomain IPR001965; Zinc finger, PHD-type IPR004022; DDT domain IPR011011; Zinc finger, FYVE/PHD-type IPR013083; Zinc finger, RING/FYVE/PHD-type IPR013136; WSTF/Acf1/Cbp146 IPR018500; DDT domain, subgroup IPR018501; DDT domain superfamily IPR019786; Zinc finger, PHD-type, conserved site IPR019787; Zinc finger, PHD-finger	K11655
G10361	PREDICTED: proton-coupled folate transporter-like [Bombyx mori]	Proton-coupled folate transporter OS=Danio rerio GN=slc46a1 PE=2 SV=1	Adenylate cyclase OS=Danaus plexippus GN=KGM_21917 PE=4 SV=1	COG0477|Permeases of the major facilitator superfamily|GEPR|Carbohydrate transport and metabolism ; Amino acid transport and metabolism ; Inorganic ion transport and metabolism ; General function prediction only ;	GO:0016021; integral component of membrane; Cellular Component GO:0055085; transmembrane transport; Biological Process	IPR011701; Major facilitator superfamily IPR016196; Major facilitator superfamily domain, general substrate transporter	NA
G10362	PREDICTED: serine protease gd-like [Bombyx mori]	Serine protease gd OS=Drosophila melanogaster GN=gd PE=1 SV=1	Serine-peptidase 212 OS=Papilio xuthus PE=2 SV=1	COG5640|Secreted trypsin-like serine protease|O|Posttranslational modification, protein turnover, chaperones ;	GO:0003824; catalytic activity; Molecular Function GO:0004252; serine-type endopeptidase activity; Molecular Function GO:0006508; proteolysis; Biological Process	IPR001254; Peptidase S1 IPR001314; Peptidase S1A, chymotrypsin-type IPR009003; Trypsin-like cysteine/serine peptidase domain IPR018114; Peptidase S1, trypsin family, active site	NA
G10363	TPA: putative cuticle protein [Bombyx mori]	Cuticle protein 8 OS=Blaberus craniifer PE=1 SV=1	Uncharacterized protein OS=Bombyx mori PE=4 SV=1	NA	GO:0042302; structural constituent of cuticle; Molecular Function	IPR000618; Insect cuticle protein	NA
G10366	putative zinc finger protein SLUG [Danaus plexippus]	Protein escargot OS=Drosophila melanogaster GN=esg PE=1 SV=2	Putative zinc finger protein SLUG OS=Danaus plexippus GN=KGM_17970 PE=4 SV=1	COG5048|FOG: Zn-finger|R|General function prediction only ;	GO:0003676; nucleic acid binding; Molecular Function GO:0046872; metal ion binding; Molecular Function	IPR007087; Zinc finger, C2H2 IPR013087; Zinc finger C2H2-type/integrase DNA-binding domain IPR015880; Zinc finger, C2H2-like	K09218
G10367	peritrophic membrane chitin binding protein 2 [Trichoplusia ni]	Peritrophin-1 OS=Anopheles gambiae GN=Aper1 PE=2 SV=2	Peritrophic membrane chitin binding protein 2 OS=Trichoplusia ni GN=CBP2 PE=2 SV=1	NA	GO:0005576; extracellular region; Cellular Component GO:0006030; chitin metabolic process; Biological Process GO:0008061; chitin binding; Molecular Function	IPR002557; Chitin binding domain	NA
G10368	hypothetical protein KGM_01506 [Danaus plexippus]	Fumarate hydratase, mitochondrial OS=Macaca fascicularis GN=FH PE=2 SV=1	Uncharacterized protein OS=Danaus plexippus GN=KGM_01506 PE=3 SV=1	COG0114|Fumarase|C|Energy production and conversion ;	GO:0003824; catalytic activity; Molecular Function GO:0004333; fumarate hydratase activity; Molecular Function GO:0006099; tricarboxylic acid cycle; Biological Process GO:0006106; fumarate metabolic process; Biological Process GO:0016829; lyase activity; Molecular Function GO:0045239; tricarboxylic acid cycle enzyme complex; Cellular Component	IPR000362; Fumarate lyase family IPR005677; Fumarate hydratase, class II IPR008948; L-Aspartase-like IPR018951; Fumarase C, C-terminal IPR020557; Fumarate lyase, conserved site IPR022761; Fumarate lyase, N-terminal IPR024083; Fumarase/histidase, N-terminal	K01679 E4.2.1.2B, fumC; fumarate hydratase, class II [EC:4.2.1.2] [EC:4.2.1.2] Metabolism; Overview; Carbon metabolism [PATH:ko01200] Metabolism; Carbohydrate metabolism; Citrate cycle (TCA cycle) [PATH:ko00020] Metabolism; Carbohydrate metabolism; Pyruvate metabolism [PATH:ko00620] Metabolism; Energy metabolism; Carbon fixation pathways in prokaryotes [PATH:ko00720] Human Diseases; Cancers; Path…
G1037	hypothetical protein KGM_11404 [Danaus plexippus]	PHD finger protein 20 OS=Mus musculus GN=Phf20 PE=1 SV=2	Uncharacterized protein OS=Danaus plexippus GN=KGM_11404 PE=4 SV=1	COG2940|Proteins containing SET domain|R|General function prediction only ;	GO:0003677; DNA binding; Molecular Function GO:0005515; protein binding; Molecular Function GO:0005634; nucleus; Cellular Component GO:0008270; zinc ion binding; Molecular Function GO:0046872; metal ion binding; Molecular Function	IPR001739; Methyl-CpG DNA binding IPR001965; Zinc finger, PHD-type IPR002999; Tudor domain IPR007087; Zinc finger, C2H2 IPR011011; Zinc finger, FYVE/PHD-type IPR013083; Zinc finger, RING/FYVE/PHD-type IPR016177; DNA-binding domain IPR016197; Chromo domain-like IPR019786; Zinc finger, PHD-type, conserved site	NA
G10371	PREDICTED: retinoid-inducible serine carboxypeptidase-like [Bombyx mori]	Retinoid-inducible serine carboxypeptidase OS=Homo sapiens GN=SCPEP1 PE=1 SV=1	Uncharacterized protein OS=Danaus plexippus GN=KGM_06944 PE=4 SV=1	COG2939|Carboxypeptidase C (cathepsin A)|E|Amino acid transport and metabolism ;	GO:0004185; serine-type carboxypeptidase activity; Molecular Function GO:0006508; proteolysis; Biological Process	IPR001563; Peptidase S10, serine carboxypeptidase	K09646
G10373	PREDICTED: coiled-coil domain-containing protein 6-like isoform X2 [Bombyx mori]	Coiled-coil domain-containing protein 6 OS=Mus musculus GN=Ccdc6 PE=1 SV=1	Uncharacterized protein OS=Danaus plexippus GN=KGM_16649 PE=4 SV=1	NA	NA	IPR019152; Protein of unknown function DUF2046	K09288 CCDC6, PTC; coiled-coil domain-containing protein 6 K09288 Human Diseases; Cancers; Pathways in cancer [PATH:ko05200] Human Diseases; Cancers; Thyroid cancer [PATH:ko05216]
G10376	PREDICTED: vam6/Vps39-like protein-like [Bombyx mori]	Vam6/Vps39-like protein OS=Mus musculus GN=Vps39 PE=2 SV=1	Uncharacterized protein OS=Danaus plexippus GN=KGM_10443 PE=4 SV=1	NA	GO:0006886; intracellular protein transport; Biological Process GO:0016192; vesicle-mediated transport; Biological Process	IPR000547; Clathrin, heavy chain/VPS, 7-fold repeat IPR019452; Vacuolar sorting protein 39/Transforming growth factor beta receptor-associated domain 1 IPR019453; Vacuolar sorting protein 39/Transforming growth factor beta receptor-associated domain 2	NA
G10377	PREDICTED: uncharacterized protein LOC101739255 [Bombyx mori]	NA	Uncharacterized protein OS=Bombyx mori PE=4 SV=1	NA	NA	NA	NA
G10378	putative heat shock protein 70 HSP70 interacting protein [Danaus plexippus]	Peroxisomal leader peptide-processing protease OS=Homo sapiens GN=TYSND1 PE=1 SV=3	Putative heat shock protein 70 HSP70 interacting protein OS=Danaus plexippus GN=KGM_06364 PE=4 SV=1	COG0265|Trypsin-like serine proteases, typically periplasmic, contain C-terminal PDZ domain|O|Posttranslational modification, protein turnover, chaperones ;	GO:0003824; catalytic activity; Molecular Function	IPR009003; Trypsin-like cysteine/serine peptidase domain	NA
G10379	hypothetical protein KGM_09534 [Danaus plexippus]	Uncharacterized protein CG16817 OS=Drosophila melanogaster GN=CG16817 PE=1 SV=1	Uncharacterized protein OS=Danaus plexippus GN=KGM_09534 PE=4 SV=1	NA	NA	IPR007052; CS domain IPR008978; HSP20-like chaperone	K15730 PTGES3; cytosolic prostaglandin-E synthase [EC:5.3.99.3] [EC:5.3.99.3] Metabolism; Lipid metabolism; Arachidonic acid metabolism [PATH:ko00590]
G1038	PREDICTED: uncharacterized protein LOC101741429 [Bombyx mori]	Protein inscuteable homolog OS=Homo sapiens GN=INSC PE=1 SV=1	Uncharacterized protein OS=Bombyx mori PE=4 SV=1	NA	GO:0005488; binding; Molecular Function	IPR011989; Armadillo-like helical IPR016024; Armadillo-type fold	NA
G10380	PREDICTED: uncharacterized protein LOC101738649 [Bombyx mori]	NA	Uncharacterized protein OS=Pararge aegeria PE=4 SV=1	NA	NA	NA	NA
G10381	PREDICTED: LOW QUALITY PROTEIN: solute carrier family 25 member 44-like [Bombyx mori]	Solute carrier family 25 member 44 OS=Pongo abelii GN=SLC25A44 PE=2 SV=2	Mitochondrial glutamate carrier OS=Biston betularia GN=MGC PE=2 SV=1	NA	NA	IPR018108; Mitochondrial substrate/solute carrier IPR023395; Mitochondrial carrier domain	K15121
G10383	hypothetical protein BRAFLDRAFT_198833 [Branchiostoma floridae] gb|EEN44426.1| hypothetical protein BRAFLDRAFT_198833 [Branchiostoma floridae]	Zinc finger protein 711 OS=Homo sapiens GN=ZNF711 PE=1 SV=2	Putative uncharacterized protein (Fragment) OS=Branchiostoma floridae GN=BRAFLDRAFT_198833 PE=4 SV=1	COG5048|FOG: Zn-finger|R|General function prediction only ;	GO:0003676; nucleic acid binding; Molecular Function GO:0046872; metal ion binding; Molecular Function	IPR007087; Zinc finger, C2H2 IPR013087; Zinc finger C2H2-type/integrase DNA-binding domain IPR015880; Zinc finger, C2H2-like	NA
G10384	PREDICTED: uncharacterized protein LOC101745360 [Bombyx mori]	Zinc finger protein 841 OS=Homo sapiens GN=ZNF841 PE=2 SV=1	Putative Zinc finger protein 420 OS=Danaus plexippus GN=KGM_10141 PE=4 SV=1	COG5048|FOG: Zn-finger|R|General function prediction only ;	GO:0003676; nucleic acid binding; Molecular Function GO:0046872; metal ion binding; Molecular Function	IPR007087; Zinc finger, C2H2 IPR013087; Zinc finger C2H2-type/integrase DNA-binding domain IPR015880; Zinc finger, C2H2-like	NA
G10386	PREDICTED: DNA-binding protein Ets97D-like [Bombyx mori]	DNA-binding protein Ets97D OS=Drosophila melanogaster GN=Ets97D PE=1 SV=2	Uncharacterized protein OS=Bombyx mori GN=Bmo.11752 PE=3 SV=1	NA	GO:0003700; sequence-specific DNA binding transcription factor activity; Molecular Function GO:0005634; nucleus; Cellular Component GO:0006355; regulation of transcription, DNA-templated; Biological Process GO:0043565; sequence-specific DNA binding; Molecular Function	IPR000418; Ets domain IPR003118; Pointed domain IPR011991; Winged helix-turn-helix DNA-binding domain IPR013761; Sterile alpha motif/pointed domain IPR024668; GA-binding protein alpha subunit, N-terminal	K09441
G10388	PREDICTED: similar to bruchpilot CG34146-PB [Tribolium castaneum]	ELKS/Rab6-interacting/CAST family member 1 OS=Mus musculus GN=Erc1 PE=1 SV=1	Uncharacterized protein OS=Nasonia vitripennis PE=4 SV=1	COG0419|ATPase involved in DNA repair|L|Replication, recombination and repair ;	NA	IPR019323; CAZ complex, RIM-binding protein	NA
G10389	PREDICTED: putative inositol monophosphatase 3-like [Bombyx mori]	Putative inositol monophosphatase 3 OS=Drosophila melanogaster GN=CG15743 PE=2 SV=1	Uncharacterized protein OS=Bombyx mori PE=4 SV=1	COG1218|3'-Phosphoadenosine 5'-phosphosulfate (PAPS) 3'-phosphatase|P|Inorganic ion transport and metabolism ;	GO:0046854; phosphatidylinositol phosphorylation; Biological Process	IPR000760; Inositol monophosphatase	K15759 IMPAD1, IMPA3; inositol monophosphatase 3 [EC:3.1.3.25 3.1.3.7] [EC:3.1.3.25 3.1.3.7] Metabolism; Carbohydrate metabolism; Inositol phosphate metabolism [PATH:ko00562] Metabolism; Energy metabolism; Sulfur metabolism [PATH:ko00920] Environmental Information Processing; Signal transduction; Phosphatidylinositol signaling system [PATH:ko04070]
G1039	PREDICTED: amyloid beta A4 precursor protein-binding family B member 2-like [Bombyx mori]	Amyloid beta A4 precursor protein-binding family B member 2 OS=Homo sapiens GN=APBB2 PE=1 SV=3	Uncharacterized protein OS=Bombyx mori PE=4 SV=1	NA	GO:0005515; protein binding; Molecular Function	IPR001202; WW domain IPR006020; PTB/PI domain IPR011993; Pleckstrin homology-like domain	K04530
G10390	peroxin 16 [Papilio xuthus]	Peroxisomal membrane protein PEX16 OS=Danio rerio GN=pex16 PE=2 SV=1	Peroxin 16 OS=Papilio xuthus PE=2 SV=1	NA	NA	IPR013919; Peroxisome membrane protein, Pex16	K13335 PEX16; peroxin-16 K13335 Cellular Processes; Transport and catabolism; Peroxisome [PATH:ko04146]
G10391	PREDICTED: peripheral plasma membrane protein CASK-like [Bombyx mori]	Peripheral plasma membrane protein CASK OS=Drosophila melanogaster GN=CASK PE=1 SV=4	Uncharacterized protein OS=Bombyx mori PE=4 SV=1	COG0515|Serine/threonine protein kinase|RTKL|General function prediction only ; Signal transduction mechanisms ; Transcription ; Replication, recombination and repair ;	GO:0004672; protein kinase activity; Molecular Function GO:0005515; protein binding; Molecular Function GO:0005524; ATP binding; Molecular Function GO:0006468; protein phosphorylation; Biological Process GO:0016772; transferase activity, transferring phosphorus-containing groups; Molecular Function	IPR000719; Protein kinase domain IPR004172; L27 IPR011009; Protein kinase-like domain IPR014775; L27, C-terminal	NA
G10392	yellow-b [Heliconius melpomene]	Protein yellow OS=Drosophila subobscura GN=y PE=3 SV=1	Yellow-b OS=Heliconius melpomene PE=2 SV=1	COG3386|Gluconolactonase|G|Carbohydrate transport and metabolism ;	NA	IPR003534; Major royal jelly-related IPR011042; Six-bladed beta-propeller, TolB-like IPR017996; Major royal jelly	NA
G10394	PREDICTED: uncharacterized protein LOC101459618 isoform X1 [Ceratitis capitata]	NA	Putative uncharacterized protein (Fragment) OS=Camponotus floridanus GN=EAG_08062 PE=4 SV=1	NA	NA	IPR024445; Transposase, ISXO2-like	NA
G10398	hypothetical protein KGM_13813 [Danaus plexippus]	U4/U6 small nuclear ribonucleoprotein Prp31 OS=Danio rerio GN=prpf31 PE=2 SV=1	Uncharacterized protein OS=Danaus plexippus GN=KGM_13813 PE=4 SV=1	COG1498|Protein implicated in ribosomal biogenesis, Nop56p homolog|J|Translation, ribosomal structure and biogenesis ;	GO:0000244; spliceosomal tri-snRNP complex assembly; Biological Process GO:0000398; mRNA splicing, via spliceosome; Biological Process GO:0046540; U4/U6 x U5 tri-snRNP complex; Cellular Component	IPR002687; Nop domain IPR012976; NOSIC IPR019175; Prp31 C-terminal IPR027105; U4/U6 small nuclear ribonucleoprotein Prp31	K12844 PRPF31; U4/U6 small nuclear ribonucleoprotein PRP31 K12844 Genetic Information Processing; Transcription; Transcription factors [BR:ko03000] Genetic Information Processing; Transcription; Transcription machinery [BR:ko03021] Genetic Information Processing; Transcription; Spliceosome [PATH:ko03040]
G10399	PREDICTED: phospholipase D3-like [Bombyx mori]	Phospholipase D3 OS=Rattus norvegicus GN=Pld3 PE=2 SV=1	Putative phospholipase D3 OS=Danaus plexippus GN=KGM_16818 PE=4 SV=1	NA	GO:0003824; catalytic activity; Molecular Function GO:0008152; metabolic process; Biological Process	IPR001736; Phospholipase D/Transphosphatidylase	K16860 PLD3_4; phospholipase D3/4 [EC:3.1.4.4] [EC:3.1.4.4] Metabolism; Lipid metabolism; Glycerophospholipid metabolism [PATH:ko00564] Metabolism; Lipid metabolism; Ether lipid metabolism [PATH:ko00565]
G104	PREDICTED: LOW QUALITY PROTEIN: lissencephaly-1 homolog [Bombyx mori]	Lissencephaly-1 homolog OS=Drosophila grimshawi GN=Lis-1 PE=3 SV=1	Lissencephaly-1 homolog OS=Pararge aegeria PE=3 SV=1	COG2319|FOG: WD40 repeat|R|General function prediction only ;	GO:0005515; protein binding; Molecular Function	IPR001680; WD40 repeat IPR006594; LisH dimerisation motif IPR013720; LisH dimerisation motif, subgroup IPR015943; WD40/YVTN repeat-like-containing domain IPR017252; Dynein regulator LIS1 IPR017986; WD40-repeat-containing domain IPR019775; WD40 repeat, conserved site IPR020472; G-protein beta WD-40 repeat	K16794 PAFAH1B1, LIS1; platelet-activating factor acetylhydrolase IB subunit alpha K16794 Metabolism; Lipid metabolism; Ether lipid metabolism [PATH:ko00565]
G1040	PREDICTED: egl nine homolog 1-like [Bombyx mori]	Egl nine homolog 1 OS=Homo sapiens GN=EGLN1 PE=1 SV=1	Putative Egl nine-like protein 1 OS=Danaus plexippus GN=KGM_18337 PE=4 SV=1	COG3751|Predicted proline hydroxylase|O|Posttranslational modification, protein turnover, chaperones ;	GO:0005506; iron ion binding; Molecular Function GO:0016491; oxidoreductase activity; Molecular Function GO:0016705; oxidoreductase activity, acting on paired donors, with incorporation or reduction of molecular oxygen; Molecular Function GO:0016706; oxidoreductase activity, acting on paired donors, with incorporation or reduction of molecular oxygen, 2-oxoglutarate as one donor, and incorporatio…	IPR002893; Zinc finger, MYND-type IPR005123; Oxoglutarate/iron-dependent dioxygenase IPR006620; Prolyl 4-hydroxylase, alpha subunit	K09592 EGLN, HPH; hypoxia-inducible factor prolyl hydroxylase [EC:1.14.11.29] [EC:1.14.11.29] Environmental Information Processing; Signal transduction; HIF-1 signaling pathway [PATH:ko04066] Human Diseases; Cancers; Pathways in cancer [PATH:ko05200] Human Diseases; Cancers; Renal cell carcinoma [PATH:ko05211]
G10400	PREDICTED: putative inorganic phosphate cotransporter-like [Bombyx mori]	Putative inorganic phosphate cotransporter OS=Drosophila ananassae GN=Picot PE=3 SV=1	Uncharacterized protein OS=Danaus plexippus GN=KGM_08599 PE=4 SV=1	COG0477|Permeases of the major facilitator superfamily|GEPR|Carbohydrate transport and metabolism ; Amino acid transport and metabolism ; Inorganic ion transport and metabolism ; General function prediction only ;	GO:0016021; integral component of membrane; Cellular Component GO:0055085; transmembrane transport; Biological Process	IPR011701; Major facilitator superfamily IPR016196; Major facilitator superfamily domain, general substrate transporter IPR020846; Major facilitator superfamily domain	NA
G10401	putative lysosomal acid lipase [Danaus plexippus]	Lipase 1 OS=Drosophila melanogaster GN=Lip1 PE=2 SV=2	Putative lysosomal acid lipase OS=Danaus plexippus GN=KGM_17802 PE=4 SV=1	COG0596|Predicted hydrolases or acyltransferases (alpha/beta hydrolase superfamily) |R|General function prediction only ;	GO:0006629; lipid metabolic process; Biological Process	IPR000073; Alpha/beta hydrolase fold-1 IPR006693; Partial AB-hydrolase lipase domain	NA
G10402	PREDICTED: probable dolichyl pyrophosphate Glc1Man9GlcNAc2 alpha-1,3-glucosyltransferase-like [Bombyx mori]	Probable dolichyl pyrophosphate Glc1Man9GlcNAc2 alpha-1,3-glucosyltransferase OS=Mus musculus GN=Alg8 PE=2 SV=2	Glycosyltransferase 4 OS=Chilo suppressalis GN=GT4 PE=2 SV=1	NA	GO:0005789; endoplasmic reticulum membrane; Cellular Component GO:0016758; transferase activity, transferring hexosyl groups; Molecular Function	IPR004856; Glycosyl transferase, ALG6/ALG8	K03849 ALG8; alpha-1,3-glucosyltransferase [EC:2.4.1.265] [EC:2.4.1.265] Metabolism; Glycan biosynthesis and metabolism; Glycosyltransferases [BR:ko01003] Metabolism; Glycan biosynthesis and metabolism; N-Glycan biosynthesis [PATH:ko00510]
G10404	PREDICTED: sister chromatid cohesion protein DCC1-like [Bombyx mori]	Sister chromatid cohesion protein DCC1 OS=Mus musculus GN=DSCC1 PE=2 SV=1	Uncharacterized protein OS=Bombyx mori PE=4 SV=1	NA	NA	IPR019128; Sister chromatid cohesion protein Dcc1	K11271
G10406	PREDICTED: nuclear nucleic acid-binding protein C1D-like [Bombyx mori]	Nuclear nucleic acid-binding protein C1D OS=Xenopus laevis GN=c1d PE=2 SV=1	Uncharacterized protein OS=Bombyx mori PE=4 SV=1	NA	NA	IPR007146; Sas10/Utp3/C1D IPR011082; Exosome-associated factor Rrp47/DNA strand repair C1D	K12592 C1D, LRP1; exosome complex protein LRP1 K12592 Genetic Information Processing; Folding, sorting and degradation; Proteasome [BR:ko03051] Genetic Information Processing; Folding, sorting and degradation; RNA degradation [PATH:ko03018]
G10408	transcription elongation regulator 1, partial [Papilio xuthus]	Transcription elongation regulator 1 OS=Mus musculus GN=Tcerg1 PE=1 SV=2	Transcription elongation regulator 1 OS=Pararge aegeria PE=4 SV=1	NA	NA	IPR002713; FF domain	K12824 TCERG1, CA150; transcription elongation regulator 1 K12824 Genetic Information Processing; Transcription; Transcription factors [BR:ko03000] Genetic Information Processing; Transcription; Transcription machinery [BR:ko03021] Genetic Information Processing; Transcription; Spliceosome [PATH:ko03040]
G10409	PREDICTED: proton-coupled amino acid transporter 4-like [Bombyx mori]	Proton-coupled amino acid transporter 1 OS=Homo sapiens GN=SLC36A1 PE=1 SV=1	Amino acid transporter OS=Pararge aegeria PE=4 SV=1	COG0814|Amino acid permeases|E|Amino acid transport and metabolism ;	NA	IPR013057; Amino acid transporter, transmembrane	NA
G1041	hypothetical protein KGM_10924 [Danaus plexippus]	NA	Uncharacterized protein OS=Pararge aegeria PE=4 SV=1	NA	NA	NA	NA
G10410	PREDICTED: CCR4-NOT transcription complex subunit 11-like [Bombyx mori]	CCR4-NOT transcription complex subunit 11 OS=Rattus norvegicus GN=Cnot11 PE=2 SV=1	Uncharacterized protein OS=Bombyx mori PE=4 SV=1	NA	NA	IPR019312; Protein of unknown function DUF2363	NA
G10411	glycerol-3-phosphate dehydrogenase, partial [Spodoptera exigua]	Glycerol-3-phosphate dehydrogenase [NAD(+)], cytoplasmic OS=Drosophila melanogaster GN=Gpdh PE=1 SV=3	Glycerol-3-phosphate dehydrogenase (Fragment) OS=Spodoptera exigua PE=2 SV=1	COG0240|Glycerol-3-phosphate dehydrogenase|C|Energy production and conversion ;	GO:0004367; glycerol-3-phosphate dehydrogenase [NAD+] activity; Molecular Function GO:0005737; cytoplasm; Cellular Component GO:0005975; carbohydrate metabolic process; Biological Process GO:0006072; glycerol-3-phosphate metabolic process; Biological Process GO:0009331; glycerol-3-phosphate dehydrogenase complex; Cellular Component GO:0016491; oxidoreductase activity; Molecular Function GO:001661…	IPR006109; Glycerol-3-phosphate dehydrogenase, NAD-dependent, C-terminal IPR006168; Glycerol-3-phosphate dehydrogenase, NAD-dependent IPR008927; 6-phosphogluconate dehydrogenase, C-terminal-like IPR011128; Glycerol-3-phosphate dehydrogenase, NAD-dependent, N-terminal IPR013328; Dehydrogenase, multihelical IPR016040; NAD(P)-binding domain IPR017751; Glycerol-3-phosphate dehydrogenase, NAD-dependen…	K00006 GPD1; glycerol-3-phosphate dehydrogenase (NAD+) [EC:1.1.1.8] [EC:1.1.1.8] Metabolism; Lipid metabolism; Glycerophospholipid metabolism [PATH:ko00564]
G10412	PREDICTED: zinc finger protein 208-like [Bombyx mori]	Zinc finger protein 805 OS=Homo sapiens GN=ZNF805 PE=2 SV=3	Putative nuclear transcription factor, X-box binding protein OS=Danaus plexippus GN=KGM_17928 PE=4 SV=1	NA	GO:0005634; nucleus; Cellular Component GO:0008270; zinc ion binding; Molecular Function GO:0046872; metal ion binding; Molecular Function	IPR007087; Zinc finger, C2H2 IPR012934; Zinc finger, AD-type IPR015880; Zinc finger, C2H2-like	NA
G10416	ribosomal protein L7Ae [Danaus plexippus]	NHP2-like protein 1 OS=Xenopus tropicalis GN=nhp2l1 PE=2 SV=1	Ribosomal protein L7Ae OS=Danaus plexippus GN=KGM_15123 PE=4 SV=1	COG1358|Ribosomal protein HS6-type (S12/L30/L7a)|J|Translation, ribosomal structure and biogenesis ;	GO:0003723; RNA binding; Molecular Function GO:0005730; nucleolus; Cellular Component GO:0030529; ribonucleoprotein complex; Cellular Component GO:0042254; ribosome biogenesis; Biological Process	IPR002415; H/ACA ribonucleoprotein complex, subunit Nhp2, eukaryote IPR004037; Ribosomal protein L7Ae conserved site IPR004038; Ribosomal protein L7Ae/L30e/S12e/Gadd45 IPR018492; Ribosomal protein L7Ae/L8/Nhp2 family	K12845 SNU13, NHP2L; U4/U6 small nuclear ribonucleoprotein SNU13 K12845 Genetic Information Processing; Transcription; Transcription factors [BR:ko03000] Genetic Information Processing; Transcription; Transcription machinery [BR:ko03021] Genetic Information Processing; Transcription; Spliceosome [PATH:ko03040] Genetic Information Processing; Translation; Ribosome biogenesis in eukaryotes [PATH:ko…
G10418	PREDICTED: cytochrome P450 4V2-like [Bombyx mori]	Cytochrome P450 4C1 OS=Blaberus discoidalis GN=CYP4C1 PE=2 SV=1	Cytochrome CYP341A13 OS=Spodoptera littoralis PE=2 SV=1	COG2124|Cytochrome P450|Q|Secondary metabolites biosynthesis, transport and catabolism ;	GO:0005506; iron ion binding; Molecular Function GO:0016705; oxidoreductase activity, acting on paired donors, with incorporation or reduction of molecular oxygen; Molecular Function GO:0020037; heme binding; Molecular Function GO:0055114; oxidation-reduction process; Biological Process	IPR001128; Cytochrome P450 IPR002401; Cytochrome P450, E-class, group I IPR017972; Cytochrome P450, conserved site	K15007
G10419	PREDICTED: RNA-directed DNA polymerase from mobile element jockey-like [Metaseiulus occidentalis]	Probable RNA-directed DNA polymerase from transposon BS OS=Drosophila melanogaster GN=RTase PE=2 SV=1	Putative RNA-directed DNA polymerase from transposon BS OS=Anoplophora glabripennis GN=RTBS PE=4 SV=1	NA	GO:0003723; RNA binding; Molecular Function GO:0003964; RNA-directed DNA polymerase activity; Molecular Function GO:0006278; RNA-dependent DNA replication; Biological Process	IPR000477; Reverse transcriptase	NA
G1042	PREDICTED: uncharacterized protein LOC101744916 isoform X1 [Bombyx mori]	NA	Uncharacterized protein OS=Bombyx mori GN=Bmo.6861 PE=4 SV=1	NA	NA	IPR023577; CYTH-like domain	NA
G10421	PREDICTED: leucine-rich repeat-containing protein 24-like [Bombyx mori]	Leucine-rich repeat-containing protein 24 OS=Homo sapiens GN=LRRC24 PE=2 SV=2	Uncharacterized protein OS=Bombyx mori PE=4 SV=1	COG4886|Leucine-rich repeat (LRR) protein|S|Function unknown ;	GO:0005515; protein binding; Molecular Function	IPR000483; Cysteine-rich flanking region, C-terminal IPR001611; Leucine-rich repeat IPR003591; Leucine-rich repeat, typical subtype IPR007110; Immunoglobulin-like domain IPR013098; Immunoglobulin I-set IPR013783; Immunoglobulin-like fold	NA
G10424	PREDICTED: cysteine protease ATG4D-like [Bombyx mori]	Cysteine protease ATG4D OS=Mus musculus GN=Atg4d PE=1 SV=1	Uncharacterized protein OS=Bombyx mori GN=Bmo.12664 PE=4 SV=1	NA	NA	IPR005078; Peptidase C54	K08342 ATG4; cysteine protease ATG4 [EC:3.4.22.-] [EC:3.4.22.-] Cellular Processes; Transport and catabolism; Regulation of autophagy [PATH:ko04140]
G10425	PREDICTED: methionine aminopeptidase 2-like isoform X1 [Bombyx mori] ref|XP_004926453.1| PREDICTED: methionine aminopeptidase 2-like isoform X2 [Bombyx mori]	Methionine aminopeptidase 2 OS=Rattus norvegicus GN=Metap2 PE=1 SV=2	Methionine aminopeptidase 2 OS=Bombyx mori PE=3 SV=1	COG0024|Methionine aminopeptidase|J|Translation, ribosomal structure and biogenesis ;	GO:0004177; aminopeptidase activity; Molecular Function GO:0006508; proteolysis; Biological Process GO:0008235; metalloexopeptidase activity; Molecular Function	IPR000994; Peptidase M24, structural domain IPR001714; Peptidase M24, methionine aminopeptidase IPR002468; Peptidase M24A, methionine aminopeptidase, subfamily 2 IPR011991; Winged helix-turn-helix DNA-binding domain IPR018349; Peptidase M24A, methionine aminopeptidase, subfamily 2, binding site	K01265
G10428	PREDICTED: ribosome biogenesis protein WDR12 homolog [Bombyx mori]	Ribosome biogenesis protein WDR12 homolog OS=Aedes aegypti GN=AAEL005041 PE=3 SV=1	Ribosome biogenesis protein WDR12 homolog OS=Pararge aegeria PE=3 SV=1	COG2319|FOG: WD40 repeat|R|General function prediction only ;	GO:0005515; protein binding; Molecular Function	IPR001680; WD40 repeat IPR012972; NLE IPR015943; WD40/YVTN repeat-like-containing domain IPR017986; WD40-repeat-containing domain IPR019775; WD40 repeat, conserved site IPR020472; G-protein beta WD-40 repeat	K14863
G10430	PREDICTED: facilitated trehalose transporter Tret1-like [Bombyx mori]	Facilitated trehalose transporter Tret1 OS=Bombyx mori GN=Tret1 PE=1 SV=1	Uncharacterized protein OS=Bombyx mori PE=4 SV=1	COG0477|Permeases of the major facilitator superfamily|GEPR|Carbohydrate transport and metabolism ; Amino acid transport and metabolism ; Inorganic ion transport and metabolism ; General function prediction only ;	GO:0005215; transporter activity; Molecular Function GO:0006810; transport; Biological Process GO:0016020; membrane; Cellular Component GO:0016021; integral component of membrane; Cellular Component GO:0022857; transmembrane transporter activity; Molecular Function GO:0022891; substrate-specific transmembrane transporter activity; Molecular Function GO:0055085; transmembrane transport; Biological…	IPR003663; Sugar/inositol transporter IPR005828; General substrate transporter IPR005829; Sugar transporter, conserved site IPR016196; Major facilitator superfamily domain, general substrate transporter IPR020846; Major facilitator superfamily domain	NA
G10432	hypothetical protein KGM_08501 [Danaus plexippus]	Muscle M-line assembly protein unc-89 OS=Caenorhabditis elegans GN=unc-89 PE=1 SV=3	Microtubule-associated protein OS=Danaus plexippus GN=KGM_08501 PE=3 SV=1	NA	NA	NA	NA
G10433	PREDICTED: serine palmitoyltransferase 2-like [Megachile rotundata]	Serine palmitoyltransferase 2 OS=Mus musculus GN=Sptlc2 PE=2 SV=2	Uncharacterized protein OS=Nasonia vitripennis PE=3 SV=1	COG0156|7-keto-8-aminopelargonate synthetase and related enzymes|H|Coenzyme transport and metabolism ;	GO:0003824; catalytic activity; Molecular Function GO:0008152; metabolic process; Biological Process GO:0009058; biosynthetic process; Biological Process GO:0016740; transferase activity; Molecular Function GO:0030170; pyridoxal phosphate binding; Molecular Function	IPR001917; Aminotransferase, class-II, pyridoxal-phosphate binding site IPR004839; Aminotransferase, class I/classII IPR015421; Pyridoxal phosphate-dependent transferase, major region, subdomain 1 IPR015422; Pyridoxal phosphate-dependent transferase, major region, subdomain 2 IPR015424; Pyridoxal phosphate-dependent transferase	K00654 E2.3.1.50; serine palmitoyltransferase [EC:2.3.1.50] [EC:2.3.1.50] Metabolism; Lipid metabolism; Sphingolipid metabolism [PATH:ko00600]
G10434	PREDICTED: actin-related protein 3-like [Bombyx mori]	Actin-related protein 3 OS=Drosophila melanogaster GN=Arp3 PE=2 SV=3	Uncharacterized protein OS=Bombyx mori PE=3 SV=1	COG5277|Actin and related proteins|Z|Cytoskeleton ;	GO:0005524; ATP binding; Molecular Function GO:0005856; cytoskeleton; Cellular Component GO:0005885; Arp2/3 protein complex; Cellular Component GO:0030833; regulation of actin filament polymerization; Biological Process GO:0034314; Arp2/3 complex-mediated actin nucleation; Biological Process	IPR004000; Actin-related protein IPR015623; Actin-related protein 3 (Arp3) IPR020902; Actin/actin-like conserved site	NA
G10435	PREDICTED: MRG/MORF4L-binding protein-like isoform X2 [Bombyx mori]	MRG/MORF4L-binding protein OS=Homo sapiens GN=MRGBP PE=1 SV=1	Mrg-binding protein OS=Pararge aegeria PE=4 SV=1	NA	GO:0005634; nucleus; Cellular Component GO:0006355; regulation of transcription, DNA-templated; Biological Process GO:0043189; H4/H2A histone acetyltransferase complex; Cellular Component	IPR012423; Chromatin modification-related protein Eaf7/MRGBP	K11343
G10436	PREDICTED: LOW QUALITY PROTEIN: twitchin-like [Bombyx mori]	Muscle M-line assembly protein unc-89 OS=Caenorhabditis elegans GN=unc-89 PE=1 SV=3	Uncharacterized protein OS=Bombyx mori PE=4 SV=1	NA	NA	NA	NA
G10437	carboxylesterase-like protein [Helicoverpa armigera]	Esterase FE4 OS=Myzus persicae PE=1 SV=1	Carboxylesterase-like protein OS=Helicoverpa armigera PE=2 SV=1	COG2272|Carboxylesterase type B|I|Lipid transport and metabolism ;	NA	IPR002018; Carboxylesterase, type B IPR019819; Carboxylesterase type B, conserved site	NA
G10438	PREDICTED: solute carrier family 22 member 3-like [Bombyx mori]	Organic cation transporter-like protein OS=Drosophila melanogaster GN=Orct2 PE=2 SV=2	Uncharacterized protein OS=Bombyx mori PE=4 SV=1	COG0477|Permeases of the major facilitator superfamily|GEPR|Carbohydrate transport and metabolism ; Amino acid transport and metabolism ; Inorganic ion transport and metabolism ; General function prediction only ;	GO:0005215; transporter activity; Molecular Function GO:0006810; transport; Biological Process GO:0016020; membrane; Cellular Component GO:0016021; integral component of membrane; Cellular Component GO:0022857; transmembrane transporter activity; Molecular Function GO:0055085; transmembrane transport; Biological Process	IPR005828; General substrate transporter IPR005829; Sugar transporter, conserved site IPR016196; Major facilitator superfamily domain, general substrate transporter IPR020846; Major facilitator superfamily domain	NA
G10439	PREDICTED: probable serine hydrolase-like [Bombyx mori]	Probable serine hydrolase OS=Drosophila melanogaster GN=kraken PE=2 SV=1	Uncharacterized protein OS=Bombyx mori GN=Bmo.13409 PE=4 SV=1	COG0596|Predicted hydrolases or acyltransferases (alpha/beta hydrolase superfamily) |R|General function prediction only ;	NA	NA	NA
G1044	hypothetical protein KGM_02108 [Danaus plexippus]	ATPase family AAA domain-containing protein 2 OS=Homo sapiens GN=ATAD2 PE=1 SV=1	Uncharacterized protein OS=Danaus plexippus GN=KGM_02108 PE=4 SV=1	COG0464|ATPases of the AAA+ class|O|Posttranslational modification, protein turnover, chaperones ;	GO:0000166; nucleotide binding; Molecular Function GO:0005515; protein binding; Molecular Function GO:0005524; ATP binding; Molecular Function GO:0017111; nucleoside-triphosphatase activity; Molecular Function	IPR001487; Bromodomain IPR003593; AAA+ ATPase domain IPR003959; ATPase, AAA-type, core IPR003960; ATPase, AAA-type, conserved site IPR027417; P-loop containing nucleoside triphosphate hydrolase	NA
G10441	PREDICTED: glucose dehydrogenase [acceptor]-like [Bombyx mori]	Glucose dehydrogenase [FAD, quinone] OS=Drosophila pseudoobscura pseudoobscura GN=Gld PE=3 SV=4	Uncharacterized protein OS=Bombyx mori PE=3 SV=1	COG2303|Choline dehydrogenase and related flavoproteins|E|Amino acid transport and metabolism ;	GO:0006066; alcohol metabolic process; Biological Process GO:0008812; choline dehydrogenase activity; Molecular Function GO:0016614; oxidoreductase activity, acting on CH-OH group of donors; Molecular Function GO:0050660; flavin adenine dinucleotide binding; Molecular Function GO:0055114; oxidation-reduction process; Biological Process	IPR000172; Glucose-methanol-choline oxidoreductase, N-terminal IPR007867; Glucose-methanol-choline oxidoreductase, C-terminal IPR012132; Glucose-methanol-choline oxidoreductase	NA
G10442	cytochrome CYP6AN4 [Spodoptera littoralis]	Cytochrome P450 6B6 OS=Helicoverpa armigera GN=CYP6B6 PE=2 SV=1	Cytochrome CYP6AN4 OS=Spodoptera littoralis PE=2 SV=1	COG2124|Cytochrome P450|Q|Secondary metabolites biosynthesis, transport and catabolism ;	GO:0005506; iron ion binding; Molecular Function GO:0016705; oxidoreductase activity, acting on paired donors, with incorporation or reduction of molecular oxygen; Molecular Function GO:0020037; heme binding; Molecular Function GO:0055114; oxidation-reduction process; Biological Process	IPR001128; Cytochrome P450 IPR002401; Cytochrome P450, E-class, group I IPR017972; Cytochrome P450, conserved site	K14999
G10443	ribosomal protein L7 [Spodoptera frugiperda]	60S ribosomal protein L7 OS=Drosophila melanogaster GN=RpL7 PE=1 SV=2	Ribosomal protein L7 OS=Spodoptera frugiperda PE=2 SV=1	COG1841|Ribosomal protein L30/L7E|J|Translation, ribosomal structure and biogenesis ;	NA	IPR005998; Ribosomal protein L7, eukaryotic IPR012988; Ribosomal protein L30, N-terminal IPR016082; Ribosomal protein L30, ferredoxin-like fold domain IPR018038; Ribosomal protein L30, conserved site	K02937 RP-L7e, RPL7; large subunit ribosomal protein L7e K02937 Genetic Information Processing; Translation; Ribosome [PATH:ko03010]
G10444	PREDICTED: F-box/LRR-repeat protein 2-like isoform X1 [Bombyx mori]	F-box/LRR-repeat protein 2 OS=Mus musculus GN=Fbxl2 PE=1 SV=1	Uncharacterized protein OS=Danaus plexippus GN=KGM_06608 PE=4 SV=1	NA	GO:0005515; protein binding; Molecular Function	IPR001810; F-box domain	NA
G10445	PREDICTED: uncharacterized protein LOC101744902 isoform X2 [Bombyx mori]	NA	Uncharacterized protein OS=Bombyx mori PE=4 SV=1	NA	NA	NA	NA
G10446	putative low-density lipoprotein receptor [Danaus plexippus]	Low-density lipoprotein receptor-related protein 2 OS=Rattus norvegicus GN=Lrp2 PE=1 SV=1	Putative low-density lipoprotein receptor OS=Danaus plexippus GN=KGM_04627 PE=4 SV=1	NA	GO:0005515; protein binding; Molecular Function	IPR002172; Low-density lipoprotein (LDL) receptor class A repeat IPR023415; Low-density lipoprotein (LDL) receptor class A, conserved site	NA
G10448	PREDICTED: abl interactor 2-like [Bombyx mori]	Abl interactor 2 OS=Mus musculus GN=Abi2 PE=2 SV=1	Uncharacterized protein OS=Bombyx mori PE=4 SV=1	NA	GO:0005515; protein binding; Molecular Function GO:0005737; cytoplasm; Cellular Component	IPR001452; Src homology-3 domain IPR012849; Abl-interactor, homeo-domain homologous domain IPR028457; ABI family	NA
G1045	PREDICTED: elongation of very long chain fatty acids protein AAEL008004-like isoform X2 [Bombyx mori]	Elongation of very long chain fatty acids protein AAEL008004 OS=Aedes aegypti GN=AAEL008004 PE=2 SV=2	Uncharacterized protein OS=Danaus plexippus GN=KGM_16370 PE=4 SV=1	NA	GO:0016021; integral component of membrane; Cellular Component	IPR002076; GNS1/SUR4 membrane protein	NA
G10450	inosine-uridine preferring nucleoside hydrolase [Papilio xuthus]	Probable uridine nucleosidase 2 OS=Arabidopsis thaliana GN=URH2 PE=2 SV=1	Salivary purine nucleosidase OS=Pararge aegeria PE=4 SV=1	COG1957|Inosine-uridine nucleoside N-ribohydrolase|F|Nucleotide transport and metabolism ;	NA	IPR001910; Inosine/uridine-preferring nucleoside hydrolase domain IPR023186; Inosine/uridine-preferring nucleoside hydrolase	NA
G10451	PREDICTED: probable elongator complex protein 3-like [Bombyx mori]	Probable elongator complex protein 3 OS=Drosophila melanogaster GN=Elp3 PE=2 SV=1	Uncharacterized protein OS=Bombyx mori PE=4 SV=1	COG1243|Histone acetyltransferase|KB|Transcription ; Chromatin structure and dynamics ;	GO:0003824; catalytic activity; Molecular Function GO:0008080; N-acetyltransferase activity; Molecular Function GO:0051536; iron-sulfur cluster binding; Molecular Function	IPR000182; GNAT domain IPR005910; Histone acetyltransferase ELP3 IPR006638; Elongator protein 3/MiaB/NifB IPR007197; Radical SAM IPR016181; Acyl-CoA N-acyltransferase IPR023404; Radical SAM, alpha/beta horseshoe	K07739
G10452	PREDICTED: zinc finger protein 791-like, partial [Bombyx mori]	Zinc finger protein draculin OS=Danio rerio GN=drl PE=2 SV=2	Krueppel c2h2-type zinc finger protein OS=Pararge aegeria PE=4 SV=1	COG5048|FOG: Zn-finger|R|General function prediction only ;	GO:0003676; nucleic acid binding; Molecular Function GO:0005634; nucleus; Cellular Component GO:0008270; zinc ion binding; Molecular Function GO:0046872; metal ion binding; Molecular Function	IPR007087; Zinc finger, C2H2 IPR012934; Zinc finger, AD-type IPR013087; Zinc finger C2H2-type/integrase DNA-binding domain IPR015880; Zinc finger, C2H2-like	NA
G10453	PREDICTED: spermatogenesis-defective protein 39 homolog isoform X1 [Bombyx mori]	Spermatogenesis-defective protein 39 homolog OS=Danio rerio GN=vipas39 PE=2 SV=1	Vps16B OS=Danaus plexippus GN=KGM_20126 PE=4 SV=1	NA	NA	IPR019177; Golgin subfamily A member 5	NA
G10454	PREDICTED: nitrilase and fragile histidine triad fusion protein NitFhit-like [Bombyx mori]	Nitrilase and fragile histidine triad fusion protein NitFhit OS=Drosophila melanogaster GN=NitFhit PE=1 SV=1	Nitrilase and fragile histidine triad fusion protein NitFhit OS=Danaus plexippus GN=KGM_03745 PE=4 SV=1	COG0388|Predicted amidohydrolase|R|General function prediction only ;	GO:0003824; catalytic activity; Molecular Function GO:0006807; nitrogen compound metabolic process; Biological Process GO:0016810; hydrolase activity, acting on carbon-nitrogen (but not peptide) bonds; Molecular Function	IPR001310; Histidine triad (HIT) protein IPR003010; Carbon-nitrogen hydrolase IPR011146; HIT-like domain	NA
G10455	hypothetical protein KGM_11149 [Danaus plexippus]	tRNA-splicing ligase RtcB homolog OS=Drosophila melanogaster GN=CG9987 PE=1 SV=1	tRNA-splicing ligase RtcB homolog OS=Danaus plexippus GN=KGM_11149 PE=3 SV=1	COG1690|Uncharacterized conserved protein|S|Function unknown ;	GO:0006396; RNA processing; Biological Process GO:0008452; RNA ligase activity; Molecular Function	IPR001233; tRNA-splicing ligase, RtcB	K14415
G10456	PREDICTED: uncharacterized protein LOC101736412 [Bombyx mori]	NA	Uncharacterized protein OS=Bombyx mori PE=4 SV=1	NA	GO:0005515; protein binding; Molecular Function GO:0008270; zinc ion binding; Molecular Function	IPR001965; Zinc finger, PHD-type IPR011011; Zinc finger, FYVE/PHD-type IPR013083; Zinc finger, RING/FYVE/PHD-type IPR019787; Zinc finger, PHD-finger	NA
G10457	ubiquitin-conjugating enzyme E2 [Danaus plexippus]	SUMO-conjugating enzyme UBC9-A OS=Danio rerio GN=ube2ia PE=1 SV=1	Ubiquitin-conjugating enzyme E2 OS=Pararge aegeria PE=3 SV=1	COG5078|Ubiquitin-protein ligase|O|Posttranslational modification, protein turnover, chaperones ;	GO:0016881; acid-amino acid ligase activity; Molecular Function GO:0019789; SUMO ligase activity; Molecular Function	IPR000608; Ubiquitin-conjugating enzyme, E2 IPR016135; Ubiquitin-conjugating enzyme/RWD-like IPR023313; Ubiquitin-conjugating enzyme, active site IPR027230; SUMO-conjugating enzyme Ubc9	K10577 UBE2I, UBC9; ubiquitin-conjugating enzyme E2 I [EC:6.3.2.19] [EC:6.3.2.19] Genetic Information Processing; Translation; RNA transport [PATH:ko03013] Genetic Information Processing; Folding, sorting and degradation; SNAREs [BR:ko04131] Genetic Information Processing; Folding, sorting and degradation; Ubiquitin mediated proteolysis [PATH:ko04120] Environmental Information Processing; Signal …
G10459	hypothetical protein KGM_20604 [Danaus plexippus]	Lipid phosphate phosphohydrolase 3 OS=Bos taurus GN=PPAP2B PE=2 SV=1	Uncharacterized protein OS=Danaus plexippus GN=KGM_20604 PE=4 SV=1	COG0671|Membrane-associated phospholipid phosphatase|I|Lipid transport and metabolism ;	GO:0003824; catalytic activity; Molecular Function GO:0016020; membrane; Cellular Component	IPR000326; Phosphatidic acid phosphatase type 2/haloperoxidase	NA
G10460	PREDICTED: 3-ketodihydrosphingosine reductase-like [Bombyx mori]	3-ketodihydrosphingosine reductase OS=Homo sapiens GN=KDSR PE=1 SV=1	Uncharacterized protein OS=Bombyx mori GN=Bmo.13963 PE=3 SV=1	COG1028|Dehydrogenases with different specificities (related to short-chain alcohol dehydrogenases)|IQR|Lipid transport and metabolism ; Secondary metabolites biosynthesis, transport and catabolism ; General function prediction only ;	GO:0008152; metabolic process; Biological Process GO:0016491; oxidoreductase activity; Molecular Function	IPR002198; Short-chain dehydrogenase/reductase SDR IPR002347; Glucose/ribitol dehydrogenase IPR016040; NAD(P)-binding domain IPR020904; Short-chain dehydrogenase/reductase, conserved site	K04708 E1.1.1.102; 3-dehydrosphinganine reductase [EC:1.1.1.102] [EC:1.1.1.102] Metabolism; Lipid metabolism; Sphingolipid metabolism [PATH:ko00600]
G10461	PREDICTED: retinol dehydrogenase 14-like isoform X1 [Bombyx mori] ref|XP_004933032.1| PREDICTED: retinol dehydrogenase 14-like isoform X2 [Bombyx mori]	Retinol dehydrogenase 14 OS=Mus musculus GN=Rdh14 PE=2 SV=1	Uncharacterized protein OS=Bombyx mori PE=4 SV=1	COG1028|Dehydrogenases with different specificities (related to short-chain alcohol dehydrogenases)|IQR|Lipid transport and metabolism ; Secondary metabolites biosynthesis, transport and catabolism ; General function prediction only ;	GO:0008152; metabolic process; Biological Process GO:0016491; oxidoreductase activity; Molecular Function	IPR002198; Short-chain dehydrogenase/reductase SDR IPR002347; Glucose/ribitol dehydrogenase IPR016040; NAD(P)-binding domain	NA
G10464	endonuclease-reverse transcriptase HmRTE-e01 [Danaus plexippus]	Craniofacial development protein 2 OS=Bos taurus GN=CFDP2 PE=1 SV=2	Endonuclease-reverse transcriptase HmRTE-e01 OS=Danaus plexippus GN=KGM_11371 PE=4 SV=1	NA	NA	IPR005135; Endonuclease/exonuclease/phosphatase IPR027124; SWR1-complex protein 5/Craniofacial development protein	NA
G10465	PREDICTED: facilitated trehalose transporter Tret1-like [Bombyx mori]	Facilitated trehalose transporter Tret1 OS=Bombyx mori GN=Tret1 PE=1 SV=1	Solute carrier family 2 OS=Pararge aegeria PE=3 SV=1	COG0477|Permeases of the major facilitator superfamily|GEPR|Carbohydrate transport and metabolism ; Amino acid transport and metabolism ; Inorganic ion transport and metabolism ; General function prediction only ;	GO:0005215; transporter activity; Molecular Function GO:0006810; transport; Biological Process GO:0016020; membrane; Cellular Component GO:0016021; integral component of membrane; Cellular Component GO:0022857; transmembrane transporter activity; Molecular Function GO:0055085; transmembrane transport; Biological Process	IPR005828; General substrate transporter IPR005829; Sugar transporter, conserved site IPR016196; Major facilitator superfamily domain, general substrate transporter IPR020846; Major facilitator superfamily domain	NA
G10468	PREDICTED: alpha-tocopherol transfer protein-like [Bombyx mori]	Retinaldehyde-binding protein 1 OS=Homo sapiens GN=RLBP1 PE=1 SV=2	Similar to CG3823 OS=Papilio xuthus PE=2 SV=1	NA	GO:0005215; transporter activity; Molecular Function GO:0005622; intracellular; Cellular Component GO:0006810; transport; Biological Process	IPR001071; Cellular retinaldehyde binding/alpha-tocopherol transport IPR001251; CRAL-TRIO domain IPR011074; CRAL/TRIO, N-terminal domain	NA
G1047	PREDICTED: microtubule-associated protein futsch-like [Bombyx mori]	Peroxisome proliferator-activated receptor gamma coactivator-related protein 1 OS=Homo sapiens GN=PPRC1 PE=1 SV=1	Uncharacterized protein OS=Bombyx mori PE=4 SV=1	NA	GO:0000166; nucleotide binding; Molecular Function GO:0003676; nucleic acid binding; Molecular Function	IPR000504; RNA recognition motif domain IPR012677; Nucleotide-binding, alpha-beta plait	NA
G10470	conserved hypothetical protein [Culex quinquefasciatus] gb|EDS43311.1| conserved hypothetical protein [Culex quinquefasciatus]	Heat shock protein DDB_G0288861 OS=Dictyostelium discoideum GN=DDB_G0288861 PE=3 SV=1	Putative uncharacterized protein OS=Culex quinquefasciatus GN=CpipJ_CPIJ004536 PE=4 SV=1	NA	NA	NA	NA
G10471	PREDICTED: trans-1,2-dihydrobenzene-1,2-diol dehydrogenase-like isoform X1 [Bombyx mori] ref|XP_004930046.1| PREDICTED: trans-1,2-dihydrobenzene-1,2-diol dehydrogenase-like isoform X2 [Bombyx mori]	Trans-1,2-dihydrobenzene-1,2-diol dehydrogenase OS=Xenopus tropicalis GN=dhdh PE=2 SV=1	Dimeric dihydrodiol dehydrogenase (Fragment) OS=Pararge aegeria PE=4 SV=1	COG0673|Predicted dehydrogenases and related proteins|R|General function prediction only ;	GO:0008152; metabolic process; Biological Process GO:0016491; oxidoreductase activity; Molecular Function GO:0055114; oxidation-reduction process; Biological Process	IPR000683; Oxidoreductase, N-terminal IPR004104; Oxidoreductase, C-terminal IPR016040; NAD(P)-binding domain	K00078 DHDH; dihydrodiol dehydrogenase / D-xylose 1-dehydrogenase (NADP) [EC:1.3.1.20 1.1.1.179] [EC:1.3.1.20 1.1.1.179] Metabolism; Carbohydrate metabolism; Pentose and glucuronate interconversions [PATH:ko00040] Metabolism; Xenobiotics biodegradation and metabolism; Metabolism of xenobiotics by cytochrome P450 [PATH:ko00980]
G10472	fatty-acyl CoA reductase 1 [Ostrinia nubilalis]	Putative fatty acyl-CoA reductase CG5065 OS=Drosophila melanogaster GN=CG5065 PE=3 SV=1	Fatty-acyl CoA reductase 1 OS=Ostrinia nubilalis PE=2 SV=1	NA	GO:0080019; fatty-acyl-CoA reductase (alcohol-forming) activity; Molecular Function	IPR013120; Male sterility, NAD-binding IPR016040; NAD(P)-binding domain IPR026055; Fatty acyl-CoA reductase	NA
G10474	PREDICTED: serine/threonine-protein phosphatase Pgam5, mitochondrial-like isoform X1 [Bombyx mori]	Serine/threonine-protein phosphatase Pgam5, mitochondrial OS=Drosophila mojavensis GN=Pgam5 PE=3 SV=1	Uncharacterized protein OS=Danaus plexippus GN=KGM_15544 PE=4 SV=1	NA	NA	IPR013078; Histidine phosphatase superfamily, clade-1	K15637 PGAM5; serine/threonine-protein phosphatase PGAM5 [EC:3.1.3.16] [EC:3.1.3.16] Environmental Information Processing; Signal transduction; TNF signaling pathway [PATH:ko04668]
G10475	gallerin [Galleria mellonella]	Lopap OS=Lonomia obliqua PE=1 SV=2	Gallerin OS=Galleria mellonella PE=2 SV=1	COG3040|Bacterial lipocalin|M|Cell wall/membrane/envelope biogenesis ;	GO:0031409; pigment binding; Molecular Function	IPR000566; Lipocalin/cytosolic fatty-acid binding domain IPR003057; Invertebrate colouration protein IPR011038; Calycin-like IPR012674; Calycin IPR022271; Lipocalin, ApoD type	NA
G1048	hypothetical protein KGM_06697 [Danaus plexippus]	Uncharacterized threonine-rich GPI-anchored glycoprotein PJ4664.02 OS=Schizosaccharomyces pombe (strain 972 / ATCC 24843) GN=SPBPJ4664.02 PE=4 SV=1	Uncharacterized protein OS=Danaus plexippus GN=KGM_06697 PE=4 SV=1	NA	NA	NA	NA
G10481	PREDICTED: ATP-binding cassette sub-family A member 5-like [Bombyx mori]	ATP-binding cassette sub-family A member 3 OS=Mus musculus GN=Abca3 PE=2 SV=3	Uncharacterized protein OS=Bombyx mori PE=3 SV=1	COG1131|ABC-type multidrug transport system, ATPase component|V|Defense mechanisms ;	GO:0005524; ATP binding; Molecular Function GO:0016887; ATPase activity; Molecular Function	IPR003439; ABC transporter-like IPR026082; ABC transporter A, ABCA IPR027417; P-loop containing nucleoside triphosphate hydrolase	K05648 ABCA5; ATP-binding cassette, subfamily A (ABC1), member 5 K05648 Environmental Information Processing; Membrane transport; Transporters [BR:ko02000] Environmental Information Processing; Membrane transport; ABC transporters [PATH:ko02010]
G10483	PREDICTED: protein DGCR14 homolog [Bombyx mori]	Protein DGCR14 OS=Mus musculus GN=Dgcr14 PE=2 SV=2	Uncharacterized protein OS=Bombyx mori GN=Bmo.2557 PE=4 SV=1	NA	NA	IPR019148; Nuclear protein DGCR14	K13118
G10484	hypothetical protein KGM_15941 [Danaus plexippus]	Maltase A3 OS=Drosophila melanogaster GN=Mal-A3 PE=2 SV=2	Uncharacterized protein OS=Bombyx mori PE=4 SV=1	COG0366|Glycosidases|G|Carbohydrate transport and metabolism ;	GO:0003824; catalytic activity; Molecular Function GO:0005975; carbohydrate metabolic process; Biological Process GO:0043169; cation binding; Molecular Function	IPR006047; Glycosyl hydrolase, family 13, catalytic domain IPR006589; Glycosyl hydrolase, family 13, subfamily, catalytic domain IPR013781; Glycoside hydrolase, catalytic domain IPR015902; Glycoside hydrolase, family 13 IPR017853; Glycoside hydrolase, superfamily	NA
G10485	hypothetical protein KGM_20325 [Danaus plexippus]	NA	Uncharacterized protein OS=Bombyx mori PE=4 SV=1	NA	NA	NA	NA
G10487	PREDICTED: endoplasmic reticulum lectin 1-like [Bombyx mori]	Endoplasmic reticulum lectin 1 OS=Mus musculus GN=Erlec1 PE=2 SV=1	Putative xtp3-transactivated protein b OS=Danaus plexippus GN=KGM_22152 PE=4 SV=1	NA	NA	IPR009011; Mannose-6-phosphate receptor binding domain IPR012913; Glucosidase II beta subunit-like	K14008 ERLEC1, XTP3B; endoplasmic reticulum lectin 1 K14008 Genetic Information Processing; Folding, sorting and degradation; Protein processing in endoplasmic reticulum [PATH:ko04141]
G1049	PREDICTED: myosin-IB-like isoform X1 [Bombyx mori]	Myosin-IB OS=Drosophila melanogaster GN=Myo61F PE=1 SV=3	Uncharacterized protein OS=Bombyx mori PE=4 SV=1	COG5022|Myosin heavy chain|Z|Cytoskeleton ;	GO:0003774; motor activity; Molecular Function GO:0005515; protein binding; Molecular Function GO:0005524; ATP binding; Molecular Function GO:0016459; myosin complex; Cellular Component	IPR000048; IQ motif, EF-hand binding site IPR001609; Myosin head, motor domain IPR010926; Myosin tail 2 IPR027417; P-loop containing nucleoside triphosphate hydrolase	K10356
G10491	PREDICTED: monocarboxylate transporter 7-like [Bombyx mori]	Monocarboxylate transporter 13 OS=Homo sapiens GN=SLC16A13 PE=2 SV=1	Monocarboxylate transporter OS=Danaus plexippus GN=KGM_12196 PE=4 SV=1	NA	GO:0016021; integral component of membrane; Cellular Component GO:0055085; transmembrane transport; Biological Process	IPR011701; Major facilitator superfamily IPR016196; Major facilitator superfamily domain, general substrate transporter	NA
G10492	PREDICTED: zinc finger protein 624-like [Bombyx mori]	Zinc finger protein 782 OS=Homo sapiens GN=ZNF782 PE=2 SV=1	Uncharacterized protein OS=Bombyx mori GN=Bmo.11024 PE=4 SV=1	COG5048|FOG: Zn-finger|R|General function prediction only ;	GO:0003676; nucleic acid binding; Molecular Function GO:0005634; nucleus; Cellular Component GO:0008270; zinc ion binding; Molecular Function GO:0046872; metal ion binding; Molecular Function	IPR007087; Zinc finger, C2H2 IPR012934; Zinc finger, AD-type IPR013087; Zinc finger C2H2-type/integrase DNA-binding domain IPR015880; Zinc finger, C2H2-like	NA
G10493	hypothetical protein KGM_04333 [Danaus plexippus]	Meiosis-specific nuclear structural protein 1 OS=Xenopus tropicalis GN=mns1 PE=2 SV=1	Uncharacterized protein OS=Danaus plexippus GN=KGM_04333 PE=4 SV=1	COG0419|ATPase involved in DNA repair|L|Replication, recombination and repair ;	NA	IPR026504; Meiosis-specific nuclear structural protein 1	NA
G10495	zinc finger DNA binding protein [Pectinophora gossypiella]	NA	Uncharacterized protein OS=Bombyx mori PE=4 SV=1	NA	NA	NA	NA
G10496	osiris 2 [Papilio xuthus]	NA	Osiris 2 OS=Papilio xuthus PE=2 SV=1	NA	NA	IPR012464; Protein of unknown function DUF1676	NA
G10497	PREDICTED: hemicentin-1-like [Bombyx mori]	Muscle M-line assembly protein unc-89 OS=Caenorhabditis elegans GN=unc-89 PE=1 SV=3	Uncharacterized protein OS=Bombyx mori PE=4 SV=1	NA	GO:0005515; protein binding; Molecular Function	IPR003598; Immunoglobulin subtype 2 IPR007110; Immunoglobulin-like domain IPR013098; Immunoglobulin I-set IPR013783; Immunoglobulin-like fold	NA
G105	hypothetical protein KGM_08738 [Danaus plexippus]	Triple functional domain protein OS=Danio rerio GN=trio PE=3 SV=1	Uncharacterized protein OS=Danaus plexippus GN=KGM_08738 PE=4 SV=1	COG0515|Serine/threonine protein kinase|RTKL|General function prediction only ; Signal transduction mechanisms ; Transcription ; Replication, recombination and repair ;	GO:0004672; protein kinase activity; Molecular Function GO:0005089; Rho guanyl-nucleotide exchange factor activity; Molecular Function GO:0005515; protein binding; Molecular Function GO:0005524; ATP binding; Molecular Function GO:0006468; protein phosphorylation; Biological Process GO:0016772; transferase activity, transferring phosphorus-containing groups; Molecular Function GO:0035023; regulati…	IPR000219; Dbl homology (DH) domain IPR000719; Protein kinase domain IPR001251; CRAL-TRIO domain IPR001452; Src homology-3 domain IPR001849; Pleckstrin homology domain IPR002017; Spectrin repeat IPR003598; Immunoglobulin subtype 2 IPR003599; Immunoglobulin subtype IPR003961; Fibronectin, type III IPR007110; Immunoglobulin-like domain IPR011009; Protein kinase-like domain IPR011993; Pleckstrin hom…	K08810
G1050	conserved hypothetical protein [Riptortus pedestris]	Protein lin-10 OS=Caenorhabditis elegans GN=lin-10 PE=1 SV=1	Uncharacterized protein OS=Riptortus pedestris PE=2 SV=1	NA	GO:0005515; protein binding; Molecular Function	IPR001478; PDZ domain IPR006020; PTB/PI domain IPR011993; Pleckstrin homology-like domain	NA
G10500	PREDICTED: WW domain-binding protein 11-like [Bombyx mori]	WW domain-binding protein 11 OS=Rattus norvegicus GN=Wbp11 PE=2 SV=1	Uncharacterized protein OS=Bombyx mori GN=Bmo.4300 PE=4 SV=1	NA	GO:0006396; RNA processing; Biological Process	IPR019007; WW domain binding protein 11	K12866 WBP11, NPWBP; WW domain-binding protein 11 K12866 Genetic Information Processing; Transcription; Transcription factors [BR:ko03000] Genetic Information Processing; Transcription; Transcription machinery [BR:ko03021] Genetic Information Processing; Transcription; Spliceosome [PATH:ko03040]
G10502	PREDICTED: facilitated trehalose transporter Tret1-like [Bombyx mori]	Facilitated trehalose transporter Tret1 OS=Apis mellifera ligustica GN=Tret1 PE=1 SV=1	Uncharacterized protein OS=Bombyx mori PE=4 SV=1	COG0477|Permeases of the major facilitator superfamily|GEPR|Carbohydrate transport and metabolism ; Amino acid transport and metabolism ; Inorganic ion transport and metabolism ; General function prediction only ;	GO:0005215; transporter activity; Molecular Function GO:0006810; transport; Biological Process GO:0016020; membrane; Cellular Component GO:0016021; integral component of membrane; Cellular Component GO:0022857; transmembrane transporter activity; Molecular Function GO:0055085; transmembrane transport; Biological Process	IPR005828; General substrate transporter IPR005829; Sugar transporter, conserved site IPR016196; Major facilitator superfamily domain, general substrate transporter IPR020846; Major facilitator superfamily domain	NA
G10504	Uncharacterized protein TCM_026511 [Theobroma cacao] gb|EOY11267.1| Uncharacterized protein TCM_026511 [Theobroma cacao]	Retrovirus-related Pol polyprotein from transposon TNT 1-94 OS=Nicotiana tabacum PE=2 SV=1	Uncharacterized protein OS=Amphimedon queenslandica PE=4 SV=1	NA	GO:0003676; nucleic acid binding; Molecular Function GO:0015074; DNA integration; Biological Process	IPR001584; Integrase, catalytic core IPR012337; Ribonuclease H-like domain IPR013103; Reverse transcriptase, RNA-dependent DNA polymerase IPR025724; GAG-pre-integrase domain	NA
G10505	hypothetical protein KGM_10726 [Danaus plexippus]	Alpha-(1,3)-fucosyltransferase C OS=Drosophila melanogaster GN=FucTC PE=2 SV=4	Uncharacterized protein OS=Danaus plexippus GN=KGM_10726 PE=3 SV=1	NA	GO:0006486; protein glycosylation; Biological Process GO:0008417; fucosyltransferase activity; Molecular Function GO:0016020; membrane; Cellular Component	IPR001503; Glycosyl transferase, family 10	K14464 FUT-1, FucTC; alpha-1,3-fucosyltransferase [EC:2.4.1.-] [EC:2.4.1.-] Metabolism; Glycan biosynthesis and metabolism; Various types of N-glycan biosynthesis [PATH:ko00513]
G10506	putative Y47D3B.4 [Danaus plexippus]	NA	Putative Y47D3B.4 OS=Danaus plexippus GN=KGM_20354 PE=4 SV=1	NA	NA	IPR008166; Domain of unknown function DUF23	NA
G10507	PREDICTED: uncharacterized protein LOC101448914 [Ceratitis capitata]	Chromosome partition protein Smc OS=Aquifex aeolicus (strain VF5) GN=smc PE=3 SV=1	Uncharacterized protein OS=Bombyx mori PE=4 SV=1	COG1196|Chromosome segregation ATPases|D|Cell cycle control, cell division, chromosome partitioning ;	GO:0003677; DNA binding; Molecular Function	IPR003656; Zinc finger, BED-type predicted IPR015880; Zinc finger, C2H2-like	NA
G10508	PREDICTED: uncharacterized protein LOC101740515 [Bombyx mori]	NA	Uncharacterized protein OS=Bombyx mori PE=4 SV=1	NA	GO:0003677; DNA binding; Molecular Function	IPR006600; HTH CenpB-type DNA-binding domain IPR007889; DNA binding HTH domain, Psq-type IPR009057; Homeodomain-like	NA
G10509	PREDICTED: uncharacterized protein LOC101736398 [Bombyx mori]	NA	Uncharacterized protein OS=Bombyx mori PE=4 SV=1	NA	NA	NA	NA
G1051	plekhh1 [Danaus plexippus]	Uncharacterized protein CG43867 OS=Drosophila melanogaster GN=CG43867 PE=1 SV=4	Plekhh1 OS=Danaus plexippus GN=KGM_16254 PE=4 SV=1	NA	GO:0005856; cytoskeleton; Cellular Component	IPR000299; FERM domain IPR000857; MyTH4 domain IPR001849; Pleckstrin homology domain IPR011993; Pleckstrin homology-like domain IPR014352; FERM/acyl-CoA-binding protein, 3-helical bundle IPR019748; FERM central domain IPR019749; Band 4.1 domain	NA
G10510	PREDICTED: multiple inositol polyphosphate phosphatase 1-like [Bombyx mori]	Multiple inositol polyphosphate phosphatase 1 OS=Homo sapiens GN=MINPP1 PE=1 SV=1	Putative multiple inositol polyphosphate phosphatase 1 OS=Danaus plexippus GN=KGM_05967 PE=4 SV=1	NA	GO:0003993; acid phosphatase activity; Molecular Function GO:0016791; phosphatase activity; Molecular Function	IPR000560; Histidine phosphatase superfamily, clade-2 IPR016274; Histidine acid phosphatase, eukaryotic	K03103 MINPP1; multiple inositol-polyphosphate phosphatase [EC:3.1.3.62] [EC:3.1.3.62] Metabolism; Carbohydrate metabolism; Inositol phosphate metabolism [PATH:ko00562]
G10511	hypothetical protein KGM_11021 [Danaus plexippus]	Zinc finger protein 14 OS=Pongo abelii GN=ZNF14 PE=2 SV=1	Uncharacterized protein OS=Danaus plexippus GN=KGM_11021 PE=4 SV=1	COG5048|FOG: Zn-finger|R|General function prediction only ;	GO:0003676; nucleic acid binding; Molecular Function GO:0005634; nucleus; Cellular Component GO:0008270; zinc ion binding; Molecular Function GO:0046872; metal ion binding; Molecular Function	IPR007087; Zinc finger, C2H2 IPR012934; Zinc finger, AD-type IPR013087; Zinc finger C2H2-type/integrase DNA-binding domain IPR015880; Zinc finger, C2H2-like	NA
G10512	PREDICTED: arf-GAP domain and FG repeat-containing protein 1-like [Bombyx mori]	Arf-GAP domain and FG repeat-containing protein 1 OS=Mus musculus GN=Agfg1 PE=1 SV=2	Nucleoporin-like protein RIP OS=Pararge aegeria PE=4 SV=1	COG5347|GTPase-activating protein that regulates ARFs (ADP-ribosylation factors), involved in ARF-mediated vesicular transport|U|Intracellular trafficking, secretion, and vesicular transport ;	GO:0008060; ARF GTPase activator activity; Molecular Function GO:0008270; zinc ion binding; Molecular Function GO:0032312; regulation of ARF GTPase activity; Biological Process	IPR001164; Arf GTPase activating protein	K15044 AGFG1; Arf-GAP domain and FG repeats-containing protein 1 K15044 Human Diseases; Infectious diseases; Influenza A [PATH:ko05164]
G10513	PREDICTED: zinc finger and SCAN domain-containing protein 10-like [Bombyx mori]	Zinc finger protein 91 OS=Homo sapiens GN=ZNF91 PE=2 SV=2	Uncharacterized protein OS=Bombyx mori GN=Bmo.13812 PE=4 SV=1	COG5048|FOG: Zn-finger|R|General function prediction only ;	GO:0003676; nucleic acid binding; Molecular Function GO:0005634; nucleus; Cellular Component GO:0008270; zinc ion binding; Molecular Function GO:0046872; metal ion binding; Molecular Function	IPR007087; Zinc finger, C2H2 IPR012934; Zinc finger, AD-type IPR013087; Zinc finger C2H2-type/integrase DNA-binding domain IPR015880; Zinc finger, C2H2-like	NA
G10518	PREDICTED: zinc finger protein 585A-like [Bombyx mori]	Zinc finger protein 577 OS=Homo sapiens GN=ZNF577 PE=2 SV=3	Uncharacterized protein OS=Bombyx mori PE=4 SV=1	COG5048|FOG: Zn-finger|R|General function prediction only ;	GO:0003676; nucleic acid binding; Molecular Function GO:0005634; nucleus; Cellular Component GO:0008270; zinc ion binding; Molecular Function GO:0046872; metal ion binding; Molecular Function	IPR007087; Zinc finger, C2H2 IPR012934; Zinc finger, AD-type IPR013087; Zinc finger C2H2-type/integrase DNA-binding domain IPR015880; Zinc finger, C2H2-like	NA
G10519	hypothetical protein KGM_01309 [Danaus plexippus]	Homocysteine-responsive endoplasmic reticulum-resident ubiquitin-like domain member 2 protein OS=Xenopus laevis GN=herpud2 PE=2 SV=1	Uncharacterized protein OS=Danaus plexippus GN=KGM_01309 PE=4 SV=1	NA	GO:0005515; protein binding; Molecular Function	IPR000626; Ubiquitin domain	K14027 HERPUD1, HERP; homocysteine-responsive endoplasmic reticulum-resident ubiquitin-like domain member 1 protein K14027 Genetic Information Processing; Folding, sorting and degradation; Protein processing in endoplasmic reticulum [PATH:ko04141]
G10520	PREDICTED: transmembrane protein 19-like [Bombyx mori]	Transmembrane protein 19 OS=Xenopus laevis GN=tmem19 PE=2 SV=1	Transmembrane protein 19 (Fragment) OS=Pararge aegeria PE=4 SV=1	COG1836|Predicted membrane protein|S|Function unknown ;	GO:0016021; integral component of membrane; Cellular Component	IPR002794; Protein of unknown function DUF92, TMEM19	NA
G10523	PREDICTED: probable serine/threonine-protein kinase kinX-like [Bombyx mori]	Uncharacterized protein PF11_0207 OS=Plasmodium falciparum (isolate 3D7) GN=PF11_0207 PE=4 SV=2	Uncharacterized protein OS=Bombyx mori PE=4 SV=1	NA	NA	NA	NA
G10524	PREDICTED: sialin-like [Bombyx mori]	Vesicular glutamate transporter 1 OS=Rattus norvegicus GN=Slc17a7 PE=1 SV=1	Uncharacterized protein OS=Bombyx mori PE=4 SV=1	COG0477|Permeases of the major facilitator superfamily|GEPR|Carbohydrate transport and metabolism ; Amino acid transport and metabolism ; Inorganic ion transport and metabolism ; General function prediction only ;	GO:0016021; integral component of membrane; Cellular Component GO:0055085; transmembrane transport; Biological Process	IPR011701; Major facilitator superfamily IPR016196; Major facilitator superfamily domain, general substrate transporter IPR020846; Major facilitator superfamily domain	K08193
G10525	PREDICTED: talin-2-like [Bombyx mori]	NA	Uncharacterized protein OS=Bombyx mori PE=4 SV=1	NA	GO:0001726; ruffle; Cellular Component GO:0005200; structural constituent of cytoskeleton; Molecular Function GO:0005925; focal adhesion; Cellular Component GO:0007016; cytoskeletal anchoring at plasma membrane; Biological Process	IPR015224; Talin, central	NA
G1053	PREDICTED: uncharacterized protein LOC101740083 [Bombyx mori]	Protein phosphatase 1 regulatory subunit 37 OS=Danio rerio GN=ppp1r37 PE=2 SV=1	Uncharacterized protein OS=Danaus plexippus GN=KGM_14130 PE=4 SV=1	NA	NA	IPR003590; Leucine-rich repeat, ribonuclease inhibitor subtype	K17576
G10531	PREDICTED: zinc finger protein Xfin-like isoform X1 [Bombyx mori] ref|XP_004922180.1| PREDICTED: zinc finger protein Xfin-like isoform X2 [Bombyx mori]	Zinc finger protein 383 OS=Homo sapiens GN=ZNF383 PE=2 SV=1	Uncharacterized protein OS=Bombyx mori PE=4 SV=1	COG5048|FOG: Zn-finger|R|General function prediction only ;	GO:0003676; nucleic acid binding; Molecular Function GO:0046872; metal ion binding; Molecular Function	IPR007087; Zinc finger, C2H2 IPR013087; Zinc finger C2H2-type/integrase DNA-binding domain IPR015880; Zinc finger, C2H2-like	NA
G10532	NA	NA	Uncharacterized protein OS=Bombyx mori PE=4 SV=1	NA	NA	NA	NA
G10533	PREDICTED: protoporphyrinogen oxidase-like [Bombyx mori]	Protoporphyrinogen oxidase OS=Mus musculus GN=Ppox PE=1 SV=1	Protoporphyrinogen oxidase OS=Danaus plexippus GN=KGM_14910 PE=4 SV=1	COG1232|Protoporphyrinogen oxidase|H|Coenzyme transport and metabolism ;	GO:0004729; oxygen-dependent protoporphyrinogen oxidase activity; Molecular Function GO:0006779; porphyrin-containing compound biosynthetic process; Biological Process GO:0016491; oxidoreductase activity; Molecular Function GO:0055114; oxidation-reduction process; Biological Process	IPR002937; Amine oxidase IPR004572; Protoporphyrinogen oxidase IPR027418; Protoporphyrinogen oxidase, C-terminal domain	K00231 PPOX, hemY; oxygen-dependent protoporphyrinogen oxidase [EC:1.3.3.4] [EC:1.3.3.4] Metabolism; Metabolism of cofactors and vitamins; Porphyrin and chlorophyll metabolism [PATH:ko00860]
G10535	PREDICTED: protein ariadne-2-like isoform X1 [Bombyx mori] ref|XP_004930180.1| PREDICTED: protein ariadne-2-like isoform X2 [Bombyx mori]	Protein ariadne-2 OS=Drosophila melanogaster GN=ari-2 PE=2 SV=1	Ariadne 2 OS=Pararge aegeria PE=4 SV=1	NA	GO:0008270; zinc ion binding; Molecular Function	IPR002867; Zinc finger, C6HC-type IPR013083; Zinc finger, RING/FYVE/PHD-type IPR017907; Zinc finger, RING-type, conserved site	K11969
G10536	PREDICTED: probable arginine--tRNA ligase, mitochondrial-like [Bombyx mori]	Probable arginine--tRNA ligase, mitochondrial OS=Bos taurus GN=RARS2 PE=2 SV=1	Arginyl-tRNA synthetase OS=Pararge aegeria PE=3 SV=1	COG0018|Arginyl-tRNA synthetase|J|Translation, ribosomal structure and biogenesis ;	GO:0000166; nucleotide binding; Molecular Function GO:0004812; aminoacyl-tRNA ligase activity; Molecular Function GO:0004814; arginine-tRNA ligase activity; Molecular Function GO:0005524; ATP binding; Molecular Function GO:0006418; tRNA aminoacylation for protein translation; Biological Process GO:0006420; arginyl-tRNA aminoacylation; Biological Process	IPR001278; Arginine-tRNA ligase, class Ia IPR001412; Aminoacyl-tRNA synthetase, class I, conserved site IPR008909; DALR anticodon binding IPR009080; Aminoacyl-tRNA synthetase, class 1a, anticodon-binding IPR014729; Rossmann-like alpha/beta/alpha sandwich fold IPR015945; Arginyl-tRNA synthetase, class Ia, core	K01887 RARS, argS; arginyl-tRNA synthetase [EC:6.1.1.19] [EC:6.1.1.19] Genetic Information Processing; Translation; Ribosome [BR:ko03011] Genetic Information Processing; Translation; Transfer RNA biogenesis [BR:ko03016] Genetic Information Processing; Translation; Aminoacyl-tRNA biosynthesis [PATH:ko00970]
G10538	electron-transfer-flavoprotein beta polypeptide [Danaus plexippus]	Electron transfer flavoprotein subunit beta OS=Rattus norvegicus GN=Etfb PE=2 SV=3	Electron-transfer-flavoprotein beta polypeptide OS=Danaus plexippus GN=KGM_00714 PE=4 SV=1	COG2086|Electron transfer flavoprotein, beta subunit|C|Energy production and conversion ;	GO:0009055; electron carrier activity; Molecular Function	IPR000049; Electron transfer flavoprotein, beta-subunit, conserved site IPR012255; Electron transfer flavoprotein, beta subunit IPR014729; Rossmann-like alpha/beta/alpha sandwich fold IPR014730; Electron transfer flavoprotein, alpha/beta-subunit, N-terminal	K03521
G1054	reverse transcriptase (put.); putative [Drosophila melanogaster]	Probable RNA-directed DNA polymerase from transposon X-element OS=Drosophila melanogaster GN=X-element\ORF2 PE=3 SV=1	F-element protein OS=Drosophila melanogaster GN=RTase PE=4 SV=1	NA	GO:0003723; RNA binding; Molecular Function GO:0003964; RNA-directed DNA polymerase activity; Molecular Function GO:0006278; RNA-dependent DNA replication; Biological Process	IPR000477; Reverse transcriptase IPR005135; Endonuclease/exonuclease/phosphatase	NA
G10541	transposon Ty3-G gap-Pol polyprotein [Clonorchis sinensis]	Pro-Pol polyprotein OS=Simian foamy virus type 1 GN=pol PE=1 SV=3	Uncharacterized protein OS=Nasonia vitripennis PE=4 SV=1	COG2801|Transposase and inactivated derivatives|L|Replication, recombination and repair ;	GO:0003676; nucleic acid binding; Molecular Function GO:0015074; DNA integration; Biological Process	IPR001584; Integrase, catalytic core IPR012337; Ribonuclease H-like domain	NA
G10543	PREDICTED: uncharacterized protein LOC101741286 isoform X1 [Bombyx mori] ref|XP_004924014.1| PREDICTED: uncharacterized protein LOC101741286 isoform X2 [Bombyx mori]	NA	Uncharacterized protein OS=Bombyx mori PE=4 SV=1	NA	GO:0003677; DNA binding; Molecular Function	IPR004210; BESS motif IPR006578; MADF domain	NA
G10544	PREDICTED: KH domain-containing, RNA-binding, signal transduction-associated protein 3-like isoform X2 [Bombyx mori]	KH domain-containing, RNA-binding, signal transduction-associated protein 2 OS=Rattus norvegicus GN=Khdrbs2 PE=1 SV=1	Uncharacterized protein OS=Bombyx mori PE=4 SV=1	COG5176|Splicing factor (branch point binding protein)|A|RNA processing and modification ;	GO:0003723; RNA binding; Molecular Function	IPR004087; K Homology domain IPR004088; K Homology domain, type 1	K14942
G10545	receptor protein-tyrosine phosphatase 10d [Danaus plexippus]	Tyrosine-protein phosphatase 10D OS=Drosophila melanogaster GN=Ptp10D PE=1 SV=3	Receptor protein-tyrosine phosphatase 10d OS=Danaus plexippus GN=KGM_13303 PE=4 SV=1	COG5599|Protein tyrosine phosphatase|T|Signal transduction mechanisms ;	GO:0004725; protein tyrosine phosphatase activity; Molecular Function GO:0006470; protein dephosphorylation; Biological Process GO:0016311; dephosphorylation; Biological Process GO:0016791; phosphatase activity; Molecular Function	IPR000242; Protein-tyrosine phosphatase, receptor/non-receptor type IPR000387; Protein-tyrosine/Dual specificity phosphatase IPR003595; Protein-tyrosine phosphatase, catalytic IPR016130; Protein-tyrosine phosphatase, active site	K05694 PTPRB, PTPB; receptor-type tyrosine-protein phosphatase beta [EC:3.1.3.48] [EC:3.1.3.48] Cellular Processes; Cell communication; Adherens junction [PATH:ko04520]
G10548	PREDICTED: lactase-phlorizin hydrolase-like [Bombyx mori]	Myrosinase 1 OS=Brevicoryne brassicae PE=1 SV=1	Uncharacterized protein OS=Bombyx mori PE=3 SV=1	COG2723|Beta-glucosidase/6-phospho-beta-glucosidase/beta-galactosidase|G|Carbohydrate transport and metabolism ;	GO:0004553; hydrolase activity, hydrolyzing O-glycosyl compounds; Molecular Function GO:0005975; carbohydrate metabolic process; Biological Process	IPR001360; Glycoside hydrolase, family 1 IPR013781; Glycoside hydrolase, catalytic domain IPR017853; Glycoside hydrolase, superfamily IPR018120; Glycoside hydrolase, family 1, active site	NA
G1055	hypothetical protein KGM_08371 [Danaus plexippus]	Adhesive plaque matrix protein (Fragment) OS=Mytilus edulis GN=FP1 PE=1 SV=1	Uncharacterized protein OS=Danaus plexippus GN=KGM_08371 PE=4 SV=1	COG0086|DNA-directed RNA polymerase, beta' subunit/160 kD subunit|K|Transcription ;	NA	IPR003014; PAN-1 domain IPR003609; Apple-like	NA
G10553	PREDICTED: LOW QUALITY PROTEIN: tektin-3-like [Bombyx mori]	Tektin-3 OS=Bos taurus GN=TEKT3 PE=2 SV=1	Uncharacterized protein OS=Danaus plexippus GN=KGM_10296 PE=4 SV=1	COG0419|ATPase involved in DNA repair|L|Replication, recombination and repair ;	GO:0000226; microtubule cytoskeleton organization; Biological Process GO:0005874; microtubule; Cellular Component	IPR000435; Tektin	NA
G10554	PREDICTED: zinc finger protein 268-like [Bombyx mori]	Zinc finger protein 175 OS=Homo sapiens GN=ZNF175 PE=1 SV=1	Uncharacterized protein OS=Bombyx mori PE=4 SV=1	NA	GO:0003676; nucleic acid binding; Molecular Function GO:0046872; metal ion binding; Molecular Function	IPR007087; Zinc finger, C2H2 IPR013087; Zinc finger C2H2-type/integrase DNA-binding domain IPR015880; Zinc finger, C2H2-like	NA
G10555	PREDICTED: zinc finger protein 208-like [Bombyx mori]	Krueppel-related zinc finger protein 1 OS=Homo sapiens GN=HKR1 PE=2 SV=4	Uncharacterized protein OS=Bombyx mori PE=4 SV=1	NA	GO:0003676; nucleic acid binding; Molecular Function GO:0005634; nucleus; Cellular Component GO:0008270; zinc ion binding; Molecular Function GO:0046872; metal ion binding; Molecular Function	IPR007087; Zinc finger, C2H2 IPR012934; Zinc finger, AD-type IPR013087; Zinc finger C2H2-type/integrase DNA-binding domain IPR015880; Zinc finger, C2H2-like	NA
G10556	hypothetical protein KGM_10306 [Danaus plexippus]	NA	Uncharacterized protein OS=Danaus plexippus GN=KGM_10306 PE=4 SV=1	NA	NA	NA	NA
G10557	26S proteasome non-ATPase regulatory subunit 13 [Bombyx mori] gb|ABD36376.1| 26S proteasome non-ATPase regulatory subunit 13 [Bombyx mori]	26S proteasome non-ATPase regulatory subunit 13 OS=Gallus gallus GN=PSMD13 PE=1 SV=1	26S proteasome non-ATPase regulatory subunit 13 OS=Pararge aegeria PE=4 SV=1	COG5272|Ubiquitin|O|Posttranslational modification, protein turnover, chaperones ;	GO:0005515; protein binding; Molecular Function	IPR000717; Proteasome component (PCI) domain	K03039 PSMD13, RPN9; 26S proteasome regulatory subunit N9 K03039 Genetic Information Processing; Folding, sorting and degradation; Proteasome [PATH:ko03050] Human Diseases; Infectious diseases; Epstein-Barr virus infection [PATH:ko05169]
G10558	PREDICTED: uncharacterized protein LOC101738890 [Bombyx mori]	Retrovirus-related Pol polyprotein from transposon 412 OS=Drosophila melanogaster GN=POL PE=4 SV=1	Putative uncharacterized protein GLEAN_14853 OS=Tribolium castaneum GN=GLEAN_14853 PE=4 SV=1	COG2801|Transposase and inactivated derivatives|L|Replication, recombination and repair ;	GO:0003676; nucleic acid binding; Molecular Function GO:0015074; DNA integration; Biological Process	IPR001584; Integrase, catalytic core IPR012337; Ribonuclease H-like domain	NA
G1056	putative tetratricopeptide repeat protein 37 [Danaus plexippus]	tRNA (guanine-N(7)-)-methyltransferase OS=Bombyx mori PE=2 SV=1	Putative tetratricopeptide repeat protein 37 OS=Danaus plexippus GN=KGM_21831 PE=4 SV=1	COG0220|Predicted S-adenosylmethionine-dependent methyltransferase|R|General function prediction only ;	GO:0005515; protein binding; Molecular Function	IPR001440; Tetratricopeptide TPR1 IPR011990; Tetratricopeptide-like helical IPR013026; Tetratricopeptide repeat-containing domain IPR013105; Tetratricopeptide TPR2 IPR019734; Tetratricopeptide repeat	K12600 SKI3, TTC37; superkiller protein 3 K12600 Genetic Information Processing; Folding, sorting and degradation; Proteasome [BR:ko03051] Genetic Information Processing; Folding, sorting and degradation; RNA degradation [PATH:ko03018]
G10560	PREDICTED: nuclear RNA export factor 1-like [Bombyx mori]	Nuclear RNA export factor 2 OS=Homo sapiens GN=NXF2 PE=1 SV=1	Nuclear RNA export factor 1 (Fragment) OS=Pararge aegeria PE=4 SV=1	NA	GO:0005515; protein binding; Molecular Function	IPR001611; Leucine-rich repeat IPR018222; Nuclear transport factor 2, eukaryote	NA
G10561	coatomer protein complex subunit delta [Bombyx mori] gb|ADB66737.1| coatomer protein complex subunit delta [Bombyx mori]	Coatomer subunit delta OS=Rattus norvegicus GN=Arcn1 PE=2 SV=1	Coatomer protein complex subunit delta OS=Bombyx mori GN=COPD PE=2 SV=1	NA	GO:0005515; protein binding; Molecular Function GO:0006810; transport; Biological Process GO:0006886; intracellular protein transport; Biological Process GO:0006890; retrograde vesicle-mediated transport, Golgi to ER; Biological Process GO:0016192; vesicle-mediated transport; Biological Process GO:0030126; COPI vesicle coat; Cellular Component GO:0030131; clathrin adaptor complex; Cellular Compon…	IPR008968; Clathrin adaptor, mu subunit, C-terminal IPR011012; Longin-like domain IPR022775; AP complex, mu/sigma subunit IPR027059; Coatomer delta subunit IPR028565; Mu homology domain	NA
G10564	PREDICTED: macrophage mannose receptor 1-like isoform X1 [Bombyx mori] ref|XP_004931580.1| PREDICTED: macrophage mannose receptor 1-like isoform X2 [Bombyx mori]	Macrophage mannose receptor 1 OS=Mus musculus GN=Mrc1 PE=1 SV=2	C-type lectin-mannose binding OS=Papilio xuthus PE=2 SV=1	NA	GO:0030246; carbohydrate binding; Molecular Function	IPR001304; C-type lectin IPR016186; C-type lectin-like IPR016187; C-type lectin fold IPR018378; C-type lectin, conserved site	NA
G10565	PREDICTED: D-glucuronyl C5-epimerase-like [Bombyx mori]	D-glucuronyl C5-epimerase OS=Mus musculus GN=Glce PE=1 SV=2	Uncharacterized protein OS=Bombyx mori PE=4 SV=1	NA	GO:0003824; catalytic activity; Molecular Function GO:0006024; glycosaminoglycan biosynthetic process; Biological Process GO:0016021; integral component of membrane; Cellular Component GO:0016857; racemase and epimerase activity, acting on carbohydrates and derivatives; Molecular Function	IPR008928; Six-hairpin glycosidase-like IPR010598; D-glucuronyl C5-epimerase	K01793 GLCE; heparosan-N-sulfate-glucuronate 5-epimerase [EC:5.1.3.17] [EC:5.1.3.17] Metabolism; Glycan biosynthesis and metabolism; Glycosaminoglycan biosynthesis - heparan sulfate / heparin [PATH:ko00534]
G10567	putative gag-pol protein [Drosophila ananassae]	Retrovirus-related Pol polyprotein from transposon 412 OS=Drosophila melanogaster GN=POL PE=4 SV=1	Uncharacterized protein OS=Strongylocentrotus purpuratus GN=Sp-PppL_206 PE=4 SV=1	COG2801|Transposase and inactivated derivatives|L|Replication, recombination and repair ;	GO:0003676; nucleic acid binding; Molecular Function GO:0015074; DNA integration; Biological Process	IPR001584; Integrase, catalytic core IPR012337; Ribonuclease H-like domain	NA
G10568	NADH dehydrogenase subunit 5 (mitochondrion) [Spodoptera exigua] gb|AFQ31565.1| NADH dehydrogenase subunit 5 (mitochondrion) [Spodoptera exigua]	NADH-ubiquinone oxidoreductase chain 5 OS=Drosophila yakuba GN=mt:ND5 PE=3 SV=1	NADH-ubiquinone oxidoreductase chain 5 OS=Spodoptera exigua GN=ND5 PE=3 SV=1	COG1009|NADH:ubiquinone oxidoreductase subunit 5 (chain L)/Multisubunit Na+/H+ antiporter, MnhA subunit|CP|Energy production and conversion ; Inorganic ion transport and metabolism ;	GO:0008137; NADH dehydrogenase (ubiquinone) activity; Molecular Function GO:0042773; ATP synthesis coupled electron transport; Biological Process GO:0055114; oxidation-reduction process; Biological Process	IPR001516; NADH:ubiquinone oxidoreductase, chain 5/L, N-terminal IPR001750; NADH:ubiquinone/plastoquinone oxidoreductase IPR010934; NADH dehydrogenase subunit 5, C-terminal	K03883 ND5; NADH-ubiquinone oxidoreductase chain 5 [EC:1.6.5.3] [EC:1.6.5.3] Metabolism; Energy metabolism; Oxidative phosphorylation [PATH:ko00190] Human Diseases; Neurodegenerative diseases; Parkinson's disease [PATH:ko05012]
G10569	PREDICTED: 72 kDa inositol polyphosphate 5-phosphatase-like [Bombyx mori]	72 kDa inositol polyphosphate 5-phosphatase OS=Mus musculus GN=Inpp5e PE=2 SV=1	Uncharacterized protein OS=Danaus plexippus GN=KGM_20977 PE=4 SV=1	COG5411|Phosphatidylinositol 5-phosphate phosphatase|T|Signal transduction mechanisms ;	GO:0046856; phosphatidylinositol dephosphorylation; Biological Process	IPR000300; Inositol polyphosphate-related phosphatase IPR005135; Endonuclease/exonuclease/phosphatase	K01099 E3.1.3.36; phosphatidylinositol-bisphosphatase [EC:3.1.3.36] [EC:3.1.3.36] Metabolism; Carbohydrate metabolism; Inositol phosphate metabolism [PATH:ko00562] Environmental Information Processing; Signal transduction; Phosphatidylinositol signaling system [PATH:ko04070]
G1057	PREDICTED: uncharacterized protein LOC101736416 [Bombyx mori]	Centrosome-associated protein 350 OS=Homo sapiens GN=CEP350 PE=1 SV=1	Uncharacterized protein OS=Bombyx mori PE=4 SV=1	NA	NA	NA	NA
G10570	PREDICTED: forkhead box protein F2-like [Bombyx mori]	Forkhead box protein F2 OS=Homo sapiens GN=FOXF2 PE=1 SV=2	Uncharacterized protein OS=Bombyx mori PE=3 SV=1	COG5025|Transcription factor of the Forkhead/HNF3 family|K|Transcription ;	GO:0003700; sequence-specific DNA binding transcription factor activity; Molecular Function GO:0006355; regulation of transcription, DNA-templated; Biological Process GO:0043565; sequence-specific DNA binding; Molecular Function	IPR001766; Transcription factor, fork head IPR011991; Winged helix-turn-helix DNA-binding domain IPR018122; Transcription factor, fork head, conserved site	K09399
G10571	hypothetical protein KGM_11851 [Danaus plexippus]	Biogenesis of lysosome-related organelles complex 1 subunit 5 OS=Gallus gallus GN=BLOC1S5 PE=2 SV=1	Transmembrane protein 199 OS=Pararge aegeria PE=4 SV=1	NA	NA	IPR021013; ATPase, vacuolar ER assembly factor, Vma12	NA
G10572	PREDICTED: syntaxin-1A-like isoform X3 [Bombyx mori]	Syntaxin-1A OS=Drosophila melanogaster GN=Syx1A PE=1 SV=1	Syntaxin 1A OS=Danaus plexippus GN=KGM_06024 PE=3 SV=1	COG5074|t-SNARE complex subunit, syntaxin|U|Intracellular trafficking, secretion, and vesicular transport ;	GO:0005484; SNAP receptor activity; Molecular Function GO:0005515; protein binding; Molecular Function GO:0006836; neurotransmitter transport; Biological Process GO:0006886; intracellular protein transport; Biological Process GO:0016020; membrane; Cellular Component GO:0016192; vesicle-mediated transport; Biological Process	IPR000727; Target SNARE coiled-coil domain IPR006011; Syntaxin, N-terminal domain IPR006012; Syntaxin/epimorphin, conserved site IPR010989; t-SNARE IPR015708; Syntaxin	K04560 STX1A; syntaxin 1A K04560 Genetic Information Processing; Folding, sorting and degradation; SNARE interactions in vesicular transport [PATH:ko04130] Organismal Systems; Endocrine system; Insulin secretion [PATH:ko04911] Organismal Systems; Nervous system; Synaptic vesicle cycle [PATH:ko04721] Human Diseases; Substance dependence; Amphetamine addiction [PATH:ko05031]
G10573	fatty-acyl CoA reductase 4 [Ostrinia nubilalis]	Putative fatty acyl-CoA reductase CG5065 OS=Drosophila melanogaster GN=CG5065 PE=3 SV=1	Fatty-acyl CoA reductase 4 OS=Ostrinia nubilalis PE=2 SV=1	COG0451|Nucleoside-diphosphate-sugar epimerases|MG|Cell wall/membrane/envelope biogenesis ; Carbohydrate transport and metabolism ;	GO:0080019; fatty-acyl-CoA reductase (alcohol-forming) activity; Molecular Function	IPR013120; Male sterility, NAD-binding IPR016040; NAD(P)-binding domain IPR026055; Fatty acyl-CoA reductase	K13356 FAR; fatty acyl-CoA reductase [EC:1.2.1.-] [EC:1.2.1.-] Metabolism; Lipid metabolism; Cutin, suberine and wax biosynthesis [PATH:ko00073] Cellular Processes; Transport and catabolism; Peroxisome [PATH:ko04146]
G10574	PREDICTED: protein fuzzy homolog [Bombyx mori]	Protein fuzzy homolog OS=Xenopus tropicalis GN=fuz PE=1 SV=1	Uncharacterized protein OS=Danaus plexippus GN=KGM_22567 PE=4 SV=1	NA	NA	IPR026069; Fuzzy protein	NA
G10575	PREDICTED: STE20-like serine/threonine-protein kinase-like [Bombyx mori]	NA	Uncharacterized protein OS=Bombyx mori PE=4 SV=1	NA	NA	NA	NA
G10576	PREDICTED: transmembrane protein 129-like [Bombyx mori]	Transmembrane protein 129 OS=Danio rerio GN=tmem129 PE=2 SV=1	Uncharacterized protein OS=Danaus plexippus GN=KGM_11625 PE=4 SV=1	NA	NA	IPR018801; Putative transmembrane protein precursor	NA
G1058	PREDICTED: collagen alpha-1(II) chain-like [Bombyx mori]	Collagen alpha-1(II) chain OS=Bos taurus GN=COL2A1 PE=1 SV=4	Uncharacterized protein OS=Bombyx mori PE=4 SV=1	NA	GO:0005201; extracellular matrix structural constituent; Molecular Function GO:0005581; collagen; Cellular Component	IPR000885; Fibrillar collagen, C-terminal IPR008160; Collagen triple helix repeat	K06236 COL1AS; collagen, type I/II/III/V/XI/XXIV/XXVII, alpha K06236 Environmental Information Processing; Signal transduction; PI3K-Akt signaling pathway [PATH:ko04151] Environmental Information Processing; Signaling molecules and interaction; Cytokines [BR:ko04052] Environmental Information Processing; Signaling molecules and interaction; ECM-receptor interaction [PATH:ko04512] Cellular Process…
G10580	putative pol-like protein [Danaus plexippus]	NA	Putative pol-like protein OS=Danaus plexippus GN=KGM_05207 PE=4 SV=1	NA	GO:0003676; nucleic acid binding; Molecular Function GO:0004523; RNA-DNA hybrid ribonuclease activity; Molecular Function	IPR002156; Ribonuclease H domain IPR012337; Ribonuclease H-like domain	NA
G10581	PREDICTED: uncharacterized protein LOC100881023 [Megachile rotundata]	NA	Retrovirus-related Pol polyprotein from transposon 17.6 OS=Anoplophora glabripennis GN=POL3 PE=4 SV=1	NA	GO:0003676; nucleic acid binding; Molecular Function GO:0004190; aspartic-type endopeptidase activity; Molecular Function GO:0006508; proteolysis; Biological Process GO:0008270; zinc ion binding; Molecular Function	IPR001878; Zinc finger, CCHC-type IPR001969; Aspartic peptidase, active site IPR001995; Peptidase A2A, retrovirus, catalytic IPR018061; Peptidase A2A, retrovirus RVP subgroup IPR021109; Aspartic peptidase domain	NA
G10584	putative C1A cysteine protease precursor [Spodoptera frugiperda]	Pro-cathepsin H OS=Mus musculus GN=Ctsh PE=2 SV=2	Putative C1A cysteine protease (Precursor) OS=Spodoptera frugiperda GN=cath2 PE=2 SV=1	COG4870|Cysteine protease|O|Posttranslational modification, protein turnover, chaperones ;	GO:0006508; proteolysis; Biological Process GO:0008234; cysteine-type peptidase activity; Molecular Function	IPR000169; Cysteine peptidase, cysteine active site IPR000668; Peptidase C1A, papain C-terminal IPR013128; Peptidase C1A, papain IPR013201; Proteinase inhibitor I29, cathepsin propeptide IPR025660; Cysteine peptidase, histidine active site IPR025661; Cysteine peptidase, asparagine active site	NA
G10585	cytochrome P450 6AE32 [Manduca sexta]	Cytochrome P450 6k1 OS=Blattella germanica GN=CYP6K1 PE=2 SV=1	Cytochrome P450 6AE32 OS=Manduca sexta GN=CYP6AE32 PE=2 SV=1	COG2124|Cytochrome P450|Q|Secondary metabolites biosynthesis, transport and catabolism ;	GO:0005506; iron ion binding; Molecular Function GO:0016705; oxidoreductase activity, acting on paired donors, with incorporation or reduction of molecular oxygen; Molecular Function GO:0020037; heme binding; Molecular Function GO:0055114; oxidation-reduction process; Biological Process	IPR001128; Cytochrome P450 IPR002401; Cytochrome P450, E-class, group I IPR017972; Cytochrome P450, conserved site	K14999
G10586	putative dolichol-phosphate mannosyltransferase [Danaus plexippus]	Probable dolichol-phosphate mannosyltransferase OS=Drosophila melanogaster GN=CG10166 PE=3 SV=1	Putative dolichol-phosphate mannosyltransferase OS=Danaus plexippus GN=KGM_09435 PE=4 SV=1	COG0463|Glycosyltransferases involved in cell wall biogenesis|M|Cell wall/membrane/envelope biogenesis ;	NA	IPR001173; Glycosyl transferase, family 2	K00721 DPM1; dolichol-phosphate mannosyltransferase [EC:2.4.1.83] [EC:2.4.1.83] Metabolism; Glycan biosynthesis and metabolism; Glycosyltransferases [BR:ko01003] Metabolism; Glycan biosynthesis and metabolism; N-Glycan biosynthesis [PATH:ko00510]
G1059	PREDICTED: uncharacterized protein LOC101736979 [Bombyx mori]	Glutathione S-transferase 1 OS=Manduca sexta GN=GST1 PE=2 SV=1	Lobe protein OS=Danaus plexippus GN=KGM_02793 PE=4 SV=1	COG0625|Glutathione S-transferase|O|Posttranslational modification, protein turnover, chaperones ;	GO:0032007; negative regulation of TOR signaling; Biological Process GO:0048011; neurotrophin TRK receptor signaling pathway; Biological Process	IPR026682; AKT1 substrate 1 protein	NA
G10590	PREDICTED: putative succinate dehydrogenase [ubiquinone] cytochrome b small subunit, mitochondrial-like isoform X1 [Bombyx mori]	Putative succinate dehydrogenase [ubiquinone] cytochrome b small subunit, mitochondrial OS=Drosophila melanogaster GN=CG10219 PE=2 SV=1	Mitochondrial succinate dehydrogenase complex subunit D integral membrane protein OS=Melitaea cinxia GN=SDHD PE=2 SV=1	NA	GO:0005740; mitochondrial envelope; Cellular Component GO:0016021; integral component of membrane; Cellular Component	IPR007992; Succinate dehydrogenase [ubiquinone] cytochrome b small subunit, CybS	K00237 SDHD, SDH4; succinate dehydrogenase (ubiquinone) membrane anchor subunit K00237 Metabolism; Overview; Carbon metabolism [PATH:ko01200] Metabolism; Carbohydrate metabolism; Citrate cycle (TCA cycle) [PATH:ko00020] Metabolism; Energy metabolism; Oxidative phosphorylation [PATH:ko00190] Human Diseases; Neurodegenerative diseases; Alzheimer's disease [PATH:ko05010] Human Diseases; Neurodegener…
G10591	glycosyl transferase [Danaus plexippus]	GDP-Man:Man(3)GlcNAc(2)-PP-Dol alpha-1,2-mannosyltransferase OS=Xenopus laevis GN=alg11 PE=2 SV=2	Glycosyl transferase OS=Danaus plexippus GN=KGM_14326 PE=4 SV=1	COG0438|Glycosyltransferase|M|Cell wall/membrane/envelope biogenesis ;	GO:0009058; biosynthetic process; Biological Process	IPR001296; Glycosyl transferase, family 1	K03844 ALG11; alpha-1,2-mannosyltransferase [EC:2.4.1.131] [EC:2.4.1.131] Metabolism; Glycan biosynthesis and metabolism; Glycosyltransferases [BR:ko01003] Metabolism; Glycan biosynthesis and metabolism; N-Glycan biosynthesis [PATH:ko00510] Metabolism; Glycan biosynthesis and metabolism; Various types of N-glycan biosynthesis [PATH:ko00513]
G10592	PREDICTED: circadian clock-controlled protein-like [Bombyx mori]	Circadian clock-controlled protein OS=Drosophila melanogaster GN=anon-3B1.2 PE=2 SV=2	Uncharacterized protein OS=Bombyx mori GN=wds30639 PE=2 SV=1	NA	NA	IPR010562; Haemolymph juvenile hormone binding	NA
G10593	serine proteinase-like protein 1 [Helicoverpa armigera]	Polyserase-2 OS=Homo sapiens GN=PRSS36 PE=1 SV=2	Serine proteinase-like protein 1 OS=Helicoverpa armigera PE=2 SV=1	COG5640|Secreted trypsin-like serine protease|O|Posttranslational modification, protein turnover, chaperones ;	GO:0003824; catalytic activity; Molecular Function GO:0004252; serine-type endopeptidase activity; Molecular Function GO:0006508; proteolysis; Biological Process	IPR001254; Peptidase S1 IPR001314; Peptidase S1A, chymotrypsin-type IPR009003; Trypsin-like cysteine/serine peptidase domain	NA
G10594	PREDICTED: inositol hexakisphosphate and diphosphoinositol-pentakisphosphate kinase-like [Bombyx mori]	Inositol hexakisphosphate and diphosphoinositol-pentakisphosphate kinase OS=Drosophila melanogaster GN=l(1)G0196 PE=1 SV=2	Uncharacterized protein OS=Bombyx mori PE=4 SV=1	NA	GO:0003993; acid phosphatase activity; Molecular Function	IPR000560; Histidine phosphatase superfamily, clade-2	K13024
G10595	hypothetical protein KGM_01973 [Danaus plexippus]	UPF0565 protein C2orf69 homolog OS=Mus musculus PE=2 SV=3	Uncharacterized protein OS=Danaus plexippus GN=KGM_01973 PE=4 SV=1	NA	NA	IPR018881; Uncharacterised protein family UPF0565	NA
G10597	p260 [Danaus plexippus]	Fatty acid synthase OS=Gallus gallus GN=FASN PE=1 SV=5	p260 OS=Danaus plexippus GN=KGM_00208 PE=4 SV=1	NA	GO:0008152; metabolic process; Biological Process GO:0016740; transferase activity; Molecular Function	IPR001227; Acyl transferase domain IPR011032; GroES (chaperonin 10)-like IPR014043; Acyl transferase IPR016035; Acyl transferase/acyl hydrolase/lysophospholipase IPR020801; Polyketide synthase, acyl transferase domain	NA
G10599	PREDICTED: mediator of RNA polymerase II transcription subunit 10-like isoform X2 [Bombyx mori]	Mediator of RNA polymerase II transcription subunit 10 OS=Anopheles gambiae GN=MED10 PE=3 SV=2	Uncharacterized protein OS=Bombyx mori PE=4 SV=1	NA	GO:0001104; RNA polymerase II transcription cofactor activity; Molecular Function GO:0006357; regulation of transcription from RNA polymerase II promoter; Biological Process GO:0016592; mediator complex; Cellular Component	IPR019145; Mediator complex, subunit Med10	K15151
G1060	PREDICTED: uncharacterized protein LOC101742662 [Bombyx mori]	Apolipoprotein D OS=Mus musculus GN=Apod PE=2 SV=1	Uncharacterized protein OS=Bombyx mori PE=4 SV=1	COG3040|Bacterial lipocalin|M|Cell wall/membrane/envelope biogenesis ;	GO:0006810; transport; Biological Process GO:0016020; membrane; Cellular Component	IPR000576; LacY/RafB permease family IPR016196; Major facilitator superfamily domain, general substrate transporter IPR024989; Major facilitator superfamily associated domain	NA
G10601	PREDICTED: zinc finger protein 155-like [Bombyx mori]	Zinc finger and BTB domain-containing protein 48 OS=Mus musculus GN=Zbtb48 PE=1 SV=1	Uncharacterized protein OS=Bombyx mori PE=4 SV=1	NA	GO:0046872; metal ion binding; Molecular Function	IPR007087; Zinc finger, C2H2 IPR015880; Zinc finger, C2H2-like	NA
G10602	TBP-associated factor 13 isoform 2 [Bombyx mori] gb|ABF51270.1| transcription initiation factor TFIID 18 kDa subunit isoform 2 [Bombyx mori]	Transcription initiation factor TFIID subunit 13 OS=Pongo abelii GN=TAF13 PE=2 SV=1	TBP-associated factor 13 isoform 2 OS=Pararge aegeria PE=4 SV=1	COG5248|Transcription initiation factor TFIID, subunit TAF13|K|Transcription ;	GO:0006366; transcription from RNA polymerase II promoter; Biological Process GO:0046982; protein heterodimerization activity; Molecular Function	IPR003195; Transcription initiation factor IID, 18kDa subunit IPR009072; Histone-fold	K03127 TAF13; transcription initiation factor TFIID subunit 13 K03127 Genetic Information Processing; Transcription; Basal transcription factors [PATH:ko03022] Human Diseases; Infectious diseases; Herpes simplex infection [PATH:ko05168]
G10604	PREDICTED: T-box transcription factor TBX20-like [Bombyx mori]	T-box transcription factor TBX20 OS=Gallus gallus GN=TBX20 PE=2 SV=1	Midline OS=Tribolium castaneum GN=mid PE=3 SV=1	NA	GO:0003700; sequence-specific DNA binding transcription factor activity; Molecular Function GO:0005634; nucleus; Cellular Component GO:0006355; regulation of transcription, DNA-templated; Biological Process	IPR001699; Transcription factor, T-box IPR008967; p53-like transcription factor, DNA-binding IPR018186; Transcription factor, T-box, conserved site	K10185
G10605	hypothetical protein KGM_09848 [Danaus plexippus]	Mitochondrial sodium/hydrogen exchanger 9B2 OS=Xenopus tropicalis GN=slc9b2 PE=2 SV=1	Uncharacterized protein OS=Danaus plexippus GN=KGM_09848 PE=4 SV=1	COG0025|NhaP-type Na+/H+ and K+/H+ antiporters|P|Inorganic ion transport and metabolism ;	GO:0006812; cation transport; Biological Process GO:0015299; solute:hydrogen antiporter activity; Molecular Function GO:0016021; integral component of membrane; Cellular Component GO:0055085; transmembrane transport; Biological Process	IPR006153; Cation/H+ exchanger	NA
G10608	hypothetical protein KGM_09257 [Danaus plexippus]	E3 ubiquitin-protein ligase siah-1 OS=Caenorhabditis elegans GN=siah-1 PE=1 SV=3	E3 ubiquitin-protein ligase OS=Danaus plexippus GN=KGM_09257 PE=3 SV=1	NA	GO:0004842; ubiquitin-protein ligase activity; Molecular Function GO:0005515; protein binding; Molecular Function GO:0005634; nucleus; Cellular Component GO:0006511; ubiquitin-dependent protein catabolic process; Biological Process GO:0007275; multicellular organismal development; Biological Process GO:0008270; zinc ion binding; Molecular Function GO:0016567; protein ubiquitination; Biological Pr…	IPR004162; E3 ubiquitin-protein ligase SINA like IPR008974; TRAF-like IPR013010; Zinc finger, SIAH-type IPR013083; Zinc finger, RING/FYVE/PHD-type IPR013323; SIAH-type domain IPR018121; Seven-in-absentia protein, TRAF-like domain	NA
G1061	PREDICTED: lysine-specific demethylase lid-like [Bombyx mori]	Lysine-specific demethylase lid OS=Drosophila melanogaster GN=lid PE=1 SV=1	Uncharacterized protein OS=Bombyx mori PE=4 SV=1	NA	GO:0003677; DNA binding; Molecular Function GO:0005515; protein binding; Molecular Function GO:0005622; intracellular; Cellular Component GO:0005634; nucleus; Cellular Component GO:0008270; zinc ion binding; Molecular Function GO:0016706; oxidoreductase activity, acting on paired donors, with incorporation or reduction of molecular oxygen, 2-oxoglutarate as one donor, and incorporation of one ato…	IPR001606; ARID/BRIGHT DNA-binding domain IPR001965; Zinc finger, PHD-type IPR003347; JmjC domain IPR003349; Transcription factor jumonji, JmjN IPR004198; Zinc finger, C5HC2-type IPR011011; Zinc finger, FYVE/PHD-type IPR013083; Zinc finger, RING/FYVE/PHD-type IPR013637; Lysine-specific demethylase-like domain IPR019786; Zinc finger, PHD-type, conserved site IPR019787; Zinc finger, PHD-finger	K11446
G10610	rer1 protein [Papilio xuthus]	Protein RER1 OS=Gallus gallus GN=RER1 PE=2 SV=1	Rer1 protein OS=Papilio xuthus PE=2 SV=1	COG5249|Golgi protein involved in Golgi-to-ER retrieval|U|Intracellular trafficking, secretion, and vesicular transport ;	GO:0016021; integral component of membrane; Cellular Component	IPR004932; Retrieval of early ER protein Rer1	NA
G10613	hypothetical protein KGM_14140 [Danaus plexippus]	NA	Uncharacterized protein OS=Danaus plexippus GN=KGM_14140 PE=4 SV=1	NA	GO:0005515; protein binding; Molecular Function	IPR001810; F-box domain	NA
G10614	PREDICTED: phosphatidylinositol glycan anchor biosynthesis class U protein-like [Bombyx mori]	Phosphatidylinositol glycan anchor biosynthesis class U protein OS=Homo sapiens GN=PIGU PE=1 SV=3	Uncharacterized protein OS=Danaus plexippus GN=KGM_11036 PE=4 SV=1	NA	GO:0005789; endoplasmic reticulum membrane; Cellular Component GO:0006506; GPI anchor biosynthetic process; Biological Process GO:0016021; integral component of membrane; Cellular Component	IPR009600; GPI transamidase subunit PIG-U	K05293 PIGU; phosphatidylinositol glycan, class U K05293 Metabolism; Glycan biosynthesis and metabolism; Glycosylphosphatidylinositol(GPI)-anchor biosynthesis [PATH:ko00563]
G1062	PREDICTED: uncharacterized protein LOC101741723 [Bombyx mori]	NA	ORF OS=Drosophila melanogaster GN=ORF PE=4 SV=1	NA	GO:0003676; nucleic acid binding; Molecular Function GO:0008270; zinc ion binding; Molecular Function GO:0015074; DNA integration; Biological Process	IPR001584; Integrase, catalytic core IPR001878; Zinc finger, CCHC-type IPR005312; Protein of unknown function DUF1759 IPR008042; Retrotransposon, Pao IPR008737; Peptidase aspartic, putative IPR012337; Ribonuclease H-like domain	NA
G10620	hypothetical protein EIN_155680 [Entamoeba invadens IP1] gb|ELP91451.1| hypothetical protein EIN_155680 [Entamoeba invadens IP1]	Uncharacterized protein PF11_0207 OS=Plasmodium falciparum (isolate 3D7) GN=PF11_0207 PE=4 SV=2	Uncharacterized protein OS=Strongylocentrotus purpuratus GN=Sp-Hypp_1474 PE=4 SV=1	COG1196|Chromosome segregation ATPases|D|Cell cycle control, cell division, chromosome partitioning ;	NA	NA	NA
G10621	PREDICTED: iron/zinc purple acid phosphatase-like protein-like [Bombyx mori]	Iron/zinc purple acid phosphatase-like protein OS=Danio rerio GN=papl PE=2 SV=1	Uncharacterized protein OS=Bombyx mori PE=4 SV=1	COG1409|Predicted phosphohydrolases|R|General function prediction only ;	GO:0003993; acid phosphatase activity; Molecular Function GO:0016787; hydrolase activity; Molecular Function GO:0046872; metal ion binding; Molecular Function	IPR004843; Phosphoesterase domain IPR008963; Purple acid phosphatase-like, N-terminal IPR015914; Purple acid phosphatase, N-terminal IPR025733; Iron/zinc purple acid phosphatase-like C-terminal domain	NA
G10623	PREDICTED: TBC1 domain family member 10B-like [Bombyx mori]	TBC1 domain family member 10B OS=Homo sapiens GN=TBC1D10B PE=1 SV=3	Putative gh regulated tbc protein-1 OS=Danaus plexippus GN=KGM_15436 PE=4 SV=1	COG5210|GTPase-activating protein|R|General function prediction only ;	GO:0005097; Rab GTPase activator activity; Molecular Function GO:0032313; regulation of Rab GTPase activity; Biological Process	IPR000195; Rab-GTPase-TBC domain	NA
G10625	hypothetical protein KGM_22373 [Danaus plexippus]	Myrosinase 1 OS=Brevicoryne brassicae PE=1 SV=1	Uncharacterized protein OS=Danaus plexippus GN=KGM_22373 PE=3 SV=1	COG2723|Beta-glucosidase/6-phospho-beta-glucosidase/beta-galactosidase|G|Carbohydrate transport and metabolism ;	GO:0004553; hydrolase activity, hydrolyzing O-glycosyl compounds; Molecular Function GO:0005975; carbohydrate metabolic process; Biological Process	IPR001360; Glycoside hydrolase, family 1 IPR013781; Glycoside hydrolase, catalytic domain IPR017853; Glycoside hydrolase, superfamily IPR018120; Glycoside hydrolase, family 1, active site	NA
G10626	hypothetical protein KGM_05650 [Danaus plexippus]	RNA-binding protein 45 OS=Homo sapiens GN=RBM45 PE=2 SV=1	Uncharacterized protein OS=Danaus plexippus GN=KGM_05650 PE=4 SV=1	COG0724|RNA-binding proteins (RRM domain)|R|General function prediction only ;	GO:0000166; nucleotide binding; Molecular Function GO:0003676; nucleic acid binding; Molecular Function	IPR000504; RNA recognition motif domain IPR012677; Nucleotide-binding, alpha-beta plait	NA
G10627	conserved hypothetical protein [Papilio xuthus]	RNA-binding protein pno1 OS=Drosophila pseudoobscura pseudoobscura GN=l(1)G0004 PE=3 SV=1	Uncharacterized protein OS=Papilio xuthus PE=2 SV=1	COG1094|Predicted RNA-binding protein (contains KH domains)|R|General function prediction only ;	GO:0003723; RNA binding; Molecular Function	IPR004087; K Homology domain IPR004088; K Homology domain, type 1	K11884
G10629	hypothetical protein KGM_01770 [Danaus plexippus]	Serine/threonine-protein kinase pelle OS=Drosophila melanogaster GN=pll PE=1 SV=1	Uncharacterized protein OS=Danaus plexippus GN=KGM_01770 PE=4 SV=1	COG0515|Serine/threonine protein kinase|RTKL|General function prediction only ; Signal transduction mechanisms ; Transcription ; Replication, recombination and repair ;	GO:0004672; protein kinase activity; Molecular Function GO:0004674; protein serine/threonine kinase activity; Molecular Function GO:0005515; protein binding; Molecular Function GO:0005524; ATP binding; Molecular Function GO:0006468; protein phosphorylation; Biological Process GO:0007165; signal transduction; Biological Process GO:0016772; transferase activity, transferring phosphorus-containing g…	IPR000488; Death domain IPR000719; Protein kinase domain IPR002290; Serine/threonine- / dual specificity protein kinase, catalytic domain IPR008271; Serine/threonine-protein kinase, active site IPR011009; Protein kinase-like domain IPR011029; Death-like domain IPR017441; Protein kinase, ATP binding site	NA
G1063	PREDICTED: tyrosine-protein kinase hopscotch-like [Bombyx mori]	Tyrosine-protein kinase hopscotch OS=Drosophila melanogaster GN=hop PE=1 SV=2	Tyrosine-protein kinase OS=Danaus plexippus GN=KGM_20745 PE=3 SV=1	COG0515|Serine/threonine protein kinase|RTKL|General function prediction only ; Signal transduction mechanisms ; Transcription ; Replication, recombination and repair ;	GO:0004672; protein kinase activity; Molecular Function GO:0004713; protein tyrosine kinase activity; Molecular Function GO:0005515; protein binding; Molecular Function GO:0005524; ATP binding; Molecular Function GO:0005856; cytoskeleton; Cellular Component GO:0006468; protein phosphorylation; Biological Process GO:0016772; transferase activity, transferring phosphorus-containing groups; Molecula…	IPR000299; FERM domain IPR000719; Protein kinase domain IPR000980; SH2 domain IPR001245; Serine-threonine/tyrosine-protein kinase catalytic domain IPR008266; Tyrosine-protein kinase, active site IPR011009; Protein kinase-like domain IPR017441; Protein kinase, ATP binding site IPR019749; Band 4.1 domain IPR020635; Tyrosine-protein kinase, catalytic domain	K04447 JAK2; Janus kinase 2 [EC:2.7.10.2] [EC:2.7.10.2] Environmental Information Processing; Signal transduction; Jak-STAT signaling pathway [PATH:ko04630] Environmental Information Processing; Signal transduction; PI3K-Akt signaling pathway [PATH:ko04151] Organismal Systems; Immune system; Chemokine signaling pathway [PATH:ko04062] Organismal Systems; Endocrine system; Adipocytokine signaling p…
G10631	PREDICTED: LOW QUALITY PROTEIN: zinc finger HIT domain-containing protein 2-like [Bombyx mori]	Zinc finger HIT domain-containing protein 2 OS=Mus musculus GN=Znhit2 PE=2 SV=2	HIT zinc finger family protein OS=Danaus plexippus GN=KGM_15495 PE=4 SV=1	NA	NA	IPR007529; Zinc finger, HIT-type	NA
G10634	PREDICTED: mitogen-activated protein kinase kinase kinase kinase 5-like [Bombyx mori]	Mitogen-activated protein kinase kinase kinase kinase 5 OS=Homo sapiens GN=MAP4K5 PE=1 SV=1	Mitogen-activated protein kinase kinase kinase kinase (Fragment) OS=Bombyx mori PE=3 SV=1	NA	GO:0005083; small GTPase regulator activity; Molecular Function	IPR001180; Citron-like	K04406 MAP4K3, GLK; mitogen-activated protein kinase kinase kinase kinase 3 [EC:2.7.11.1] [EC:2.7.11.1] Environmental Information Processing; Signal transduction; MAPK signaling pathway [PATH:ko04010]
G10636	PREDICTED: similar to membrane-associated guanylate kinase (maguk) [Tribolium castaneum]	MAGUK p55 subfamily member 7 OS=Danio rerio GN=mpp7 PE=1 SV=1	Putative uncharacterized protein OS=Pediculus humanus subsp. corporis GN=Phum_PHUM565090 PE=4 SV=1	COG0194|Guanylate kinase|F|Nucleotide transport and metabolism ;	GO:0005515; protein binding; Molecular Function	IPR001452; Src homology-3 domain IPR001478; PDZ domain IPR004172; L27 IPR008144; Guanylate kinase-like IPR008145; Guanylate kinase/L-type calcium channel beta subunit IPR011511; Variant SH3 domain IPR014775; L27, C-terminal IPR020590; Guanylate kinase, conserved site IPR027417; P-loop containing nucleoside triphosphate hydrolase	NA
G10637	SU(VAR)3-9 [Scoliopteryx libatrix]	Histone-lysine N-methyltransferase SUV39H2 OS=Mus musculus GN=Suv39h2 PE=1 SV=1	Putative heterochromatin protein (Su(Var)3-9) (Fragment) OS=Scoliopteryx libatrix GN=Su(var)3-9 PE=3 SV=1	COG2940|Proteins containing SET domain|R|General function prediction only ;	GO:0005515; protein binding; Molecular Function GO:0005634; nucleus; Cellular Component GO:0008270; zinc ion binding; Molecular Function GO:0018024; histone-lysine N-methyltransferase activity; Molecular Function GO:0034968; histone lysine methylation; Biological Process	IPR000953; Chromo domain/shadow IPR001214; SET domain IPR003606; Pre-SET zinc-binding sub-group IPR003616; Post-SET domain IPR007728; Pre-SET domain IPR011381; Histone H3-K9 methyltransferase IPR016197; Chromo domain-like IPR023779; Chromo domain, conserved site IPR023780; Chromo domain	K11419 SUV39H, CLR4; histone-lysine N-methyltransferase SUV39H [EC:2.1.1.43] [EC:2.1.1.43] Metabolism; Amino acid metabolism; Lysine degradation [PATH:ko00310]
G10638	will die slowly [Danaus plexippus]	Protein will die slowly OS=Drosophila melanogaster GN=wds PE=1 SV=1	Will die slowly OS=Danaus plexippus GN=KGM_06819 PE=4 SV=1	COG2319|FOG: WD40 repeat|R|General function prediction only ;	GO:0005515; protein binding; Molecular Function	IPR001680; WD40 repeat IPR015943; WD40/YVTN repeat-like-containing domain IPR017986; WD40-repeat-containing domain IPR019775; WD40 repeat, conserved site IPR020472; G-protein beta WD-40 repeat	K14963
G10639	PREDICTED: mucin-5AC-like [Bombyx mori]	NA	Uncharacterized protein OS=Bombyx mori PE=4 SV=1	NA	NA	NA	NA
G10640	luciferin 4-monooxygenase [Bombyx mori] gb|AET05796.1| luciferin 4-monooxygenase [Bombyx mori]	Luciferin 4-monooxygenase OS=Luciola lateralis PE=2 SV=1	Luciferin 4-monooxygenase OS=Bombyx mori PE=2 SV=1	COG0318|Acyl-CoA synthetases (AMP-forming)/AMP-acid ligases II|IQ|Lipid transport and metabolism ; Secondary metabolites biosynthesis, transport and catabolism ;	GO:0003824; catalytic activity; Molecular Function GO:0008152; metabolic process; Biological Process	IPR000873; AMP-dependent synthetase/ligase IPR020845; AMP-binding, conserved site IPR025110; AMP-binding enzyme C-terminal domain	NA
G10642	PREDICTED: E3 ubiquitin-protein ligase Bre1-like isoform X2 [Bombyx mori]	E3 ubiquitin-protein ligase Bre1 OS=Drosophila melanogaster GN=Bre1 PE=1 SV=2	Uncharacterized protein OS=Bombyx mori PE=4 SV=1	NA	GO:0005515; protein binding; Molecular Function GO:0008270; zinc ion binding; Molecular Function GO:0046872; metal ion binding; Molecular Function	IPR001841; Zinc finger, RING-type IPR013083; Zinc finger, RING/FYVE/PHD-type IPR017907; Zinc finger, RING-type, conserved site IPR018957; Zinc finger, C3HC4 RING-type	K10696
G10643	hypothetical protein KGM_22198 [Danaus plexippus]	Protein msta, isoform A OS=Drosophila melanogaster GN=msta PE=2 SV=3	Uncharacterized protein OS=Danaus plexippus GN=KGM_22198 PE=4 SV=1	COG2940|Proteins containing SET domain|R|General function prediction only ;	GO:0005515; protein binding; Molecular Function	IPR001214; SET domain	NA
G10644	PREDICTED: arrestin domain-containing protein 1-like [Bombyx mori]	Arrestin domain-containing protein 1 OS=Homo sapiens GN=ARRDC1 PE=2 SV=1	Arrestin domain containing 4 OS=Danaus plexippus GN=KGM_20231 PE=4 SV=1	NA	NA	IPR011021; Arrestin-like, N-terminal IPR011022; Arrestin C-terminal-like domain IPR014756; Immunoglobulin E-set	NA
G10648	sparc [Papilio polytes]	SPARC OS=Caenorhabditis elegans GN=ost-1 PE=1 SV=1	Sparc OS=Papilio polytes PE=2 SV=1	NA	GO:0005509; calcium ion binding; Molecular Function GO:0005578; proteinaceous extracellular matrix; Cellular Component GO:0005615; extracellular space; Cellular Component GO:0007165; signal transduction; Biological Process	IPR001999; Osteonectin-like, conserved site IPR011992; EF-hand domain pair IPR018247; EF-Hand 1, calcium-binding site IPR019577; SPARC/Testican, calcium-binding domain	NA
G1065	hypothetical protein KGM_15726 [Danaus plexippus]	Protein turtle OS=Drosophila melanogaster GN=tutl PE=1 SV=2	Uncharacterized protein OS=Danaus plexippus GN=KGM_15726 PE=4 SV=1	NA	GO:0005515; protein binding; Molecular Function	IPR003598; Immunoglobulin subtype 2 IPR003599; Immunoglobulin subtype IPR003961; Fibronectin, type III IPR007110; Immunoglobulin-like domain IPR013098; Immunoglobulin I-set IPR013106; Immunoglobulin V-set domain IPR013783; Immunoglobulin-like fold	NA
G10650	PREDICTED: myb/SANT-like DNA-binding domain-containing protein 3-like [Musca domestica]	Myb/SANT-like DNA-binding domain-containing protein 4 OS=Homo sapiens GN=MSANTD4 PE=1 SV=1	Uncharacterized protein (Fragment) OS=Dendroctonus ponderosae GN=YQE_09757 PE=4 SV=1	NA	NA	IPR028002; Myb/SANT-like DNA-binding domain	NA
G10651	max dimerization-like protein [Heliconius erato cyrbia]	Max dimerization protein 1 OS=Xenopus tropicalis GN=mxd1 PE=2 SV=1	Max dimerization-like protein (Fragment) OS=Heliconius erato cyrbia PE=2 SV=1	NA	GO:0046983; protein dimerization activity; Molecular Function	IPR011598; Myc-type, basic helix-loop-helix (bHLH) domain	K09114
G10652	PREDICTED: pre-mRNA-splicing factor CWC25 homolog [Bombyx mori]	Pre-mRNA-splicing factor CWC25 homolog OS=Homo sapiens GN=CWC25 PE=1 SV=1	Uncharacterized protein OS=Danaus plexippus GN=KGM_01644 PE=4 SV=1	NA	NA	IPR019339; CBF1-interacting co-repressor CIR, N-terminal domain IPR022209; Pre-mRNA splicing factor	NA
G10653	odorant binding protein LOC100301495 precursor [Bombyx mori] dbj|BAH36761.1| odorant binding protein [Bombyx mori]	NA	DUF233 protein OS=Heliothis virescens GN=hvpg0108 PE=2 SV=1	NA	NA	IPR010562; Haemolymph juvenile hormone binding	NA
G10654	PREDICTED: uncharacterized protein LOC101739813 [Bombyx mori]	Phospholipase A2 OS=Apis cerana cerana PE=2 SV=1	Uncharacterized protein OS=Danaus plexippus GN=KGM_00059 PE=3 SV=1	NA	GO:0004623; phospholipase A2 activity; Molecular Function GO:0005509; calcium ion binding; Molecular Function GO:0006644; phospholipid metabolic process; Biological Process GO:0016042; lipid catabolic process; Biological Process	IPR001211; Phospholipase A2 IPR013090; Phospholipase A2, active site IPR016090; Phospholipase A2 domain	NA
G10655	PREDICTED: uncharacterized protein LOC101743176 [Bombyx mori]	NA	Uncharacterized protein OS=Bombyx mori PE=4 SV=1	NA	GO:0003676; nucleic acid binding; Molecular Function GO:0016787; hydrolase activity; Molecular Function GO:0046872; metal ion binding; Molecular Function	IPR001604; DNA/RNA non-specific endonuclease IPR020821; Extracellular Endonuclease, subunit A	NA
G10656	PREDICTED: alpha-methylacyl-CoA racemase-like isoform X1 [Bombyx mori]	Alpha-methylacyl-CoA racemase OS=Mus musculus GN=Amacr PE=1 SV=4	Uncharacterized protein OS=Bombyx mori PE=4 SV=1	COG1804|Predicted acyl-CoA transferases/carnitine dehydratase|C|Energy production and conversion ;	GO:0003824; catalytic activity; Molecular Function GO:0008152; metabolic process; Biological Process	IPR003673; CoA-transferase family III IPR023606; CoA-transferase family III domain	K01796 E5.1.99.4, AMACR, mcr; alpha-methylacyl-CoA racemase [EC:5.1.99.4] [EC:5.1.99.4] Metabolism; Lipid metabolism; Primary bile acid biosynthesis [PATH:ko00120] Cellular Processes; Transport and catabolism; Peroxisome [PATH:ko04146]
G10658	hypothetical protein KGM_07577 [Danaus plexippus]	Protein rhomboid OS=Drosophila melanogaster GN=rho PE=1 SV=2	Uncharacterized protein OS=Danaus plexippus GN=KGM_07577 PE=4 SV=1	COG0705|Uncharacterized membrane protein (homolog of Drosophila rhomboid)|R|General function prediction only ;	GO:0004252; serine-type endopeptidase activity; Molecular Function GO:0006508; proteolysis; Biological Process GO:0016021; integral component of membrane; Cellular Component	IPR002610; Peptidase S54, rhomboid IPR022764; Peptidase S54, rhomboid domain	NA
G10659	flavin-dependent monooxygenase FMO3 precursor [Bombyx mori] gb|ADH16750.1| flavin-dependent monooxygenase FMO3B [Bombyx mori]	Senecionine N-oxygenase OS=Tyria jacobaeae GN=sno1 PE=1 SV=1	Flavin-dependent monooxygenase FMO3B OS=Bombyx mori GN=FMO3 PE=2 SV=1	COG2072|Predicted flavoprotein involved in K+ transport|P|Inorganic ion transport and metabolism ;	GO:0004499; N,N-dimethylaniline monooxygenase activity; Molecular Function GO:0050660; flavin adenine dinucleotide binding; Molecular Function GO:0050661; NADP binding; Molecular Function GO:0055114; oxidation-reduction process; Biological Process	IPR000960; Flavin monooxygenase FMO IPR020946; Flavin monooxygenase-like	NA
G10662	PREDICTED: probable 26S proteasome non-ATPase regulatory subunit 3-like [Bombyx mori]	Probable 26S proteasome non-ATPase regulatory subunit 3 OS=Anopheles gambiae GN=Dox-A2 PE=3 SV=2	Uncharacterized protein OS=Bombyx mori GN=Bmo.6131 PE=4 SV=1	NA	GO:0000502; proteasome complex; Cellular Component GO:0005515; protein binding; Molecular Function GO:0030234; enzyme regulator activity; Molecular Function GO:0042176; regulation of protein catabolic process; Biological Process	IPR000717; Proteasome component (PCI) domain IPR011990; Tetratricopeptide-like helical IPR011991; Winged helix-turn-helix DNA-binding domain IPR013143; PCI/PINT associated module IPR013586; 26S proteasome regulatory subunit, C-terminal	K03033 PSMD3, RPN3; 26S proteasome regulatory subunit N3 K03033 Genetic Information Processing; Folding, sorting and degradation; Proteasome [PATH:ko03050] Human Diseases; Infectious diseases; Epstein-Barr virus infection [PATH:ko05169]
G10664	glucosamine-6-phosphate N-acetyltransferase [Bombyx mori] gb|ABD36123.1| glucosamine-6-phosphate N-acetyltransferase [Bombyx mori]	Probable glucosamine 6-phosphate N-acetyltransferase OS=Drosophila melanogaster GN=CG1969 PE=2 SV=1	Glucosamine-6-phosphate N-acetyltransferase OS=Bombyx mori PE=2 SV=1	COG0454|Histone acetyltransferase HPA2 and related acetyltransferases|KR|Transcription ; General function prediction only ;	GO:0008080; N-acetyltransferase activity; Molecular Function	IPR000182; GNAT domain IPR016181; Acyl-CoA N-acyltransferase	K00621 E2.3.1.4, GNA1; glucosamine-phosphate N-acetyltransferase [EC:2.3.1.4] [EC:2.3.1.4] Metabolism; Carbohydrate metabolism; Amino sugar and nucleotide sugar metabolism [PATH:ko00520]
G10665	PREDICTED: uncharacterized protein LOC101745257 isoform X1 [Bombyx mori] ref|XP_004931342.1| PREDICTED: uncharacterized protein LOC101745257 isoform X2 [Bombyx mori]	NA	Uncharacterized protein OS=Bombyx mori PE=4 SV=1	NA	GO:0016772; transferase activity, transferring phosphorus-containing groups; Molecular Function	IPR004119; Protein of unknown function DUF227 IPR011009; Protein kinase-like domain IPR015897; CHK kinase-like	NA
G10666	DNA polymerase accessory subunit [Bombyx mori] gb|ABD36142.1| DNA polymerase accessory subunit [Bombyx mori]	Glutamyl-tRNA(Gln) amidotransferase subunit C, mitochondrial OS=Anopheles darlingi GN=AND_05877 PE=3 SV=1	DNA polymerase accessory subunit OS=Bombyx mori PE=2 SV=1	COG0721|Asp-tRNAAsn/Glu-tRNAGln amidotransferase C subunit|J|Translation, ribosomal structure and biogenesis ;	NA	IPR004154; Anticodon-binding	K02333
G10667	putative annexin IX-C [Manduca sexta]	Annexin B9 OS=Drosophila melanogaster GN=AnxB9 PE=2 SV=2	Annexin OS=Manduca sexta PE=2 SV=1	COG0468|RecA/RadA recombinase|L|Replication, recombination and repair ;	GO:0005509; calcium ion binding; Molecular Function GO:0005544; calcium-dependent phospholipid binding; Molecular Function	IPR018252; Annexin repeat, conserved site IPR018502; Annexin repeat	NA
G10669	PREDICTED: luciferin 4-monooxygenase-like [Bombyx mori]	Luciferin 4-monooxygenase OS=Luciola mingrelica PE=1 SV=1	Uncharacterized protein OS=Bombyx mori PE=4 SV=1	COG0318|Acyl-CoA synthetases (AMP-forming)/AMP-acid ligases II|IQ|Lipid transport and metabolism ; Secondary metabolites biosynthesis, transport and catabolism ;	GO:0003824; catalytic activity; Molecular Function GO:0008152; metabolic process; Biological Process	IPR000873; AMP-dependent synthetase/ligase IPR020845; AMP-binding, conserved site IPR025110; AMP-binding enzyme C-terminal domain	NA
G1067	PREDICTED: uncharacterized protein LOC101740083 [Bombyx mori]	Protein phosphatase 1 regulatory subunit 37 OS=Danio rerio GN=ppp1r37 PE=2 SV=1	Uncharacterized protein OS=Danaus plexippus GN=KGM_14130 PE=4 SV=1	NA	NA	IPR003590; Leucine-rich repeat, ribonuclease inhibitor subtype	K17576
G10670	PREDICTED: probable inactive protein kinase DDB_G0270444-like [Bombyx mori]	CUE domain-containing protein 5 OS=Schizosaccharomyces pombe (strain 972 / ATCC 24843) GN=SPBC16E9.02c PE=4 SV=1	Uncharacterized protein OS=Danaus plexippus GN=KGM_20027 PE=4 SV=1	NA	NA	NA	NA
G10671	PREDICTED: peptidoglycan-recognition protein SC2-like [Bombyx mori]	Peptidoglycan-recognition protein SB2 OS=Drosophila melanogaster GN=PGRP-SB2 PE=2 SV=1	Uncharacterized protein OS=Bombyx mori PE=4 SV=1	NA	GO:0008270; zinc ion binding; Molecular Function GO:0008745; N-acetylmuramoyl-L-alanine amidase activity; Molecular Function GO:0009253; peptidoglycan catabolic process; Biological Process	IPR002502; N-acetylmuramoyl-L-alanine amidase domain IPR006619; Peptidoglycan recognition protein family domain, metazoa/bacteria IPR015510; Peptidoglycan recognition protein	NA
G10673	hypothetical protein KGM_04914 [Danaus plexippus]	NA	Uncharacterized protein OS=Bombyx mori PE=4 SV=1	NA	NA	NA	NA
G10674	PREDICTED: uncharacterized protein LOC101744149 [Bombyx mori]	NA	Uncharacterized protein OS=Bombyx mori PE=4 SV=1	NA	NA	NA	NA
G10675	hypothetical protein KGM_10380 [Danaus plexippus]	Alpha-1,2-mannosyltransferase ALG9 OS=Mus musculus GN=Alg9 PE=2 SV=1	Uncharacterized protein OS=Bombyx mori PE=4 SV=1	NA	GO:0016757; transferase activity, transferring glycosyl groups; Molecular Function	IPR005599; GPI mannosyltransferase	K03846 ALG9; alpha-1,2-mannosyltransferase [EC:2.4.1.259 2.4.1.261] [EC:2.4.1.259 2.4.1.261] Metabolism; Glycan biosynthesis and metabolism; Glycosyltransferases [BR:ko01003] Metabolism; Glycan biosynthesis and metabolism; N-Glycan biosynthesis [PATH:ko00510] Metabolism; Glycan biosynthesis and metabolism; Various types of N-glycan biosynthesis [PATH:ko00513]
G10676	hypothetical protein BRAFLDRAFT_66688 [Branchiostoma floridae] gb|EEN56192.1| hypothetical protein BRAFLDRAFT_66688 [Branchiostoma floridae]	Zinc finger protein 600 OS=Homo sapiens GN=ZNF600 PE=1 SV=2	Putative uncharacterized protein OS=Branchiostoma floridae GN=BRAFLDRAFT_66688 PE=4 SV=1	COG5048|FOG: Zn-finger|R|General function prediction only ;	GO:0003676; nucleic acid binding; Molecular Function GO:0046872; metal ion binding; Molecular Function	IPR007087; Zinc finger, C2H2 IPR013087; Zinc finger C2H2-type/integrase DNA-binding domain IPR015880; Zinc finger, C2H2-like	NA
G10679	PREDICTED: E3 ubiquitin-protein ligase TRIM33-like [Bombyx mori]	E3 ubiquitin-protein ligase TRIM33 OS=Xenopus laevis GN=trim33 PE=1 SV=1	Uncharacterized protein OS=Danaus plexippus GN=KGM_02111 PE=4 SV=1	NA	GO:0005515; protein binding; Molecular Function GO:0005622; intracellular; Cellular Component GO:0008270; zinc ion binding; Molecular Function GO:0046872; metal ion binding; Molecular Function	IPR000315; Zinc finger, B-box IPR001841; Zinc finger, RING-type IPR003649; B-box, C-terminal IPR013083; Zinc finger, RING/FYVE/PHD-type IPR018957; Zinc finger, C3HC4 RING-type	K08883
G1068	putative oxysterol-binding protein 3 [Danaus plexippus]	Oxysterol-binding protein-related protein 6 OS=Homo sapiens GN=OSBPL6 PE=1 SV=1	Oxysterol-binding protein OS=Danaus plexippus GN=KGM_11985 PE=3 SV=1	NA	NA	IPR000648; Oxysterol-binding protein IPR001849; Pleckstrin homology domain IPR011993; Pleckstrin homology-like domain IPR018494; Oxysterol-binding protein, conserved site	NA
G10680	hypothetical protein TcasGA2_TC004135 [Tribolium castaneum]	NA	Uncharacterized protein (Fragment) OS=Pararge aegeria PE=4 SV=1	NA	NA	IPR005312; Protein of unknown function DUF1759	NA
G10682	PREDICTED: glutamate decarboxylase-like [Bombyx mori]	Glutamate decarboxylase OS=Drosophila melanogaster GN=Gad1 PE=2 SV=2	Uncharacterized protein OS=Danaus plexippus GN=KGM_08955 PE=3 SV=1	NA	GO:0003824; catalytic activity; Molecular Function GO:0016831; carboxy-lyase activity; Molecular Function GO:0019752; carboxylic acid metabolic process; Biological Process GO:0030170; pyridoxal phosphate binding; Molecular Function	IPR002129; Pyridoxal phosphate-dependent decarboxylase IPR015421; Pyridoxal phosphate-dependent transferase, major region, subdomain 1 IPR015422; Pyridoxal phosphate-dependent transferase, major region, subdomain 2 IPR015424; Pyridoxal phosphate-dependent transferase	NA
G10683	eukaryotic translation initiation factor 3 subunit E [Danaus plexippus]	Eukaryotic translation initiation factor 3 subunit E OS=Bombyx mori GN=eIF3-S6 PE=2 SV=1	Eukaryotic translation initiation factor 3 subunit E OS=Pararge aegeria PE=3 SV=1	NA	GO:0003743; translation initiation factor activity; Molecular Function GO:0005515; protein binding; Molecular Function GO:0005737; cytoplasm; Cellular Component GO:0005852; eukaryotic translation initiation factor 3 complex; Cellular Component	IPR000717; Proteasome component (PCI) domain IPR011991; Winged helix-turn-helix DNA-binding domain IPR016650; Eukaryotic translation initiation factor 3 subunit E IPR019010; Eukaryotic translation initiation factor 3 subunit E, N-terminal	K03250 EIF3E, INT6; translation initiation factor 3 subunit E K03250 Genetic Information Processing; Translation; RNA transport [PATH:ko03013] Human Diseases; Infectious diseases; Hepatitis C [PATH:ko05160]
G10684	cytochrome b (mitochondrion) [Agrotis segetum] gb|AGO44138.1| cytochrome b (mitochondrion) [Agrotis segetum]	Cytochrome b OS=Samia ricini GN=MT-CYB PE=3 SV=1	Cytochrome b OS=Agrotis segetum GN=CYTB PE=3 SV=1	COG1290|Cytochrome b subunit of the bc complex|C|Energy production and conversion ;	GO:0009055; electron carrier activity; Molecular Function GO:0016020; membrane; Cellular Component GO:0016491; oxidoreductase activity; Molecular Function GO:0022904; respiratory electron transport chain; Biological Process	IPR005797; Cytochrome b/b6, N-terminal IPR005798; Cytochrome b/b6, C-terminal IPR016174; Di-haem cytochrome, transmembrane IPR016175; Cytochrome b/b6 IPR027387; Cytochrome b/b6-like domain	K00412 CYTB, petB; ubiquinol-cytochrome c reductase cytochrome b subunit K00412 Metabolism; Energy metabolism; Oxidative phosphorylation [PATH:ko00190] Environmental Information Processing; Signal transduction; Two-component system [PATH:ko02020] Organismal Systems; Circulatory system; Cardiac muscle contraction [PATH:ko04260] Human Diseases; Neurodegenerative diseases; Alzheimer's disease [PATH:…
G10685	yellow-h3 [Heliconius numata]	Protein yellow OS=Drosophila subobscura GN=y PE=3 SV=1	Yellow-h3 OS=Heliconius numata PE=2 SV=1	COG3386|Gluconolactonase|G|Carbohydrate transport and metabolism ;	NA	IPR003534; Major royal jelly-related IPR011042; Six-bladed beta-propeller, TolB-like IPR017996; Major royal jelly	NA
G10686	PREDICTED: zinc finger protein 287-like [Bombyx mori]	Zinc finger protein 248 OS=Pongo abelii GN=ZNF248 PE=2 SV=1	Uncharacterized protein OS=Bombyx mori GN=Bmo.10206 PE=4 SV=1	COG5048|FOG: Zn-finger|R|General function prediction only ;	GO:0003676; nucleic acid binding; Molecular Function GO:0046872; metal ion binding; Molecular Function	IPR007087; Zinc finger, C2H2 IPR013087; Zinc finger C2H2-type/integrase DNA-binding domain IPR015880; Zinc finger, C2H2-like	NA
G10687	PREDICTED: probable cytosolic Fe-S cluster assembly factor GL21135-like [Bombyx mori]	Probable cytosolic Fe-S cluster assembly factor GJ13047 OS=Drosophila virilis GN=GJ13047 PE=3 SV=1	Uncharacterized protein OS=Bombyx mori PE=4 SV=1	COG4624|Iron only hydrogenase large subunit, C-terminal domain|R|General function prediction only ;	NA	IPR003149; Iron hydrogenase, small subunit-like IPR004108; Iron hydrogenase, large subunit, C-terminal IPR009016; Iron hydrogenase	NA
G10688	PREDICTED: putative tRNA pseudouridine synthase Pus10-like [Bombyx mori]	Putative tRNA pseudouridine synthase Pus10 OS=Xenopus laevis GN=pus10 PE=2 SV=1	Uncharacterized protein OS=Bombyx mori PE=4 SV=1	COG1258|Predicted pseudouridylate synthase|J|Translation, ribosomal structure and biogenesis ;	GO:0001522; pseudouridine synthesis; Biological Process GO:0003723; RNA binding; Molecular Function GO:0009451; RNA modification; Biological Process GO:0009982; pseudouridine synthase activity; Molecular Function	IPR020103; Pseudouridine synthase, catalytic domain	K07583
G1069	PREDICTED: KAT8 regulatory NSL complex subunit 2-like isoform X1 [Bombyx mori] ref|XP_004933301.1| PREDICTED: KAT8 regulatory NSL complex subunit 2-like isoform X2 [Bombyx mori]	Cyclin-T OS=Drosophila melanogaster GN=CycT PE=1 SV=2	Uncharacterized protein OS=Danaus plexippus GN=KGM_19888 PE=3 SV=1	COG5333|Cdk activating kinase (CAK)/RNA polymerase II transcription initiation/nucleotide excision repair factor TFIIH/TFIIK, cyclin H subunit|DKL|Cell cycle control, cell division, chromosome partitioning ; Transcription ; Replication, recombination and repair ;	GO:0000123; histone acetyltransferase complex; Cellular Component	IPR025927; Potential DNA-binding domain IPR026316; KAT8 regulatory NSL complex subunit 2	NA
G10692	PREDICTED: alpha-tocopherol transfer protein-like [Bombyx mori]	Alpha-tocopherol transfer protein-like OS=Mus musculus GN=Ttpal PE=2 SV=3	Uncharacterized protein OS=Bombyx mori PE=4 SV=1	NA	GO:0005215; transporter activity; Molecular Function GO:0005622; intracellular; Cellular Component GO:0006810; transport; Biological Process	IPR001071; Cellular retinaldehyde binding/alpha-tocopherol transport IPR001251; CRAL-TRIO domain IPR011074; CRAL/TRIO, N-terminal domain	NA
G10694	PREDICTED: pancreatic lipase-related protein 2-like isoform X1 [Bombyx mori]	Pancreatic lipase-related protein 2 OS=Bos taurus GN=PNLIPRP2 PE=2 SV=1	Uncharacterized protein (Fragment) OS=Dendroctonus ponderosae GN=D910_11182 PE=3 SV=1	NA	GO:0003824; catalytic activity; Molecular Function GO:0006629; lipid metabolic process; Biological Process	IPR000734; Lipase IPR013818; Lipase, N-terminal	NA
G10695	PREDICTED: required for meiotic nuclear division protein 1 homolog [Bombyx mori]	Required for meiotic nuclear division protein 1 homolog OS=Mus musculus GN=Rmnd1 PE=2 SV=1	Uncharacterized protein OS=Bombyx mori PE=4 SV=1	COG1723|Uncharacterized conserved protein|S|Function unknown ;	NA	IPR003734; Protein of unknown function DUF155	NA
G10696	putative secreted peptide 30 [Danaus plexippus]	NA	Putative secreted peptide 30 OS=Danaus plexippus GN=KGM_05172 PE=4 SV=1	NA	NA	NA	NA
G10697	PREDICTED: serine protease gd-like [Bombyx mori]	Serine protease gd OS=Drosophila melanogaster GN=gd PE=1 SV=1	Uncharacterized protein OS=Danaus plexippus GN=KGM_15552 PE=4 SV=1	COG5640|Secreted trypsin-like serine protease|O|Posttranslational modification, protein turnover, chaperones ;	GO:0003824; catalytic activity; Molecular Function GO:0004252; serine-type endopeptidase activity; Molecular Function GO:0006508; proteolysis; Biological Process	IPR001254; Peptidase S1 IPR001314; Peptidase S1A, chymotrypsin-type IPR009003; Trypsin-like cysteine/serine peptidase domain IPR018114; Peptidase S1, trypsin family, active site	NA
G10698	pyruvate dehydrogenase [Bombyx mori] gb|ABQ42597.1| L(B002) [Bombyx mori]	Probable pyruvate dehydrogenase E1 component subunit alpha, mitochondrial OS=Caenorhabditis elegans GN=T05H10.6 PE=3 SV=1	Pyruvate dehydrogenase OS=Pararge aegeria PE=4 SV=1	COG1071|Pyruvate/2-oxoglutarate dehydrogenase complex, dehydrogenase (E1) component, eukaryotic type, alpha subunit|C|Energy production and conversion ;	GO:0004739; pyruvate dehydrogenase (acetyl-transferring) activity; Molecular Function GO:0006096; glycolysis; Biological Process GO:0008152; metabolic process; Biological Process GO:0016624; oxidoreductase activity, acting on the aldehyde or oxo group of donors, disulfide as acceptor; Molecular Function GO:0043231; intracellular membrane-bounded organelle; Cellular Component GO:0055114; oxidation…	IPR001017; Dehydrogenase, E1 component IPR017597; Pyruvate dehydrogenase (acetyl-transferring) E1 component, alpha subunit, subgroup y	K00161 PDHA, pdhA; pyruvate dehydrogenase E1 component subunit alpha [EC:1.2.4.1] [EC:1.2.4.1] Metabolism; Overview; Carbon metabolism [PATH:ko01200] Metabolism; Carbohydrate metabolism; Glycolysis / Gluconeogenesis [PATH:ko00010] Metabolism; Carbohydrate metabolism; Citrate cycle (TCA cycle) [PATH:ko00020] Metabolism; Carbohydrate metabolism; Pyruvate metabolism [PATH:ko00620] Environmental Info…
G107	putative ubiquitin specific protease 34 [Danaus plexippus]	Ubiquitin carboxyl-terminal hydrolase 34 OS=Homo sapiens GN=USP34 PE=1 SV=2	Ubiquitin carboxyl-terminal hydrolase OS=Danaus plexippus GN=KGM_09827 PE=3 SV=1	COG5077|Ubiquitin carboxyl-terminal hydrolase|O|Posttranslational modification, protein turnover, chaperones ;	GO:0004221; ubiquitin thiolesterase activity; Molecular Function GO:0005488; binding; Molecular Function GO:0006511; ubiquitin-dependent protein catabolic process; Biological Process	IPR001394; Ubiquitin carboxyl-terminal hydrolases family 2 IPR016024; Armadillo-type fold IPR018200; Peptidase C19, ubiquitin carboxyl-terminal hydrolase 2, conserved site	K11853
G1070	PREDICTED: LOW QUALITY PROTEIN: DE-cadherin [Bombyx mori]	DE-cadherin OS=Drosophila melanogaster GN=shg PE=1 SV=2	Uncharacterized protein OS=Apis mellifera GN=LOC410585 PE=3 SV=1	NA	GO:0005509; calcium ion binding; Molecular Function GO:0005886; plasma membrane; Cellular Component GO:0007155; cell adhesion; Biological Process GO:0007156; homophilic cell adhesion; Biological Process GO:0016020; membrane; Cellular Component	IPR000233; Cadherin, cytoplasmic domain IPR001791; Laminin G domain IPR002126; Cadherin IPR008985; Concanavalin A-like lectin/glucanases superfamily IPR013032; EGF-like, conserved site IPR013320; Concanavalin A-like lectin/glucanase, subgroup IPR015919; Cadherin-like IPR020894; Cadherin conserved site IPR027397; Catenin binding domain	NA
G10701	PREDICTED: zinc finger protein ZPR1-like [Bombyx mori]	Zinc finger protein ZPR1 OS=Homo sapiens GN=ZNF259 PE=1 SV=1	Zinc finger protein ZPR1 OS=Pararge aegeria PE=4 SV=1	COG1779|C4-type Zn-finger protein|R|General function prediction only ;	GO:0008270; zinc ion binding; Molecular Function	IPR004457; Zinc finger, ZPR1-type	K06874
G10703	PREDICTED: DNA topoisomerase 3-alpha-like [Bombyx mori]	DNA topoisomerase 3-alpha OS=Homo sapiens GN=TOP3A PE=1 SV=1	DNA topoisomerase (Fragment) OS=Dendroctonus ponderosae GN=YQE_05695 PE=3 SV=1	COG0550|Topoisomerase IA|L|Replication, recombination and repair ;	GO:0003677; DNA binding; Molecular Function GO:0003916; DNA topoisomerase activity; Molecular Function GO:0003917; DNA topoisomerase type I activity; Molecular Function GO:0005694; chromosome; Cellular Component GO:0006265; DNA topological change; Biological Process	IPR000380; DNA topoisomerase, type IA IPR003601; DNA topoisomerase, type IA, domain 2 IPR003602; DNA topoisomerase, type IA, DNA-binding IPR006171; Toprim domain IPR013497; DNA topoisomerase, type IA, central IPR013824; DNA topoisomerase, type IA, central region, subdomain 1 IPR013826; DNA topoisomerase, type IA, central region, subdomain 3 IPR023405; DNA topoisomerase, type IA, core domain IPR02…	K03165 TOP3; DNA topoisomerase III [EC:5.99.1.2] [EC:5.99.1.2] Genetic Information Processing; Replication and repair; Homologous recombination [PATH:ko03440] Genetic Information Processing; Replication and repair; Fanconi anemia pathway [PATH:ko03460]
G10705	PREDICTED: uncharacterized protein LOC101742276 [Bombyx mori]	NA	Uncharacterized protein OS=Danaus plexippus GN=KGM_11681 PE=4 SV=1	NA	GO:0005515; protein binding; Molecular Function	IPR007110; Immunoglobulin-like domain IPR013783; Immunoglobulin-like fold	NA
G10708	takeout/JHBP like protein [Papilio polytes]	Circadian clock-controlled protein OS=Drosophila melanogaster GN=anon-3B1.2 PE=2 SV=2	Takeout/JHBP like protein OS=Papilio polytes PE=2 SV=1	NA	NA	IPR010562; Haemolymph juvenile hormone binding	NA
G10709	translation initiation factor 2 gamma subunit [Scoliopteryx libatrix]	Eukaryotic translation initiation factor 2 subunit 3 OS=Drosophila melanogaster GN=eIF-2gamma PE=2 SV=1	Translation initiation factor 2 gamma subunit OS=Scoliopteryx libatrix GN=eIF2g PE=2 SV=1	COG5257|Translation initiation factor 2, gamma subunit (eIF-2gamma; GTPase)|J|Translation, ribosomal structure and biogenesis ;	GO:0003924; GTPase activity; Molecular Function GO:0005525; GTP binding; Molecular Function	IPR000795; Elongation factor, GTP-binding domain IPR004161; Translation elongation factor EFTu/EF1A, domain 2 IPR009000; Translation protein, beta-barrel domain IPR009001; Translation elongation factor EF1A/initiation factor IF2gamma, C-terminal IPR015256; Translation initiation factor 2, gamma subunit, C-terminal IPR027417; P-loop containing nucleoside triphosphate hydrolase	K03242 EIF2S3; translation initiation factor 2 subunit 3 K03242 Genetic Information Processing; Translation; RNA transport [PATH:ko03013]
G1071	PREDICTED: putative uncharacterized protein DDB_G0282133-like [Bombyx mori]	Zinc finger protein 106 OS=Mus musculus GN=Znf106 PE=1 SV=3	Uncharacterized protein OS=Bombyx mori GN=Bmo.4823 PE=4 SV=1	NA	GO:0005515; protein binding; Molecular Function	IPR001680; WD40 repeat IPR015943; WD40/YVTN repeat-like-containing domain IPR017986; WD40-repeat-containing domain	NA
G10710	PREDICTED: cell cycle checkpoint protein RAD17-like isoform X1 [Bombyx mori]	Cell cycle checkpoint protein RAD17 OS=Pongo abelii GN=RAD17 PE=2 SV=1	Uncharacterized protein OS=Danaus plexippus GN=KGM_07855 PE=4 SV=1	COG0470|ATPase involved in DNA replication|L|Replication, recombination and repair ;	GO:0005634; nucleus; Cellular Component GO:0006281; DNA repair; Biological Process GO:0007049; cell cycle; Biological Process	IPR004582; Checkpoint protein Rad17/Rad24 IPR027417; P-loop containing nucleoside triphosphate hydrolase	K06662 HRAD17, RAD24; cell cycle checkpoint protein K06662 Cellular Processes; Cell growth and death; Cell cycle - yeast [PATH:ko04111] Cellular Processes; Cell growth and death; Meiosis - yeast [PATH:ko04113]
G10712	carboxyl/choline esterase CCE017a [Helicoverpa armigera]	Esterase FE4 OS=Myzus persicae PE=1 SV=1	Carboxyl/choline esterase CCE017a OS=Helicoverpa armigera PE=2 SV=1	COG2272|Carboxylesterase type B|I|Lipid transport and metabolism ;	NA	IPR002018; Carboxylesterase, type B IPR019826; Carboxylesterase type B, active site	NA
G10713	sodium-dependent phosphate transporter [Danaus plexippus]	Putative inorganic phosphate cotransporter OS=Drosophila melanogaster GN=Picot PE=1 SV=1	Sodium-dependent phosphate transporter OS=Danaus plexippus GN=KGM_03803 PE=4 SV=1	COG0477|Permeases of the major facilitator superfamily|GEPR|Carbohydrate transport and metabolism ; Amino acid transport and metabolism ; Inorganic ion transport and metabolism ; General function prediction only ;	GO:0016021; integral component of membrane; Cellular Component GO:0055085; transmembrane transport; Biological Process	IPR011701; Major facilitator superfamily IPR016196; Major facilitator superfamily domain, general substrate transporter IPR020846; Major facilitator superfamily domain	NA
G10714	hypothetical protein KGM_04588 [Danaus plexippus]	Phosphofurin acidic cluster sorting protein 1 OS=Rattus norvegicus GN=Pacs1 PE=2 SV=1	Uncharacterized protein OS=Danaus plexippus GN=KGM_04588 PE=4 SV=1	NA	NA	IPR019381; Phosphofurin acidic cluster sorting protein 1	NA
G10717	putative zinc finger protein 347 [Danaus plexippus]	Zinc finger protein 98 OS=Homo sapiens GN=ZNF98 PE=2 SV=4	Putative zinc finger protein 347 OS=Danaus plexippus GN=KGM_10613 PE=4 SV=1	COG5048|FOG: Zn-finger|R|General function prediction only ;	GO:0003676; nucleic acid binding; Molecular Function GO:0046872; metal ion binding; Molecular Function	IPR007087; Zinc finger, C2H2 IPR013087; Zinc finger C2H2-type/integrase DNA-binding domain IPR015880; Zinc finger, C2H2-like	NA
G10719	ribosomal biogenesis protein RLP24 [Manduca sexta]	Probable ribosome biogenesis protein RLP24 OS=Drosophila melanogaster GN=RpL24-like PE=1 SV=1	Ribosomal biogenesis protein RLP24 OS=Manduca sexta PE=2 SV=1	COG2075|Ribosomal protein L24E|J|Translation, ribosomal structure and biogenesis ;	GO:0042254; ribosome biogenesis; Biological Process	IPR000988; Ribosomal protein L24e-related IPR011017; TRASH domain IPR023441; Ribosomal protein L24e domain IPR023442; Ribosomal protein L24e, conserved site IPR024546; Ribosome biogenesis protein RLP24	K02896 RP-L24e, RPL24; large subunit ribosomal protein L24e K02896 Genetic Information Processing; Translation; Ribosome [PATH:ko03010]
G1072	xanthine dehydrogenase [Bombyx mori]	Xanthine dehydrogenase OS=Calliphora vicina GN=XDH PE=2 SV=1	Xanthine dehydrogenase OS=Bombyx mori GN=BmXDH2 PE=2 SV=1	COG4631|Xanthine dehydrogenase, molybdopterin-binding subunit B|F|Nucleotide transport and metabolism ;	GO:0003824; catalytic activity; Molecular Function GO:0004854; xanthine dehydrogenase activity; Molecular Function GO:0004855; xanthine oxidase activity; Molecular Function GO:0005506; iron ion binding; Molecular Function GO:0008762; UDP-N-acetylmuramate dehydrogenase activity; Molecular Function GO:0009055; electron carrier activity; Molecular Function GO:0016491; oxidoreductase activity; Molecu…	IPR000674; Aldehyde oxidase/xanthine dehydrogenase, a/b hammerhead IPR001041; 2Fe-2S ferredoxin-type domain IPR002346; Molybdopterin dehydrogenase, FAD-binding IPR002888; [2Fe-2S]-binding IPR005107; CO dehydrogenase flavoprotein, C-terminal IPR006058; 2Fe-2S ferredoxin, iron-sulphur binding site IPR008274; Aldehyde oxidase/xanthine dehydrogenase, molybdopterin binding IPR012675; Beta-grasp domain…	K00087 ygeS, xdhA; xanthine dehydrogenase molybdenum-binding subunit [EC:1.17.1.4] [EC:1.17.1.4] Metabolism; Nucleotide metabolism; Purine metabolism [PATH:ko00230]
G10722	PREDICTED: sorting nexin-6-like isoform X2 [Bombyx mori]	Sorting nexin-6 OS=Pongo abelii GN=SNX6 PE=2 SV=1	Uncharacterized protein OS=Bombyx mori GN=Bmo.3605 PE=4 SV=1	NA	GO:0005515; protein binding; Molecular Function GO:0007154; cell communication; Biological Process GO:0035091; phosphatidylinositol binding; Molecular Function	IPR001683; Phox homologous domain IPR014637; Sorting nexin, Snx5/Snx6 types IPR015404; Vps5 C-terminal IPR027267; Arfaptin homology (AH) domain/BAR domain	K17920
G10724	hypothetical protein TcasGA2_TC007347 [Tribolium castaneum]	Transposable element P transposase OS=Drosophila melanogaster GN=T PE=1 SV=2	Putative uncharacterized protein GLEAN_07347 OS=Tribolium castaneum GN=GLEAN_07347 PE=4 SV=1	NA	NA	NA	NA
G10725	PREDICTED: ubiquinone biosynthesis monooxygenase COQ6-like [Apis florea]	Ubiquinone biosynthesis monooxygenase COQ6 OS=Danio rerio GN=coq6 PE=2 SV=1	Uncharacterized protein OS=Bombyx mori PE=4 SV=1	COG0654|2-polyprenyl-6-methoxyphenol hydroxylase and related FAD-dependent oxidoreductases|HC|Coenzyme transport and metabolism ; Energy production and conversion ;	GO:0004497; monooxygenase activity; Molecular Function GO:0006744; ubiquinone biosynthetic process; Biological Process GO:0008152; metabolic process; Biological Process GO:0016491; oxidoreductase activity; Molecular Function GO:0016709; oxidoreductase activity, acting on paired donors, with incorporation or reduction of molecular oxygen, NAD(P)H as one donor, and incorporation of one atom of oxyg…	IPR000689; Ubiquinone biosynthesis monooxygenase, COQ6-type IPR002938; Monooxygenase, FAD-binding IPR003042; Aromatic-ring hydroxylase-like IPR010971; Ubiquinone biosynthesis hydroxylase, UbiH/UbiF/VisC/COQ6 IPR018168; Ubiquinone biosynthesis hydroxylase, UbiH/UbiF/VisC/COQ6, conserved site	K06126 COQ6; ubiquinone biosynthesis monooxygenase Coq6 [EC:1.14.13.-] [EC:1.14.13.-] Metabolism; Metabolism of cofactors and vitamins; Ubiquinone and other terpenoid-quinone biosynthesis [PATH:ko00130]
G10726	reverse transcriptase [Danaus plexippus]	NA	Reverse transcriptase OS=Danaus plexippus GN=KGM_07133 PE=4 SV=1	NA	NA	NA	NA
G1073	PREDICTED: GRIP and coiled-coil domain-containing protein 2-like [Bombyx mori]	GRIP and coiled-coil domain-containing protein 2 OS=Mus musculus GN=Gcc2 PE=1 SV=2	Uncharacterized protein OS=Danaus plexippus GN=KGM_22293 PE=4 SV=1	COG1196|Chromosome segregation ATPases|D|Cell cycle control, cell division, chromosome partitioning ;	GO:0000042; protein targeting to Golgi; Biological Process GO:0005515; protein binding; Molecular Function	IPR000237; GRIP	NA
G10734	membrane associated progesterone receptor [Aedes aegypti] gb|EAT44473.1| AAEL004195-PA [Aedes aegypti]	Membrane-associated progesterone receptor component 2 OS=Rattus norvegicus GN=Pgrmc2 PE=2 SV=1	Membrane steroid binding protein OS=Pararge aegeria PE=4 SV=1	NA	GO:0020037; heme binding; Molecular Function	IPR001199; Cytochrome b5-like heme/steroid binding domain	K17278
G10735	lipase 3-like precursor [Bombyx mori] gb|AGN90923.1| acid lipase-2 [Bombyx mori]	Lipase 3 OS=Drosophila melanogaster GN=Lip3 PE=2 SV=1	Acid lipase-2 OS=Bombyx mori PE=2 SV=1	COG0596|Predicted hydrolases or acyltransferases (alpha/beta hydrolase superfamily) |R|General function prediction only ;	GO:0006629; lipid metabolic process; Biological Process	IPR000073; Alpha/beta hydrolase fold-1 IPR006693; Partial AB-hydrolase lipase domain	NA
G10736	PREDICTED: synaptic vesicle 2-related protein-like [Bombyx mori]	Organic cation/carnitine transporter 7 OS=Arabidopsis thaliana GN=OCT7 PE=2 SV=1	Uncharacterized protein OS=Bombyx mori PE=4 SV=1	COG0477|Permeases of the major facilitator superfamily|GEPR|Carbohydrate transport and metabolism ; Amino acid transport and metabolism ; Inorganic ion transport and metabolism ; General function prediction only ;	GO:0016021; integral component of membrane; Cellular Component GO:0055085; transmembrane transport; Biological Process	IPR011701; Major facilitator superfamily IPR016196; Major facilitator superfamily domain, general substrate transporter IPR020846; Major facilitator superfamily domain	NA
G10737	PREDICTED: proton-coupled folate transporter-like isoform X1 [Bombyx mori]	Solute carrier family 46 member 3 OS=Gallus gallus GN=SLC46A3 PE=2 SV=1	Adenylate cyclase OS=Danaus plexippus GN=KGM_05329 PE=4 SV=1	COG0477|Permeases of the major facilitator superfamily|GEPR|Carbohydrate transport and metabolism ; Amino acid transport and metabolism ; Inorganic ion transport and metabolism ; General function prediction only ;	GO:0016021; integral component of membrane; Cellular Component GO:0055085; transmembrane transport; Biological Process	IPR011701; Major facilitator superfamily IPR016196; Major facilitator superfamily domain, general substrate transporter	NA
G10738	Hdd1-like protein [Danaus plexippus]	NA	Uncharacterized protein OS=Bombyx mori PE=4 SV=1	NA	NA	NA	NA
G1074	putative tens protein [Danaus plexippus]	Tensin OS=Gallus gallus GN=TNS PE=1 SV=2	Putative tens protein OS=Danaus plexippus GN=KGM_03067 PE=4 SV=1	NA	GO:0005515; protein binding; Molecular Function	IPR000008; C2 domain IPR000980; SH2 domain IPR006020; PTB/PI domain IPR011993; Pleckstrin homology-like domain IPR013625; Tensin phosphotyrosine-binding domain IPR014020; Tensin phosphatase, C2 domain	K18080
G10740	PREDICTED: uncharacterized protein LOC101735790 [Bombyx mori]	NA	Uncharacterized protein OS=Bombyx mori PE=4 SV=1	NA	NA	IPR018713; Domain of unknown function DUF2236	NA
G10741	PREDICTED: single-strand selective monofunctional uracil-DNA glycosylase-like [Bombyx mori]	Single-strand selective monofunctional uracil DNA glycosylase OS=Xenopus laevis GN=smug1 PE=1 SV=1	Uncharacterized protein OS=Bombyx mori PE=4 SV=1	COG0590|Cytosine/adenosine deaminases|FJ|Nucleotide transport and metabolism ; Translation, ribosomal structure and biogenesis ;	NA	IPR005122; Uracil-DNA glycosylase-like	K10800 SMUG1; single-strand selective monofunctional uracil DNA glycosylase [EC:3.2.2.-] [EC:3.2.2.-] Genetic Information Processing; Replication and repair; DNA replication proteins [BR:ko03032] Genetic Information Processing; Replication and repair; Chromosome and associated proteins [BR:ko03036] Genetic Information Processing; Replication and repair; Base excision repair [PATH:ko03410]
G10745	hypothetical protein KGM_03767 [Danaus plexippus]	Facilitated trehalose transporter Tret1 OS=Bombyx mori GN=Tret1 PE=1 SV=1	Uncharacterized protein OS=Danaus plexippus GN=KGM_03767 PE=3 SV=1	COG0477|Permeases of the major facilitator superfamily|GEPR|Carbohydrate transport and metabolism ; Amino acid transport and metabolism ; Inorganic ion transport and metabolism ; General function prediction only ;	GO:0005215; transporter activity; Molecular Function GO:0006810; transport; Biological Process GO:0016020; membrane; Cellular Component GO:0016021; integral component of membrane; Cellular Component GO:0022857; transmembrane transporter activity; Molecular Function GO:0055085; transmembrane transport; Biological Process	IPR005828; General substrate transporter IPR005829; Sugar transporter, conserved site IPR016196; Major facilitator superfamily domain, general substrate transporter IPR020846; Major facilitator superfamily domain	NA
G10748	PREDICTED: FAS-associated factor 2-like [Bombyx mori]	FAS-associated factor 2-B OS=Xenopus laevis GN=faf2-b PE=2 SV=1	Uncharacterized protein OS=Bombyx mori PE=4 SV=1	NA	GO:0005515; protein binding; Molecular Function	IPR001012; UBX IPR006577; UAS IPR012336; Thioredoxin-like fold	NA
G10749	PREDICTED: 4-coumarate--CoA ligase 1-like [Bombyx mori]	4-coumarate--CoA ligase 1 OS=Petroselinum crispum GN=4CL1 PE=2 SV=1	Uncharacterized protein OS=Bombyx mori PE=4 SV=1	COG0318|Acyl-CoA synthetases (AMP-forming)/AMP-acid ligases II|IQ|Lipid transport and metabolism ; Secondary metabolites biosynthesis, transport and catabolism ;	GO:0003824; catalytic activity; Molecular Function GO:0008152; metabolic process; Biological Process	IPR000873; AMP-dependent synthetase/ligase IPR020845; AMP-binding, conserved site IPR025110; AMP-binding enzyme C-terminal domain	NA
G1075	putative pol-like protein [Danaus plexippus]	RNA-directed DNA polymerase from mobile element jockey OS=Drosophila melanogaster GN=pol PE=1 SV=1	Putative pol-like protein OS=Danaus plexippus GN=KGM_11377 PE=4 SV=1	NA	GO:0003723; RNA binding; Molecular Function GO:0003964; RNA-directed DNA polymerase activity; Molecular Function GO:0006278; RNA-dependent DNA replication; Biological Process	IPR000477; Reverse transcriptase IPR005135; Endonuclease/exonuclease/phosphatase	NA
G10751	PREDICTED: uncharacterized protein LOC101745243 [Bombyx mori]	Protein FAM102A OS=Homo sapiens GN=FAM102A PE=2 SV=2	Uncharacterized protein OS=Danaus plexippus GN=KGM_09359 PE=4 SV=1	NA	NA	IPR019448; EEIG1/EHBP1 N-terminal domain	NA
G10753	PREDICTED: zinc finger protein 567-like [Bombyx mori]	Zinc finger protein 878 OS=Homo sapiens GN=ZNF878 PE=3 SV=2	Zinc finger protein 780B OS=Pararge aegeria PE=4 SV=1	COG5048|FOG: Zn-finger|R|General function prediction only ;	GO:0003676; nucleic acid binding; Molecular Function GO:0046872; metal ion binding; Molecular Function	IPR007087; Zinc finger, C2H2 IPR013087; Zinc finger C2H2-type/integrase DNA-binding domain IPR015880; Zinc finger, C2H2-like	NA
G10754	PREDICTED: uncharacterized protein LOC101738726 [Bombyx mori]	NA	Uncharacterized protein OS=Bombyx mori PE=4 SV=1	NA	NA	NA	NA
G10755	PREDICTED: peptidyl-tRNA hydrolase 2, mitochondrial-like [Bombyx mori]	Peptidyl-tRNA hydrolase 2, mitochondrial OS=Bos taurus GN=PTRH2 PE=2 SV=1	Uncharacterized protein OS=Bombyx mori GN=Bmo.4449 PE=4 SV=1	COG1990|Uncharacterized conserved protein|S|Function unknown ;	GO:0004045; aminoacyl-tRNA hydrolase activity; Molecular Function	IPR002833; Peptidyl-tRNA hydrolase, PTH2 IPR023476; Peptidyl-tRNA hydrolase II domain	K04794
G10756	30K protein 18 [Bombyx mori]	Low molecular mass 30 kDa lipoprotein 21G1 OS=Bombyx mori GN=21G1 PE=2 SV=1	30K protein 18 OS=Bombyx mori PE=2 SV=1	NA	GO:0005576; extracellular region; Cellular Component	IPR004943; Lepidopteran low molecular weight lipoprotein	NA
G10757	PREDICTED: fatty acyl-CoA reductase 1-like [Bombyx mori]	Fatty acyl-CoA reductase 1 OS=Mus musculus GN=Far1 PE=1 SV=1	Uncharacterized protein OS=Danaus plexippus GN=KGM_10094 PE=4 SV=1	COG3320|Putative dehydrogenase domain of multifunctional non-ribosomal peptide synthetases and related enzymes|Q|Secondary metabolites biosynthesis, transport and catabolism ;	GO:0080019; fatty-acyl-CoA reductase (alcohol-forming) activity; Molecular Function	IPR013120; Male sterility, NAD-binding IPR016040; NAD(P)-binding domain IPR026055; Fatty acyl-CoA reductase	NA
G10758	PREDICTED: facilitated trehalose transporter Tret1-like [Bombyx mori]	Facilitated trehalose transporter Tret1 OS=Polypedilum vanderplanki GN=Tret1 PE=1 SV=1	Uncharacterized protein OS=Bombyx mori PE=4 SV=1	COG0477|Permeases of the major facilitator superfamily|GEPR|Carbohydrate transport and metabolism ; Amino acid transport and metabolism ; Inorganic ion transport and metabolism ; General function prediction only ;	GO:0005215; transporter activity; Molecular Function GO:0006810; transport; Biological Process GO:0016020; membrane; Cellular Component GO:0016021; integral component of membrane; Cellular Component GO:0022857; transmembrane transporter activity; Molecular Function GO:0022891; substrate-specific transmembrane transporter activity; Molecular Function GO:0055085; transmembrane transport; Biological…	IPR003663; Sugar/inositol transporter IPR005828; General substrate transporter IPR005829; Sugar transporter, conserved site IPR016196; Major facilitator superfamily domain, general substrate transporter IPR020846; Major facilitator superfamily domain	NA
G1076	PREDICTED: uncharacterized protein LOC101745102, partial [Bombyx mori]	Iporin OS=Mus musculus GN=Rusc2 PE=2 SV=2	Uncharacterized protein OS=Bombyx mori PE=4 SV=1	NA	GO:0005515; protein binding; Molecular Function	IPR001452; Src homology-3 domain IPR004012; RUN	NA
G10761	PREDICTED: probable serine/threonine-protein kinase kinX-like [Bombyx mori]	Probable ubiquitin-conjugating enzyme E2 R521 OS=Acanthamoeba polyphaga mimivirus GN=MIMI_R521 PE=3 SV=1	Uncharacterized protein OS=Bombyx mori PE=4 SV=1	COG1530|Ribonucleases G and E|J|Translation, ribosomal structure and biogenesis ;	NA	NA	NA
G10762	caspase-4 [Lymantria dispar]	Caspase-1 OS=Drosophila melanogaster GN=Dcp-1 PE=1 SV=1	Caspase-4 OS=Lymantria dispar GN=Casp-4 PE=2 SV=1	NA	GO:0004197; cysteine-type endopeptidase activity; Molecular Function GO:0006508; proteolysis; Biological Process GO:0006915; apoptotic process; Biological Process GO:0008234; cysteine-type peptidase activity; Molecular Function	IPR001309; Peptidase C14, ICE, catalytic subunit p20 IPR002138; Peptidase C14, caspase non-catalytic subunit p10 IPR011600; Peptidase C14, caspase domain IPR015917; Peptidase C14A, caspase precursor p45, core IPR016129; Peptidase C14, ICE, catalytic subunit p20, active site	K04489
G10763	PREDICTED: apyrase-like [Bombyx mori]	Apyrase OS=Tabanus yao PE=1 SV=1	Uncharacterized protein OS=Bombyx mori GN=Bmo.13377 PE=3 SV=1	COG0737|5'-nucleotidase/2',3'-cyclic phosphodiesterase and related esterases|F|Nucleotide transport and metabolism ;	GO:0000166; nucleotide binding; Molecular Function GO:0009166; nucleotide catabolic process; Biological Process GO:0016787; hydrolase activity; Molecular Function GO:0016788; hydrolase activity, acting on ester bonds; Molecular Function GO:0046872; metal ion binding; Molecular Function	IPR004843; Phosphoesterase domain IPR006146; 5'-Nucleotidase, conserved site IPR006179; 5'-Nucleotidase/apyrase IPR008334; 5'-Nucleotidase, C-terminal	NA
G10764	hypothetical protein TcasGA2_TC010684 [Tribolium castaneum]	NA	Uncharacterized protein OS=Acyrthosiphon pisum PE=4 SV=1	NA	NA	IPR005312; Protein of unknown function DUF1759 IPR008737; Peptidase aspartic, putative	NA
G10765	PREDICTED: rho GTPase-activating protein 39-like [Bombyx mori]	Rho GTPase-activating protein 39 OS=Homo sapiens GN=ARHGAP39 PE=1 SV=2	Uncharacterized protein OS=Bombyx mori PE=4 SV=1	NA	GO:0005515; protein binding; Molecular Function	IPR001202; WW domain	NA
G10767	PREDICTED: uncharacterized protein LOC101737983 [Bombyx mori]	NA	Uncharacterized protein OS=Bombyx mori PE=4 SV=1	NA	NA	NA	NA
G10768	luciferase [Danaus plexippus]	Luciferin 4-monooxygenase OS=Photuris pennsylvanica PE=2 SV=2	Luciferase OS=Danaus plexippus GN=KGM_09275 PE=4 SV=1	COG0318|Acyl-CoA synthetases (AMP-forming)/AMP-acid ligases II|IQ|Lipid transport and metabolism ; Secondary metabolites biosynthesis, transport and catabolism ;	GO:0003824; catalytic activity; Molecular Function GO:0008152; metabolic process; Biological Process	IPR000873; AMP-dependent synthetase/ligase IPR025110; AMP-binding enzyme C-terminal domain	NA
G1077	PREDICTED: protein retinal degeneration B-like [Bombyx mori]	Protein retinal degeneration B OS=Drosophila melanogaster GN=rdgB PE=1 SV=2	Uncharacterized protein OS=Bombyx mori PE=4 SV=1	COG5083|Uncharacterized protein involved in plasmid maintenance|R|General function prediction only ;	GO:0005622; intracellular; Cellular Component GO:0006810; transport; Biological Process GO:0046872; metal ion binding; Molecular Function	IPR001666; Phosphatidylinositol transfer protein IPR004177; DDHD IPR013209; LNS2, Lipin/Ned1/Smp2 IPR023214; HAD-like domain IPR023393; START-like domain	NA
G10770	UDP-glucosyltransferase precursor [Bombyx mori] dbj|BAJ08153.1| UDP-glucosyltransferase [Bombyx mori]	Ecdysteroid UDP-glucosyltransferase OS=Spodoptera littoralis nuclear polyhedrosis virus GN=EGT PE=3 SV=1	UDP-glucosyltransferase OS=Bombyx mori GN=Bm-UGT10286 PE=2 SV=1	COG1819|Glycosyl transferases, related to UDP-glucuronosyltransferase|GC|Carbohydrate transport and metabolism ; Energy production and conversion ;	GO:0008152; metabolic process; Biological Process GO:0016758; transferase activity, transferring hexosyl groups; Molecular Function	IPR002213; UDP-glucuronosyl/UDP-glucosyltransferase	K00699 UGT; glucuronosyltransferase [EC:2.4.1.17] [EC:2.4.1.17] Metabolism; Carbohydrate metabolism; Pentose and glucuronate interconversions [PATH:ko00040] Metabolism; Carbohydrate metabolism; Ascorbate and aldarate metabolism [PATH:ko00053] Metabolism; Carbohydrate metabolism; Starch and sucrose metabolism [PATH:ko00500] Metabolism; Lipid metabolism; Steroid hormone biosynthesis [PATH:ko00140] …
G10775	serine protease 24 [Mamestra configurata]	Collagenase OS=Hypoderma lineatum PE=1 SV=3	Serine protease 24 OS=Mamestra configurata GN=SP24 PE=2 SV=2	COG5640|Secreted trypsin-like serine protease|O|Posttranslational modification, protein turnover, chaperones ;	GO:0003824; catalytic activity; Molecular Function GO:0004252; serine-type endopeptidase activity; Molecular Function GO:0006508; proteolysis; Biological Process	IPR001254; Peptidase S1 IPR001314; Peptidase S1A, chymotrypsin-type IPR009003; Trypsin-like cysteine/serine peptidase domain IPR018114; Peptidase S1, trypsin family, active site	NA
G10777	PREDICTED: XK-related protein 6-like [Bombyx mori]	XK-related protein 6 OS=Homo sapiens GN=XKR6 PE=2 SV=1	Uncharacterized protein OS=Bombyx mori PE=4 SV=1	NA	NA	IPR018629; Transport protein XK	NA
G1078	PREDICTED: uncharacterized protein LOC101744858 [Bombyx mori]	Mitogen-activated protein kinase kinase kinase 13 OS=Mus musculus GN=Map3k13 PE=2 SV=1	Uncharacterized protein OS=Bombyx mori PE=4 SV=1	NA	GO:0004672; protein kinase activity; Molecular Function GO:0005524; ATP binding; Molecular Function GO:0006468; protein phosphorylation; Biological Process GO:0016772; transferase activity, transferring phosphorus-containing groups; Molecular Function	IPR000719; Protein kinase domain IPR001245; Serine-threonine/tyrosine-protein kinase catalytic domain IPR002290; Serine/threonine- / dual specificity protein kinase, catalytic domain IPR011009; Protein kinase-like domain	K17540
G10780	PREDICTED: aladin-like [Bombyx mori]	Aladin OS=Homo sapiens GN=AAAS PE=1 SV=1	Putative Aladin OS=Danaus plexippus GN=KGM_04530 PE=4 SV=1	COG2319|FOG: WD40 repeat|R|General function prediction only ;	GO:0005515; protein binding; Molecular Function	IPR001680; WD40 repeat IPR015943; WD40/YVTN repeat-like-containing domain IPR017986; WD40-repeat-containing domain	K14320 AAAS; aladin K14320 Genetic Information Processing; Translation; RNA transport [PATH:ko03013]
G10782	hypothetical protein EAG_11378 [Camponotus floridanus]	Nucleic-acid-binding protein from mobile element jockey OS=Drosophila melanogaster GN=gag PE=4 SV=1	Reverse transcriptase OS=Pararge aegeria PE=4 SV=1	NA	NA	NA	NA
G10783	PREDICTED: NAD(P)H-hydrate epimerase-like isoform X4 [Bombyx mori]	NAD(P)H-hydrate epimerase OS=Drosophila grimshawi GN=GH12525 PE=3 SV=1	Uncharacterized protein OS=Bombyx mori GN=Bmo.2881 PE=3 SV=1	COG0062|Uncharacterized conserved protein|S|Function unknown ;	NA	IPR004443; YjeF N-terminal domain	K17759
G10784	antennal esterase CXE10 [Spodoptera exigua]	Esterase FE4 OS=Myzus persicae PE=1 SV=1	Antennal esterase CXE10 OS=Spodoptera exigua PE=2 SV=1	COG2272|Carboxylesterase type B|I|Lipid transport and metabolism ;	NA	IPR002018; Carboxylesterase, type B IPR019819; Carboxylesterase type B, conserved site IPR019826; Carboxylesterase type B, active site	NA
G10785	endonuclease-reverse transcriptase [Bombyx mori]	NA	Endonuclease-reverse transcriptase OS=Bombyx mori PE=4 SV=1	NA	NA	NA	NA
G10787	PREDICTED: WD repeat domain phosphoinositide-interacting protein 2-like isoform X1 [Apis dorsata]	WD repeat domain phosphoinositide-interacting protein 2 OS=Rattus norvegicus GN=Wipi2 PE=2 SV=1	WD repeat domain phosphoinositide-interacting protein 2 OS=Apis cerana GN=ACCB00395.1 PE=2 SV=1	NA	NA	NA	NA
G10789	putative calmodulin-A [Danaus plexippus]	Calmodulin OS=Strongylocentrotus intermedius PE=2 SV=3	Putative calmodulin-A OS=Danaus plexippus GN=KGM_14648 PE=4 SV=1	COG5126|Ca2+-binding protein (EF-Hand superfamily)|TZDR|Signal transduction mechanisms ; Cytoskeleton ; Cell cycle control, cell division, chromosome partitioning ; General function prediction only ;	GO:0005509; calcium ion binding; Molecular Function	IPR002048; EF-hand domain IPR011992; EF-hand domain pair IPR018247; EF-Hand 1, calcium-binding site	NA
G10790	cytochrome CYP367B6 [Spodoptera littoralis]	Cytochrome P450 4C1 OS=Blaberus discoidalis GN=CYP4C1 PE=2 SV=1	Cytochrome CYP367B6 OS=Spodoptera littoralis PE=2 SV=1	COG2124|Cytochrome P450|Q|Secondary metabolites biosynthesis, transport and catabolism ;	GO:0005506; iron ion binding; Molecular Function GO:0016705; oxidoreductase activity, acting on paired donors, with incorporation or reduction of molecular oxygen; Molecular Function GO:0020037; heme binding; Molecular Function GO:0055114; oxidation-reduction process; Biological Process	IPR001128; Cytochrome P450 IPR002401; Cytochrome P450, E-class, group I	NA
G10791	putative dynein, axonemal, heavy polypeptide 1 [Danaus plexippus]	Dynein heavy chain 1, axonemal OS=Homo sapiens GN=DNAH1 PE=2 SV=4	Putative dynein, axonemal, heavy polypeptide 1 OS=Danaus plexippus GN=KGM_18235 PE=4 SV=1	NA	GO:0003777; microtubule motor activity; Molecular Function GO:0007018; microtubule-based movement; Biological Process GO:0030286; dynein complex; Cellular Component	IPR004273; Dynein heavy chain domain IPR026983; Dynein heavy chain	NA
G10793	elongation factor 1 alpha [Bombyx mori]	Elongation factor 1-alpha OS=Bombyx mori PE=2 SV=1	Elongation factor 1-alpha OS=Bombyx mori GN=EF1a PE=2 SV=1	COG5256|Translation elongation factor EF-1alpha (GTPase)|J|Translation, ribosomal structure and biogenesis ;	GO:0003746; translation elongation factor activity; Molecular Function GO:0003924; GTPase activity; Molecular Function GO:0005525; GTP binding; Molecular Function GO:0005737; cytoplasm; Cellular Component GO:0006414; translational elongation; Biological Process	IPR000795; Elongation factor, GTP-binding domain IPR004160; Translation elongation factor EFTu/EF1A, C-terminal IPR004161; Translation elongation factor EFTu/EF1A, domain 2 IPR004539; Translation elongation factor EF1A, eukaryotic/archaeal IPR009000; Translation protein, beta-barrel domain IPR009001; Translation elongation factor EF1A/initiation factor IF2gamma, C-terminal IPR027417; P-loop conta…	K03231 EEF1A; elongation factor 1-alpha K03231 Genetic Information Processing; Translation; RNA transport [PATH:ko03013] Human Diseases; Infectious diseases; Legionellosis [PATH:ko05134]
G10794	insect cytokine precursor uENF2 [Neogurelca himachala sangaica]	Growth-blocking peptide, long form OS=Mythimna separata PE=1 SV=2	Insect cytokine uENF2 OS=Neogurelca himachala sangaica GN=uENF2 PE=4 SV=1	NA	NA	NA	NA
G10796	PREDICTED: serine/threonine-protein kinase grp-like [Bombyx mori]	Serine/threonine-protein kinase grp OS=Drosophila melanogaster GN=grp PE=1 SV=2	Uncharacterized protein OS=Danaus plexippus GN=KGM_16073 PE=4 SV=1	COG0515|Serine/threonine protein kinase|RTKL|General function prediction only ; Signal transduction mechanisms ; Transcription ; Replication, recombination and repair ;	GO:0004672; protein kinase activity; Molecular Function GO:0004674; protein serine/threonine kinase activity; Molecular Function GO:0005524; ATP binding; Molecular Function GO:0006468; protein phosphorylation; Biological Process GO:0016772; transferase activity, transferring phosphorus-containing groups; Molecular Function	IPR000719; Protein kinase domain IPR002290; Serine/threonine- / dual specificity protein kinase, catalytic domain IPR008271; Serine/threonine-protein kinase, active site IPR011009; Protein kinase-like domain IPR017441; Protein kinase, ATP binding site	K02216 CHK1; serine/threonine-protein kinase Chk1 [EC:2.7.11.1] [EC:2.7.11.1] Cellular Processes; Cell growth and death; Cell cycle [PATH:ko04110] Cellular Processes; Cell growth and death; Cell cycle - yeast [PATH:ko04111] Cellular Processes; Cell growth and death; Meiosis - yeast [PATH:ko04113] Cellular Processes; Cell growth and death; p53 signaling pathway [PATH:ko04115] Human Diseases; Cance…
G10797	hypothetical protein KGM_15622 [Danaus plexippus]	Bleomycin hydrolase OS=Gallus gallus GN=BLMH PE=1 SV=1	Uncharacterized protein OS=Danaus plexippus GN=KGM_15622 PE=4 SV=1	COG3579|Aminopeptidase C|E|Amino acid transport and metabolism ;	GO:0004197; cysteine-type endopeptidase activity; Molecular Function GO:0006508; proteolysis; Biological Process	IPR000169; Cysteine peptidase, cysteine active site IPR004134; Peptidase C1B, bleomycin hydrolase	K01372
G10798	35kDa protease precursor [Bombyx mori] gb|AAK06410.1|AF309500_1 35kDa protease [Bombyx mori]	Collagenase OS=Hypoderma lineatum PE=1 SV=3	35kDa protease OS=Bombyx mori PE=1 SV=1	COG5640|Secreted trypsin-like serine protease|O|Posttranslational modification, protein turnover, chaperones ;	GO:0003824; catalytic activity; Molecular Function GO:0004252; serine-type endopeptidase activity; Molecular Function GO:0006508; proteolysis; Biological Process	IPR001254; Peptidase S1 IPR001314; Peptidase S1A, chymotrypsin-type IPR009003; Trypsin-like cysteine/serine peptidase domain IPR018114; Peptidase S1, trypsin family, active site	NA
G10799	PREDICTED: 4-hydroxyphenylpyruvate dioxygenase-like [Bombyx mori]	4-hydroxyphenylpyruvate dioxygenase OS=Homo sapiens GN=HPD PE=1 SV=2	4-hydroxyphenylpyruvate dioxygenase OS=Papilio xuthus PE=2 SV=1	COG3185|4-hydroxyphenylpyruvate dioxygenase and related hemolysins|ER|Amino acid transport and metabolism ; General function prediction only ;	GO:0003868; 4-hydroxyphenylpyruvate dioxygenase activity; Molecular Function GO:0009072; aromatic amino acid family metabolic process; Biological Process GO:0016701; oxidoreductase activity, acting on single donors with incorporation of molecular oxygen; Molecular Function GO:0055114; oxidation-reduction process; Biological Process	IPR004360; Glyoxalase/fosfomycin resistance/dioxygenase domain IPR005956; 4-hydroxyphenylpyruvate dioxygenase	K00457 HPD, hppD; 4-hydroxyphenylpyruvate dioxygenase [EC:1.13.11.27] [EC:1.13.11.27] Metabolism; Amino acid metabolism; Tyrosine metabolism [PATH:ko00350] Metabolism; Amino acid metabolism; Phenylalanine metabolism [PATH:ko00360] Metabolism; Metabolism of cofactors and vitamins; Ubiquinone and other terpenoid-quinone biosynthesis [PATH:ko00130]
G108	ryanodien receptor [Spodoptera exigua]	Ryanodine receptor 44F OS=Drosophila melanogaster GN=Rya-r44F PE=1 SV=3	Ryanodien receptor OS=Spodoptera exigua PE=2 SV=1	NA	GO:0005216; ion channel activity; Molecular Function GO:0005219; ryanodine-sensitive calcium-release channel activity; Molecular Function GO:0005509; calcium ion binding; Molecular Function GO:0006811; ion transport; Biological Process GO:0006874; cellular calcium ion homeostasis; Biological Process GO:0016020; membrane; Cellular Component GO:0016021; integral component of membrane; Cellular Comp…	IPR003032; Ryanodine receptor Ryr IPR005821; Ion transport domain IPR009460; Ryanodine Receptor TM 4-6 IPR011992; EF-hand domain pair IPR013662; RyR/IP3R Homology associated domain IPR015925; Ryanodine receptor-related	K04962 RYR2; ryanodine receptor 2 K04962 Environmental Information Processing; Signal transduction; Calcium signaling pathway [PATH:ko04020] Organismal Systems; Endocrine system; Insulin secretion [PATH:ko04911] Organismal Systems; Endocrine system; Oxytocin signaling pathway [PATH:ko04921] Organismal Systems; Circulatory system; Cardiac muscle contraction [PATH:ko04260] Organismal Systems; Circu…
G1080	PREDICTED: chondroitin sulfate synthase 1-like [Bombyx mori]	Chondroitin sulfate synthase 1 OS=Homo sapiens GN=CHSY1 PE=1 SV=3	Uncharacterized protein OS=Bombyx mori PE=4 SV=1	NA	GO:0016758; transferase activity, transferring hexosyl groups; Molecular Function GO:0032580; Golgi cisterna membrane; Cellular Component	IPR008428; Chondroitin N-acetylgalactosaminyltransferase	K13499 CHSY; chondroitin sulfate synthase [EC:2.4.1.175 2.4.1.226] [EC:2.4.1.175 2.4.1.226] Metabolism; Glycan biosynthesis and metabolism; Glycosaminoglycan biosynthesis - chondroitin sulfate / dermatan sulfate [PATH:ko00532]
G10802	PREDICTED: transcription factor Sp9-like [Bombyx mori]	Transcription factor Sp9 OS=Xenopus tropicalis GN=sp9 PE=2 SV=1	Sp-like zinc finger transcription factor OS=Danaus plexippus GN=KGM_00012 PE=4 SV=1	COG5048|FOG: Zn-finger|R|General function prediction only ;	GO:0003676; nucleic acid binding; Molecular Function GO:0046872; metal ion binding; Molecular Function	IPR007087; Zinc finger, C2H2 IPR013087; Zinc finger C2H2-type/integrase DNA-binding domain IPR015880; Zinc finger, C2H2-like	NA
G10803	PREDICTED: transmembrane protein 198-like [Bombyx mori]	Transmembrane protein 198 OS=Xenopus tropicalis GN=tmem198 PE=1 SV=1	Uncharacterized protein OS=Bombyx mori PE=4 SV=1	NA	NA	IPR025256; Domain of unknown function DUF4203	NA
G10805	hypothetical protein KGM_01823 [Danaus plexippus]	Zinc finger CCCH domain-containing protein 15 homolog OS=Drosophila melanogaster GN=CG8635 PE=1 SV=1	Uncharacterized protein OS=Danaus plexippus GN=KGM_01823 PE=4 SV=1	COG5252|Uncharacterized conserved protein, contains CCCH-type Zn-finger protein|R|General function prediction only ;	GO:0046872; metal ion binding; Molecular Function	IPR000571; Zinc finger, CCCH-type	NA
G10806	NA	NA	Uncharacterized protein OS=Bombyx mori PE=4 SV=1	NA	NA	NA	NA
G10808	adenosine kinase [Bombyx mori] gb|ABD36182.1| adenosine kinase [Bombyx mori]	Adenosine kinase OS=Physcomitrella patens subsp. patens GN=ADK PE=2 SV=1	Adenosine kinase OS=Bombyx mori GN=LOC692855 PE=2 SV=1	COG0524|Sugar kinases, ribokinase family|G|Carbohydrate transport and metabolism ;	GO:0004001; adenosine kinase activity; Molecular Function GO:0006166; purine ribonucleoside salvage; Biological Process GO:0016773; phosphotransferase activity, alcohol group as acceptor; Molecular Function	IPR001805; Adenosine kinase IPR002173; Carbohydrate/puine kinase, PfkB, conserved site IPR011611; Carbohydrate kinase PfkB	K00856 E2.7.1.20, ADK; adenosine kinase [EC:2.7.1.20] [EC:2.7.1.20] Metabolism; Nucleotide metabolism; Purine metabolism [PATH:ko00230]
G1081	PREDICTED: xanthine dehydrogenase-like [Bombyx mori]	Xanthine dehydrogenase 1 OS=Arabidopsis thaliana GN=XDH1 PE=1 SV=1	Uncharacterized protein OS=Bombyx mori PE=4 SV=1	COG4631|Xanthine dehydrogenase, molybdopterin-binding subunit B|F|Nucleotide transport and metabolism ;	GO:0003824; catalytic activity; Molecular Function GO:0005506; iron ion binding; Molecular Function GO:0009055; electron carrier activity; Molecular Function GO:0016491; oxidoreductase activity; Molecular Function GO:0016614; oxidoreductase activity, acting on CH-OH group of donors; Molecular Function GO:0046872; metal ion binding; Molecular Function GO:0050660; flavin adenine dinucleotide bindin…	IPR000674; Aldehyde oxidase/xanthine dehydrogenase, a/b hammerhead IPR001041; 2Fe-2S ferredoxin-type domain IPR002346; Molybdopterin dehydrogenase, FAD-binding IPR002888; [2Fe-2S]-binding IPR005107; CO dehydrogenase flavoprotein, C-terminal IPR006058; 2Fe-2S ferredoxin, iron-sulphur binding site IPR008274; Aldehyde oxidase/xanthine dehydrogenase, molybdopterin binding IPR012675; Beta-grasp domain…	NA
G10810	PREDICTED: 17-beta-hydroxysteroid dehydrogenase 14-like [Bombyx mori]	3-oxoacyl-[acyl-carrier-protein] reductase FabG OS=Thermotoga maritima (strain ATCC 43589 / MSB8 / DSM 3109 / JCM 10099) GN=fabG PE=3 SV=1	Uncharacterized protein OS=Bombyx mori PE=4 SV=1	COG1028|Dehydrogenases with different specificities (related to short-chain alcohol dehydrogenases)|IQR|Lipid transport and metabolism ; Secondary metabolites biosynthesis, transport and catabolism ; General function prediction only ;	GO:0008152; metabolic process; Biological Process GO:0016491; oxidoreductase activity; Molecular Function	IPR002198; Short-chain dehydrogenase/reductase SDR IPR002347; Glucose/ribitol dehydrogenase IPR016040; NAD(P)-binding domain	NA
G10813	hypothetical protein KGM_22654 [Danaus plexippus]	Uridine diphosphate glucose pyrophosphatase OS=Bos taurus GN=NUDT14 PE=2 SV=1	Uncharacterized protein OS=Danaus plexippus GN=KGM_22654 PE=4 SV=1	COG0494|NTP pyrophosphohydrolases including oxidative damage repair enzymes|LR|Replication, recombination and repair ; General function prediction only ;	GO:0016787; hydrolase activity; Molecular Function GO:0016818; hydrolase activity, acting on acid anhydrides, in phosphorus-containing anhydrides; Molecular Function GO:0046872; metal ion binding; Molecular Function	IPR000086; NUDIX hydrolase domain IPR004385; Nucleoside diphosphate pyrophosphatase IPR015797; NUDIX hydrolase domain-like	K08077
G10816	PREDICTED: proton-coupled amino acid transporter 1-like [Bombyx mori]	Proton-coupled amino acid transporter 4 OS=Xenopus laevis GN=slc36a4 PE=2 SV=1	Amino acid transporter OS=Pararge aegeria PE=4 SV=1	COG0814|Amino acid permeases|E|Amino acid transport and metabolism ;	NA	IPR013057; Amino acid transporter, transmembrane	NA
G10817	PREDICTED: uncharacterized protein LOC101738478 [Bombyx mori]	NA	Uncharacterized protein OS=Bombyx mori PE=4 SV=1	NA	GO:0007165; signal transduction; Biological Process	IPR000159; Ras-association	NA
G10819	hypothetical protein KGM_16292 [Danaus plexippus]	CCA tRNA nucleotidyltransferase 1, mitochondrial OS=Mus musculus GN=Trnt1 PE=1 SV=1	Uncharacterized protein OS=Danaus plexippus GN=KGM_16292 PE=3 SV=1	COG0617|tRNA nucleotidyltransferase/poly(A) polymerase|J|Translation, ribosomal structure and biogenesis ;	GO:0003723; RNA binding; Molecular Function GO:0006396; RNA processing; Biological Process GO:0009022; tRNA nucleotidyltransferase activity; Molecular Function GO:0016779; nucleotidyltransferase activity; Molecular Function GO:0042780; tRNA 3'-end processing; Biological Process	IPR002646; Poly A polymerase, head domain IPR026973; tRNA nucleotidyltransferase	K00974 cca; tRNA nucleotidyltransferase (CCA-adding enzyme) [EC:2.7.7.72 3.1.3.- 3.1.4.-] [EC:2.7.7.72 3.1.3.- 3.1.4.-] Genetic Information Processing; Translation; RNA transport [PATH:ko03013]
G10822	PREDICTED: CUE domain-containing protein 1-like [Bombyx mori]	CUE domain-containing protein 1 OS=Mus musculus GN=Cuedc1 PE=2 SV=2	Uncharacterized protein OS=Danaus plexippus GN=KGM_22210 PE=4 SV=1	NA	GO:0005515; protein binding; Molecular Function	IPR003892; Ubiquitin system component Cue IPR009060; UBA-like	NA
G10823	similar to CG3590-PA [Papilio xuthus]	Adenylosuccinate lyase OS=Gallus gallus GN=ADSL PE=2 SV=2	Similar to CG3590-PA OS=Papilio xuthus PE=2 SV=1	COG0015|Adenylosuccinate lyase|F|Nucleotide transport and metabolism ;	GO:0003824; catalytic activity; Molecular Function GO:0004018; N6-(1,2-dicarboxyethyl)AMP AMP-lyase (fumarate-forming) activity; Molecular Function GO:0009152; purine ribonucleotide biosynthetic process; Biological Process	IPR000362; Fumarate lyase family IPR004769; Adenylosuccinate lyase IPR008948; L-Aspartase-like IPR019468; Adenylosuccinate lyase C-terminal IPR020557; Fumarate lyase, conserved site IPR022761; Fumarate lyase, N-terminal IPR024083; Fumarase/histidase, N-terminal	K01756 purB, ADSL; adenylosuccinate lyase [EC:4.3.2.2] [EC:4.3.2.2] Metabolism; Nucleotide metabolism; Purine metabolism [PATH:ko00230] Metabolism; Amino acid metabolism; Alanine, aspartate and glutamate metabolism [PATH:ko00250]
G10824	cuticular protein RR-2 motif 133 precursor [Bombyx mori] tpd|FAA00636.1| TPA: putative cuticle protein [Bombyx mori]	Cuticle protein 19 OS=Locusta migratoria PE=1 SV=1	Putative cuticle protein OS=Bombyx mori GN=BmorCPR133 PE=2 SV=1	NA	GO:0042302; structural constituent of cuticle; Molecular Function	IPR000618; Insect cuticle protein	NA
G10825	PREDICTED: probable ATP-dependent RNA helicase DDX28-like [Bombyx mori]	Probable ATP-dependent RNA helicase DDX28 OS=Mus musculus GN=Ddx28 PE=2 SV=2	Uncharacterized protein OS=Bombyx mori GN=Bmo.3307 PE=4 SV=1	COG0513|Superfamily II DNA and RNA helicases|LKJ|Replication, recombination and repair ; Transcription ; Translation, ribosomal structure and biogenesis ;	GO:0003676; nucleic acid binding; Molecular Function GO:0004386; helicase activity; Molecular Function GO:0005524; ATP binding; Molecular Function GO:0008026; ATP-dependent helicase activity; Molecular Function	IPR001650; Helicase, C-terminal IPR011545; DNA/RNA helicase, DEAD/DEAH box type, N-terminal IPR014001; Helicase, superfamily 1/2, ATP-binding domain IPR014014; RNA helicase, DEAD-box type, Q motif IPR027417; P-loop containing nucleoside triphosphate hydrolase	NA
G10826	PREDICTED: uncharacterized protein LOC101744019 [Bombyx mori]	NA	Uncharacterized protein OS=Danaus plexippus GN=KGM_16279 PE=4 SV=1	NA	NA	NA	NA
G10827	PREDICTED: molybdopterin synthase catalytic subunit-like isoform X1 [Bombyx mori] ref|XP_004923394.1| PREDICTED: molybdopterin synthase catalytic subunit-like isoform X2 [Bombyx mori]	Molybdopterin synthase catalytic subunit OS=Drosophila yakuba GN=Mocs2 PE=3 SV=1	Molybdopterin synthase catalytic subunit OS=Danaus plexippus GN=Mocs2 PE=3 SV=1	COG0314|Molybdopterin converting factor, large subunit|H|Coenzyme transport and metabolism ;	GO:0006777; Mo-molybdopterin cofactor biosynthetic process; Biological Process	IPR003448; Molybdopterin biosynthesis MoaE	K03635 MOCS2, moaE; molybdopterin synthase catalytic subunit [EC:2.-.-.-] [EC:2.-.-.-] Metabolism; Metabolism of cofactors and vitamins; Folate biosynthesis [PATH:ko00790] Genetic Information Processing; Folding, sorting and degradation; Ubiquitin system [BR:ko04121] Genetic Information Processing; Folding, sorting and degradation; Sulfur relay system [PATH:ko04122]
G10828	PREDICTED: protein toll-like [Megachile rotundata]	Protein toll OS=Drosophila melanogaster GN=Tl PE=1 SV=1	Protein toll (Fragment) OS=Acromyrmex echinatior GN=G5I_00406 PE=4 SV=1	COG4886|Leucine-rich repeat (LRR) protein|S|Function unknown ;	GO:0005515; protein binding; Molecular Function GO:0007165; signal transduction; Biological Process	IPR000157; Toll/interleukin-1 receptor homology (TIR) domain IPR000483; Cysteine-rich flanking region, C-terminal IPR001611; Leucine-rich repeat IPR003591; Leucine-rich repeat, typical subtype	K10160 TLR4; toll-like receptor 4 K10160 Environmental Information Processing; Signal transduction; NF-kappa B signaling pathway [PATH:ko04064] Environmental Information Processing; Signal transduction; HIF-1 signaling pathway [PATH:ko04066] Environmental Information Processing; Signal transduction; PI3K-Akt signaling pathway [PATH:ko04151] Cellular Processes; Transport and catabolism; Exosome [B…
G1083	hypothetical protein KGM_17241 [Danaus plexippus]	Basement membrane-specific heparan sulfate proteoglycan core protein OS=Mus musculus GN=Hspg2 PE=1 SV=1	Uncharacterized protein OS=Bombyx mori PE=4 SV=1	NA	GO:0005515; protein binding; Molecular Function	IPR002172; Low-density lipoprotein (LDL) receptor class A repeat IPR020067; Frizzled domain IPR023415; Low-density lipoprotein (LDL) receptor class A, conserved site	NA
G10831	isocitrate dehydrogenase, partial [Papilio xuthus]	Probable isocitrate dehydrogenase [NAD] subunit alpha, mitochondrial OS=Drosophila melanogaster GN=l(1)G0156 PE=2 SV=1	Isocitrate dehydrogenase OS=Pararge aegeria PE=3 SV=1	COG0473|Isocitrate/isopropylmalate dehydrogenase|CE|Energy production and conversion ; Amino acid transport and metabolism ;	GO:0000287; magnesium ion binding; Molecular Function GO:0004449; isocitrate dehydrogenase (NAD+) activity; Molecular Function GO:0006099; tricarboxylic acid cycle; Biological Process GO:0016616; oxidoreductase activity, acting on the CH-OH group of donors, NAD or NADP as acceptor; Molecular Function GO:0051287; NAD binding; Molecular Function GO:0055114; oxidation-reduction process; Biological P…	IPR001804; Isocitrate and isopropylmalate dehydrogenases family IPR004434; Isocitrate dehydrogenase NAD-dependent IPR019818; Isocitrate/isopropylmalate dehydrogenase, conserved site IPR024084; Isopropylmalate dehydrogenase-like domain	K00030 IDH3; isocitrate dehydrogenase (NAD+) [EC:1.1.1.41] [EC:1.1.1.41] Metabolism; Overview; Carbon metabolism [PATH:ko01200] Metabolism; Overview; 2-Oxocarboxylic acid metabolism [PATH:ko01210] Metabolism; Overview; Biosynthesis of amino acids [PATH:ko01230] Metabolism; Carbohydrate metabolism; Citrate cycle (TCA cycle) [PATH:ko00020]
G10832	ARP6 actin-related protein 6-like protein [Bombyx mori] gb|ABF51455.1| ARP6 actin-related protein 6-like protein [Bombyx mori]	Actin-related protein 6 OS=Gallus gallus GN=ACTR6 PE=2 SV=1	ARP6 actin-related protein 6-like protein OS=Bombyx mori PE=2 SV=1	COG5277|Actin and related proteins|Z|Cytoskeleton ;	NA	IPR004000; Actin-related protein	K11662
G10833	hypothetical protein KGM_06860 [Danaus plexippus]	Centromere protein I OS=Gallus gallus GN=CENPI PE=1 SV=1	Centromere protein I OS=Pararge aegeria PE=4 SV=1	NA	GO:0000776; kinetochore; Cellular Component GO:0034508; centromere complex assembly; Biological Process	IPR012485; Centromere protein I	K11501
G10834	PREDICTED: 28 kDa heat- and acid-stable phosphoprotein-like [Bombyx mori]	NA	28 kDa heat-and acid-stable phosphoprotein OS=Pararge aegeria PE=4 SV=1	NA	NA	IPR019380; Casein kinase substrate, phosphoprotein PP28	NA
G10839	hypothetical protein KGM_08174 [Danaus plexippus]	NA	Uncharacterized protein OS=Bombyx mori PE=4 SV=1	NA	NA	IPR000859; CUB domain	NA
G1084	PREDICTED: uncharacterized protein LOC101743969 [Bombyx mori]	Methylcytosine dioxygenase TET2 OS=Homo sapiens GN=TET2 PE=1 SV=3	Uncharacterized protein OS=Bombyx mori PE=4 SV=1	NA	NA	IPR024779; 2OGFeDO domain, nucleic acid-modifying type	NA
G10840	PREDICTED: probable Rho GTPase-activating protein CG5521-like [Bombyx mori]	Probable Rho GTPase-activating protein CG5521 OS=Drosophila melanogaster GN=CG5521 PE=1 SV=2	Uncharacterized protein OS=Bombyx mori PE=4 SV=1	NA	GO:0005096; GTPase activator activity; Molecular Function GO:0005634; nucleus; Cellular Component GO:0043547; positive regulation of GTPase activity; Biological Process	IPR027107; Tuberin/Ral GTPase-activating protein subunit alpha	NA
G10841	PREDICTED: pancreatic lipase-related protein 2-like [Bombyx mori]	Pancreatic lipase-related protein 2 OS=Bos taurus GN=PNLIPRP2 PE=2 SV=1	Lipase OS=Danaus plexippus GN=KGM_21329 PE=3 SV=1	NA	GO:0003824; catalytic activity; Molecular Function GO:0006629; lipid metabolic process; Biological Process	IPR000734; Lipase IPR013818; Lipase, N-terminal	NA
G10842	PREDICTED: apyrase-like [Bombyx mori]	Apyrase OS=Tabanus yao PE=1 SV=1	Putative apyrase OS=Danaus plexippus GN=KGM_15487 PE=3 SV=1	COG0737|5'-nucleotidase/2',3'-cyclic phosphodiesterase and related esterases|F|Nucleotide transport and metabolism ;	GO:0000166; nucleotide binding; Molecular Function GO:0009166; nucleotide catabolic process; Biological Process GO:0016787; hydrolase activity; Molecular Function GO:0016788; hydrolase activity, acting on ester bonds; Molecular Function GO:0046872; metal ion binding; Molecular Function	IPR004843; Phosphoesterase domain IPR006146; 5'-Nucleotidase, conserved site IPR006179; 5'-Nucleotidase/apyrase IPR008334; 5'-Nucleotidase, C-terminal	K01081 E3.1.3.5; 5'-nucleotidase [EC:3.1.3.5] [EC:3.1.3.5] Metabolism; Nucleotide metabolism; Purine metabolism [PATH:ko00230] Metabolism; Nucleotide metabolism; Pyrimidine metabolism [PATH:ko00240] Metabolism; Metabolism of cofactors and vitamins; Nicotinate and nicotinamide metabolism [PATH:ko00760]
G10843	hypothetical protein AaeL_AAEL005204 [Aedes aegypti] gb|EAT43359.1| AAEL005204-PA [Aedes aegypti]	Uncharacterized MFS-type transporter C09D4.1 OS=Caenorhabditis elegans GN=C09D4.1 PE=3 SV=2	Putative feline leukemia virus subgroup c receptor-related protein 2 OS=Corethrella appendiculata PE=2 SV=1	COG2271|Sugar phosphate permease|G|Carbohydrate transport and metabolism ;	GO:0016021; integral component of membrane; Cellular Component GO:0055085; transmembrane transport; Biological Process	IPR011701; Major facilitator superfamily IPR016196; Major facilitator superfamily domain, general substrate transporter IPR020846; Major facilitator superfamily domain	K08220
G10846	PREDICTED: peroxisomal biogenesis factor 19-like [Bombyx mori]	Peroxisomal biogenesis factor 19 OS=Cricetulus griseus GN=PEX19 PE=1 SV=1	Uncharacterized protein OS=Bombyx mori PE=4 SV=1	NA	NA	NA	K13337 PEX19; peroxin-19 K13337 Cellular Processes; Transport and catabolism; Peroxisome [PATH:ko04146]
G10849	cytochrome P450 [Cnaphalocrocis medinalis]	Cytochrome P450 6B7 OS=Helicoverpa armigera GN=CYP6B7 PE=2 SV=1	Cytochrome P450 OS=Cnaphalocrocis medinalis GN=cyp6CV1 PE=2 SV=1	COG2124|Cytochrome P450|Q|Secondary metabolites biosynthesis, transport and catabolism ;	GO:0005506; iron ion binding; Molecular Function GO:0016705; oxidoreductase activity, acting on paired donors, with incorporation or reduction of molecular oxygen; Molecular Function GO:0020037; heme binding; Molecular Function GO:0055114; oxidation-reduction process; Biological Process	IPR001128; Cytochrome P450 IPR002401; Cytochrome P450, E-class, group I IPR017972; Cytochrome P450, conserved site	NA
G1085	PKG-Ib [Danaus plexippus]	cGMP-dependent protein kinase, isozyme 2 forms cD5/T2 OS=Drosophila melanogaster GN=for PE=2 SV=3	PKG-Ib OS=Danaus plexippus GN=KGM_02250 PE=4 SV=1	COG0515|Serine/threonine protein kinase|RTKL|General function prediction only ; Signal transduction mechanisms ; Transcription ; Replication, recombination and repair ;	GO:0004672; protein kinase activity; Molecular Function GO:0004674; protein serine/threonine kinase activity; Molecular Function GO:0004692; cGMP-dependent protein kinase activity; Molecular Function GO:0005524; ATP binding; Molecular Function GO:0006468; protein phosphorylation; Biological Process GO:0016772; transferase activity, transferring phosphorus-containing groups; Molecular Function	IPR000595; Cyclic nucleotide-binding domain IPR000719; Protein kinase domain IPR000961; AGC-kinase, C-terminal IPR002290; Serine/threonine- / dual specificity protein kinase, catalytic domain IPR002374; cGMP-dependent kinase IPR008271; Serine/threonine-protein kinase, active site IPR011009; Protein kinase-like domain IPR014710; RmlC-like jelly roll fold IPR017441; Protein kinase, ATP binding site…	K07376 PRKG; protein kinase, cGMP-dependent [EC:2.7.11.12] [EC:2.7.11.12] Environmental Information Processing; Signal transduction; cGMP - PKG signaling pathway [PATH:ko04022] Cellular Processes; Cell communication; Gap junction [PATH:ko04540] Organismal Systems; Immune system; Platelet activation [PATH:ko04611] Organismal Systems; Digestive system; Salivary secretion [PATH:ko04970] Organismal S…
G10850	PREDICTED: transmembrane protein 184C-like [Bombyx mori]	Transmembrane protein 184C OS=Xenopus laevis GN=tmem184c PE=2 SV=1	Uncharacterized protein OS=Danaus plexippus GN=KGM_12208 PE=4 SV=1	NA	NA	IPR005178; Organic solute transporter Ost-alpha	NA
G10851	nucleoplasmin isoform 2 [Danaus plexippus]	Nucleoplasmin-like protein OS=Drosophila melanogaster GN=Nlp PE=1 SV=1	Nucleoplasmin isoform 2 OS=Danaus plexippus GN=KGM_20041 PE=4 SV=1	NA	GO:0003676; nucleic acid binding; Molecular Function	IPR004301; Nucleoplasmin IPR024057; Nucleoplasmin core domain	K11278
G10852	PREDICTED: semaphorin-2A-like [Bombyx mori]	Semaphorin-2A OS=Drosophila melanogaster GN=Sema-2a PE=1 SV=2	Semaphorin-2a OS=Tribolium castaneum GN=Sema-2a PE=4 SV=1	NA	GO:0004872; receptor activity; Molecular Function GO:0005515; protein binding; Molecular Function GO:0007275; multicellular organismal development; Biological Process GO:0016020; membrane; Cellular Component	IPR001627; Sema domain IPR002165; Plexin IPR007110; Immunoglobulin-like domain IPR015943; WD40/YVTN repeat-like-containing domain IPR016201; Plexin-like fold IPR027231; Semaphorin	NA
G10856	putative Methylosome protein [Danaus plexippus]	Methylosome protein 50 OS=Pongo abelii GN=WDR77 PE=2 SV=1	Putative Methylosome protein OS=Danaus plexippus GN=KGM_22508 PE=4 SV=1	NA	GO:0005515; protein binding; Molecular Function	IPR001680; WD40 repeat IPR015943; WD40/YVTN repeat-like-containing domain IPR017986; WD40-repeat-containing domain	K13221
G10857	reverse transcriptase [Danaus plexippus]	NA	Reverse transcriptase OS=Danaus plexippus GN=KGM_14880 PE=4 SV=1	NA	NA	NA	NA
G10858	hypothetical protein KGM_16416 [Danaus plexippus]	T-cell activation inhibitor, mitochondrial OS=Homo sapiens GN=TCAIM PE=2 SV=2	Uncharacterized protein OS=Danaus plexippus GN=KGM_16416 PE=4 SV=1	NA	NA	IPR027986; T-cell activation inhibitor, mitochondrial IPR027989; Domain of unknown function DUF4461 IPR028031; Domain of unknown function DUF4460	NA
G10859	cold-related protein precursor [Bombyx mori] gb|ACS44813.1| cold-related protein [Bombyx mori]	NA	Cold-related protein OS=Bombyx mori PE=4 SV=1	NA	NA	NA	NA
G1086	hypothetical protein KGM_18635 [Danaus plexippus]	Ubiquitin carboxyl-terminal hydrolase 35 OS=Homo sapiens GN=USP35 PE=1 SV=3	Uncharacterized protein OS=Danaus plexippus GN=KGM_18635 PE=4 SV=1	COG5533|Ubiquitin C-terminal hydrolase|O|Posttranslational modification, protein turnover, chaperones ;	GO:0004221; ubiquitin thiolesterase activity; Molecular Function GO:0006511; ubiquitin-dependent protein catabolic process; Biological Process	IPR001394; Ubiquitin carboxyl-terminal hydrolases family 2 IPR018200; Peptidase C19, ubiquitin carboxyl-terminal hydrolase 2, conserved site	K11854
G10860	PREDICTED: uncharacterized protein LOC101740597 isoform X1 [Bombyx mori]	NA	Putative uncharacterized protein OS=Tribolium castaneum GN=TcasGA2_TC000163 PE=4 SV=1	NA	NA	IPR001507; Zona pellucida domain IPR003014; PAN-1 domain IPR003609; Apple-like	NA
G10861	hypothetical protein KGM_04356 [Danaus plexippus]	NA	Uncharacterized protein OS=Danaus plexippus GN=KGM_04356 PE=4 SV=1	NA	GO:0000124; SAGA complex; Cellular Component GO:0003712; transcription cofactor activity; Molecular Function	IPR021950; Transcription factor Spt20	NA
G10862	PREDICTED: facilitated trehalose transporter Tret1-like [Bombyx mori]	Facilitated trehalose transporter Tret1 OS=Anopheles gambiae GN=Tret1 PE=1 SV=3	Putative sugar transporter OS=Danaus plexippus GN=KGM_08297 PE=3 SV=1	COG0477|Permeases of the major facilitator superfamily|GEPR|Carbohydrate transport and metabolism ; Amino acid transport and metabolism ; Inorganic ion transport and metabolism ; General function prediction only ;	GO:0016020; membrane; Cellular Component GO:0016021; integral component of membrane; Cellular Component GO:0022857; transmembrane transporter activity; Molecular Function GO:0022891; substrate-specific transmembrane transporter activity; Molecular Function GO:0055085; transmembrane transport; Biological Process	IPR003663; Sugar/inositol transporter IPR005828; General substrate transporter IPR016196; Major facilitator superfamily domain, general substrate transporter IPR020846; Major facilitator superfamily domain	NA
G10863	hypothetical protein KGM_01399 [Danaus plexippus]	Zinc finger protein 540 OS=Pongo abelii GN=ZNF540 PE=2 SV=1	Uncharacterized protein OS=Danaus plexippus GN=KGM_01399 PE=4 SV=1	COG5048|FOG: Zn-finger|R|General function prediction only ;	GO:0003676; nucleic acid binding; Molecular Function GO:0005634; nucleus; Cellular Component GO:0008270; zinc ion binding; Molecular Function GO:0046872; metal ion binding; Molecular Function	IPR007087; Zinc finger, C2H2 IPR012934; Zinc finger, AD-type IPR013087; Zinc finger C2H2-type/integrase DNA-binding domain IPR015880; Zinc finger, C2H2-like	NA
G10867	hypothetical protein KGM_05659 [Danaus plexippus]	Low-density lipoprotein receptor-related protein 1B OS=Homo sapiens GN=LRP1B PE=1 SV=2	Uncharacterized protein OS=Danaus plexippus GN=KGM_05659 PE=4 SV=1	COG3391|Uncharacterized conserved protein|S|Function unknown ;	GO:0005515; protein binding; Molecular Function	IPR000033; LDLR class B repeat IPR002172; Low-density lipoprotein (LDL) receptor class A repeat IPR011042; Six-bladed beta-propeller, TolB-like IPR013658; SMP-30/Gluconolactonase/LRE-like region IPR023415; Low-density lipoprotein (LDL) receptor class A, conserved site	NA
G1087	putative lysosomal glucocerebrosidase [Danaus plexippus]	Uncharacterized protein MAL13P1.304 OS=Plasmodium falciparum (isolate 3D7) GN=MAL13P1.304 PE=4 SV=1	Type-2 histone deacetylase 2 OS=Pararge aegeria PE=4 SV=1	NA	NA	NA	NA
G10870	mitochondrial aldehyde dehydrogenase [Bombyx mori] gb|ABD36228.1| mitochondrial aldehyde dehydrogenase [Bombyx mori]	Aldehyde dehydrogenase X, mitochondrial OS=Rattus norvegicus GN=Aldh1b1 PE=1 SV=1	Mitochondrial aldehyde dehydrogenase OS=Bombyx mori GN=LOC692889 PE=2 SV=1	COG1012|NAD-dependent aldehyde dehydrogenases|C|Energy production and conversion ;	GO:0008152; metabolic process; Biological Process GO:0016491; oxidoreductase activity; Molecular Function GO:0016620; oxidoreductase activity, acting on the aldehyde or oxo group of donors, NAD or NADP as acceptor; Molecular Function GO:0055114; oxidation-reduction process; Biological Process	IPR015590; Aldehyde dehydrogenase domain IPR016160; Aldehyde dehydrogenase, conserved site IPR016161; Aldehyde/histidinol dehydrogenase IPR016162; Aldehyde dehydrogenase, N-terminal IPR016163; Aldehyde dehydrogenase, C-terminal	K00128 E1.2.1.3; aldehyde dehydrogenase (NAD+) [EC:1.2.1.3] [EC:1.2.1.3] Metabolism; Carbohydrate metabolism; Glycolysis / Gluconeogenesis [PATH:ko00010] Metabolism; Carbohydrate metabolism; Pentose and glucuronate interconversions [PATH:ko00040] Metabolism; Carbohydrate metabolism; Ascorbate and aldarate metabolism [PATH:ko00053] Metabolism; Carbohydrate metabolism; Pyruvate metabolism [PATH:ko0…
G10871	PREDICTED: LOW QUALITY PROTEIN: histone-lysine N-methyltransferase SETMAR-like [Bombus impatiens]	Mariner Mos1 transposase OS=Drosophila mauritiana GN=mariner\T PE=1 SV=1	Transposase OS=Forficula auricularia PE=4 SV=1	NA	NA	NA	NA
G10872	SCF apoptosis response protein [Bombyx mori] gb|ABF51433.1| SCF apoptosis response protein [Bombyx mori]	Protein SYS1 homolog OS=Nematostella vectensis GN=sys1 PE=3 SV=1	SCF apoptosis response protein OS=Bombyx mori GN=LOC733000 PE=2 SV=1	NA	GO:0000139; Golgi membrane; Cellular Component	IPR016973; Integral membrane protein SYS1 IPR019185; Integral membrane protein SYS1-related	NA
G10873	PREDICTED: CDK5 regulatory subunit-associated protein 3-like [Bombyx mori]	CDK5 regulatory subunit-associated protein 3 OS=Mus musculus GN=Cdk5rap3 PE=2 SV=1	Putative CDK5 regulatory subunit associated protein 3 OS=Danaus plexippus GN=KGM_04200 PE=4 SV=1	NA	NA	IPR008491; Protein of unknown function DUF773	NA
G10876	PREDICTED: uncharacterized protein LOC101745414 [Bombyx mori]	Transposon Tf2-9 polyprotein OS=Schizosaccharomyces pombe (strain 972 / ATCC 24843) GN=Tf2-9 PE=3 SV=1	Uncharacterized protein OS=Strongylocentrotus purpuratus GN=Sp-GagpolL_16 PE=4 SV=1	COG2801|Transposase and inactivated derivatives|L|Replication, recombination and repair ;	GO:0003676; nucleic acid binding; Molecular Function GO:0015074; DNA integration; Biological Process	IPR001584; Integrase, catalytic core IPR012337; Ribonuclease H-like domain	NA
G10878	PREDICTED: mitochondrial ribonuclease P protein 3-like [Bombyx mori]	Mitochondrial ribonuclease P protein 3 OS=Mus musculus GN=Kiaa0391 PE=2 SV=1	Uncharacterized protein OS=Danaus plexippus GN=KGM_05784 PE=4 SV=1	NA	NA	IPR026318; Mitochondrial ribonuclease P protein 3	K17655
G1088	PREDICTED: uncharacterized protein LOC101737006 [Bombyx mori]	TWiK family of potassium channels protein 9 OS=Caenorhabditis elegans GN=twk-9 PE=2 SV=2	Uncharacterized protein OS=Bombyx mori PE=3 SV=1	COG1226|Kef-type K+ transport systems, predicted NAD-binding component|P|Inorganic ion transport and metabolism ;	GO:0005267; potassium channel activity; Molecular Function GO:0016020; membrane; Cellular Component GO:0071805; potassium ion transmembrane transport; Biological Process	IPR003280; Two pore domain potassium channel IPR013099; Two pore domain potassium channel domain	NA
G10880	PREDICTED: putative inorganic phosphate cotransporter-like [Bombyx mori]	Putative inorganic phosphate cotransporter OS=Drosophila melanogaster GN=Picot PE=1 SV=1	Uncharacterized protein OS=Bombyx mori PE=4 SV=1	COG0477|Permeases of the major facilitator superfamily|GEPR|Carbohydrate transport and metabolism ; Amino acid transport and metabolism ; Inorganic ion transport and metabolism ; General function prediction only ;	GO:0016021; integral component of membrane; Cellular Component GO:0055085; transmembrane transport; Biological Process	IPR011701; Major facilitator superfamily IPR016196; Major facilitator superfamily domain, general substrate transporter IPR020846; Major facilitator superfamily domain	NA
G10882	PREDICTED: guanine deaminase-like [Bombyx mori]	Guanine deaminase OS=Rattus norvegicus GN=Gda PE=1 SV=1	Amidohydrolase OS=Musca domestica PE=2 SV=1	COG0402|Cytosine deaminase and related metal-dependent hydrolases|FR|Nucleotide transport and metabolism ; General function prediction only ;	GO:0006147; guanine catabolic process; Biological Process GO:0008270; zinc ion binding; Molecular Function GO:0008892; guanine deaminase activity; Molecular Function GO:0016787; hydrolase activity; Molecular Function GO:0016810; hydrolase activity, acting on carbon-nitrogen (but not peptide) bonds; Molecular Function	IPR006680; Amidohydrolase 1 IPR011059; Metal-dependent hydrolase, composite domain IPR014311; Guanine deaminase	K01487 E3.5.4.3, guaD; guanine deaminase [EC:3.5.4.3] [EC:3.5.4.3] Metabolism; Nucleotide metabolism; Purine metabolism [PATH:ko00230]
G10883	PREDICTED: putative serine protease K12H4.7-like [Bombyx mori]	Putative serine protease K12H4.7 OS=Caenorhabditis elegans GN=K12H4.7 PE=3 SV=2	Carboxypeptidase 3 OS=Mamestra configurata GN=CP3 PE=2 SV=1	NA	GO:0006508; proteolysis; Biological Process GO:0008236; serine-type peptidase activity; Molecular Function	IPR008758; Peptidase S28	NA
G10886	hypothetical protein KGM_03325 [Danaus plexippus]	NA	Uncharacterized protein OS=Danaus plexippus GN=KGM_03325 PE=4 SV=1	NA	NA	NA	NA
G10887	PREDICTED: lipase member H-B-like [Bombyx mori]	Lipase member H OS=Rattus norvegicus GN=Liph PE=2 SV=1	Putative lipase OS=Danaus plexippus GN=KGM_16537 PE=3 SV=1	NA	GO:0003824; catalytic activity; Molecular Function GO:0006629; lipid metabolic process; Biological Process	IPR000734; Lipase IPR013818; Lipase, N-terminal	NA
G1089	PREDICTED: uncharacterized protein LOC101740603 [Bombyx mori]	PDZ domain-containing protein 2 OS=Rattus norvegicus GN=Pdzd2 PE=1 SV=1	Uncharacterized protein OS=Bombyx mori PE=4 SV=1	NA	NA	NA	NA
G10890	wunen [Papilio xuthus]	Putative phosphatidate phosphatase OS=Drosophila melanogaster GN=wun PE=1 SV=2	Wunen OS=Papilio xuthus PE=2 SV=1	COG0671|Membrane-associated phospholipid phosphatase|I|Lipid transport and metabolism ;	GO:0003824; catalytic activity; Molecular Function GO:0016020; membrane; Cellular Component	IPR000326; Phosphatidic acid phosphatase type 2/haloperoxidase	NA
G10891	hypothetical protein BRAFLDRAFT_208131 [Branchiostoma floridae] gb|EEN60062.1| hypothetical protein BRAFLDRAFT_208131 [Branchiostoma floridae]	Zinc finger protein Pegasus OS=Xenopus tropicalis GN=ikzf5 PE=2 SV=1	Putative uncharacterized protein (Fragment) OS=Branchiostoma floridae GN=BRAFLDRAFT_208131 PE=4 SV=1	NA	GO:0003676; nucleic acid binding; Molecular Function GO:0046872; metal ion binding; Molecular Function	IPR007087; Zinc finger, C2H2 IPR013087; Zinc finger C2H2-type/integrase DNA-binding domain IPR015880; Zinc finger, C2H2-like	NA
G10895	PREDICTED: DNA-directed RNA polymerase III subunit RPC3-like isoform X1 [Bombyx mori]	DNA-directed RNA polymerase III subunit RPC3 OS=Homo sapiens GN=POLR3C PE=1 SV=1	Uncharacterized protein OS=Bombyx mori PE=4 SV=1	NA	GO:0003677; DNA binding; Molecular Function GO:0003899; DNA-directed RNA polymerase activity; Molecular Function GO:0006351; transcription, DNA-templated; Biological Process	IPR008806; RNA polymerase III Rpc82, C -terminal IPR013197; RNA polymerase III subunit RPC82-related, helix-turn-helix	K03023 RPC82, POLR3C; DNA-directed RNA polymerase III subunit RPC3 K03023 Metabolism; Nucleotide metabolism; Purine metabolism [PATH:ko00230] Metabolism; Nucleotide metabolism; Pyrimidine metabolism [PATH:ko00240] Genetic Information Processing; Transcription; RNA polymerase [PATH:ko03020] Organismal Systems; Immune system; Cytosolic DNA-sensing pathway [PATH:ko04623] Human Diseases; Infectious d…
G10896	hypothetical protein KGM_15382 [Danaus plexippus]	NA	Uncharacterized protein OS=Bombyx mori PE=4 SV=1	NA	NA	NA	NA
G10897	tachykinin precursor [Bombyx mori] dbj|BAG50368.1| tachykinin [Bombyx mori]	Tachykinins OS=Apis mellifera GN=Atk PE=1 SV=1	Uncharacterized protein OS=Bombyx mori GN=Tk PE=4 SV=1	NA	NA	NA	NA
G10898	hypothetical protein EAG_11378 [Camponotus floridanus]	Nucleic-acid-binding protein from mobile element jockey OS=Drosophila funebris GN=gag PE=4 SV=1	Reverse transcriptase OS=Pararge aegeria PE=4 SV=1	NA	NA	NA	NA
G1090	hypothetical protein KGM_15898 [Danaus plexippus]	Protein transport protein Sec24B OS=Homo sapiens GN=SEC24B PE=1 SV=2	Uncharacterized protein OS=Danaus plexippus GN=KGM_15898 PE=4 SV=1	COG5028|Vesicle coat complex COPII, subunit SEC24/subunit SFB2/subunit SFB3|U|Intracellular trafficking, secretion, and vesicular transport ;	GO:0006886; intracellular protein transport; Biological Process GO:0006888; ER to Golgi vesicle-mediated transport; Biological Process GO:0008270; zinc ion binding; Molecular Function GO:0030127; COPII vesicle coat; Cellular Component	IPR002035; von Willebrand factor, type A IPR006895; Zinc finger, Sec23/Sec24-type IPR006896; Sec23/Sec24, trunk domain IPR006900; Sec23/Sec24, helical domain IPR007123; Gelsolin domain IPR012990; Sec23/Sec24 beta-sandwich	K14007 SEC24; protein transport protein SEC24 K14007 Genetic Information Processing; Folding, sorting and degradation; Protein processing in endoplasmic reticulum [PATH:ko04141]
G10900	PREDICTED: zinc finger protein 226-like [Bombyx mori]	Myoneurin OS=Danio rerio GN=mynn PE=2 SV=1	Uncharacterized protein OS=Bombyx mori PE=4 SV=1	COG5048|FOG: Zn-finger|R|General function prediction only ;	GO:0003676; nucleic acid binding; Molecular Function GO:0005634; nucleus; Cellular Component GO:0008270; zinc ion binding; Molecular Function GO:0046872; metal ion binding; Molecular Function	IPR007087; Zinc finger, C2H2 IPR012934; Zinc finger, AD-type IPR013087; Zinc finger C2H2-type/integrase DNA-binding domain IPR015880; Zinc finger, C2H2-like	NA
G10902	sugar transporter [Danaus plexippus]	Facilitated trehalose transporter Tret1 OS=Apis mellifera ligustica GN=Tret1 PE=1 SV=1	Uncharacterized protein OS=Bombyx mori GN=Bmo.7278 PE=4 SV=1	COG0477|Permeases of the major facilitator superfamily|GEPR|Carbohydrate transport and metabolism ; Amino acid transport and metabolism ; Inorganic ion transport and metabolism ; General function prediction only ;	GO:0016021; integral component of membrane; Cellular Component GO:0022857; transmembrane transporter activity; Molecular Function GO:0055085; transmembrane transport; Biological Process	IPR005828; General substrate transporter IPR016196; Major facilitator superfamily domain, general substrate transporter IPR020846; Major facilitator superfamily domain	NA
G10904	PREDICTED: probable ATP-dependent RNA helicase ddx17-like [Bombyx mori]	NA	Uncharacterized protein OS=Bombyx mori PE=4 SV=1	NA	NA	NA	NA
G10905	C-type lectin 21 [Danaus plexippus]	Hemolymph lipopolysaccharide-binding protein OS=Periplaneta americana PE=1 SV=1	C-type lectin 21 OS=Danaus plexippus GN=KGM_12775 PE=4 SV=1	NA	GO:0030246; carbohydrate binding; Molecular Function	IPR001304; C-type lectin IPR016186; C-type lectin-like IPR016187; C-type lectin fold	NA
G10906	hypothetical protein KGM_01861 [Danaus plexippus]	UPF0585 protein CG18661 OS=Drosophila melanogaster GN=CG18661 PE=2 SV=2	Uncharacterized protein OS=Pararge aegeria PE=4 SV=1	NA	NA	IPR010342; Protein of unknown function DUF938	NA
G1091	Ca2 /calmodulin-dependent protein kinase II [Bombyx mori] dbj|BAJ08364.1| Ca2+/calmodulin-dependent protein kinase II [Bombyx mori]	Calcium/calmodulin-dependent protein kinase type II alpha chain OS=Drosophila melanogaster GN=CaMKII PE=1 SV=1	Ca2+/calmodulin-dependent protein kinase II OS=Bombyx mori GN=CaMKII PE=2 SV=1	COG0515|Serine/threonine protein kinase|RTKL|General function prediction only ; Signal transduction mechanisms ; Transcription ; Replication, recombination and repair ;	GO:0004672; protein kinase activity; Molecular Function GO:0004674; protein serine/threonine kinase activity; Molecular Function GO:0004683; calmodulin-dependent protein kinase activity; Molecular Function GO:0005516; calmodulin binding; Molecular Function GO:0005524; ATP binding; Molecular Function GO:0006468; protein phosphorylation; Biological Process GO:0016772; transferase activity, transfer…	IPR000719; Protein kinase domain IPR002290; Serine/threonine- / dual specificity protein kinase, catalytic domain IPR008271; Serine/threonine-protein kinase, active site IPR011009; Protein kinase-like domain IPR013543; Calcium/calmodulin-dependent protein kinase II, association-domain IPR017441; Protein kinase, ATP binding site IPR020636; Calcium/calmodulin-dependent/calcium-dependent protein kin…	K04515 CAMK2; calcium/calmodulin-dependent protein kinase (CaM kinase) II [EC:2.7.11.17] [EC:2.7.11.17] Environmental Information Processing; Signal transduction; ErbB signaling pathway [PATH:ko04012] Environmental Information Processing; Signal transduction; Wnt signaling pathway [PATH:ko04310] Environmental Information Processing; Signal transduction; HIF-1 signaling pathway [PATH:ko04066] Envi…
G10910	PREDICTED: slowpoke-binding protein-like [Bombyx mori]	Slowpoke-binding protein OS=Drosophila melanogaster GN=Slob PE=1 SV=2	Uncharacterized protein OS=Bombyx mori PE=3 SV=1	NA	GO:0016772; transferase activity, transferring phosphorus-containing groups; Molecular Function	IPR011009; Protein kinase-like domain	K17543
G10911	PREDICTED: transmembrane protein 64-like [Bombyx mori]	Transmembrane protein 64 OS=Mus musculus GN=Tmem64 PE=2 SV=1	AAEL000649-PA OS=Aedes aegypti GN=AAEL000649 PE=4 SV=1	COG0398|Uncharacterized conserved protein|S|Function unknown ;	NA	IPR015414; SNARE associated Golgi protein	NA
G10912	polycomb [Bombyx mori] dbj|BAJ54073.1| polycomb [Bombyx mori]	Chromobox protein homolog 7 OS=Rattus norvegicus GN=Cbx7 PE=2 SV=1	Polycomb OS=Bombyx mori GN=PC PE=2 SV=1	NA	NA	IPR000953; Chromo domain/shadow IPR016197; Chromo domain-like IPR017984; Chromo domain subgroup IPR023779; Chromo domain, conserved site IPR023780; Chromo domain	K11455
G10913	serine hydroxymethyltransferase [Bombyx mori] gb|ABD36354.1| serine hydroxymethyltransferase [Bombyx mori]	Serine hydroxymethyltransferase, cytosolic OS=Oryctolagus cuniculus GN=SHMT1 PE=1 SV=2	Serine hydroxymethyltransferase OS=Bombyx mori GN=LOC692975 PE=2 SV=1	COG0112|Glycine/serine hydroxymethyltransferase|E|Amino acid transport and metabolism ;	GO:0003824; catalytic activity; Molecular Function GO:0004372; glycine hydroxymethyltransferase activity; Molecular Function GO:0006544; glycine metabolic process; Biological Process GO:0006563; L-serine metabolic process; Biological Process GO:0030170; pyridoxal phosphate binding; Molecular Function	IPR001085; Serine hydroxymethyltransferase IPR015421; Pyridoxal phosphate-dependent transferase, major region, subdomain 1 IPR015422; Pyridoxal phosphate-dependent transferase, major region, subdomain 2 IPR015424; Pyridoxal phosphate-dependent transferase IPR019798; Serine hydroxymethyltransferase, pyridoxal phosphate binding site	K00600 glyA, SHMT; glycine hydroxymethyltransferase [EC:2.1.2.1] [EC:2.1.2.1] Metabolism; Overview; Carbon metabolism [PATH:ko01200] Metabolism; Overview; Biosynthesis of amino acids [PATH:ko01230] Metabolism; Carbohydrate metabolism; Glyoxylate and dicarboxylate metabolism [PATH:ko00630] Metabolism; Energy metabolism; Methane metabolism [PATH:ko00680] Metabolism; Amino acid metabolism; Glycine, …
G10914	PREDICTED: proteasome maturation protein-like [Bombyx mori]	2-oxo-4-hydroxy-4-carboxy-5-ureidoimidazoline decarboxylase OS=Xenopus laevis GN=urad PE=2 SV=1	Uncharacterized protein OS=Bombyx mori GN=Bmo.8610 PE=4 SV=1	COG3195|Uncharacterized protein conserved in bacteria|S|Function unknown ;	NA	IPR008012; Proteasome maturation factor UMP1	K11599 POMP, UMP1; proteasome maturation protein K11599 Genetic Information Processing; Folding, sorting and degradation; Proteasome [PATH:ko03050]
G10915	putative multiple inositol polyphosphate phosphatase [Danaus plexippus]	Multiple inositol polyphosphate phosphatase 1 OS=Homo sapiens GN=MINPP1 PE=1 SV=1	Putative multiple inositol polyphosphate phosphatase OS=Danaus plexippus GN=KGM_00272 PE=4 SV=1	NA	GO:0003993; acid phosphatase activity; Molecular Function	IPR000560; Histidine phosphatase superfamily, clade-2	NA
G10916	ociad protein isoform 2 [Danaus plexippus]	OCIA domain-containing protein 1 OS=Drosophila melanogaster GN=asrij PE=2 SV=1	Uncharacterized protein OS=Bombyx mori GN=LOC100101168 PE=4 SV=1	NA	NA	IPR009764; Ovarian carcinoma immunoreactive antigen	NA
G10917	ARP1 actin-related protein 1-like protein A [Bombyx mori] gb|ABF51213.1| ARP1 actin-related protein 1-like protein A [Bombyx mori]	Alpha-centractin OS=Rattus norvegicus GN=Actr1a PE=1 SV=1	ARP1 actin-related protein 1-like protein A OS=Bombyx mori GN=LOC732868 PE=2 SV=1	COG5277|Actin and related proteins|Z|Cytoskeleton ;	NA	IPR004000; Actin-related protein IPR004001; Actin, conserved site IPR020902; Actin/actin-like conserved site	K16575
G1092	conserved hypothetical protein [Riptortus pedestris]	Protein lin-10 OS=Caenorhabditis elegans GN=lin-10 PE=1 SV=1	Uncharacterized protein OS=Riptortus pedestris PE=2 SV=1	NA	GO:0005515; protein binding; Molecular Function	IPR001478; PDZ domain IPR006020; PTB/PI domain IPR011993; Pleckstrin homology-like domain	NA
G10920	serine protease 7 precursor [Bombyx mori] gb|ABF51435.1| serine protease 7 [Bombyx mori]	Serine protease snake OS=Drosophila melanogaster GN=snk PE=1 SV=2	Serine protease 7 OS=Bombyx mori PE=2 SV=1	COG5640|Secreted trypsin-like serine protease|O|Posttranslational modification, protein turnover, chaperones ;	GO:0003824; catalytic activity; Molecular Function GO:0004252; serine-type endopeptidase activity; Molecular Function GO:0006508; proteolysis; Biological Process	IPR001254; Peptidase S1 IPR001314; Peptidase S1A, chymotrypsin-type IPR009003; Trypsin-like cysteine/serine peptidase domain IPR018114; Peptidase S1, trypsin family, active site	NA
G10921	PREDICTED: uncharacterized protein LOC101739887 [Bombyx mori]	NA	Uncharacterized protein OS=Danaus plexippus GN=KGM_00374 PE=4 SV=1	NA	NA	NA	NA
G10922	hypothetical protein KGM_20602 [Danaus plexippus]	NA	Uncharacterized protein OS=Danaus plexippus GN=KGM_20602 PE=4 SV=1	NA	NA	NA	NA
G10923	unknown secreted protein [Papilio xuthus]	Viral cathepsin OS=Adoxophyes honmai nucleopolyhedrovirus GN=VCATH PE=3 SV=1	Uncharacterized protein OS=Papilio xuthus PE=2 SV=1	NA	NA	IPR013201; Proteinase inhibitor I29, cathepsin propeptide	NA
G10924	PREDICTED: tRNA pseudouridine synthase A, mitochondrial-like isoform X2 [Bombyx mori]	tRNA pseudouridine synthase A, mitochondrial OS=Rattus norvegicus GN=Pus1 PE=3 SV=2	tRNA pseudouridine synthase OS=Bombyx mori PE=3 SV=1	COG0101|Pseudouridylate synthase|J|Translation, ribosomal structure and biogenesis ;	GO:0001522; pseudouridine synthesis; Biological Process GO:0003723; RNA binding; Molecular Function GO:0009451; RNA modification; Biological Process GO:0009982; pseudouridine synthase activity; Molecular Function	IPR001406; Pseudouridine synthase I, TruA IPR020094; Pseudouridine synthase I, TruA, N-terminal IPR020095; Pseudouridine synthase I, TruA, C-terminal IPR020097; Pseudouridine synthase I, TruA, alpha/beta domain IPR020103; Pseudouridine synthase, catalytic domain	K06173
G10925	ORF1 [Bombyx mori]	NA	ORF1 OS=Bombyx mori PE=4 SV=1	NA	NA	NA	NA
G10929	PREDICTED: spectrin beta chain-like [Bombyx mori]	Spectrin beta chain OS=Drosophila melanogaster GN=beta-Spec PE=1 SV=2	Spectrin beta chain (Fragment) OS=Pararge aegeria PE=4 SV=1	COG5069|Ca2+-binding actin-bundling protein fimbrin/plastin (EF-Hand superfamily)|Z|Cytoskeleton ;	GO:0003779; actin binding; Molecular Function GO:0005515; protein binding; Molecular Function	IPR001589; Actinin-type, actin-binding, conserved site IPR001715; Calponin homology domain IPR002017; Spectrin repeat	NA
G1093	PREDICTED: trafficking protein particle complex subunit 10-like [Bombyx mori]	Trafficking protein particle complex subunit 10 OS=Drosophila melanogaster GN=SIDL PE=1 SV=1	Uncharacterized protein OS=Bombyx mori GN=Bmo.11757 PE=4 SV=1	NA	GO:0005515; protein binding; Molecular Function	IPR011990; Tetratricopeptide-like helical IPR021773; Foie gras liver health family 1 IPR022233; TRAPP II complex, TRAPPC10	NA
G10932	reverse transcriptase [Danaus plexippus]	NA	Reverse transcriptase OS=Danaus plexippus GN=KGM_21330 PE=4 SV=1	NA	NA	NA	NA
G10933	hypothetical protein [Papilio xuthus]	NA	Uncharacterized protein OS=Papilio xuthus PE=2 SV=1	NA	NA	NA	NA
G10937	PREDICTED: uncharacterized protein LOC101745594 [Bombyx mori]	NA	Uncharacterized protein OS=Danaus plexippus GN=KGM_07721 PE=4 SV=1	NA	NA	NA	NA
G1094	putative Homeobox protein cut [Danaus plexippus]	Homeobox protein cut OS=Drosophila melanogaster GN=ct PE=1 SV=1	Putative Homeobox protein cut OS=Danaus plexippus GN=KGM_08613 PE=3 SV=1	NA	GO:0003677; DNA binding; Molecular Function GO:0003700; sequence-specific DNA binding transcription factor activity; Molecular Function GO:0005634; nucleus; Cellular Component GO:0006355; regulation of transcription, DNA-templated; Biological Process GO:0043565; sequence-specific DNA binding; Molecular Function	IPR001356; Homeobox domain IPR003350; Homeodomain protein CUT IPR009057; Homeodomain-like IPR010982; Lambda repressor-like, DNA-binding domain IPR017970; Homeobox, conserved site	K09313
G10940	hypothetical protein KGM_13171 [Danaus plexippus]	Gastrula zinc finger protein XlCGF46.1 (Fragment) OS=Xenopus laevis PE=3 SV=1	Uncharacterized protein OS=Danaus plexippus GN=KGM_13171 PE=4 SV=1	COG5048|FOG: Zn-finger|R|General function prediction only ;	GO:0003676; nucleic acid binding; Molecular Function GO:0003700; sequence-specific DNA binding transcription factor activity; Molecular Function GO:0005634; nucleus; Cellular Component GO:0006351; transcription, DNA-templated; Biological Process GO:0046872; metal ion binding; Molecular Function	IPR007087; Zinc finger, C2H2 IPR013087; Zinc finger C2H2-type/integrase DNA-binding domain IPR015880; Zinc finger, C2H2-like IPR027775; C2H2- zinc finger protein family	NA
G10942	endonuclease and reverse transcriptase-like protein [Bombyx mori]	RNA-directed DNA polymerase from mobile element jockey OS=Drosophila melanogaster GN=pol PE=1 SV=1	Endonuclease and reverse transcriptase-like protein OS=Bombyx mori PE=4 SV=1	NA	GO:0003723; RNA binding; Molecular Function GO:0003964; RNA-directed DNA polymerase activity; Molecular Function GO:0006278; RNA-dependent DNA replication; Biological Process	IPR000477; Reverse transcriptase	NA
G10943	endonuclease-reverse transcriptase HmRTE-e01 [Danaus plexippus]	NA	Endonuclease-reverse transcriptase HmRTE-e01 OS=Danaus plexippus GN=KGM_18386 PE=4 SV=1	NA	NA	NA	NA
G10944	NA	NA	Uncharacterized protein OS=Bombyx mori PE=4 SV=1	NA	NA	NA	NA
G10945	cleavage and polyadenylation specific factor 5 [Bombyx mori] gb|ABF51245.1| cleavage and polyadenylation specific factor 5 [Bombyx mori]	Cleavage and polyadenylation specificity factor subunit 5 OS=Danio rerio GN=cpsf5 PE=2 SV=1	Cleavage and polyadenylation specific factor 5 OS=Bombyx mori GN=LOC732888 PE=2 SV=1	NA	GO:0003729; mRNA binding; Molecular Function GO:0005849; mRNA cleavage factor complex; Cellular Component GO:0006378; mRNA polyadenylation; Biological Process GO:0016787; hydrolase activity; Molecular Function	IPR000086; NUDIX hydrolase domain IPR015797; NUDIX hydrolase domain-like IPR016706; Cleavage/polyadenylation specificity factor subunit 5	K14397 NUDT21, CPSF5, CFIM25; cleavage and polyadenylation specificity factor subunit 5 K14397 Genetic Information Processing; Translation; mRNA surveillance pathway [PATH:ko03015]
G10946	PREDICTED: uncharacterized protein LOC101744553 [Bombyx mori]	NA	Uncharacterized protein OS=Danaus plexippus GN=KGM_10752 PE=4 SV=1	NA	NA	NA	NA
G10947	PREDICTED: organic cation transporter protein-like [Bombyx mori]	Organic cation transporter protein OS=Drosophila melanogaster GN=Orct PE=1 SV=1	Uncharacterized protein OS=Bombyx mori PE=4 SV=1	COG0477|Permeases of the major facilitator superfamily|GEPR|Carbohydrate transport and metabolism ; Amino acid transport and metabolism ; Inorganic ion transport and metabolism ; General function prediction only ;	GO:0016021; integral component of membrane; Cellular Component GO:0022857; transmembrane transporter activity; Molecular Function GO:0055085; transmembrane transport; Biological Process	IPR005828; General substrate transporter IPR016196; Major facilitator superfamily domain, general substrate transporter IPR020846; Major facilitator superfamily domain	NA
G10948	PREDICTED: probable methyltransferase-like protein 15 homolog [Bombyx mori]	Probable methyltransferase-like protein 15 homolog OS=Drosophila melanogaster GN=CG14683 PE=2 SV=2	S-adenosyl-methyl transferase Mraw OS=Pararge aegeria PE=3 SV=1	COG0275|Predicted S-adenosylmethionine-dependent methyltransferase involved in cell envelope biogenesis|M|Cell wall/membrane/envelope biogenesis ;	GO:0008168; methyltransferase activity; Molecular Function	IPR002903; Ribosomal RNA small subunit methyltransferase H IPR023397; S-adenosyl-L-methionine-dependent methyltransferase, MraW, recognition domain	K16667
G10949	PREDICTED: androgen-induced gene 1 protein-like [Bombyx mori]	Androgen-dependent TFPI-regulating protein OS=Homo sapiens GN=ADTRP PE=2 SV=1	Uncharacterized protein OS=Danaus plexippus GN=KGM_06539 PE=4 SV=1	NA	GO:0016021; integral component of membrane; Cellular Component	IPR006838; FAR-17a/AIG1-like protein	NA
G1095	PREDICTED: DNA repair protein RAD50-like [Bombyx mori]	DNA repair protein RAD50 OS=Drosophila melanogaster GN=rad50 PE=2 SV=4	Uncharacterized protein OS=Bombyx mori GN=Bmo.5389 PE=4 SV=1	COG0419|ATPase involved in DNA repair|L|Replication, recombination and repair ;	GO:0005524; ATP binding; Molecular Function GO:0006281; DNA repair; Biological Process GO:0030870; Mre11 complex; Cellular Component	IPR004584; DNA repair protein Rad50, eukaryotes IPR013134; Zinc hook, Rad50 IPR027417; P-loop containing nucleoside triphosphate hydrolase	K10866 RAD50; DNA repair protein RAD50 [EC:3.6.-.-] [EC:3.6.-.-] Genetic Information Processing; Replication and repair; Homologous recombination [PATH:ko03440] Genetic Information Processing; Replication and repair; Non-homologous end-joining [PATH:ko03450]
G10950	PREDICTED: post-GPI attachment to proteins factor 2-like [Bombyx mori]	Post-GPI attachment to proteins factor 2 OS=Drosophila pseudoobscura pseudoobscura GN=GA17744 PE=3 SV=2	Fgf receptor activating protein OS=Papilio xuthus PE=2 SV=1	NA	NA	IPR019402; Frag1/DRAM/Sfk1	NA
G10951	adenosine deaminase related growth factor [Danaus plexippus]	Adenosine deaminase CECR1 OS=Sus scrofa GN=CECR1 PE=2 SV=1	Adenosine deaminase related growth factor OS=Danaus plexippus GN=KGM_15562 PE=4 SV=1	COG1816|Adenosine deaminase|F|Nucleotide transport and metabolism ;	GO:0005615; extracellular space; Cellular Component GO:0009168; purine ribonucleoside monophosphate biosynthetic process; Biological Process GO:0019239; deaminase activity; Molecular Function	IPR001365; Adenosine/AMP deaminase domain IPR006331; Adenosine deaminase-related growth factor IPR013659; Adenosine/AMP deaminase N-terminal	NA
G10952	PREDICTED: uncharacterized protein LOC101738839 [Bombyx mori]	NA	Uncharacterized protein OS=Bombyx mori PE=4 SV=1	NA	NA	IPR001507; Zona pellucida domain	NA
G10953	PREDICTED: proton-coupled amino acid transporter 4-like [Bombyx mori]	Proton-coupled amino acid transporter 4 OS=Xenopus laevis GN=slc36a4 PE=2 SV=1	Amino acid transporter (Fragment) OS=Papilio xuthus PE=2 SV=1	COG0814|Amino acid permeases|E|Amino acid transport and metabolism ;	NA	IPR013057; Amino acid transporter, transmembrane	NA
G10954	hypothetical protein GLOINDRAFT_46946, partial [Rhizophagus irregularis DAOM 181602]	NA	Uncharacterized protein (Fragment) OS=Rhizophagus irregularis (strain DAOM 181602 / DAOM 197198 / MUCL 43194) GN=GLOINDRAFT_46946 PE=4 SV=1	NA	NA	NA	NA
G10955	PREDICTED: male-enhanced antigen 1-like [Bombyx mori]	NA	Uncharacterized protein OS=Danaus plexippus GN=KGM_15730 PE=4 SV=1	NA	GO:0007283; spermatogenesis; Biological Process	IPR009685; Male enhanced antigen 1	NA
G10956	cytochrome CYP6AB14 [Spodoptera littoralis]	Cytochrome P450 6B6 OS=Helicoverpa armigera GN=CYP6B6 PE=2 SV=1	Cytochrome CYP6AB14 OS=Spodoptera littoralis PE=2 SV=1	COG2124|Cytochrome P450|Q|Secondary metabolites biosynthesis, transport and catabolism ;	GO:0005506; iron ion binding; Molecular Function GO:0016705; oxidoreductase activity, acting on paired donors, with incorporation or reduction of molecular oxygen; Molecular Function GO:0020037; heme binding; Molecular Function GO:0055114; oxidation-reduction process; Biological Process	IPR001128; Cytochrome P450 IPR002401; Cytochrome P450, E-class, group I IPR017972; Cytochrome P450, conserved site	K14999
G10957	ORF1 [Bombyx mori]	NA	ORF1 OS=Bombyx mori PE=4 SV=1	NA	NA	NA	NA
G1096	transcription factor E74 isoform B [Manduca sexta]	Ecdysone-induced protein 74EF isoform B OS=Drosophila melanogaster GN=Eip74EF PE=2 SV=2	Transcription factor E74 isoform B OS=Manduca sexta PE=2 SV=1	NA	GO:0003700; sequence-specific DNA binding transcription factor activity; Molecular Function GO:0006355; regulation of transcription, DNA-templated; Biological Process GO:0043565; sequence-specific DNA binding; Molecular Function	IPR000418; Ets domain IPR011991; Winged helix-turn-helix DNA-binding domain	K09428
G10960	cuticular protein RR-3 motif 148 precursor [Bombyx mori] tpd|FAA00651.1| TPA: putative cuticle protein [Bombyx mori]	NA	Putative cuticle protein OS=Bombyx mori GN=BmorCPR148 PE=2 SV=1	NA	GO:0042302; structural constituent of cuticle; Molecular Function	IPR000618; Insect cuticle protein	NA
G10961	elongation factor [Spodoptera exigua] gb|AEJ38220.1| elongation factor [Spodoptera exigua] gb|AEJ38221.1| elongation factor [Spodoptera exigua]	Elongation factor Tu, mitochondrial OS=Mus musculus GN=Tufm PE=1 SV=1	Elongation factor Tu OS=Spodoptera exigua PE=2 SV=1	COG0050|GTPases - translation elongation factors|J|Translation, ribosomal structure and biogenesis ;	GO:0003746; translation elongation factor activity; Molecular Function GO:0003924; GTPase activity; Molecular Function GO:0005525; GTP binding; Molecular Function GO:0005622; intracellular; Cellular Component GO:0006414; translational elongation; Biological Process	IPR000795; Elongation factor, GTP-binding domain IPR004160; Translation elongation factor EFTu/EF1A, C-terminal IPR004161; Translation elongation factor EFTu/EF1A, domain 2 IPR004541; Translation elongation factor EFTu/EF1A, bacterial/organelle IPR009000; Translation protein, beta-barrel domain IPR009001; Translation elongation factor EF1A/initiation factor IF2gamma, C-terminal IPR027417; P-loop …	K02358 tuf, TUFM; elongation factor Tu K02358 Organismal Systems; Environmental adaptation; Plant-pathogen interaction [PATH:ko04626]
G10962	UDP-glycosyltransferase UGT33B1 [Helicoverpa armigera]	Ecdysteroid UDP-glucosyltransferase OS=Spodoptera littoralis nuclear polyhedrosis virus GN=EGT PE=3 SV=1	UDP-glycosyltransferase UGT33B1 OS=Helicoverpa armigera GN=UGT33B1 PE=2 SV=1	COG1819|Glycosyl transferases, related to UDP-glucuronosyltransferase|GC|Carbohydrate transport and metabolism ; Energy production and conversion ;	GO:0008152; metabolic process; Biological Process GO:0016758; transferase activity, transferring hexosyl groups; Molecular Function	IPR002213; UDP-glucuronosyl/UDP-glucosyltransferase	NA
G10964	PREDICTED: WD repeat domain phosphoinositide-interacting protein 2-like isoform X1 [Apis dorsata]	WD repeat domain phosphoinositide-interacting protein 2 OS=Rattus norvegicus GN=Wipi2 PE=2 SV=1	WD repeat domain phosphoinositide-interacting protein 2 OS=Apis cerana GN=ACCB00395.1 PE=2 SV=1	NA	NA	NA	NA
G10965	neuropeptide receptor A25 [Bombyx mori] dbj|BAG68424.1| neuropeptide receptor A25 [Bombyx mori]	Neuropeptides capa receptor OS=Drosophila melanogaster GN=CapaR PE=2 SV=3	Neuropeptide receptor A25 OS=Bombyx mori GN=BNGR-A25 PE=2 SV=1	NA	GO:0004930; G-protein coupled receptor activity; Molecular Function GO:0007186; G-protein coupled receptor signaling pathway; Biological Process GO:0016021; integral component of membrane; Cellular Component	IPR000276; G protein-coupled receptor, rhodopsin-like IPR017452; GPCR, rhodopsin-like, 7TM	NA
G10966	hypothetical protein KGM_15552 [Danaus plexippus]	Proclotting enzyme OS=Tachypleus tridentatus PE=1 SV=1	Uncharacterized protein OS=Danaus plexippus GN=KGM_15552 PE=4 SV=1	COG5640|Secreted trypsin-like serine protease|O|Posttranslational modification, protein turnover, chaperones ;	GO:0003824; catalytic activity; Molecular Function GO:0004252; serine-type endopeptidase activity; Molecular Function GO:0006508; proteolysis; Biological Process	IPR001254; Peptidase S1 IPR001314; Peptidase S1A, chymotrypsin-type IPR009003; Trypsin-like cysteine/serine peptidase domain IPR018114; Peptidase S1, trypsin family, active site	NA
G1097	hypothetical protein KGM_19125 [Danaus plexippus]	Putative protein disulfide-isomerase C1F5.02 OS=Schizosaccharomyces pombe (strain 972 / ATCC 24843) GN=SPAC1F5.02 PE=3 SV=1	Uncharacterized protein OS=Bombyx mori PE=4 SV=1	COG0526|Thiol-disulfide isomerase and thioredoxins|OC|Posttranslational modification, protein turnover, chaperones ; Energy production and conversion ;	GO:0045454; cell redox homeostasis; Biological Process	IPR010893; [NiFe]-hydrogenase maturation factor HyaE IPR012336; Thioredoxin-like fold IPR013766; Thioredoxin domain	NA
G10971	PREDICTED: zinc finger protein 34-like [Bombyx mori]	Zinc finger protein 345 OS=Bos taurus GN=ZNF345 PE=2 SV=1	Uncharacterized protein OS=Bombyx mori PE=4 SV=1	COG5048|FOG: Zn-finger|R|General function prediction only ;	GO:0003676; nucleic acid binding; Molecular Function GO:0046872; metal ion binding; Molecular Function	IPR007087; Zinc finger, C2H2 IPR013087; Zinc finger C2H2-type/integrase DNA-binding domain IPR015880; Zinc finger, C2H2-like	NA
G10972	PREDICTED: E3 ubiquitin-protein ligase SIAH1-like [Bombyx mori]	E3 ubiquitin-protein ligase SIAH1 OS=Rattus norvegicus GN=Siah1 PE=1 SV=2	E3 ubiquitin-protein ligase OS=Bombyx mori PE=3 SV=1	NA	GO:0004842; ubiquitin-protein ligase activity; Molecular Function GO:0005515; protein binding; Molecular Function GO:0005634; nucleus; Cellular Component GO:0006511; ubiquitin-dependent protein catabolic process; Biological Process GO:0007275; multicellular organismal development; Biological Process GO:0008270; zinc ion binding; Molecular Function GO:0016567; protein ubiquitination; Biological Pr…	IPR001841; Zinc finger, RING-type IPR004162; E3 ubiquitin-protein ligase SINA like IPR008974; TRAF-like IPR013010; Zinc finger, SIAH-type IPR013083; Zinc finger, RING/FYVE/PHD-type IPR013323; SIAH-type domain IPR018121; Seven-in-absentia protein, TRAF-like domain	K04506 SIAH1; E3 ubiquitin-protein ligase SIAH1 [EC:6.3.2.19] [EC:6.3.2.19] Genetic Information Processing; Folding, sorting and degradation; SNAREs [BR:ko04131] Genetic Information Processing; Folding, sorting and degradation; Ubiquitin mediated proteolysis [PATH:ko04120] Environmental Information Processing; Signal transduction; Wnt signaling pathway [PATH:ko04310] Cellular Processes; Cell grow…
G10975	putative MFS-type transporter [Danaus plexippus]	MFS-type transporter SLC18B1 OS=Homo sapiens GN=SLC18B1 PE=1 SV=1	Putative MFS-type transporter OS=Danaus plexippus GN=KGM_10222 PE=4 SV=1	COG0477|Permeases of the major facilitator superfamily|GEPR|Carbohydrate transport and metabolism ; Amino acid transport and metabolism ; Inorganic ion transport and metabolism ; General function prediction only ;	GO:0016021; integral component of membrane; Cellular Component GO:0055085; transmembrane transport; Biological Process	IPR011701; Major facilitator superfamily IPR016196; Major facilitator superfamily domain, general substrate transporter IPR020846; Major facilitator superfamily domain	NA
G10976	PREDICTED: protein crossbronx homolog isoform X1 [Bombyx mori]	Protein crossbronx homolog OS=Aedes aegypti GN=AAEL000265 PE=3 SV=1	Putative Aktip protein OS=Danaus plexippus GN=KGM_04491 PE=4 SV=1	COG5078|Ubiquitin-protein ligase|O|Posttranslational modification, protein turnover, chaperones ;	GO:0016881; acid-amino acid ligase activity; Molecular Function	IPR000608; Ubiquitin-conjugating enzyme, E2 IPR016135; Ubiquitin-conjugating enzyme/RWD-like	NA
G10977	PREDICTED: PQ-loop repeat-containing protein 1-like [Bombyx mori]	PQ-loop repeat-containing protein 1 OS=Homo sapiens GN=PQLC1 PE=2 SV=1	Uncharacterized protein OS=Danaus plexippus GN=KGM_02042 PE=4 SV=1	NA	NA	IPR006603; Cystinosin/ERS1p repeat	NA
G10979	hypothetical protein KGM_18987 [Danaus plexippus]	Retinoblastoma-binding protein 5 OS=Mus musculus GN=Rbbp5 PE=1 SV=2	Uncharacterized protein OS=Danaus plexippus GN=KGM_18987 PE=4 SV=1	COG2319|FOG: WD40 repeat|R|General function prediction only ;	GO:0005515; protein binding; Molecular Function	IPR001680; WD40 repeat IPR015943; WD40/YVTN repeat-like-containing domain IPR017986; WD40-repeat-containing domain IPR019775; WD40 repeat, conserved site	K14961
G10980	PREDICTED: macrophage mannose receptor 1-like [Bombyx mori]	Hemolymph lipopolysaccharide-binding protein OS=Periplaneta americana PE=1 SV=1	Uncharacterized protein OS=Bombyx mori GN=CTL21 PE=4 SV=1	NA	GO:0030246; carbohydrate binding; Molecular Function	IPR001304; C-type lectin IPR016186; C-type lectin-like IPR016187; C-type lectin fold IPR018378; C-type lectin, conserved site	NA
G10983	PREDICTED: mucin-5AC-like [Bombyx mori]	Nuclear receptor corepressor 1 OS=Xenopus tropicalis GN=ncor1 PE=2 SV=1	Uncharacterized protein OS=Bombyx mori GN=Bmo.11657 PE=4 SV=1	NA	NA	NA	NA
G10985	PREDICTED: ARF GTPase-activating protein GIT2-like [Bombyx mori]	ARF GTPase-activating protein GIT2 OS=Homo sapiens GN=GIT2 PE=1 SV=2	Uncharacterized protein OS=Danaus plexippus GN=KGM_01772 PE=4 SV=1	COG5347|GTPase-activating protein that regulates ARFs (ADP-ribosylation factors), involved in ARF-mediated vesicular transport|U|Intracellular trafficking, secretion, and vesicular transport ;	GO:0005515; protein binding; Molecular Function GO:0008060; ARF GTPase activator activity; Molecular Function GO:0008270; zinc ion binding; Molecular Function GO:0032312; regulation of ARF GTPase activity; Biological Process	IPR001164; Arf GTPase activating protein IPR002110; Ankyrin repeat IPR013724; Spa2 homology (SHD) of GIT IPR020683; Ankyrin repeat-containing domain	K12487 GIT2; G protein-coupled receptor kinase interactor 2 K12487 Cellular Processes; Transport and catabolism; Endocytosis [PATH:ko04144]
G10986	UDP-glycosyltransferase UGT47A2 [Helicoverpa armigera]	UDP-glucuronosyltransferase 1-8 OS=Rattus norvegicus GN=Ugt1a8 PE=2 SV=1	UDP-glycosyltransferase UGT47A2 OS=Helicoverpa armigera GN=UGT47A2 PE=2 SV=1	COG1819|Glycosyl transferases, related to UDP-glucuronosyltransferase|GC|Carbohydrate transport and metabolism ; Energy production and conversion ;	GO:0008152; metabolic process; Biological Process GO:0016758; transferase activity, transferring hexosyl groups; Molecular Function	IPR002213; UDP-glucuronosyl/UDP-glucosyltransferase	K00699 UGT; glucuronosyltransferase [EC:2.4.1.17] [EC:2.4.1.17] Metabolism; Carbohydrate metabolism; Pentose and glucuronate interconversions [PATH:ko00040] Metabolism; Carbohydrate metabolism; Ascorbate and aldarate metabolism [PATH:ko00053] Metabolism; Carbohydrate metabolism; Starch and sucrose metabolism [PATH:ko00500] Metabolism; Lipid metabolism; Steroid hormone biosynthesis [PATH:ko00140] …
G10988	hypothetical protein KGM_02388 [Danaus plexippus]	Probable histone-binding protein Caf1 OS=Drosophila melanogaster GN=Caf1 PE=1 SV=1	Chromatin assembly factor 1 subunit OS=Pararge aegeria PE=4 SV=1	COG2319|FOG: WD40 repeat|R|General function prediction only ;	GO:0005515; protein binding; Molecular Function	IPR001680; WD40 repeat IPR015943; WD40/YVTN repeat-like-containing domain IPR017986; WD40-repeat-containing domain IPR019775; WD40 repeat, conserved site IPR020472; G-protein beta WD-40 repeat IPR022052; Histone-binding protein RBBP4, N-terminal	K10752
G1099	PREDICTED: uncharacterized protein LOC101740482 [Bombyx mori]	NA	Uncharacterized protein OS=Bombyx mori PE=4 SV=1	NA	GO:0005515; protein binding; Molecular Function	IPR002110; Ankyrin repeat IPR020683; Ankyrin repeat-containing domain	NA
G10991	PREDICTED: TATA box-binding protein-like protein 2-like isoform X1 [Bombyx mori]	TBP-related factor OS=Drosophila melanogaster GN=Trf PE=2 SV=1	TATA binding protein OS=Pararge aegeria PE=3 SV=1	COG2101|TATA-box binding protein (TBP), component of TFIID and TFIIIB|K|Transcription ;	GO:0003677; DNA binding; Molecular Function GO:0006352; DNA-templated transcription, initiation; Biological Process	IPR000814; TATA-box binding protein IPR012295; Beta2-adaptin/TBP, C-terminal domain	K03120 TBP, tbp; transcription initiation factor TFIID TATA-box-binding protein K03120 Genetic Information Processing; Transcription; Basal transcription factors [PATH:ko03022] Human Diseases; Cancers; Viral carcinogenesis [PATH:ko05203] Human Diseases; Neurodegenerative diseases; Huntington's disease [PATH:ko05016] Human Diseases; Infectious diseases; HTLV-I infection [PATH:ko05166] Human Diseas…
G10992	PREDICTED: probable G-protein coupled receptor Mth-like 2-like [Bombyx mori]	Probable G-protein coupled receptor Mth-like 1 OS=Drosophila melanogaster GN=mthl1 PE=2 SV=1	G-protein coupled receptor Mth2 OS=Pararge aegeria PE=4 SV=1	NA	GO:0004888; transmembrane signaling receptor activity; Molecular Function GO:0004930; G-protein coupled receptor activity; Molecular Function GO:0007166; cell surface receptor signaling pathway; Biological Process GO:0007186; G-protein coupled receptor signaling pathway; Biological Process GO:0016020; membrane; Cellular Component GO:0016021; integral component of membrane; Cellular Component	IPR000832; GPCR, family 2, secretin-like IPR017981; GPCR, family 2-like	NA
G10993	PREDICTED: zinc finger protein 34-like [Bombyx mori]	Zinc finger protein 484 OS=Homo sapiens GN=ZNF484 PE=1 SV=1	Uncharacterized protein OS=Bombyx mori PE=4 SV=1	COG5048|FOG: Zn-finger|R|General function prediction only ;	GO:0003676; nucleic acid binding; Molecular Function GO:0046872; metal ion binding; Molecular Function	IPR007087; Zinc finger, C2H2 IPR013087; Zinc finger C2H2-type/integrase DNA-binding domain IPR015880; Zinc finger, C2H2-like	NA
G10995	PREDICTED: collagenase-like [Bombyx mori]	Chymotrypsin BI OS=Litopenaeus vannamei PE=1 SV=1	Chymotrypsinogen-like protein OS=Plodia interpunctella PE=2 SV=1	COG5640|Secreted trypsin-like serine protease|O|Posttranslational modification, protein turnover, chaperones ;	GO:0003824; catalytic activity; Molecular Function GO:0004252; serine-type endopeptidase activity; Molecular Function GO:0006508; proteolysis; Biological Process	IPR001254; Peptidase S1 IPR001314; Peptidase S1A, chymotrypsin-type IPR009003; Trypsin-like cysteine/serine peptidase domain IPR018114; Peptidase S1, trypsin family, active site	NA
G10997	hypothetical protein [Papilio dardanus]	NA	Putative uncharacterized protein ORF3 OS=Papilio dardanus GN=ORF3 PE=4 SV=1	NA	NA	NA	NA
G11	PREDICTED: dynein heavy chain, cytoplasmic-like [Bombyx mori]	Dynein heavy chain, cytoplasmic OS=Drosophila melanogaster GN=Dhc64C PE=2 SV=2	AAEL007132-PA OS=Aedes aegypti GN=AAEL007132 PE=4 SV=1	COG5245|Dynein, heavy chain|Z|Cytoskeleton ;	GO:0000166; nucleotide binding; Molecular Function GO:0003777; microtubule motor activity; Molecular Function GO:0005524; ATP binding; Molecular Function GO:0007018; microtubule-based movement; Biological Process GO:0016887; ATPase activity; Molecular Function GO:0017111; nucleoside-triphosphatase activity; Molecular Function GO:0030286; dynein complex; Cellular Component	IPR003593; AAA+ ATPase domain IPR004273; Dynein heavy chain domain IPR011704; ATPase, dynein-related, AAA domain IPR013594; Dynein heavy chain, domain-1 IPR013602; Dynein heavy chain, domain-2 IPR024317; Dynein heavy chain, P-loop containing D4 domain IPR024743; Dynein heavy chain, coiled coil stalk IPR026983; Dynein heavy chain IPR027417; P-loop containing nucleoside triphosphate hydrolase	K10413 DYNC1H; dynein heavy chain 1, cytosolic K10413 Cellular Processes; Transport and catabolism; Exosome [BR:ko04147] Cellular Processes; Transport and catabolism; Phagosome [PATH:ko04145] Organismal Systems; Excretory system; Vasopressin-regulated water reabsorption [PATH:ko04962] Human Diseases; Infectious diseases; Salmonella infection [PATH:ko05132]
G110	PREDICTED: spectrin alpha chain-like [Bombyx mori]	Spectrin alpha chain OS=Drosophila melanogaster GN=alpha-Spec PE=1 SV=2	Alpha Spectrin OS=Pararge aegeria PE=4 SV=1	COG1196|Chromosome segregation ATPases|D|Cell cycle control, cell division, chromosome partitioning ;	GO:0005509; calcium ion binding; Molecular Function GO:0005515; protein binding; Molecular Function	IPR001452; Src homology-3 domain IPR002017; Spectrin repeat IPR002048; EF-hand domain IPR011992; EF-hand domain pair IPR013315; Spectrin alpha chain, SH3 domain IPR014837; EF-hand, Ca insensitive IPR018159; Spectrin/alpha-actinin IPR018247; EF-Hand 1, calcium-binding site	K06114
G1100	delta [Danaus plexippus]	Neurogenic locus protein delta OS=Drosophila melanogaster GN=Dl PE=1 SV=2	Delta-like protein OS=Danaus plexippus GN=KGM_08031 PE=3 SV=1	NA	GO:0005509; calcium ion binding; Molecular Function GO:0005515; protein binding; Molecular Function GO:0007154; cell communication; Biological Process GO:0007219; Notch signaling pathway; Biological Process GO:0007275; multicellular organismal development; Biological Process GO:0016020; membrane; Cellular Component GO:0016021; integral component of membrane; Cellular Component	IPR000152; EGF-type aspartate/asparagine hydroxylation site IPR000742; Epidermal growth factor-like domain IPR001774; Delta/Serrate/lag-2 (DSL) protein IPR001881; EGF-like calcium-binding domain IPR009030; Insulin-like growth factor binding protein, N-terminal IPR011651; Notch ligand, N-terminal IPR013032; EGF-like, conserved site IPR018097; EGF-like calcium-binding, conserved site	K06051 DLL; delta K06051 Environmental Information Processing; Signal transduction; Notch signaling pathway [PATH:ko04330]
G11000	hypothetical protein KGM_03774 [Danaus plexippus]	Transmembrane and TPR repeat-containing protein 4 OS=Homo sapiens GN=TMTC4 PE=2 SV=2	Uncharacterized protein OS=Danaus plexippus GN=KGM_03774 PE=4 SV=1	COG0457|FOG: TPR repeat|R|General function prediction only ;	GO:0005515; protein binding; Molecular Function	IPR011990; Tetratricopeptide-like helical IPR013026; Tetratricopeptide repeat-containing domain IPR013618; Domain of unknown function DUF1736 IPR019734; Tetratricopeptide repeat	NA
G11001	PREDICTED: flavonoid 3'-monooxygenase-like [Vitis vinifera]	Flavonoid 3'-monooxygenase OS=Petunia hybrida GN=CYP75B2 PE=2 SV=1	Putative uncharacterized protein OS=Vitis vinifera GN=VIT_09s0002g01090 PE=2 SV=1	COG2124|Cytochrome P450|Q|Secondary metabolites biosynthesis, transport and catabolism ;	GO:0005506; iron ion binding; Molecular Function GO:0016705; oxidoreductase activity, acting on paired donors, with incorporation or reduction of molecular oxygen; Molecular Function GO:0020037; heme binding; Molecular Function GO:0055114; oxidation-reduction process; Biological Process	IPR001128; Cytochrome P450 IPR002401; Cytochrome P450, E-class, group I IPR017972; Cytochrome P450, conserved site	K05280 E1.14.13.21; flavonoid 3'-monooxygenase [EC:1.14.13.21] [EC:1.14.13.21] Metabolism; Biosynthesis of other secondary metabolites; Flavonoid biosynthesis [PATH:ko00941] Metabolism; Biosynthesis of other secondary metabolites; Flavone and flavonol biosynthesis [PATH:ko00944]
G11002	PREDICTED: homogentisate 1,2-dioxygenase-like [Bombyx mori]	Homogentisate 1,2-dioxygenase OS=Drosophila melanogaster GN=hgo PE=1 SV=3	Uncharacterized protein OS=Bombyx mori PE=4 SV=1	COG3508|Homogentisate 1,2-dioxygenase|Q|Secondary metabolites biosynthesis, transport and catabolism ;	GO:0004411; homogentisate 1,2-dioxygenase activity; Molecular Function GO:0006559; L-phenylalanine catabolic process; Biological Process GO:0006570; tyrosine metabolic process; Biological Process GO:0055114; oxidation-reduction process; Biological Process	IPR005708; Homogentisate 1,2-dioxygenase IPR011051; RmlC-like cupin domain IPR014710; RmlC-like jelly roll fold	K00451 HGD, hmgA; homogentisate 1,2-dioxygenase [EC:1.13.11.5] [EC:1.13.11.5] Metabolism; Amino acid metabolism; Tyrosine metabolism [PATH:ko00350] Metabolism; Xenobiotics biodegradation and metabolism; Styrene degradation [PATH:ko00643]
G11003	hypothetical protein KGM_13579 [Danaus plexippus]	Myrosinase 1 OS=Brevicoryne brassicae PE=1 SV=1	Uncharacterized protein OS=Danaus plexippus GN=KGM_13579 PE=3 SV=1	COG2723|Beta-glucosidase/6-phospho-beta-glucosidase/beta-galactosidase|G|Carbohydrate transport and metabolism ;	GO:0004553; hydrolase activity, hydrolyzing O-glycosyl compounds; Molecular Function GO:0005975; carbohydrate metabolic process; Biological Process	IPR001360; Glycoside hydrolase, family 1 IPR013781; Glycoside hydrolase, catalytic domain IPR017853; Glycoside hydrolase, superfamily IPR018120; Glycoside hydrolase, family 1, active site	NA
G11004	PREDICTED: ragulator complex protein LAMTOR3 homolog [Bombyx mori]	Ragulator complex protein LAMTOR3 homolog OS=Drosophila melanogaster GN=CG5110 PE=2 SV=1	Uncharacterized protein OS=Bombyx mori PE=4 SV=1	NA	GO:0032006; regulation of TOR signaling; Biological Process	IPR015019; Ragulator complex protein LAMTOR3	K04370 MP1, MAP2K1IP1; mitogen-activated protein kinase kinase 1 interacting protein 1 K04370 Environmental Information Processing; Signal transduction; MAPK signaling pathway [PATH:ko04010]
G11007	PREDICTED: arrestin homolog [Bombyx mori]	Arrestin homolog OS=Heliothis virescens PE=3 SV=1	Uncharacterized protein OS=Bombyx mori PE=4 SV=1	NA	GO:0007165; signal transduction; Biological Process	IPR000698; Arrestin IPR011021; Arrestin-like, N-terminal IPR011022; Arrestin C-terminal-like domain IPR014752; Arrestin, C-terminal IPR014753; Arrestin, N-terminal IPR014756; Immunoglobulin E-set IPR017864; Arrestin, conserved site	K13808
G11008	hypothetical protein KGM_06243 [Danaus plexippus]	NA	Uncharacterized protein OS=Danaus plexippus GN=KGM_06243 PE=4 SV=1	NA	GO:0030414; peptidase inhibitor activity; Molecular Function	IPR008037; Proteinase inhibitor I19, pacifastin IPR020862; Pacifastin, arthropoda	NA
G1101	hypothetical protein KGM_07342 [Danaus plexippus]	SH2 domain-containing adapter protein B OS=Mus musculus GN=Shb PE=1 SV=2	Uncharacterized protein OS=Danaus plexippus GN=KGM_07342 PE=4 SV=1	NA	GO:0005515; protein binding; Molecular Function	IPR000980; SH2 domain	NA
G11010	PREDICTED: hypothetical protein LOC100118603 [Nasonia vitripennis]	NA	Uncharacterized protein (Fragment) OS=Anoplophora glabripennis PE=4 SV=1	NA	GO:0003676; nucleic acid binding; Molecular Function GO:0008270; zinc ion binding; Molecular Function	IPR001878; Zinc finger, CCHC-type IPR005312; Protein of unknown function DUF1759	NA
G11013	NA	NA	Uncharacterized protein OS=Bombyx mori PE=4 SV=1	NA	NA	NA	NA
G11016	hypothetical protein KGM_07625 [Danaus plexippus]	Probable G-protein coupled receptor Mth-like 5 OS=Drosophila melanogaster GN=mthl5 PE=2 SV=2	Uncharacterized protein OS=Danaus plexippus GN=KGM_07625 PE=4 SV=1	NA	NA	NA	K04599
G11017	PREDICTED: B-cell lymphoma/leukemia 11B-like [Bombyx mori]	B-cell lymphoma/leukemia 11A OS=Homo sapiens GN=BCL11A PE=1 SV=2	Uncharacterized protein OS=Bombyx mori GN=Bmo.5067 PE=4 SV=1	NA	GO:0003676; nucleic acid binding; Molecular Function GO:0046872; metal ion binding; Molecular Function	IPR007087; Zinc finger, C2H2 IPR013087; Zinc finger C2H2-type/integrase DNA-binding domain IPR015880; Zinc finger, C2H2-like	NA
G11018	putative krueppel c2h2-type zinc finger protein [Danaus plexippus]	Zinc finger protein 37 homolog OS=Homo sapiens GN=ZFP37 PE=2 SV=3	Putative krueppel c2h2-type zinc finger protein OS=Danaus plexippus GN=KGM_14064 PE=4 SV=1	COG5048|FOG: Zn-finger|R|General function prediction only ;	GO:0003676; nucleic acid binding; Molecular Function GO:0005634; nucleus; Cellular Component GO:0008270; zinc ion binding; Molecular Function GO:0046872; metal ion binding; Molecular Function	IPR007087; Zinc finger, C2H2 IPR012934; Zinc finger, AD-type IPR013087; Zinc finger C2H2-type/integrase DNA-binding domain IPR015880; Zinc finger, C2H2-like	NA
G11019	putative alcohol dehydrogenase [Bombyx mori] gb|ABF59817.1| putative alcohol dehydrogenase [Bombyx mori]	15-hydroxyprostaglandin dehydrogenase [NAD(+)] OS=Rattus norvegicus GN=Hpgd PE=2 SV=2	Uncharacterized protein OS=Bombyx mori GN=Adh PE=3 SV=1	COG1028|Dehydrogenases with different specificities (related to short-chain alcohol dehydrogenases)|IQR|Lipid transport and metabolism ; Secondary metabolites biosynthesis, transport and catabolism ; General function prediction only ;	GO:0004022; alcohol dehydrogenase (NAD) activity; Molecular Function GO:0008152; metabolic process; Biological Process GO:0016491; oxidoreductase activity; Molecular Function GO:0055114; oxidation-reduction process; Biological Process	IPR002198; Short-chain dehydrogenase/reductase SDR IPR002424; Alcohol dehydrogenase, insect-type IPR016040; NAD(P)-binding domain IPR020842; Polyketide synthase/Fatty acid synthase, KR IPR020904; Short-chain dehydrogenase/reductase, conserved site	NA
G1102	hypothetical protein KGM_09254 [Danaus plexippus]	RILP-like protein homolog OS=Drosophila melanogaster GN=CG11448 PE=2 SV=1	Uncharacterized protein OS=Danaus plexippus GN=KGM_09254 PE=4 SV=1	COG0419|ATPase involved in DNA repair|L|Replication, recombination and repair ;	NA	IPR019143; JNK/Rab-associated protein-1, N-terminal IPR021563; Rab interacting lysosomal protein	NA
G11021	serine protease [Papilio polytes]	Serine protease 44 OS=Mus musculus GN=Prss44 PE=2 SV=1	Serine protease OS=Papilio polytes PE=2 SV=1	COG5640|Secreted trypsin-like serine protease|O|Posttranslational modification, protein turnover, chaperones ;	GO:0003824; catalytic activity; Molecular Function GO:0004252; serine-type endopeptidase activity; Molecular Function GO:0006508; proteolysis; Biological Process	IPR001254; Peptidase S1 IPR001314; Peptidase S1A, chymotrypsin-type IPR009003; Trypsin-like cysteine/serine peptidase domain	NA
G11023	hypothetical protein KGM_02397 [Danaus plexippus]	NA	Rolling stone OS=Pararge aegeria PE=4 SV=1	NA	NA	NA	NA
G11027	PREDICTED: graves disease carrier protein-like [Bombyx mori]	Graves disease carrier protein OS=Bos taurus GN=SLC25A16 PE=2 SV=1	Uncharacterized protein OS=Bombyx mori PE=3 SV=1	NA	GO:0005743; mitochondrial inner membrane; Cellular Component GO:0055085; transmembrane transport; Biological Process	IPR002067; Mitochondrial carrier protein IPR002167; Graves disease carrier protein IPR018108; Mitochondrial substrate/solute carrier IPR023395; Mitochondrial carrier domain	K15084
G11028	glutathione S-transferase sigma 2 [Bombyx mori] pdb|3VPQ|A Chain A, Crystal Structure Of Bombyx Mori Sigma-class Glutathione Transferase In Complex With Glutathione pdb|3VPT|A Chain A, Crystal Structure Of Bombyx Mori Sigma-class Glutathione Transferase In Apo Form pdb|3VUR|A Chain A, Crystal Structure Of Bombyx Mori Sigma-class Glutathione Transferase In Complex With Glutathionesulfonic Acid dbj…	Glutathione S-transferase 2 OS=Manduca sexta GN=GST2 PE=2 SV=1	Glutathione S-transferase sigma OS=Bombyx mori GN=GST sigma PE=1 SV=1	NA	GO:0005515; protein binding; Molecular Function	IPR004045; Glutathione S-transferase, N-terminal IPR004046; Glutathione S-transferase, C-terminal IPR010987; Glutathione S-transferase, C-terminal-like IPR012336; Thioredoxin-like fold	K00799 GST, gst; glutathione S-transferase [EC:2.5.1.18] [EC:2.5.1.18] Metabolism; Metabolism of other amino acids; Glutathione metabolism [PATH:ko00480] Metabolism; Xenobiotics biodegradation and metabolism; Metabolism of xenobiotics by cytochrome P450 [PATH:ko00980] Metabolism; Xenobiotics biodegradation and metabolism; Drug metabolism - cytochrome P450 [PATH:ko00982] Human Diseases; Cancers; C…
G11029	PREDICTED: uncharacterized protein LOC101746356 [Bombyx mori]	NA	Uncharacterized protein OS=Pararge aegeria PE=4 SV=1	NA	NA	NA	NA
G1103	cadherin-like protein [Danaus plexippus]	Cadherin-related tumor suppressor OS=Drosophila melanogaster GN=ft PE=1 SV=3	Cadherin-like protein OS=Danaus plexippus GN=KGM_16551 PE=4 SV=1	NA	NA	IPR001791; Laminin G domain IPR008985; Concanavalin A-like lectin/glucanases superfamily IPR013320; Concanavalin A-like lectin/glucanase, subgroup	K16669 FAT4; protocadherin Fat 4 K16669 Environmental Information Processing; Signal transduction; Hippo signaling pathway -fly [PATH:ko04391]
G11030	putative serine protease PRSS22 [Danaus plexippus]	Trypsin delta/gamma OS=Drosophila erecta GN=deltaTry PE=3 SV=1	Putative serine protease PRSS22 OS=Danaus plexippus GN=KGM_04098 PE=4 SV=1	COG5640|Secreted trypsin-like serine protease|O|Posttranslational modification, protein turnover, chaperones ;	GO:0003824; catalytic activity; Molecular Function GO:0004252; serine-type endopeptidase activity; Molecular Function GO:0006508; proteolysis; Biological Process	IPR001254; Peptidase S1 IPR001314; Peptidase S1A, chymotrypsin-type IPR009003; Trypsin-like cysteine/serine peptidase domain	NA
G11031	PREDICTED: pancreatic lipase-related protein 2-like [Bombyx mori]	Pancreatic lipase-related protein 2 OS=Bos taurus GN=PNLIPRP2 PE=2 SV=1	Uncharacterized protein OS=Bombyx mori PE=3 SV=1	NA	GO:0003824; catalytic activity; Molecular Function GO:0006629; lipid metabolic process; Biological Process	IPR000734; Lipase IPR013818; Lipase, N-terminal	NA
G11032	Ras-related small GTPase [Danaus plexippus]	Ras-related protein Rab-21 OS=Homo sapiens GN=RAB21 PE=1 SV=3	Ras-related small GTPase OS=Danaus plexippus GN=KGM_02569 PE=3 SV=1	COG1100|GTPase SAR1 and related small G proteins|R|General function prediction only ;	GO:0003924; GTPase activity; Molecular Function GO:0005525; GTP binding; Molecular Function GO:0005622; intracellular; Cellular Component GO:0006184; GTP catabolic process; Biological Process GO:0006886; intracellular protein transport; Biological Process GO:0006913; nucleocytoplasmic transport; Biological Process GO:0007165; signal transduction; Biological Process GO:0007264; small GTPase mediat…	IPR001806; Small GTPase superfamily IPR002041; Ran GTPase IPR003578; Small GTPase superfamily, Rho type IPR003579; Small GTPase superfamily, Rab type IPR005225; Small GTP-binding protein domain IPR020849; Small GTPase superfamily, Ras type IPR027417; P-loop containing nucleoside triphosphate hydrolase	K07890
G11033	UDP-glycosyltransferase UGT40R1 [Helicoverpa armigera]	UDP-glucuronosyltransferase 1-3 OS=Homo sapiens GN=UGT1A3 PE=1 SV=1	UDP-glycosyltransferase UGT40R1 OS=Helicoverpa armigera GN=UGT40R1 PE=2 SV=1	COG1819|Glycosyl transferases, related to UDP-glucuronosyltransferase|GC|Carbohydrate transport and metabolism ; Energy production and conversion ;	GO:0008152; metabolic process; Biological Process GO:0016758; transferase activity, transferring hexosyl groups; Molecular Function	IPR002213; UDP-glucuronosyl/UDP-glucosyltransferase	K00699 UGT; glucuronosyltransferase [EC:2.4.1.17] [EC:2.4.1.17] Metabolism; Carbohydrate metabolism; Pentose and glucuronate interconversions [PATH:ko00040] Metabolism; Carbohydrate metabolism; Ascorbate and aldarate metabolism [PATH:ko00053] Metabolism; Carbohydrate metabolism; Starch and sucrose metabolism [PATH:ko00500] Metabolism; Lipid metabolism; Steroid hormone biosynthesis [PATH:ko00140] …
G11034	PREDICTED: uncharacterized protein LOC101737130 [Bombyx mori]	Ubiquitin-conjugating enzyme E2 8 OS=Arabidopsis thaliana GN=UBC8 PE=1 SV=1	Uncharacterized protein OS=Bombyx mori PE=4 SV=1	COG5078|Ubiquitin-protein ligase|O|Posttranslational modification, protein turnover, chaperones ;	GO:0005515; protein binding; Molecular Function GO:0016881; acid-amino acid ligase activity; Molecular Function	IPR000608; Ubiquitin-conjugating enzyme, E2 IPR001810; F-box domain IPR016135; Ubiquitin-conjugating enzyme/RWD-like	K06689 UBE2D_E, UBC4, UBC5; ubiquitin-conjugating enzyme E2 D/E [EC:6.3.2.19] [EC:6.3.2.19] Genetic Information Processing; Folding, sorting and degradation; Protein processing in endoplasmic reticulum [PATH:ko04141] Genetic Information Processing; Folding, sorting and degradation; SNAREs [BR:ko04131] Genetic Information Processing; Folding, sorting and degradation; Ubiquitin mediated proteolysis…
G11035	PREDICTED: uncharacterized protein LOC101737882 [Bombyx mori]	NA	Uncharacterized protein OS=Bombyx mori PE=4 SV=1	NA	GO:0005515; protein binding; Molecular Function	IPR002350; Kazal domain	NA
G11037	putative vacuolar ATP synthase subunit S1 [Danaus plexippus]	NA	Putative vacuolar ATP synthase subunit S1 OS=Danaus plexippus GN=KGM_19958 PE=4 SV=1	NA	GO:0015991; ATP hydrolysis coupled proton transport; Biological Process GO:0033180; proton-transporting V-type ATPase, V1 domain; Cellular Component GO:0046933; proton-transporting ATP synthase activity, rotational mechanism; Molecular Function GO:0046961; proton-transporting ATPase activity, rotational mechanism; Molecular Function	IPR008388; ATPase, V1 complex, subunit S1 IPR024722; BIG/ATPase V1 complex, subunit S1	K03662 ATPeVS1, ATP6S1; V-type H+-transporting ATPase S1 subunit K03662 Metabolism; Energy metabolism; Oxidative phosphorylation [PATH:ko00190] Cellular Processes; Transport and catabolism; Exosome [BR:ko04147] Cellular Processes; Transport and catabolism; Phagosome [PATH:ko04145] Cellular Processes; Transport and catabolism; Lysosome [PATH:ko04142] Human Diseases; Immune diseases; Rheumatoid art…
G11038	PREDICTED: uroporphyrinogen-III synthase-like [Bombyx mori]	Uroporphyrinogen-III synthase OS=Homo sapiens GN=UROS PE=1 SV=1	Uncharacterized protein OS=Bombyx mori GN=Bmo.7212 PE=4 SV=1	COG1587|Uroporphyrinogen-III synthase|H|Coenzyme transport and metabolism ;	GO:0004852; uroporphyrinogen-III synthase activity; Molecular Function GO:0033014; tetrapyrrole biosynthetic process; Biological Process	IPR003754; Tetrapyrrole biosynthesis, uroporphyrinogen III synthase	K01719 hemD, UROS; uroporphyrinogen-III synthase [EC:4.2.1.75] [EC:4.2.1.75] Metabolism; Metabolism of cofactors and vitamins; Porphyrin and chlorophyll metabolism [PATH:ko00860]
G1104	PREDICTED: VWFA and cache domain-containing protein 1-like [Bombyx mori]	VWFA and cache domain-containing protein CG16868 OS=Drosophila melanogaster GN=CG16868 PE=2 SV=1	Uncharacterized protein OS=Bombyx mori PE=4 SV=1	NA	NA	NA	NA
G11041	simila to CG4702 [Papilio polytes]	NA	Simila to CG4702 OS=Papilio polytes PE=2 SV=1	NA	NA	IPR006631; Protein of unknown function DM4/12	NA
G11042	PREDICTED: zinc finger protein 845-like [Bombyx mori]	Gastrula zinc finger protein XlCGF57.1 (Fragment) OS=Xenopus laevis PE=3 SV=1	Uncharacterized protein OS=Danaus plexippus GN=KGM_19412 PE=4 SV=1	COG5048|FOG: Zn-finger|R|General function prediction only ;	GO:0003676; nucleic acid binding; Molecular Function GO:0005634; nucleus; Cellular Component GO:0008270; zinc ion binding; Molecular Function GO:0046872; metal ion binding; Molecular Function	IPR007087; Zinc finger, C2H2 IPR012934; Zinc finger, AD-type IPR013087; Zinc finger C2H2-type/integrase DNA-binding domain IPR015880; Zinc finger, C2H2-like	NA
G11044	PREDICTED: N(G),N(G)-dimethylarginine dimethylaminohydrolase 1-like [Bombyx mori]	N(G),N(G)-dimethylarginine dimethylaminohydrolase 1 OS=Homo sapiens GN=DDAH1 PE=1 SV=3	Uncharacterized protein OS=Bombyx mori PE=4 SV=1	NA	GO:0005737; cytoplasm; Cellular Component GO:0016813; hydrolase activity, acting on carbon-nitrogen (but not peptide) bonds, in linear amidines; Molecular Function	IPR003198; Amidinotransferase	K01482
G11045	NA	NA	Uncharacterized protein OS=Bombyx mori PE=4 SV=1	NA	NA	NA	NA
G11046	PREDICTED: phosphatidylserine decarboxylase proenzyme-like [Bombyx mori]	Phosphatidylserine decarboxylase proenzyme OS=Cricetulus griseus GN=PISD PE=1 SV=2	Uncharacterized protein OS=Bombyx mori PE=4 SV=1	COG0688|Phosphatidylserine decarboxylase|I|Lipid transport and metabolism ;	GO:0004609; phosphatidylserine decarboxylase activity; Molecular Function GO:0008654; phospholipid biosynthetic process; Biological Process	IPR003817; Phosphatidylserine decarboxylase-related IPR005221; Phosphatidylserine decarboxylase	K01613 psd, PISD; phosphatidylserine decarboxylase [EC:4.1.1.65] [EC:4.1.1.65] Metabolism; Lipid metabolism; Glycerophospholipid metabolism [PATH:ko00564]
G11047	follicular epithelium yolk protein subunit [Danaus plexippus]	Spherulin-2A OS=Physarum polycephalum PE=2 SV=1	Follicular epithelium yolk protein subunit OS=Danaus plexippus GN=KGM_02607 PE=4 SV=1	NA	NA	IPR023307; Aerolysin-like toxin, beta complex domain	NA
G11048	PREDICTED: uncharacterized protein LOC101743393 [Bombyx mori]	NA	Nuclear and cytoplasmic polyadenylated RNA-binding protein PUB1 OS=Pararge aegeria PE=4 SV=1	NA	GO:0000166; nucleotide binding; Molecular Function GO:0003676; nucleic acid binding; Molecular Function	IPR000504; RNA recognition motif domain IPR012677; Nucleotide-binding, alpha-beta plait	NA
G1105	PREDICTED: protein wings apart-like [Bombyx mori]	Protein wings apart-like OS=Drosophila melanogaster GN=wapl PE=1 SV=1	Uncharacterized protein OS=Bombyx mori PE=4 SV=1	NA	GO:0005488; binding; Molecular Function	IPR012502; Wings apart-like, metazoan/plants IPR016024; Armadillo-type fold IPR022771; Wings apart-like protein	NA
G11050	PREDICTED: proton-coupled folate transporter-like isoform X2 [Bombyx mori]	Solute carrier family 46 member 3 OS=Gallus gallus GN=SLC46A3 PE=2 SV=1	Adenylate cyclase OS=Danaus plexippus GN=KGM_05328 PE=4 SV=1	COG0477|Permeases of the major facilitator superfamily|GEPR|Carbohydrate transport and metabolism ; Amino acid transport and metabolism ; Inorganic ion transport and metabolism ; General function prediction only ;	GO:0016021; integral component of membrane; Cellular Component GO:0055085; transmembrane transport; Biological Process	IPR011701; Major facilitator superfamily IPR016196; Major facilitator superfamily domain, general substrate transporter	NA
G11051	PREDICTED: protein FAM117B-like [Bombyx mori]	Glucocorticoid-induced transcript 1 protein OS=Homo sapiens GN=GLCCI1 PE=1 SV=1	Uncharacterized protein OS=Bombyx mori PE=4 SV=1	NA	NA	IPR026641; Protein FAM117B IPR026642; Glucocorticoid-induced transcript 1/FAM117	NA
G11053	hypothetical protein SINV_10688 [Solenopsis invicta]	Protein furry OS=Drosophila melanogaster GN=fry PE=1 SV=2	Putative uncharacterized protein (Fragment) OS=Solenopsis invicta GN=SINV_10688 PE=4 SV=1	NA	NA	IPR025481; Cell morphogenesis protein C-terminal	NA
G11054	PREDICTED: protein AF-10-like [Bombyx mori]	Protein AF-10 OS=Mus musculus GN=Mllt10 PE=1 SV=2	Uncharacterized protein OS=Bombyx mori PE=4 SV=1	COG5141|PHD zinc finger-containing protein|R|General function prediction only ;	GO:0005515; protein binding; Molecular Function GO:0008270; zinc ion binding; Molecular Function	IPR001965; Zinc finger, PHD-type IPR011011; Zinc finger, FYVE/PHD-type IPR013083; Zinc finger, RING/FYVE/PHD-type IPR019786; Zinc finger, PHD-type, conserved site IPR019787; Zinc finger, PHD-finger	NA
G11056	catalase [Bombyx mori] dbj|BAD38853.1| catalase [Bombyx mori]	Catalase OS=Drosophila melanogaster GN=Cat PE=1 SV=2	Catalase OS=Bombyx mori GN=CAT PE=2 SV=1	COG0753|Catalase|P|Inorganic ion transport and metabolism ;	GO:0004096; catalase activity; Molecular Function GO:0006979; response to oxidative stress; Biological Process GO:0020037; heme binding; Molecular Function GO:0055114; oxidation-reduction process; Biological Process	IPR002226; Catalase haem-binding site IPR011614; Catalase core domain IPR018028; Catalase, mono-functional, haem-containing IPR020835; Catalase-like domain IPR024708; Catalase active site	K03781 katE, CAT, catB, srpA; catalase [EC:1.11.1.6] [EC:1.11.1.6] Metabolism; Carbohydrate metabolism; Glyoxylate and dicarboxylate metabolism [PATH:ko00630] Metabolism; Amino acid metabolism; Tryptophan metabolism [PATH:ko00380] Environmental Information Processing; Signal transduction; FoxO signaling pathway [PATH:ko04068] Cellular Processes; Transport and catabolism; Peroxisome [PATH:ko04146]…
G11057	PREDICTED: ceramide synthase 6-like isoform X1 [Bombyx mori]	Ceramide synthase 6 OS=Mus musculus GN=Cers6 PE=1 SV=1	Uncharacterized protein OS=Danaus plexippus GN=KGM_15429 PE=4 SV=1	COG5058|Protein transporter of the TRAM (translocating chain-associating membrane) superfamily, longevity assurance factor|U|Intracellular trafficking, secretion, and vesicular transport ;	GO:0003677; DNA binding; Molecular Function GO:0003700; sequence-specific DNA binding transcription factor activity; Molecular Function GO:0006355; regulation of transcription, DNA-templated; Biological Process GO:0016021; integral component of membrane; Cellular Component GO:0043565; sequence-specific DNA binding; Molecular Function	IPR001356; Homeobox domain IPR006634; TRAM/LAG1/CLN8 homology domain IPR009057; Homeodomain-like IPR016439; Longevity assurance, LAG1/LAC1	K04710 CERS; ceramide synthetase [EC:2.3.1.24] [EC:2.3.1.24] Metabolism; Lipid metabolism; Sphingolipid metabolism [PATH:ko00600]
G11058	PREDICTED: lipase 1-like [Bombyx mori]	Lipase 1 OS=Drosophila melanogaster GN=Lip1 PE=2 SV=2	Uncharacterized protein OS=Bombyx mori PE=4 SV=1	COG0596|Predicted hydrolases or acyltransferases (alpha/beta hydrolase superfamily) |R|General function prediction only ;	GO:0006629; lipid metabolic process; Biological Process GO:0016788; hydrolase activity, acting on ester bonds; Molecular Function	IPR000073; Alpha/beta hydrolase fold-1 IPR006693; Partial AB-hydrolase lipase domain IPR025483; Lipase, eukaryotic	K01066 E3.1.1.-; esterase / lipase [EC:3.1.1.-] [EC:3.1.1.-] Metabolism; Biosynthesis of other secondary metabolites; Tropane, piperidine and pyridine alkaloid biosynthesis [PATH:ko00960] Metabolism; Xenobiotics biodegradation and metabolism; Bisphenol degradation [PATH:ko00363]
G11059	PREDICTED: clavesin-1-like [Bombyx mori]	Clavesin-1 OS=Pongo abelii GN=CLVS1 PE=2 SV=1	Uncharacterized protein OS=Bombyx mori PE=4 SV=1	NA	GO:0005215; transporter activity; Molecular Function GO:0005622; intracellular; Cellular Component GO:0006810; transport; Biological Process	IPR001071; Cellular retinaldehyde binding/alpha-tocopherol transport IPR001251; CRAL-TRIO domain IPR011074; CRAL/TRIO, N-terminal domain	NA
G1106	PREDICTED: ribonuclease 3-like [Bombyx mori]	Ribonuclease 3 OS=Mus musculus GN=Drosha PE=1 SV=1	Ribonuclease 3 OS=Acromyrmex echinatior GN=G5I_13261 PE=3 SV=1	COG0571|dsRNA-specific ribonuclease|K|Transcription ;	GO:0003723; RNA binding; Molecular Function GO:0004525; ribonuclease III activity; Molecular Function GO:0006396; RNA processing; Biological Process GO:0016075; rRNA catabolic process; Biological Process	IPR000999; Ribonuclease III domain IPR011907; Ribonuclease III IPR014720; Double-stranded RNA-binding domain	K03685 rnc, DROSHA, RNT1; ribonuclease III [EC:3.1.26.3] [EC:3.1.26.3] Genetic Information Processing; Translation; Ribosome biogenesis in eukaryotes [PATH:ko03008] Human Diseases; Cancers; Proteoglycans in cancer [PATH:ko05205]
[truncated: 20,701 more rows]
