# Supplementary material for: Transcriptome Characterization of Dendrolimus punctatus and Expression Profiles at Different Developmental Stages
Source: PLoS One. 2016 Aug 25;11(8):e0161667. doi: 10.1371/journal.pone.0161667 (PMC4999207; doi:10.1371/journal.pone.0161667)
Supplement: S2 Table — (XLSX) [file pone.0161667.s002.xlsx]

## Sheet: Sheet1
S2 Table. The KEGG pathway analysis of D. punctatus Transcriptome.
Pathway ID	Pathway Title	Gene number	Gene IDs
map00010	Glycolysis / Gluconeogenesis	48	G10092 G10121 G10294 G10698 G10870 G11202 G1140 G11727 G11791 G12585 G12621 G13576 G13975 G14098 G14215 G14532 G14925 G15034 G15113 G15272 G17566 G2017 G2027 G2089 G2114 G2294 G2429 G2501 G2620 G2675 G3037 G3397 G3837 G4070 G42633 G4504 G4862 G5321 G5431 G64073 G6553 G6683 G7070 G7135 G7548 G892 G904 G9462
map00020	Citrate cycle (TCA cycle)	33	G10092 G10368 G10590 G10698 G10831 G1258 G1262 G12662 G13451 G1879 G2017 G2114 G22660 G2429 G2501 G2650 G2733 G3013 G3120 G3432 G4070 G42633 G4862 G4935 G5110 G5577 G6044 G6656 G72874 G8057 G8180 G8349 G876
map00030	Pentose phosphate pathway	25	G13113 G14925 G15076 G15113 G15215 G15644 G16311 G16382 G19276 G20297 G21522 G2620 G3606 G3728 G3837 G4771 G56730 G5872 G596 G608 G6371 G6553 G7518 G7548 G8904
map00040	Pentose and glucuronate interconversions	38	G10471 G10770 G10870 G10986 G11033 G11202 G11364 G13674 G14493 G15120 G17551 G17669 G2027 G2089 G21522 G3203 G32207 G3271 G3906 G44884 G49979 G5039 G5094 G5304 G5440 G58576 G5895 G7070 G7992 G8250 G8839 G8845 G892 G9015 G904 G9348 G9744 G9903
map00051	Fructose and mannose metabolism	18	G10264 G10266 G10344 G1140 G11488 G11532 G12702 G12970 G13674 G14493 G14532 G14925 G15113 G17669 G25694 G2620 G2726 G8567
map00052	Galactose metabolism	27	G10005 G1140 G12381 G13681 G13693 G14373 G14493 G15272 G16550 G16935 G17669 G1954 G24301 G2620 G28006 G29795 G3837 G5094 G5304 G54677 G6553 G70 G7675 G7780 G8635 G9149 G9541
map00053	Ascorbate and aldarate metabolism	27	G10770 G10870 G10986 G11033 G11202 G11364 G12927 G13458 G16382 G19276 G2027 G2089 G3397 G46742 G49979 G5039 G5440 G5895 G7070 G7992 G8250 G8839 G892 G904 G9348 G9744 G9903
map00061	Fatty acid biosynthesis	3	G141 G176 G8575
map00062	Fatty acid elongation	16	G11285 G11558 G14216 G14821 G17227 G21025 G2186 G4033 G52925 G5838 G6455 G9025 G9391 G9770 G9873 G9972
map00071	Fatty acid degradation	49	G10294 G10305 G10870 G11060 G1109 G11128 G11202 G11285 G1133 G11558 G13975 G14821 G1485 G15937 G1633 G1665 G1704 G17227 G17566 G2027 G2071 G2089 G2532 G3154 G3363 G3397 G4033 G4300 G4909 G4936 G5018 G5514 G5704 G5728 G5730 G6099 G6270 G6275 G6418 G6490 G7070 G7914 G8543 G892 G904 G9247 G9551 G9770 G9972
map00072	Synthesis and degradation of ketone bodies	5	G11128 G4278 G5945 G7814 G8139
map00073	Cutin, suberine and wax biosynthesis	13	G10573 G11616 G11757 G3479 G4424 G5491 G57426 G59758 G6712 G6727 G7583 G8005 G8696
map00100	Steroid biosynthesis	6	G10257 G14549 G16994 G5666 G7173 G7398
map00120	Primary bile acid biosynthesis	5	G10656 G2763 G4212 G5429 G7660
map00130	Ubiquinone and other terpenoid-quinone biosynthesis	13	G10725 G10799 G13083 G14150 G15239 G15875 G17420 G18765 G19588 G7149 G8360 G8867 G9408
map00140	Steroid hormone biosynthesis	17	G10770 G10986 G11033 G11364 G13003 G16388 G2186 G23850 G49979 G5039 G5440 G5895 G7992 G8250 G8839 G9744 G9903
map00190	Oxidative phosphorylation	127	G1022 G1027 G1043 G10568 G10590 G10684 G11037 G11122 G11244 G11817 G11950 G12171 G13409 G13510 G13677 G14290 G14843 G15659 G16234 G17042 G17147 G17221 G17699 G17709 G17861 G17951 G18262 G18389 G1868 G18711 G18907 G1904 G19270 G19539 G20147 G20371 G20415 G20547 G20625 G21026 G21154 G21478 G2149 G21506 G21603 G21915 G22079 G22660 G22809 G22986 G23296 G23697 G23726 G23904 G24081 G24221 G24485 G24640…
map00195	Photosynthesis	13	G25686 G30343 G39103 G40789 G47765 G51858 G52237 G53083 G57311 G65978 G66819 G67847 G71669
map00196	Photosynthesis - antenna proteins	5	G32674 G46102 G48669 G51205 G54102
map00230	Purine metabolism	149	G1006 G10149 G10587 G1072 G10808 G10823 G10842 G10882 G10895 G11092 G1127 G11294 G11431 G11707 G1181 G11883 G1214 G1236 G1237 G1268 G1272 G12907 G12929 G1294 G13540 G13564 G13755 G1406 G14122 G1453 G14746 G15091 G1527 G15282 G15712 G1579 G16494 G1662 G16724 G16813 G16965 G17131 G17352 G17381 G1744 G1796 G1815 G1826 G18499 G18529 G19434 G19608 G19635 G2046 G20557 G20681 G2104 G2141 G21716 G21982 G…
map00232	Caffeine metabolism	3	G11883 G1406 G2046
map00240	Pyrimidine metabolism	98	G1006 G10094 G10149 G10842 G10895 G11092 G11286 G11598 G11707 G12196 G1237 G12445 G12480 G12538 G12929 G13078 G13237 G13522 G13540 G13564 G13842 G14122 G15569 G15712 G16600 G1662 G16724 G16965 G17131 G17381 G18529 G19608 G205 G20557 G2141 G21982 G2247 G2281 G2327 G23804 G23830 G24107 G2483 G24875 G25013 G26623 G26747 G26916 G28456 G28580 G2944 G296 G30354 G32084 G33641 G33684 G35605 G36227 G37134…
map00250	Alanine, aspartate and glutamate metabolism	29	G10823 G11065 G11246 G11785 G12471 G12676 G13511 G14713 G14947 G15809 G15966 G16067 G16992 G18619 G205 G257 G3064 G3136 G3582 G3918 G4877 G497 G6041 G6152 G6456 G6522 G7433 G7550 G8460
map00260	Glycine, serine and threonine metabolism	35	G10014 G10185 G10339 G10913 G11785 G12041 G12731 G13511 G14098 G14136 G150 G15034 G16773 G2017 G2082 G20880 G2114 G3397 G3882 G4084 G4479 G4526 G4608 G6113 G6231 G64073 G6627 G68760 G7709 G8710 G8820 G8951 G9117 G9395 G9977
map00270	Cysteine and methionine metabolism	28	G10180 G11246 G11437 G12621 G14517 G15085 G15831 G15966 G1597 G16000 G16833 G1719 G32345 G5524 G6113 G62811 G6758 G7013 G7097 G7149 G7191 G7267 G7709 G7922 G8360 G8610 G8738 G9173
map00280	Valine, leucine and isoleucine degradation	41	G10181 G10870 G10889 G11128 G11202 G11207 G11285 G11558 G14239 G14821 G17227 G18247 G19292 G2017 G2027 G2071 G2089 G2114 G21505 G3363 G3397 G4033 G4278 G4300 G4877 G5021 G5945 G6373 G6491 G7070 G7983 G8096 G8204 G8543 G892 G904 G917 G9561 G9770 G9884 G9972
map00281	Geraniol degradation	1	G17227
map00290	Valine, leucine and isoleucine biosynthesis	3	G10339 G64838 G917
map00300	Lysine biosynthesis	4	G3179 G3397 G6839 G9068
map00310	Lysine degradation	44	G1014 G10338 G10637 G10870 G11128 G11202 G12 G1262 G13751 G14428 G14821 G15660 G17227 G1903 G2027 G20309 G20836 G2089 G2142 G2161 G2275 G2283 G2395 G3120 G3179 G32 G3397 G3828 G4033 G4415 G504 G539 G58 G600 G6187 G6189 G637 G6839 G7070 G789 G7914 G7930 G892 G904
map00311	Penicillin and cephalosporin biosynthesis	1	G16773
map00330	Arginine and proline metabolism	49	G10063 G10076 G10870 G11065 G11186 G11195 G11202 G11246 G1161 G1164 G1183 G11890 G12021 G12471 G12676 G12677 G13217 G13614 G14713 G15809 G15966 G16773 G2027 G2089 G22442 G2348 G24772 G2959 G3064 G3136 G3397 G3582 G4173 G6041 G6318 G68133 G7070 G7097 G7433 G7909 G8273 G8610 G8738 G8744 G8803 G892 G8924 G904 G9173
map00340	Histidine metabolism	13	G10870 G11202 G12107 G2027 G2089 G3397 G5585 G62800 G7070 G7909 G8218 G892 G904
map00350	Tyrosine metabolism	19	G10294 G10799 G11002 G11246 G12038 G12107 G13975 G15966 G17566 G18943 G18987 G21135 G35485 G5585 G6771 G7149 G7728 G8218 G8360
map00351	DDT degradation	1	G57744
map00360	Phenylalanine metabolism	19	G10799 G11246 G12107 G15710 G15966 G16290 G20931 G28818 G29590 G35485 G50743 G5474 G5585 G5651 G66272 G7149 G8218 G8360 G8867
map00361	Chlorocyclohexane and chlorobenzene degradation	2	G43276 G57744
map00362	Benzoate degradation	9	G11128 G11285 G11558 G14821 G15710 G16290 G4033 G9770 G9972
map00363	Bisphenol degradation	4	G11058 G12392 G8028 G8401
map00364	Fluorobenzoate degradation	1	G43276
map00380	Tryptophan metabolism	31	G10332 G10870 G11056 G11060 G11128 G11202 G11735 G12107 G1262 G13641 G14821 G17227 G19400 G2027 G2089 G3397 G3709 G3858 G4033 G5585 G6418 G6839 G7070 G7914 G8106 G8218 G892 G904 G9247 G9341 G9824
map00400	Phenylalanine, tyrosine and tryptophan biosynthesis	8	G11246 G15966 G5474 G5651 G68760 G7149 G73170 G8360
map00401	Novobiocin biosynthesis	2	G7149 G8360
map00410	beta-Alanine metabolism	27	G10870 G11202 G12538 G13522 G14821 G18619 G2027 G2089 G3397 G4033 G4300 G4877 G6337 G6373 G6456 G6473 G6491 G6761 G7070 G7097 G767 G7909 G8204 G8610 G8738 G892 G904
map00430	Taurine and hypotaurine metabolism	8	G12106 G18619 G6174 G6182 G6456 G7191 G7922 G8119
map00440	Phosphonate and phosphinate metabolism	9	G4513 G4636 G4717 G5406 G5482 G5515 G8058 G9050 G9854
map00450	Selenocompound metabolism	9	G2247 G2327 G3585 G4203 G4224 G4360 G5888 G62811 G8106
map00460	Cyanoamino acid metabolism	4	G10913 G6174 G6182 G8119
map00471	D-Glutamine and D-glutamate metabolism	3	G3064 G3136 G7433
map00472	D-Arginine and D-ornithine metabolism	1	G16773
map00480	Glutathione metabolism	53	G10076 G10184 G11028 G11195 G1161 G1183 G11882 G12348 G12662 G12993 G13151 G14616 G1523 G16092 G2026 G20297 G20527 G2062 G20736 G21216 G21660 G22463 G24412 G24765 G2832 G2853 G40064 G41307 G4173 G4515 G4824 G52071 G5220 G5534 G5570 G5610 G6044 G6174 G6182 G6371 G6538 G7097 G7121 G717 G726 G730 G7744 G7936 G8119 G8610 G8738 G8904 G9901
map00500	Starch and sucrose metabolism	52	G10005 G10238 G10770 G10986 G11033 G11364 G1140 G1404 G1431 G1439 G15272 G2282 G24301 G2545 G2607 G28935 G3203 G3271 G36845 G36906 G3837 G3968 G4349 G4389 G44884 G4584 G4953 G49979 G5039 G5094 G5304 G5409 G5440 G54677 G5472 G555 G58576 G5895 G6553 G70 G7548 G7780 G7992 G8250 G8635 G8769 G8839 G9149 G9348 G9541 G9744 G9903
map00510	N-Glycan biosynthesis	40	G1004 G10372 G10402 G10586 G10591 G10675 G11697 G12375 G13055 G14704 G16932 G17713 G1954 G22572 G2410 G25998 G28088 G28154 G3284 G3552 G3991 G4143 G428 G4601 G4776 G4874 G4982 G5419 G6208 G6528 G6704 G7031 G7172 G7330 G7562 G7615 G7956 G8121 G9922 G9987
map00511	Other glycan degradation	17	G10189 G12381 G1568 G15885 G2328 G29795 G3449 G3572 G4412 G4643 G4737 G5578 G7167 G7838 G7855 G9792 G9811
map00512	Mucin type O-Glycan biosynthesis	13	G1029 G1212 G1280 G14738 G16405 G1755 G1786 G1811 G4195 G5076 G7789 G8768 G922
map00513	Various types of N-glycan biosynthesis	34	G1004 G10505 G10591 G10675 G11697 G12375 G12447 G13055 G14704 G1663 G17713 G1954 G22572 G2410 G28154 G3284 G396 G428 G4601 G4776 G4874 G4982 G5822 G5855 G6121 G6528 G6704 G7330 G7562 G7615 G7956 G8121 G9811 G9987
map00514	Other types of O-glycan biosynthesis	16	G11194 G13640 G14784 G15041 G15636 G1954 G2168 G2749 G28088 G2971 G5333 G5865 G6187 G6865 G8417 G9040
map00520	Amino sugar and nucleotide sugar metabolism	52	G10664 G1140 G11402 G1144 G11488 G11532 G124 G12702 G12970 G13136 G13693 G14373 G14664 G16550 G16935 G17134 G17929 G18792 G2282 G2328 G2545 G2632 G2715 G28935 G34181 G3514 G3572 G3731 G3837 G4591 G4643 G4967 G497 G5094 G5146 G5304 G55825 G5637 G6279 G6553 G7204 G7425 G75 G7548 G7675 G7855 G8042 G823 G8567 G8936 G9348 G9792
map00521	Streptomycin biosynthesis	4	G1140 G14382 G3837 G6245
map00524	Butirosin and neomycin biosynthesis	1	G1140
map00531	Glycosaminoglycan degradation	22	G12381 G1828 G2328 G2671 G29795 G3203 G3271 G3539 G3572 G3584 G3749 G4435 G4643 G4652 G4751 G6186 G6589 G7855 G8072 G8954 G8976 G9792
map00532	Glycosaminoglycan biosynthesis - chondroitin sulfate / dermatan sulfate	7	G1080 G11968 G11972 G4030 G4123 G7534 G8357
map00533	Glycosaminoglycan biosynthesis - keratan sulfate	4	G11214 G1954 G2410 G50526
map00534	Glycosaminoglycan biosynthesis - heparan sulfate / heparin	13	G10565 G11972 G14754 G15614 G2948 G322 G335 G35630 G4123 G7534 G818 G8357 G9975
map00561	Glycerolipid metabolism	54	G10040 G10147 G10870 G11202 G11562 G13293 G13681 G14436 G14493 G14904 G14980 G17669 G2027 G2064 G2089 G2510 G2679 G3028 G31302 G3190 G3349 G3397 G3520 G35383 G3708 G40274 G4062 G4082 G4545 G4610 G480 G50394 G513 G5274 G565 G5682 G665 G7070 G7173 G7198 G7475 G7646 G7842 G8196 G8249 G8308 G8566 G8603 G8728 G892 G904 G9395 G9399 G9646
map00562	Inositol phosphate metabolism	48	G10389 G10510 G10569 G1126 G11316 G1172 G11747 G11902 G12273 G12927 G13458 G14382 G14532 G15433 G1682 G1902 G1932 G24049 G2618 G3590 G3605 G3755 G385 G3888 G39243 G3963 G412 G4682 G4913 G5027 G5139 G5322 G5368 G5590 G5608 G5805 G5859 G6185 G6245 G6373 G6491 G676 G7253 G7613 G7637 G8176 G8193 G8223
map00563	Glycosylphosphatidylinositol(GPI)-anchor biosynthesis	29	G10614 G11181 G12955 G13091 G13280 G15962 G16066 G17833 G1792 G1857 G18718 G18905 G1916 G20084 G20282 G2204 G23731 G26897 G3972 G4037 G44835 G4854 G5026 G60751 G6234 G7085 G752 G7823 G8578
map00564	Glycerophospholipid metabolism	79	G10074 G10084 G10411 G11046 G1153 G11562 G12000 G12913 G13293 G13832 G13877 G14202 G14436 G14980 G14996 G15043 G1573 G17865 G1921 G2054 G2064 G21126 G2120 G21719 G2201 G2510 G2543 G2679 G2861 G29749 G3028 G3041 G3107 G31302 G3132 G3190 G3349 G3365 G3520 G35383 G3610 G3708 G39243 G40274 G4062 G4117 G4513 G4530 G4610 G4636 G4717 G480 G50394 G513 G5274 G5284 G5375 G5406 G5477 G5482 G5515 G565 G5834 …
map00565	Ether lipid metabolism	20	G11562 G12913 G13293 G14996 G17865 G21126 G2120 G2725 G3041 G3107 G3132 G3610 G4117 G4530 G4717 G5406 G5482 G8058 G9399 G9854
map00590	Arachidonic acid metabolism	24	G10379 G12720 G12913 G13732 G14996 G15084 G17797 G17865 G20176 G21126 G30352 G3041 G3107 G3132 G3610 G4515 G4530 G4824 G6174 G6182 G7232 G7908 G8119 G8571
map00591	Linoleic acid metabolism	10	G12913 G14996 G17865 G21126 G3041 G3107 G3132 G3610 G44574 G4530
map00592	alpha-Linolenic acid metabolism	16	G12913 G14996 G17865 G21126 G3041 G3107 G3132 G3610 G4530 G4909 G5018 G5704 G6099 G6270 G6490 G66602
map00600	Sphingolipid metabolism	33	G10000 G10189 G10433 G10460 G11057 G11204 G1154 G11562 G11967 G1200 G12381 G13275 G13293 G13681 G17158 G21238 G2816 G2913 G29795 G3382 G3634 G4412 G5049 G5344 G5716 G6407 G6660 G6697 G688 G7167 G7809 G8656 G9399
map00601	Glycosphingolipid biosynthesis - lacto and neolacto series	5	G15636 G16608 G1954 G4747 G50526
map00603	Glycosphingolipid biosynthesis - globo series	11	G13681 G15196 G15207 G15636 G16153 G2328 G2830 G3572 G4643 G7855 G9792
map00604	Glycosphingolipid biosynthesis - ganglio series	8	G12381 G2328 G29795 G3316 G3572 G4643 G7855 G9792
map00620	Pyruvate metabolism	36	G10092 G10698 G10870 G11128 G11202 G1258 G12621 G12731 G13451 G14493 G176 G17669 G18990 G2017 G2027 G2089 G2114 G2429 G2501 G25075 G2675 G30760 G3397 G4070 G42633 G44375 G4862 G5062 G5110 G6683 G6997 G7070 G7135 G892 G8949 G904
map00623	Toluene degradation	1	G43276
map00624	Polycyclic aromatic hydrocarbon degradation	1	G57744
map00625	Chloroalkane and chloroalkene degradation	10	G10294 G10870 G11202 G13975 G17566 G2027 G2089 G7070 G892 G904
map00626	Naphthalene degradation	3	G10294 G13975 G17566
map00627	Aminobenzoate degradation	17	G11060 G12031 G13126 G14006 G14821 G25075 G30760 G4033 G4367 G44375 G4675 G6418 G8777 G9208 G9247 G9276 G9321
map00630	Glyoxylate and dicarboxylate metabolism	26	G10332 G10913 G11056 G11065 G11128 G12731 G13451 G13511 G14762 G15809 G16659 G19400 G26202 G2650 G27139 G31720 G3432 G3709 G38043 G3858 G47060 G5110 G5495 G6041 G8057 G9395
map00640	Propanoate metabolism	25	G10870 G11128 G11202 G12621 G14821 G176 G2027 G2089 G2675 G3013 G3397 G4033 G4300 G4877 G4935 G4973 G5099 G5577 G57744 G6373 G6491 G7070 G8204 G892 G904
map00643	Styrene degradation	5	G11002 G12038 G18943 G18987 G21135
map00650	Butanoate metabolism	20	G10092 G10698 G11128 G14821 G15710 G16290 G17227 G18619 G3363 G4033 G42633 G4278 G4459 G4877 G5945 G6152 G6456 G7814 G8139 G8543
map00670	One carbon pool by folate	14	G10913 G12196 G14136 G15270 G17408 G1744 G1944 G21716 G23483 G23805 G2435 G5340 G5939 G8445
map00680	Methane metabolism	27	G10014 G10185 G10294 G10913 G11056 G13511 G14098 G14925 G15034 G15113 G15270 G19400 G2082 G20931 G2620 G2675 G28818 G29590 G38043 G4478 G5321 G5431 G64073 G66272 G7842 G8710 G9971
map00710	Carbon fixation in photosynthetic organisms	20	G11246 G12585 G13451 G14532 G14925 G15076 G15113 G15966 G21522 G31720 G3606 G3918 G47060 G5048 G5062 G5110 G6000 G6683 G6997 G7135
map00720	Carbon fixation pathways in prokaryotes	10	G10368 G11128 G1258 G12662 G15270 G1879 G2650 G2675 G6044 G8057
map00730	Thiamine metabolism	4	G14877 G16813 G22596 G7662
map00740	Riboflavin metabolism	11	G11637 G13126 G16925 G17329 G18517 G20422 G23517 G54298 G71898 G8425 G9786
map00750	Vitamin B6 metabolism	8	G10014 G10185 G18032 G20880 G56514 G6276 G6556 G7116
map00760	Nicotinate and nicotinamide metabolism	25	G10842 G12078 G12183 G19728 G21982 G3626 G3724 G415 G465 G4687 G5214 G5752 G6035 G6080 G6587 G7044 G7102 G7207 G7355 G7657 G790 G8114 G8404 G8761 G9548
map00770	Pantothenate and CoA biosynthesis	16	G12538 G12915 G13522 G13546 G16452 G17446 G19966 G462 G6337 G6473 G64838 G6761 G767 G8791 G9030 G917
map00780	Biotin metabolism	4	G27436 G50351 G6713 G8175
map00785	Lipoic acid metabolism	3	G18062 G382 G4304
map00790	Folate biosynthesis	22	G1023 G10827 G11358 G12031 G13468 G13871 G14419 G18132 G2225 G22522 G23483 G4367 G4675 G5207 G5861 G6181 G8777 G9140 G9208 G9321 G949 G9521
map00830	Retinol metabolism	23	G10294 G10624 G10770 G10986 G11033 G11223 G11364 G13975 G14739 G17566 G3636 G4082 G4545 G49979 G5039 G5440 G5895 G7821 G7992 G8250 G8839 G9744 G9903
map00860	Porphyrin and chlorophyll metabolism	36	G10533 G10770 G10986 G11033 G11038 G11122 G11364 G11637 G11829 G14495 G16299 G16968 G18098 G3203 G3271 G4739 G49979 G5039 G5440 G5895 G59100 G6106 G68846 G70437 G7547 G7992 G8250 G8396 G8520 G8715 G8839 G9117 G9744 G9864 G9867 G9903
map00900	Terpenoid backbone biosynthesis	27	G10075 G11128 G1243 G13663 G14684 G14922 G15522 G16463 G18490 G22436 G26777 G30825 G30875 G31304 G3969 G56333 G57755 G5945 G6552 G66978 G6825 G6971 G7800 G7946 G8275 G8674 G9722
map00901	Indole alkaloid biosynthesis	3	G12107 G5585 G8218
map00903	Limonene and pinene degradation	7	G10870 G11202 G2027 G2089 G7070 G892 G904
map00904	Diterpenoid biosynthesis	1	G19332
map00906	Carotenoid biosynthesis	9	G26843 G30463 G32202 G36525 G44765 G55832 G58003 G60420 G8248
map00908	Zeatin biosynthesis	1	G12091
map00910	Nitrogen metabolism	22	G10538 G10684 G11065 G13409 G14136 G15250 G15350 G15809 G18389 G23231 G257 G28097 G3064 G3136 G47620 G4801 G55633 G6041 G7203 G7433 G7550 G7802
map00920	Sulfur metabolism	5	G10389 G11968 G16833 G3585 G8560
map00930	Caprolactam degradation	5	G14821 G16382 G17227 G19276 G4033
map00940	Phenylpropanoid biosynthesis	7	G10130 G20931 G28818 G29590 G50743 G66272 G8867
map00941	Flavonoid biosynthesis	1	G11001
map00944	Flavone and flavonol biosynthesis	4	G11001 G3203 G3271 G68143
map00950	Isoquinoline alkaloid biosynthesis	8	G11246 G12107 G15966 G5585 G6771 G7149 G8218 G8360
map00960	Tropane, piperidine and pyridine alkaloid biosynthesis	8	G11058 G11246 G12392 G15966 G7149 G8028 G8360 G8401
map00965	Betalain biosynthesis	4	G12107 G35674 G5585 G8218
map00970	Aminoacyl-tRNA biosynthesis	50	G10105 G10536 G11224 G11829 G11857 G11889 G12211 G12695 G13251 G13863 G14002 G15225 G15439 G17408 G2014 G2284 G2605 G2682 G28027 G2969 G3312 G3358 G3453 G3697 G3825 G3876 G4012 G4203 G4224 G4256 G4360 G5327 G5361 G5771 G6106 G6211 G6493 G6555 G6785 G6918 G6995 G7108 G8053 G8122 G8362 G8520 G8642 G8888 G9163 G9833
map00980	Metabolism of xenobiotics by cytochrome P450	40	G10294 G10471 G10770 G10986 G11028 G11033 G11364 G12348 G12720 G12993 G13151 G13975 G14616 G15120 G16092 G17566 G17797 G20176 G2026 G20527 G2062 G20736 G21216 G21660 G22463 G24412 G24765 G41307 G49979 G5039 G52071 G5440 G5570 G5895 G7936 G7992 G8250 G8839 G9744 G9903
map00981	Insect hormone biosynthesis	16	G11429 G11953 G12061 G1288 G15360 G18758 G20114 G35792 G37123 G5470 G5597 G7251 G8127 G8315 G8436 G9960
map00982	Drug metabolism - cytochrome P450	36	G10294 G10770 G10986 G11028 G11033 G11364 G12348 G12993 G13151 G13975 G14616 G16092 G17566 G2026 G20527 G2062 G20736 G21216 G21660 G22463 G24412 G24765 G41307 G49979 G5039 G52071 G5440 G5570 G5895 G7936 G7992 G8250 G8839 G9744 G9903 G9971
map00983	Drug metabolism - other enzymes	33	G10094 G10770 G10986 G11033 G11286 G11364 G12480 G12538 G13522 G1406 G15569 G17381 G2046 G3203 G3271 G49979 G5039 G5121 G5440 G5782 G5895 G6337 G6473 G6761 G7437 G7456 G767 G7992 G8250 G8839 G9000 G9744 G9903
map01040	Biosynthesis of unsaturated fatty acids	22	G11608 G12410 G12878 G13243 G16484 G19121 G2186 G27154 G28262 G4033 G4465 G4730 G4909 G5018 G5704 G5838 G6099 G6270 G6490 G7736 G7889 G9391
map01051	Biosynthesis of ansamycins	1	G3606
map02010	ABC transporters	20	G10163 G10481 G12599 G1354 G13737 G1545 G1677 G17914 G1805 G4019 G5066 G5197 G5298 G5407 G563 G6124 G7508 G769 G788 G9039
map02020	Two-component system	17	G10684 G11065 G11128 G12031 G13409 G15809 G18389 G24356 G28097 G4367 G4675 G47620 G6041 G8777 G9208 G9321 G9864
map03008	Ribosome biogenesis in eukaryotes	73	G10151 G10263 G10416 G1106 G11172 G11203 G11427 G11512 G12227 G1325 G13327 G14335 G14895 G14957 G15049 G16403 G1655 G16556 G17359 G18385 G18438 G19001 G19084 G1976 G21607 G21772 G21916 G22092 G22363 G2278 G24455 G2475 G25367 G2599 G2609 G26434 G27454 G2885 G2983 G3763 G3784 G3830 G4013 G413 G4219 G4264 G43107 G4639 G4775 G5001 G503 G5130 G5574 G5759 G5987 G6348 G6813 G6844 G6888 G7285 G7703 G7939…
map03010	Ribosome	151	G10443 G10719 G12342 G12423 G13329 G13866 G14306 G1451 G14702 G14896 G14901 G1497 G15072 G15104 G15588 G15662 G16492 G16498 G17126 G17253 G17447 G17520 G17901 G17942 G18031 G18185 G18435 G18608 G19180 G19306 G19340 G19517 G19671 G20169 G20393 G20417 G20658 G20958 G21010 G21109 G21274 G21701 G21703 G21749 G21821 G21822 G23037 G23084 G23233 G23277 G23532 G23644 G23696 G23828 G23978 G24278 G24284 G2…
map03013	RNA transport	141	G10137 G10310 G10343 G10457 G10683 G10709 G10780 G10793 G10819 G11005 G11176 G11203 G11337 G1134 G11772 G11920 G11934 G12135 G12213 G1227 G12362 G12650 G12682 G13015 G13726 G1382 G14212 G14381 G14649 G14957 G14973 G15060 G15171 G15368 G1538 G15838 G15840 G1655 G16776 G1683 G1699 G17002 G17195 G17521 G17645 G17677 G1783 G17859 G1832 G18500 G1874 G18879 G18928 G18929 G19144 G193 G19368 G19638 G1969…
map03015	mRNA surveillance pathway	77	G10261 G10306 G10945 G11005 G11176 G11337 G11651 G11691 G12213 G1341 G1350 G1389 G14025 G1408 G14826 G14973 G15199 G15840 G16731 G170 G17195 G1874 G193 G1930 G2012 G203 G2140 G22042 G2224 G2260 G2325 G23566 G2377 G24457 G2456 G2475 G2584 G2591 G2602 G26259 G26434 G2662 G2713 G278 G28310 G28984 G3166 G3459 G3471 G35 G3905 G4386 G440 G4402 G4903 G5172 G5179 G531 G5457 G558 G5790 G5900 G6282 G6298 G…
map03018	RNA degradation	61	G10406 G1056 G11892 G12730 G12819 G12850 G12930 G13088 G1325 G14636 G15173 G153 G1592 G1630 G16506 G1668 G17063 G1729 G17340 G18484 G1866 G1976 G2037 G2087 G21030 G2151 G2153 G21941 G22636 G2326 G2385 G23958 G24014 G24762 G26060 G2987 G30145 G3103 G31742 G3257 G32813 G3362 G34322 G3502 G3653 G3727 G3813 G3866 G3930 G5179 G5186 G5321 G5431 G5691 G6812 G7244 G7848 G7877 G8150 G868 G909
map03020	RNA polymerase	32	G1006 G10149 G10895 G11707 G15712 G1662 G16724 G16965 G17131 G18529 G19608 G20557 G2141 G23804 G2483 G26747 G26916 G28456 G28580 G2944 G30354 G32084 G33641 G33684 G35605 G37134 G417 G43320 G5956 G7642 G8251 G9696
map03022	Basal transcription factors	40	G10296 G10602 G10991 G11667 G11733 G12398 G12551 G13072 G13334 G1357 G15370 G16302 G16788 G16883 G17102 G17208 G17925 G18518 G18633 G20021 G2200 G2614 G27454 G28082 G30161 G3601 G3640 G3931 G4020 G4031 G4124 G5024 G6062 G6566 G6849 G6891 G7130 G7819 G8929 G9433
map03030	DNA replication	38	G11061 G11092 G1237 G12995 G13341 G13540 G13564 G14122 G14186 G14747 G15099 G15339 G16225 G16455 G17560 G18569 G19130 G2123 G2281 G2334 G24107 G26028 G26623 G2716 G296 G3440 G3814 G4246 G4411 G4599 G4655 G6101 G6358 G8232 G8668 G9291 G9693 G9794
map03040	Spliceosome	144	G10097 G10398 G10408 G10416 G10500 G11176 G11304 G11438 G11982 G12213 G12351 G1242 G12466 G1260 G12806 G12819 G13027 G13132 G13336 G13572 G14441 G1491 G14973 G15049 G15171 G15445 G15649 G15891 G16369 G16398 G16690 G16828 G16867 G16901 G16948 G17195 G17397 G17535 G17828 G18004 G1804 G18145 G18193 G18585 G18903 G18910 G19164 G19275 G19323 G19694 G1973 G20269 G21069 G21089 G21542 G21645 G21784 G2207…
map03050	Proteasome	37	G10335 G10557 G10662 G10914 G11926 G12100 G12845 G13664 G14073 G14112 G14467 G14478 G14818 G14918 G17214 G17862 G18398 G18536 G19869 G20471 G20809 G20952 G20982 G22088 G22395 G23040 G24885 G25807 G26857 G3338 G3705 G475 G64568 G8424 G8899 G9294 G9994
map03060	Protein export	22	G12624 G1377 G14182 G18178 G19616 G19695 G22656 G24299 G24825 G25350 G29060 G4549 G6112 G67138 G6799 G7258 G7587 G7858 G8214 G8670 G9330 G9777
map03070	Bacterial secretion system	2	G14182 G9777
map03320	PPAR signaling pathway	50	G10040 G10147 G10305 G1109 G1133 G11608 G12410 G12878 G13243 G13760 G14079 G14174 G1485 G1633 G16484 G1665 G1704 G19121 G24698 G2523 G2532 G2551 G28262 G30216 G3067 G31484 G3154 G3557 G4070 G4300 G4465 G4730 G4909 G4936 G5018 G5496 G5514 G5566 G5704 G6099 G6270 G6275 G6490 G7660 G7736 G7797 G7889 G8308 G9093 G9646
map03410	Base excision repair	27	G10741 G11061 G11092 G12020 G12610 G13564 G14420 G14597 G14656 G15099 G22408 G22657 G2281 G24107 G26623 G296 G2966 G3455 G3814 G6327 G6910 G7010 G9024 G9076 G9291 G9693 G9794
map03420	Nucleotide excision repair	41	G11092 G11667 G11864 G11910 G12551 G13341 G13564 G14186 G14633 G15099 G15339 G16225 G16302 G16788 G1766 G17925 G1824 G18569 G19130 G20021 G21033 G2281 G2334 G24107 G2622 G26623 G296 G3575 G3814 G4020 G4230 G6062 G6849 G7489 G8232 G8258 G8668 G9291 G9501 G9693 G9794
map03430	Mismatch repair	21	G12995 G13341 G13564 G14186 G14747 G15099 G15339 G16225 G18569 G19130 G2281 G2334 G2447 G3814 G4279 G4518 G5009 G5729 G8232 G8668 G9794
map03440	Homologous recombination	27	G10703 G1095 G11211 G12995 G13335 G13564 G14376 G14747 G15541 G16534 G17021 G1803 G18357 G18569 G19130 G2281 G2408 G4403 G4680 G5788 G5848 G7572 G7945 G8224 G8232 G9291 G9794
map03450	Non-homologous end-joining	7	G1095 G11061 G18464 G2041 G3149 G6601 G7945
map03460	Fanconi anemia pathway	42	G10703 G11211 G1186 G14376 G1563 G16543 G17021 G17286 G17928 G17969 G1803 G18569 G1870 G18932 G19130 G2073 G21033 G2408 G27471 G2803 G289 G2929 G3039 G3371 G4230 G4403 G4680 G5009 G5132 G5604 G5729 G57841 G6216 G683 G70812 G738 G794 G8140 G8224 G8232 G941 G9759
map04010	MAPK signaling pathway	101	G1000 G10028 G10331 G10634 G11004 G11129 G1151 G11842 G12102 G12179 G12510 G13069 G13169 G13495 G1370 G13850 G14102 G14808 G1504 G15365 G1564 G15778 G1588 G1626 G1672 G1710 G1741 G1742 G175 G18009 G1810 G1871 G18897 G19191 G21227 G2170 G2250 G2317 G2453 G2481 G2490 G2516 G2610 G26445 G2670 G2753 G2868 G2897 G2930 G314 G3153 G3618 G3654 G3919 G3948 G4422 G4423 G4585 G4722 G4975 G502 G5143 G5174 G5…
map04011	MAPK signaling pathway - yeast	14	G10028 G10127 G16453 G16825 G17597 G17958 G1810 G18990 G20199 G2170 G3153 G4423 G509 G6141
map04012	ErbB signaling pathway	46	G1091 G12502 G12510 G13169 G13495 G1370 G16197 G1626 G1672 G1682 G1710 G1741 G1742 G181 G1871 G1902 G1932 G2389 G2453 G2516 G2670 G28244 G2868 G2916 G3047 G3153 G3938 G4205 G4423 G4585 G4660 G473 G4906 G493 G4975 G5143 G5246 G529 G5436 G5959 G6985 G757 G7763 G7778 G8236 G8660
map04013	MAPK signaling pathway - fly	24	G13169 G13495 G151 G154 G1672 G1710 G1741 G1871 G2797 G2868 G3123 G3443 G4066 G4302 G4318 G4441 G4585 G529 G5353 G6678 G679 G8236 G9354 G9555
map04020	Calcium signaling pathway	70	G10061 G108 G1091 G11316 G114 G1151 G11747 G11750 G11862 G1213 G12273 G12365 G1244 G12559 G12719 G13138 G13617 G13755 G14005 G14527 G15091 G15684 G16128 G16198 G17352 G1815 G1932 G2057 G20864 G2104 G2222 G227 G2285 G2358 G2412 G24427 G2481 G2504 G25227 G3183 G343 G3467 G3509 G3533 G3618 G3862 G4423 G4570 G4691 G471 G4871 G500 G5013 G5027 G529 G5292 G5322 G5421 G5425 G5805 G6204 G688 G709 G7345 G7…
map04060	Cytokine-cytokine receptor interaction	16	G1015 G12150 G16960 G19587 G31757 G48546 G529 G66422 G6720 G6867 G691 G699 G70295 G708 G8082 G8252
map04062	Chemokine signaling pathway	65	G1063 G11129 G11453 G1151 G11648 G12502 G12510 G12667 G13169 G13495 G14043 G14775 G15091 G15255 G15365 G1672 G1682 G1710 G17352 G1741 G1810 G1815 G1871 G1902 G2072 G2104 G2170 G2222 G2358 G2490 G2868 G2916 G2926 G2972 G2973 G303 G3047 G3153 G3227 G345 G3618 G3822 G4205 G4255 G4585 G4691 G4706 G471 G493 G500 G5013 G5027 G5322 G5805 G5873 G6397 G6467 G6559 G6985 G709 G757 G764 G7763 G8236 G8660
map04064	NF-kappa B signaling pathway	25	G10457 G10828 G13850 G13869 G16556 G17202 G19084 G1932 G21737 G22428 G2250 G2490 G25308 G2599 G3108 G358 G5180 G5540 G5866 G6348 G6443 G70295 G7616 G8098 G8950
map04066	HIF-1 signaling pathway	52	G10092 G1015 G10266 G10344 G1040 G10698 G10828 G1091 G1140 G12135 G12362 G1336 G14215 G16776 G1682 G1758 G17681 G181 G1871 G1902 G19135 G1932 G2099 G2103 G2145 G21703 G2692 G2726 G2737 G2868 G3938 G42633 G4423 G4722 G473 G529 G5321 G5431 G5736 G6443 G66422 G681 G691 G6985 G699 G705 G708 G7489 G8181 G8660 G8824 G9963
map04070	Phosphatidylinositol signaling system	59	G10389 G10569 G1126 G11316 G114 G1172 G11747 G11902 G12273 G14382 G15433 G1682 G1902 G1932 G24049 G2510 G2618 G2679 G3028 G31302 G3190 G3349 G3520 G35383 G3590 G3605 G3708 G3755 G385 G3888 G39243 G3963 G40274 G412 G4423 G4610 G4682 G4913 G5027 G50394 G5139 G5274 G5322 G5368 G5425 G5590 G5608 G5805 G5859 G6185 G6220 G676 G7253 G7613 G8176 G8193 G8223 G8660 G8728
map04075	Plant hormone signal transduction	3	G48300 G56320 G61018
map04080	Neuroactive ligand-receptor interaction	46	G10089 G10326 G12658 G13593 G13633 G14351 G15063 G16128 G17568 G2057 G21802 G22570 G2319 G2359 G25262 G2732 G27799 G2823 G2926 G2972 G2973 G3367 G3747 G3809 G3862 G41676 G42023 G48405 G58765 G6078 G65216 G6924 G69399 G6983 G772 G7873 G7955 G8003 G8458 G8503 G8776 G8882 G9362 G9774 G9878 G9958
map04110	Cell cycle	80	G10146 G10796 G11969 G12286 G12734 G13886 G13979 G1435 G15099 G15117 G15288 G15386 G15749 G16788 G17399 G1742 G17618 G18009 G19713 G20021 G20397 G2099 G2103 G2145 G23534 G2451 G2502 G2716 G2814 G289 G2916 G3047 G3093 G3288 G3440 G358 G3974 G4071 G4090 G4316 G4411 G449 G4599 G4821 G5270 G5296 G5334 G5373 G5698 G5785 G5867 G5870 G6043 G6057 G6101 G6299 G6308 G6358 G6441 G6472 G6616 G6902 G7063 G707…
map04111	Cell cycle - yeast	65	G10146 G10710 G10796 G11969 G11974 G12286 G12734 G13317 G13886 G13979 G15117 G15386 G1567 G15749 G17552 G17618 G2012 G20647 G20975 G20986 G2131 G22220 G2451 G2602 G2716 G27645 G2814 G30704 G3093 G3288 G3440 G3974 G4316 G440 G4411 G449 G4599 G472 G4821 G5270 G5296 G5334 G5698 G5785 G5790 G583 G5867 G5870 G6043 G6101 G6299 G6308 G6358 G6472 G6616 G6617 G7074 G7242 G7372 G7459 G7489 G7933 G799 G8421…
map04112	Cell cycle - Caulobacter	4	G18298 G5712 G5992 G61269
map04113	Meiosis - yeast	54	G10127 G10146 G10710 G10796 G1151 G11969 G12286 G12734 G13317 G1341 G13886 G13979 G15117 G15749 G17618 G1826 G2231 G2266 G2325 G2451 G2602 G2662 G2707 G2716 G2814 G3093 G3288 G3440 G3618 G3974 G4411 G449 G4599 G4821 G5270 G5296 G5334 G5790 G5867 G5870 G6101 G6299 G6308 G6358 G6472 G6755 G7074 G709 G7193 G7242 G7372 G7667 G799 G8421
map04114	Oocyte meiosis	60	G1091 G114 G1151 G12286 G1341 G15091 G15117 G15288 G15749 G17352 G17618 G1815 G1871 G2104 G2222 G2325 G2358 G2451 G2481 G2602 G2662 G27031 G2814 G2868 G3032 G3093 G3618 G4316 G4422 G449 G4691 G471 G4752 G4821 G500 G5013 G5270 G5296 G5425 G5790 G5867 G6755 G6902 G7063 G7074 G709 G7193 G724 G7242 G7302 G7372 G7489 G764 G7667 G7724 G799 G8130 G8606 G8911 G9986
map04115	p53 signaling pathway	32	G10146 G10796 G10972 G11114 G12414 G13413 G15288 G18009 G1861 G1863 G1890 G1933 G2208 G2298 G24356 G2502 G2880 G289 G3137 G358 G4071 G5139 G5220 G5608 G5859 G6441 G6465 G7412 G7459 G8130 G8881 G962
map04120	Ubiquitin mediated proteolysis	109	G10234 G10457 G10972 G11034 G11114 G11191 G1130 G11339 G11481 G1185 G11910 G11931 G12286 G12790 G12981 G131 G13324 G13383 G134 G13883 G14247 G14374 G14888 G15117 G15172 G15749 G16938 G17310 G17399 G17681 G17928 G18612 G19135 G204 G20981 G2124 G22070 G2216 G22178 G2256 G2286 G2311 G2316 G2329 G23803 G2384 G2389 G2399 G2417 G2444 G2546 G2622 G26669 G2692 G2737 G2787 G2860 G2880 G2886 G30165 G3032 G…
map04122	Sulfur relay system	15	G10827 G11358 G11621 G11844 G11947 G13422 G13468 G13871 G14565 G16587 G18059 G29779 G5207 G5861 G7662
map04130	SNARE interactions in vesicular transport	23	G10572 G11555 G11973 G12040 G12046 G12565 G12892 G13905 G13949 G14829 G15822 G16200 G16365 G17603 G19137 G21094 G21159 G21729 G2471 G3739 G7268 G8583 G9773
map04140	Regulation of autophagy	19	G10424 G11612 G12652 G1342 G1447 G14645 G20654 G24404 G25166 G25268 G2862 G3056 G3590 G5885 G7679 G8142 G8608 G9223 G9432
map04141	Protein processing in endoplasmic reticulum	141	G10487 G10519 G1090 G11034 G11191 G11376 G11504 G11539 G11697 G11703 G11751 G1184 G1185 G12120 G12178 G1230 G12303 G12375 G12437 G1247 G12624 G13055 G13165 G13324 G13364 G13527 G14045 G1430 G14633 G14704 G15060 G15172 G1576 G16588 G17859 G18394 G18973 G1963 G20536 G20643 G21062 G21278 G22053 G23250 G2368 G24299 G2453 G2516 G25503 G2578 G2637 G26445 G26669 G2670 G2708 G2761 G29060 G2989 G30614 G31…
map04142	Lysosome	88	G10189 G1022 G1027 G1043 G11037 G11348 G1154 G1156 G1200 G12381 G12789 G1299 G13007 G13681 G14620 G156 G15885 G17672 G17882 G1828 G18421 G20147 G2107 G2169 G2201 G2243 G2328 G2345 G2415 G2506 G2544 G2671 G2830 G29795 G30147 G3203 G3237 G3271 G3449 G3518 G3539 G3572 G3584 G3787 G38185 G431 G4412 G4428 G4643 G4652 G4737 G4751 G4779 G4781 G4899 G4998 G5073 G57579 G612 G6164 G6186 G6455 G6589 G6698 G…
map04144	Endocytosis	109	G10148 G1015 G10772 G10985 G11063 G11158 G11388 G1155 G12064 G12706 G1296 G13149 G13269 G13703 G13736 G1400 G156 G15791 G16458 G1669 G17154 G17503 G18006 G1810 G1865 G18748 G19526 G19964 G20356 G20372 G2120 G21284 G2170 G22107 G2286 G2316 G23684 G2389 G2417 G2418 G2444 G24562 G2520 G2552 G2652 G2834 G2926 G2940 G29651 G2972 G2973 G3044 G3070 G3102 G3106 G3182 G3198 G3272 G35322 G356 G3568 G3605 G…
map04145	Phagosome	74	G1022 G1027 G1043 G10828 G11 G11037 G1126 G1172 G11973 G12235 G12694 G12812 G1296 G13162 G13386 G13649 G14253 G15134 G15365 G17603 G1793 G18222 G18420 G1868 G1873 G18907 G1904 G19221 G19539 G20080 G20147 G20238 G20239 G20601 G21026 G2169 G2309 G24299 G2652 G29060 G3590 G3959 G3970 G4049 G4372 G4625 G4899 G5396 G5714 G57651 G6164 G6190 G6307 G6336 G6378 G6433 G6443 G6467 G67138 G6783 G6845 G7328 G…
map04146	Peroxisome	80	G10305 G10390 G10573 G10656 G10846 G11056 G1109 G1133 G11616 G11757 G11764 G11799 G1243 G12662 G12685 G12794 G13511 G13543 G1406 G1485 G14947 G15479 G15522 G15813 G15937 G16052 G1633 G1665 G16714 G16773 G1704 G17185 G17482 G18761 G18942 G19125 G19400 G19971 G2046 G2058 G21487 G21622 G2725 G2763 G2875 G3479 G3636 G3685 G40961 G4212 G4424 G4558 G4648 G4909 G5018 G5066 G51278 G5298 G5429 G5491 G5495…
map04150	mTOR signaling pathway	43	G10277 G12135 G12362 G13888 G14280 G14355 G16776 G1682 G1758 G181 G1861 G1890 G1902 G1933 G21703 G22904 G2464 G2490 G2551 G2690 G2792 G2862 G2868 G3056 G3137 G3938 G4196 G4350 G4422 G4423 G4442 G473 G5139 G5608 G5859 G6051 G67538 G6985 G8660 G9223 G9432 G9963 G9970
map04151	PI3K-Akt signaling pathway	110	G1015 G1058 G1063 G10828 G11453 G11648 G11691 G11784 G12101 G12135 G12362 G13169 G13495 G14280 G1430 G14355 G15272 G15365 G1672 G16776 G1682 G1710 G1741 G1742 G181 G1861 G1871 G1873 G1890 G1902 G1933 G2012 G2072 G21703 G22 G2224 G2260 G22904 G2309 G2325 G2363 G24 G2464 G2490 G2502 G2525 G2551 G25742 G2602 G2607 G26445 G2690 G2792 G2807 G2868 G2916 G3047 G3137 G3335 G3938 G4049 G4070 G4255 G440 G4…
map04210	Apoptosis	28	G1151 G15094 G16108 G1682 G18324 G1902 G21737 G22428 G24356 G2481 G2490 G25308 G3108 G358 G3618 G5180 G5540 G5866 G5894 G6409 G6985 G6990 G709 G8606 G8660 G8911 G8950 G962
map04260	Cardiac muscle contraction	40	G1033 G10684 G108 G11244 G12102 G12171 G13304 G13401 G13409 G13855 G15180 G15328 G17699 G18389 G19270 G19963 G227 G23726 G23904 G24485 G24640 G25232 G25656 G28000 G28097 G28271 G32512 G32721 G33930 G34026 G34288 G3990 G4009 G4051 G47620 G65651 G6837 G70993 G73297 G9049
map04270	Vascular smooth muscle contraction	58	G10959 G114 G1151 G12179 G1272 G12913 G1341 G14996 G15091 G17352 G17865 G1815 G18471 G1871 G197 G2104 G21126 G2222 G2358 G2412 G24143 G2504 G2662 G267 G2868 G3041 G3107 G3132 G3139 G337 G35318 G3533 G3610 G3618 G3747 G3809 G4423 G4530 G4691 G471 G500 G5013 G5027 G5292 G5322 G5425 G5805 G5845 G6060 G6204 G6722 G709 G734 G753 G764 G778 G9878 G9958
map04310	Wnt signaling pathway	86	G10132 G1091 G10972 G11091 G115 G1151 G11567 G11775 G12080 G12103 G12259 G12336 G12460 G13157 G13363 G15365 G1564 G16556 G1742 G19084 G19195 G2055 G2099 G2103 G2145 G2250 G2325 G241 G2453 G2481 G2502 G2516 G2599 G2602 G2670 G28 G2916 G3032 G3047 G3396 G3428 G3435 G3618 G3706 G3760 G4090 G4316 G4423 G4694 G4765 G4934 G4945 G5027 G5322 G5790 G5805 G5901 G5959 G6348 G6465 G6467 G6755 G7024 G709 G713…
map04320	Dorso-ventral axis formation	39	G10208 G1182 G1192 G13169 G13495 G14094 G1672 G1710 G1741 G184 G1871 G27031 G2797 G2868 G2892 G3123 G3279 G3340 G3857 G4066 G4263 G4302 G4318 G4370 G4441 G4585 G4866 G4964 G5028 G529 G5593 G5853 G6118 G6210 G675 G7318 G8236 G8680 G9797
map04330	Notch signaling pathway	34	G1100 G11194 G12435 G13746 G18091 G184 G19662 G2099 G2103 G2145 G2246 G2352 G23536 G2723 G2847 G2905 G3790 G4073 G4119 G4552 G4934 G4958 G5176 G5560 G5915 G7201 G7418 G7589 G7705 G7745 G7870 G869 G872 G9095
map04340	Hedgehog signaling pathway	28	G10132 G1151 G11775 G12103 G12150 G12259 G12336 G12460 G16 G1671 G18723 G2779 G2916 G3032 G3047 G3439 G3618 G4059 G4208 G476 G4765 G6945 G709 G7859 G8017 G8964 G8987 G9282
map04350	TGF-beta signaling pathway	29	G1171 G12150 G15791 G16960 G1742 G19587 G20397 G2099 G2103 G2145 G2286 G2309 G2602 G2868 G31757 G3841 G3938 G4090 G4316 G5790 G6398 G6720 G6867 G7489 G7847 G8082 G8252 G896 G9986
map04360	Axon guidance	40	G10231 G12572 G1289 G15365 G1565 G1722 G1788 G1810 G1873 G21102 G2170 G2178 G2233 G2481 G2868 G2897 G2916 G301 G3047 G309 G3153 G3313 G357 G3843 G4049 G4585 G4660 G493 G5404 G59690 G6007 G6467 G720 G757 G7684 G7778 G7993 G8606 G8911 G8916
map04370	VEGF signaling pathway	24	G10028 G14775 G15365 G1682 G1810 G1871 G1902 G1932 G21227 G2170 G2481 G2868 G4423 G4585 G493 G6467 G688 G6985 G757 G7763 G8431 G8606 G8660 G8911
map04380	Osteoclast differentiation	32	G10028 G13169 G13495 G13850 G15365 G1682 G1871 G1902 G2250 G2453 G2481 G2490 G2516 G2670 G2868 G3655 G4975 G5143 G5246 G5436 G5959 G5985 G6467 G6720 G6867 G6985 G7050 G7616 G8098 G8606 G8660 G8911
map04391	Hippo signaling pathway - fly	78	G1103 G11212 G11610 G12235 G12336 G12460 G12706 G12787 G1295 G1322 G13269 G13507 G13685 G13982 G1645 G16825 G1712 G1742 G17597 G17958 G1878 G190 G19127 G2012 G20199 G20324 G20647 G20986 G21011 G241 G2422 G2453 G2516 G2602 G263 G2670 G27483 G2902 G2926 G2942 G295 G2972 G2973 G346 G3648 G4249 G429 G440 G444 G4932 G5790 G597 G6141 G6232 G6305 G6352 G6398 G6499 G6572 G6658 G6790 G685 G7063 G7302 G743…
map04510	Focal adhesion	91	G1000 G1015 G1058 G10959 G10973 G11129 G12101 G12235 G12502 G12510 G12513 G12667 G13169 G1341 G13417 G13495 G14043 G14775 G15317 G15365 G1542 G161 G1672 G1682 G1710 G1741 G1810 G1871 G1873 G1902 G2170 G22 G2309 G24 G2453 G25 G2502 G2516 G2551 G25742 G2610 G2662 G2670 G2753 G2868 G2916 G2930 G3047 G314 G3153 G3470 G35322 G3533 G4049 G4423 G4660 G493 G5139 G5175 G5180 G5248 G529 G5540 G5608 G577 G5…
map04512	ECM-receptor interaction	19	G1058 G12101 G1798 G1873 G1918 G22 G2299 G2309 G24 G25742 G4049 G4616 G5415 G577 G6250 G648 G740 G8624 G9093
map04514	Cell adhesion molecules (CAMs)	15	G1461 G14630 G14838 G1494 G1587 G1644 G1873 G20154 G21563 G27057 G275 G4049 G525 G599 G6244
map04520	Adherens junction	50	G10545 G12235 G15255 G15365 G1564 G16556 G1810 G19084 G2099 G2103 G2145 G2170 G2250 G2599 G275 G2868 G2926 G2972 G2973 G3094 G31965 G3435 G3470 G404 G4090 G4715 G4990 G51707 G525 G529 G553 G6177 G6348 G6467 G6568 G6700 G6720 G681 G6867 G705 G737 G7401 G7616 G768 G7763 G7847 G838 G8492 G913 G928
map04530	Tight junction	63	G1011 G10973 G12235 G12706 G1295 G1322 G13269 G13417 G13837 G15317 G1646 G16556 G1810 G19084 G19191 G197 G2012 G2170 G2257 G2377 G2599 G2602 G2628 G267 G2746 G2926 G2972 G2973 G3094 G337 G3695 G392 G404 G4160 G440 G4423 G4585 G461 G4932 G5139 G5175 G5248 G553 G5608 G5790 G58 G5845 G5859 G6305 G6348 G6675 G6766 G6905 G6985 G7020 G72 G7412 G7763 G816 G838 G866 G913 G928
map04540	Gap junction	52	G1085 G114 G1151 G12694 G12812 G13162 G13169 G13495 G13649 G14253 G15091 G15288 G1581 G16128 G1672 G1710 G17352 G1741 G1815 G1871 G20238 G20239 G2104 G2222 G2358 G2412 G2504 G2868 G3139 G35318 G3618 G4423 G4585 G4625 G4691 G471 G500 G5013 G5027 G5238 G529 G5292 G5322 G5805 G6957 G709 G764 G7763 G8236 G8400 G928 G9517
map04610	Complement and coagulation cascades	5	G25907 G3962 G40326 G526 G7100
map04612	Antigen processing and presentation	18	G10335 G13021 G14620 G16069 G16253 G19387 G38185 G4809 G5122 G5378 G6129 G6164 G6307 G6743 G6845 G7132 G9294 G9659
map04614	Renin-angiotensin system	13	G2486 G2832 G2853 G2874 G3008 G3017 G6884 G7005 G717 G726 G730 G7771 G9776
map04620	Toll-like receptor signaling pathway	34	G10028 G10828 G13069 G1370 G13850 G15365 G1626 G16390 G1682 G1715 G1871 G1902 G21737 G22428 G2250 G2453 G2490 G2516 G25308 G2670 G2868 G3108 G4975 G5143 G5246 G5436 G5959 G6443 G6467 G6985 G7616 G8098 G8384 G8660
map04621	NOD-like receptor signaling pathway	16	G10028 G13850 G1430 G16447 G2250 G2453 G2490 G2516 G2670 G2783 G2868 G5866 G6129 G7616 G8098 G8950
map04622	RIG-I-like receptor signaling pathway	17	G10028 G14645 G20654 G2250 G24404 G2453 G2490 G2516 G25268 G2670 G7050 G7616 G7842 G8098 G8182 G8384 G9567
map04623	Cytosolic DNA-sensing pathway	22	G10149 G10895 G11707 G1662 G16965 G19608 G20557 G2141 G23804 G2490 G30354 G33641 G33684 G35605 G37134 G43320 G5956 G7642 G8182 G8251 G8384 G9696
map04626	Plant-pathogen interaction	13	G10040 G10147 G10961 G12201 G1430 G16447 G1871 G50593 G5425 G61018 G6129 G8308 G9646
map04630	Jak-STAT signaling pathway	30	G10312 G1063 G13169 G13495 G1672 G1682 G1710 G1741 G1742 G1902 G2099 G2103 G2145 G23684 G2389 G2502 G3443 G4205 G4755 G4906 G4910 G5117 G5643 G5799 G6985 G8236 G8660 G8881 G9354 G9555
map04640	Hematopoietic cell lineage	9	G18716 G2832 G2853 G40326 G55540 G717 G726 G730 G9093
map04650	Natural killer cell mediated cytotoxicity	26	G12502 G12667 G13169 G13495 G14043 G15365 G1672 G1682 G1710 G1741 G1871 G1902 G1932 G2481 G2868 G3153 G3443 G4423 G4585 G6467 G8236 G8606 G8660 G8911 G9354 G9555
map04660	T cell receptor signaling pathway	42	G10028 G12667 G13169 G13495 G13869 G14043 G16197 G1672 G1682 G1710 G1741 G1810 G1871 G1902 G1932 G2170 G2250 G2389 G2481 G2490 G28244 G2868 G2916 G3047 G3153 G429 G4585 G4660 G4906 G4975 G5143 G5246 G5436 G5959 G5985 G6985 G7412 G7616 G8236 G8606 G8660 G8911
map04662	B cell receptor signaling pathway	25	G12667 G13169 G13495 G13869 G14043 G15365 G1672 G1682 G1710 G1741 G1871 G1902 G2481 G2490 G2868 G2916 G3047 G4585 G5959 G6467 G6985 G8236 G8606 G8660 G8911
map04664	Fc epsilon RI signaling pathway	29	G10028 G12667 G13069 G13169 G13495 G1370 G14043 G15365 G1626 G1672 G1682 G1710 G1741 G1871 G1902 G1932 G2453 G2516 G2670 G2868 G4585 G4975 G5143 G5246 G5436 G6467 G6985 G8236 G8660
map04666	Fc gamma R-mediated phagocytosis	45	G1155 G11562 G12510 G12518 G12645 G12667 G1289 G13293 G14043 G15222 G15255 G15365 G1682 G1810 G1871 G1902 G1932 G2120 G2170 G28131 G2868 G3153 G3605 G3755 G3812 G3888 G3934 G3938 G4157 G4253 G4311 G4406 G4423 G5445 G59690 G6007 G6467 G688 G6985 G7236 G8660 G8921 G9113 G9399 G9812
map04670	Leukocyte transendothelial migration	34	G10028 G10973 G11129 G12235 G12667 G13417 G14043 G14775 G15317 G15365 G1682 G1810 G1873 G1902 G1932 G2170 G3094 G3443 G3470 G404 G4049 G4423 G493 G5175 G5248 G553 G6467 G7020 G757 G838 G8660 G913 G9354 G9555
map04672	Intestinal immune network for IgA production	1	G70295
map04710	Circadian rhythm	21	G12336 G132 G2287 G2308 G2494 G2538 G3032 G4266 G4316 G4638 G5747 G655 G6787 G7472 G7489 G7532 G8964 G9282 G9432 G990 G9986
map04711	Circadian rhythm - fly	15	G12336 G1607 G2287 G2308 G2494 G2538 G2916 G3047 G329 G4199 G4266 G5081 G5747 G8964 G9282
map04712	Circadian rhythm - plant	6	G16556 G19084 G2599 G2880 G62014 G6348
map04713	Circadian entrainment	50	G108 G1085 G1091 G114 G11453 G1151 G11648 G1344 G1372 G15091 G1581 G17352 G1815 G2072 G2104 G2222 G227 G2287 G2308 G2319 G2358 G2412 G2494 G2504 G2538 G2868 G3139 G3181 G35318 G3618 G3654 G3862 G3919 G4255 G4287 G4423 G4691 G4706 G471 G500 G5013 G5027 G5238 G5292 G5322 G5425 G5805 G6957 G709 G764
map04720	Long-term potentiation	36	G1091 G10959 G11129 G114 G1151 G1341 G1815 G1871 G2099 G2103 G2104 G2145 G2222 G2319 G2412 G2481 G2504 G26445 G2662 G2868 G3618 G3862 G4422 G4423 G4585 G471 G500 G5027 G5322 G5425 G5805 G6060 G6722 G709 G8606 G8911
map04721	Synaptic vesicle cycle	44	G1022 G1027 G1043 G10572 G11633 G12892 G13287 G14941 G1524 G156 G17503 G18006 G1868 G18907 G1904 G19539 G20147 G21026 G239 G2471 G25620 G3739 G3959 G4311 G4372 G4406 G4899 G512 G5396 G5576 G57651 G6378 G6783 G695 G698 G711 G7141 G7328 G7962 G7986 G8146 G8541 G8934 G9935
map04722	Neurotrophin signaling pathway	59	G10028 G1091 G11129 G12502 G12510 G13169 G13413 G13495 G14280 G15365 G161 G1672 G1682 G1710 G1711 G1741 G1810 G1871 G1902 G1932 G2170 G2453 G2490 G2516 G26445 G2670 G2868 G2916 G3047 G3108 G3443 G3654 G3919 G4337 G4422 G4585 G4975 G5143 G5246 G527 G5425 G5436 G5959 G6467 G6985 G702 G7063 G7302 G7418 G7589 G7745 G7778 G8098 G8236 G8431 G8660 G875 G9354 G9555
map04723	Retrograde endocannabinoid signaling	36	G10028 G114 G11453 G1151 G11633 G11648 G1344 G1372 G15091 G17352 G1815 G2072 G2104 G2222 G2358 G2412 G2453 G2504 G2516 G2670 G2868 G3618 G4255 G4287 G4423 G4691 G4706 G471 G48405 G500 G5013 G5027 G5322 G5805 G709 G764
map04724	Glutamatergic synapse	49	G11065 G114 G11453 G1151 G11648 G1344 G1372 G15091 G15809 G17352 G1815 G18184 G2072 G2104 G2120 G222 G2222 G223 G2319 G2358 G2412 G2481 G2504 G2868 G3064 G3136 G3618 G37942 G3822 G3862 G41676 G42023 G4255 G4287 G4423 G4691 G4706 G471 G500 G5013 G5027 G5292 G5322 G5805 G6041 G709 G764 G8606 G8911
map04725	Cholinergic synapse	46	G1063 G1091 G114 G11453 G1151 G11648 G1344 G1372 G14941 G15091 G1682 G17352 G1815 G1871 G1902 G2072 G2104 G2222 G2358 G2412 G2504 G26445 G2807 G2861 G2868 G3365 G3618 G4255 G4287 G4423 G4585 G4691 G4706 G471 G500 G5013 G5027 G5322 G5805 G6095 G6357 G657 G6985 G709 G764 G8660
map04726	Serotonergic synapse	34	G10089 G114 G11453 G1151 G11648 G12107 G1344 G1372 G16128 G1871 G2057 G2072 G2412 G2504 G25262 G25620 G2868 G3618 G4255 G4287 G4423 G4585 G4706 G48405 G5027 G5292 G5322 G5585 G5805 G709 G8218 G8458 G886 G8882
map04727	GABAergic synapse	40	G11065 G11453 G1151 G11633 G11648 G1344 G1372 G15091 G15809 G17352 G1815 G18619 G2072 G2104 G2222 G2358 G25166 G27799 G3064 G3136 G3618 G4255 G4287 G4423 G4691 G4706 G471 G4778 G48405 G4877 G500 G5013 G5285 G6041 G6456 G709 G711 G764 G772 G7763
map04728	Dopaminergic synapse	56	G10028 G1091 G114 G11453 G1151 G11648 G11691 G12107 G1341 G1344 G1372 G2012 G2072 G2128 G2224 G2260 G2319 G2325 G2412 G2453 G2481 G2504 G2516 G25620 G2602 G26445 G2662 G2670 G2807 G2916 G3047 G3618 G421 G4255 G4266 G4287 G440 G4423 G4706 G5027 G5292 G5322 G5425 G5585 G5747 G5790 G5805 G657 G6755 G6771 G6985 G709 G7193 G7667 G8218 G9016
map04730	Long-term depression	26	G1085 G114 G12179 G1344 G1372 G1581 G1871 G2412 G2504 G2602 G2732 G2823 G2868 G3139 G35318 G4287 G4423 G4585 G5027 G5238 G5292 G5322 G5790 G5805 G6924 G6957
map04740	Olfactory transduction	10	G1085 G1091 G1151 G1581 G2358 G3618 G5238 G5425 G6957 G709
map04742	Taste transduction	14	G1151 G1815 G2072 G2187 G2242 G2303 G2381 G3542 G3618 G4255 G4706 G5292 G6848 G709
map04744	Phototransduction	4	G2072 G5425 G6397 G6559
map04745	Phototransduction - fly	22	G1091 G114 G12235 G12535 G16453 G2412 G2459 G2504 G2542 G3822 G3933 G4213 G4255 G4423 G4706 G5027 G5322 G5425 G5805 G8463 G975 G996
map04810	Regulation of actin cytoskeleton	85	G10019 G10959 G10973 G1126 G1172 G12179 G12235 G12236 G12510 G12518 G12645 G12667 G1289 G1341 G13417 G14043 G14775 G14840 G15222 G15255 G15317 G15365 G1538 G1672 G1682 G1710 G1741 G1810 G1871 G1873 G1902 G19191 G2106 G2170 G2185 G2214 G2235 G2662 G2738 G2796 G28 G28131 G2868 G2878 G303 G3153 G345 G3470 G3533 G3605 G3755 G3812 G3888 G3934 G4049 G4253 G4585 G4660 G493 G5175 G5248 G529 G5445 G59690 …
map04910	Insulin signaling pathway	86	G1140 G1151 G1213 G12135 G12362 G1244 G12502 G12510 G13169 G132 G13269 G1341 G13495 G1404 G141 G14280 G1431 G1439 G14925 G15272 G161 G16108 G1672 G16776 G1682 G1710 G1741 G176 G181 G1861 G1871 G1890 G1902 G1933 G21703 G2285 G22904 G2389 G2453 G2490 G2516 G2551 G2607 G2662 G2670 G2690 G275 G2792 G2868 G2916 G3047 G3137 G3183 G3205 G3301 G3322 G3467 G3509 G3618 G3938 G4070 G4184 G4585 G4638 G4722 G…
map04912	GnRH signaling pathway	57	G10028 G1091 G114 G1151 G13069 G13169 G13495 G1370 G15091 G15778 G1626 G1672 G1710 G17352 G1741 G1810 G1815 G1871 G2104 G2120 G2170 G2222 G2358 G2412 G2453 G2504 G2516 G26445 G2670 G2868 G3618 G4585 G4651 G4691 G471 G4890 G4975 G500 G5013 G5027 G5067 G5143 G5246 G529 G5292 G5322 G5380 G5425 G5436 G5805 G5814 G5959 G6078 G709 G764 G7763 G8236
map04914	Progesterone-mediated oocyte maturation	46	G10028 G1151 G12286 G1435 G15091 G15117 G15288 G15749 G1682 G17352 G17618 G1815 G1871 G1902 G2104 G2222 G2358 G2453 G2516 G2670 G27031 G2868 G3093 G3618 G4071 G4422 G449 G4585 G4691 G471 G4821 G500 G5013 G5270 G5785 G6057 G6129 G6441 G6902 G6985 G7074 G709 G7242 G764 G799 G8660
map04916	Melanogenesis	47	G10132 G1091 G1151 G12460 G1344 G1372 G15091 G17352 G1815 G1871 G2099 G2103 G2104 G2145 G2222 G2358 G2412 G2504 G2807 G2868 G2916 G3047 G3428 G3435 G3618 G3706 G4287 G4423 G4585 G4691 G471 G4765 G500 G5013 G5027 G5292 G5322 G5425 G5805 G657 G7024 G709 G764 G7870 G8017 G838 G8492
map04920	Adipocytokine signaling pathway	34	G10305 G1063 G1109 G1133 G132 G14280 G1485 G15272 G1633 G1665 G1704 G181 G2453 G2490 G2516 G2532 G2670 G3154 G3443 G4070 G4146 G4638 G473 G5166 G5514 G6275 G6985 G8181 G8824 G9093 G9354 G9432 G9555 G9970
map04930	Type II diabetes mellitus	18	G1140 G14280 G1682 G181 G1902 G2453 G2490 G2516 G2670 G2868 G473 G4755 G5117 G6683 G681 G705 G7135 G8660
map04940	Type I diabetes mellitus	5	G1001 G18619 G2139 G6456 G7244
map04950	Maturity onset diabetes of the young	7	G15933 G16619 G18065 G2617 G29055 G33979 G8167
map04960	Aldosterone-regulated sodium reabsorption	18	G1033 G13401 G14280 G15328 G16635 G1682 G1902 G2551 G2868 G3990 G4009 G4051 G4423 G4585 G681 G705 G8660 G9049
map04961	Endocrine and other factor-regulated calcium reabsorption	29	G1033 G1151 G13401 G15328 G156 G17503 G17999 G18006 G2412 G2504 G3618 G3990 G4009 G4051 G4311 G4406 G4423 G5027 G5292 G5322 G5348 G5467 G5605 G5805 G698 G709 G7141 G764 G9049
map04962	Vasopressin-regulated water reabsorption	32	G11 G1151 G12214 G12892 G1296 G1711 G1793 G22325 G2358 G2471 G2721 G2807 G32496 G3618 G5092 G5292 G5348 G5467 G5605 G5714 G6190 G6336 G6433 G657 G709 G711 G764 G7996 G8161 G8266 G8756 G950
map04964	Proximal tubule bicarbonate reclamation	16	G1033 G1136 G1265 G13401 G13451 G15328 G1537 G1812 G3064 G3136 G3990 G4009 G4051 G4070 G7433 G9049
map04966	Collecting duct acid secretion	18	G1022 G1027 G1043 G1868 G18907 G1904 G19539 G21026 G3959 G4372 G4899 G5396 G57651 G6378 G6783 G7986 G8934 G9935
map04970	Salivary secretion	48	G1033 G1085 G114 G1151 G1271 G12892 G13401 G15091 G15328 G15645 G1581 G17352 G1815 G18356 G206 G2104 G21606 G2199 G2222 G2358 G2412 G2471 G2504 G3139 G343 G35318 G3618 G3990 G4009 G4051 G4423 G4691 G471 G500 G5013 G5027 G5238 G5292 G5322 G5425 G5805 G62900 G6957 G709 G753 G764 G778 G9049
map04971	Gastric acid secretion	34	G1033 G1091 G114 G1151 G13401 G15091 G15328 G17352 G1815 G206 G2104 G2222 G2358 G2412 G2504 G3533 G3618 G3990 G4009 G4051 G4423 G4691 G471 G500 G5013 G5027 G5292 G5322 G5425 G5805 G6204 G709 G764 G9049
map04972	Pancreatic secretion	55	G1033 G108 G11129 G114 G1271 G12913 G13401 G13593 G14351 G14996 G15091 G15328 G15365 G17352 G17568 G17865 G1815 G206 G2104 G21126 G21802 G2199 G2222 G22570 G227 G2358 G2412 G2504 G3132 G343 G3610 G3990 G4009 G4051 G4423 G4570 G4691 G471 G500 G5013 G5027 G5292 G5322 G5348 G5467 G5605 G5682 G5805 G6467 G6983 G7173 G753 G764 G778 G9049
map04973	Carbohydrate digestion and absorption	15	G10238 G1033 G1140 G13401 G15272 G15328 G1682 G1902 G3990 G4009 G4051 G6985 G8660 G8769 G9049
map04974	Protein digestion and absorption	31	G1033 G1058 G12101 G12735 G13401 G13593 G14351 G15328 G1537 G17568 G1812 G1991 G21802 G22570 G24 G24427 G25227 G25742 G2855 G3990 G4009 G4051 G5148 G5252 G5272 G6110 G6750 G6983 G740 G853 G9049
map04975	Fat digestion and absorption	20	G11246 G11562 G12599 G12913 G13293 G14436 G14980 G14996 G17865 G21126 G3132 G3610 G4082 G4545 G5682 G7173 G8196 G9093 G9399 G9887
map04976	Bile secretion	35	G1033 G1151 G12341 G12599 G13401 G15091 G15328 G1537 G1545 G1677 G17352 G1805 G1812 G1815 G206 G2104 G2222 G2358 G3618 G3969 G3990 G4009 G4051 G4691 G471 G500 G5013 G5292 G709 G764 G769 G788 G8181 G8824 G9049
map04977	Vitamin digestion and absorption	8	G11570 G12609 G1354 G16802 G33 G5682 G8175 G9783
map04978	Mineral absorption	18	G1033 G13401 G15328 G1537 G16299 G16384 G1812 G3493 G39192 G3990 G4009 G4051 G4455 G68846 G8396 G8687 G9049 G9416
map05010	Alzheimer's disease	124	G10166 G10590 G10684 G11244 G114 G12171 G12435 G13409 G13510 G13677 G13746 G14215 G14290 G14843 G15659 G17042 G17221 G17699 G17861 G18262 G18389 G18711 G19270 G19292 G20371 G20415 G20547 G20625 G21154 G21478 G2149 G21505 G21506 G21603 G21915 G22079 G22660 G22809 G22986 G2319 G23697 G23726 G23904 G2412 G24221 G24356 G24485 G24640 G24747 G2481 G2504 G25232 G25343 G25507 G25656 G25687 G2637 G2656 G2…
map05012	Parkinson's disease	113	G10061 G10568 G10590 G10684 G11244 G11481 G11950 G12171 G12719 G13324 G13409 G13510 G13677 G14290 G14843 G15172 G15659 G15901 G16198 G16234 G17042 G17221 G17699 G17861 G18262 G18389 G18711 G19270 G20371 G20415 G20547 G20625 G20864 G21154 G2128 G21478 G2149 G21506 G21603 G21915 G22079 G22458 G22660 G22809 G22986 G23296 G23697 G23726 G23904 G24081 G24221 G24356 G24485 G24640 G24747 G25232 G25343 G2…
map05014	Amyotrophic lateral sclerosis (ALS)	21	G10028 G11056 G1247 G12685 G13069 G15159 G15365 G19285 G19400 G2319 G24356 G2481 G3862 G62892 G6467 G8024 G8606 G875 G8911 G942 G962
map05016	Huntington's disease	152	G10061 G10590 G10684 G10991 G11244 G11267 G114 G11834 G12171 G12214 G12685 G12719 G13334 G13409 G13510 G13677 G14290 G14843 G156 G15659 G15712 G16198 G16724 G16883 G17042 G17102 G17221 G17503 G17699 G17861 G18006 G18262 G18389 G18711 G19270 G20079 G20371 G20415 G20547 G20557 G20625 G20864 G2099 G2103 G21154 G2145 G21478 G2149 G21506 G21603 G21622 G21915 G22079 G22660 G22809 G22986 G2319 G23697 G2…
map05020	Prion diseases	18	G1151 G12685 G1461 G1494 G1587 G1644 G17061 G1871 G2789 G2844 G2868 G2914 G3618 G4549 G5033 G648 G709 G8024
map05030	Cocaine addiction	20	G1151 G12107 G2128 G2319 G25620 G26445 G2807 G3618 G3844 G3862 G41676 G42023 G5292 G5585 G5959 G657 G6771 G709 G8218 G9016
map05031	Amphetamine addiction	29	G10572 G1091 G1151 G12107 G1341 G2128 G2319 G2481 G25620 G26445 G2662 G2807 G3618 G3739 G3862 G41676 G42023 G4423 G5292 G5425 G5585 G5959 G657 G6771 G709 G8218 G8606 G8911 G9016
map05032	Morphine addiction	42	G1127 G11453 G1151 G11633 G11648 G1181 G1236 G1268 G1294 G1344 G1372 G13755 G1453 G15091 G17352 G1815 G2072 G2104 G2222 G2358 G27799 G3252 G3320 G3618 G3822 G395 G4255 G4287 G4423 G4691 G4706 G471 G48405 G500 G5013 G5292 G5873 G6397 G6559 G709 G764 G772
map05033	Nicotine addiction	6	G11633 G2319 G3862 G41676 G42023 G48405
map05034	Alcoholism	53	G11453 G11648 G12107 G12454 G12502 G13071 G13169 G1341 G1344 G13495 G1372 G13812 G1672 G1710 G1741 G1871 G2072 G2128 G21586 G2197 G2271 G23066 G2319 G25327 G25620 G26088 G26445 G2662 G2807 G2868 G30097 G3862 G4146 G41676 G42023 G4255 G4287 G4585 G4706 G5292 G5425 G5585 G5688 G6198 G657 G6771 G8131 G8218 G8236 G8247 G9016 G9095 G9958
map05100	Bacterial invasion of epithelial cells	37	G12235 G12502 G12510 G12518 G14775 G15222 G15255 G15365 G156 G1682 G1810 G1873 G1902 G2170 G2389 G28131 G3094 G3227 G3470 G35322 G3695 G3812 G3934 G4049 G4160 G4311 G4406 G4906 G493 G602 G6467 G757 G7763 G7797 G838 G8660 G9812
map05110	Vibrio cholerae infection	43	G1022 G1027 G1043 G11037 G1151 G12235 G12277 G1271 G1868 G18907 G1904 G1932 G19539 G20147 G21026 G2199 G23399 G2358 G24299 G29060 G3525 G3618 G3959 G4372 G4423 G4899 G5292 G5396 G57651 G6378 G67138 G6783 G709 G7328 G764 G7986 G8146 G8394 G8541 G8934 G928 G9330 G9935
map05120	Epithelial cell signaling in Helicobacter pylori infection	49	G10028 G1022 G1027 G1043 G11037 G12435 G1370 G15365 G1626 G1810 G1868 G18907 G1904 G1932 G19539 G20147 G21026 G2170 G2453 G2490 G2516 G2670 G3153 G3443 G3507 G3959 G420 G4372 G4899 G529 G5315 G5396 G57651 G5915 G5959 G6378 G6467 G6783 G7328 G7763 G7986 G8146 G842 G8541 G8934 G928 G9354 G9555 G9935
map05130	Pathogenic Escherichia coli infection	30	G10828 G12235 G12518 G12694 G12812 G13162 G13649 G14253 G15222 G15255 G16197 G1810 G1873 G20238 G20239 G2170 G28131 G28244 G3695 G3812 G3934 G4049 G4160 G4625 G6443 G7778 G838 G8400 G9517 G9812
map05131	Shigellosis	33	G10028 G12235 G12236 G12510 G12518 G12806 G14645 G15222 G15255 G15365 G1810 G1873 G20654 G2170 G2453 G2490 G2516 G2670 G28131 G2868 G3032 G3227 G3470 G3695 G3812 G3934 G4049 G4160 G602 G6467 G7763 G7778 G9812
map05132	Salmonella infection	42	G1000 G10028 G10828 G11 G12235 G12236 G12518 G15222 G15255 G15365 G1793 G1810 G2170 G21737 G22428 G2453 G2516 G2525 G25308 G2610 G2670 G2753 G28131 G2868 G2930 G2937 G314 G3812 G3934 G3970 G5714 G5959 G6190 G6336 G6433 G6443 G6467 G7338 G928 G950 G9812 G9844
map05133	Pertussis	18	G10028 G10828 G1873 G21737 G22428 G2453 G2516 G25308 G2670 G2868 G3108 G4049 G5425 G5959 G59690 G6007 G6443 G8098
map05134	Legionellosis	22	G10793 G10828 G11973 G13384 G21737 G22428 G23399 G24356 G25308 G2915 G3525 G4215 G50366 G601 G6298 G6443 G6534 G6743 G7132 G7244 G8419 G962
map05140	Leishmaniasis	16	G10028 G1063 G10828 G13850 G1873 G21737 G22428 G2250 G25308 G2868 G3108 G4049 G5959 G6443 G7616 G8098
map05142	Chagas disease (American trypanosomiasis)	46	G10028 G10828 G1344 G1370 G1372 G1626 G1682 G1902 G2012 G2104 G21737 G2222 G22428 G2412 G2453 G2490 G2504 G2516 G25308 G2602 G2670 G2868 G2874 G3017 G3108 G4287 G440 G471 G500 G5027 G5292 G5322 G5790 G5805 G5959 G6443 G6720 G6867 G6884 G6985 G7005 G7771 G7847 G8098 G8660 G9659
map05143	African trypanosomiasis	9	G21737 G22428 G2412 G2504 G25308 G4423 G5027 G5322 G5805
map05144	Malaria	9	G10828 G14838 G21737 G22428 G2309 G25308 G2698 G6443 G9093
map05145	Toxoplasmosis	40	G10028 G1063 G10828 G12719 G13069 G1344 G1372 G13850 G16198 G1682 G1873 G1902 G20864 G21737 G22 G22428 G2250 G24356 G2453 G2490 G2516 G25308 G2670 G2868 G3108 G4049 G4287 G5180 G5540 G577 G5866 G6443 G648 G6743 G6985 G7132 G7616 G8098 G8660 G8950
map05146	Amoebiasis	45	G1058 G10828 G1151 G11795 G12101 G12556 G1296 G13042 G13187 G13217 G14377 G1682 G1902 G2104 G21227 G22 G2222 G24 G2412 G2504 G3470 G3516 G3618 G3970 G4423 G4574 G471 G4763 G493 G4978 G500 G5027 G5292 G5322 G577 G5805 G6443 G648 G6714 G709 G740 G757 G8660 G913 G9882
map05152	Tuberculosis	59	G10028 G1022 G1027 G1043 G1063 G10828 G1091 G11037 G1296 G13126 G13386 G13869 G15134 G16069 G16253 G1668 G1729 G18222 G18420 G19221 G19871 G20080 G20147 G20601 G2099 G2103 G2145 G2169 G21737 G22428 G22861 G24356 G2453 G2481 G2516 G25308 G2670 G2868 G3108 G3590 G3787 G3970 G4428 G4899 G5425 G6443 G6783 G688 G6985 G7244 G7328 G7763 G8098 G8146 G8541 G8606 G8911 G962 G9935
map05160	Hepatitis C	36	G10028 G10335 G10683 G13169 G13495 G14174 G15060 G1672 G1682 G1710 G1715 G1741 G1902 G2012 G2453 G2490 G2516 G2602 G2637 G2670 G2868 G2916 G3047 G440 G4585 G4910 G529 G5636 G5790 G6985 G8098 G8236 G8363 G8384 G8660 G9294
map05161	Hepatitis B	56	G10828 G11037 G11910 G13169 G13495 G1370 G1435 G15099 G1626 G1682 G1715 G1742 G1871 G1902 G19713 G2099 G2103 G2145 G21737 G22428 G23534 G24356 G2453 G2490 G2516 G25308 G26445 G2670 G2807 G2868 G4090 G4205 G4423 G4585 G5139 G5202 G5280 G5608 G5859 G5959 G6443 G657 G6720 G6867 G6985 G7412 G7724 G7763 G8130 G8258 G8274 G8384 G8476 G8660 G9016 G962
map05162	Measles	37	G1063 G10828 G11114 G13413 G14579 G15060 G16556 G1682 G17645 G18144 G1902 G19084 G21737 G22428 G2250 G2502 G25308 G2599 G2637 G2916 G3047 G3108 G4205 G5636 G6348 G6443 G6743 G6985 G7132 G7412 G7616 G8098 G8130 G8363 G8384 G8660 G8881
map05164	Influenza A	69	G10028 G10075 G10137 G10512 G1063 G10828 G12213 G12235 G13069 G13593 G1370 G14351 G15060 G1626 G1655 G16731 G1682 G1715 G17568 G1871 G18928 G1902 G2099 G2103 G2145 G21737 G21802 G22428 G22570 G24356 G2453 G2475 G2490 G2516 G25308 G2637 G26434 G2670 G2740 G2868 G2916 G3038 G3047 G3108 G4903 G4975 G5022 G5143 G5246 G5436 G551 G5636 G5737 G5959 G6443 G6743 G6825 G6983 G6985 G7132 G8285 G8363 G8384 G…
map05166	HTLV-I infection	127	G10061 G10075 G10132 G10146 G10796 G10991 G11092 G11444 G1151 G11703 G12286 G12460 G12994 G13334 G13564 G13633 G1370 G14957 G15063 G15091 G15099 G15117 G15386 G1542 G15749 G1626 G1655 G1682 G16883 G17061 G17102 G17143 G17352 G1742 G17618 G17647 G1815 G1902 G19191 G19713 G2099 G2103 G2104 G2145 G2222 G2281 G23534 G2358 G24107 G2453 G2481 G2490 G25 G2502 G2516 G26139 G26445 G26623 G2670 G2797 G28 G…
map05168	Herpes simplex infection	88	G10013 G10020 G10316 G10602 G1063 G10991 G12025 G12398 G13027 G13132 G13334 G1341 G13850 G1448 G14796 G14973 G15060 G15146 G15288 G15891 G16556 G16883 G17102 G1715 G17399 G177 G180 G18518 G19084 G1973 G2099 G2103 G2145 G21482 G21645 G21737 G21784 G22428 G2250 G2287 G2308 G2340 G24356 G2453 G2475 G2490 G2494 G2516 G25308 G2538 G2599 G2614 G2637 G2662 G2670 G28082 G2845 G3084 G3134 G3443 G3544 G360…
map05169	Epstein-Barr virus infection	116	G10028 G10149 G10557 G10662 G10895 G10991 G1151 G11707 G11926 G12100 G12845 G13069 G13334 G13664 G1370 G1379 G13850 G14073 G14112 G1435 G14467 G14478 G14818 G14957 G15146 G15288 G15712 G1626 G1655 G16556 G1662 G16724 G1682 G16883 G16965 G17102 G17399 G1742 G177 G17862 G180 G18633 G1902 G19084 G1932 G19608 G20557 G2099 G2103 G21227 G2141 G2145 G2197 G2250 G2316 G23804 G2444 G2453 G2483 G2490 G2516…
map05200	Pathways in cancer	124	G10132 G10368 G10373 G1040 G11575 G12150 G12460 G12510 G13169 G1336 G13495 G1430 G15365 G1671 G1672 G1682 G1710 G17399 G1741 G1742 G1758 G17681 G181 G1810 G1871 G1873 G1902 G19135 G1932 G19713 G2099 G2103 G2145 G2170 G22 G22220 G2317 G23534 G2389 G24 G24356 G2447 G2453 G2490 G2516 G2670 G2692 G2737 G27645 G2779 G28 G2868 G2916 G3047 G30704 G3094 G3428 G3435 G3706 G4049 G4090 G4205 G4423 G4518 G45…
map05202	Transcriptional misregulation in cancer	66	G10134 G1015 G11623 G12 G1225 G1242 G12996 G13775 G1443 G14476 G14607 G16785 G17178 G1742 G18065 G1833 G18903 G2021 G20369 G2053 G2142 G21586 G2253 G2275 G23066 G2410 G2502 G2534 G2589 G27029 G2851 G2976 G3350 G3466 G3473 G3488 G3548 G358 G4307 G4318 G4441 G46500 G4742 G493 G4957 G5034 G5056 G5742 G6183 G66422 G67964 G691 G699 G708 G746 G757 G7721 G789 G7959 G8131 G8369 G8531 G8540 G8881 G9095 G9…
map05203	Viral carcinogenesis	101	G10146 G10796 G10991 G11212 G1151 G11667 G11910 G12551 G12645 G12845 G13071 G13169 G13334 G13495 G1379 G13812 G139 G143 G1435 G14775 G15146 G15288 G15365 G1682 G16883 G17102 G17399 G17647 G177 G17925 G180 G1810 G18633 G1902 G208 G2099 G2103 G2145 G2170 G2197 G2271 G2502 G26088 G263 G26445 G2807 G2868 G295 G30097 G30161 G346 G3532 G3618 G3640 G4031 G4124 G4156 G4205 G4253 G429 G444 G4585 G4673 G47…
map05204	Chemical carcinogenesis	36	G10294 G10770 G10986 G11028 G11033 G11364 G12348 G12993 G13151 G1336 G14616 G16092 G20176 G2026 G20527 G2062 G20736 G21216 G21660 G22463 G24412 G24765 G41307 G49979 G5039 G52071 G5440 G5570 G5895 G7936 G7992 G8106 G8250 G8839 G9744 G9903
map05210	Colorectal cancer	31	G15365 G1682 G1742 G1871 G1902 G24356 G2447 G2453 G2516 G2670 G28 G2868 G2916 G3047 G3435 G4090 G4518 G4585 G4945 G5729 G5959 G6467 G6720 G6867 G6985 G7847 G8274 G838 G8476 G8492 G8660
map05211	Renal cell carcinoma	42	G10368 G1040 G11129 G12510 G13169 G13191 G1336 G13495 G15365 G161 G1672 G1682 G1710 G1741 G1758 G17681 G1810 G1871 G1902 G19135 G2099 G2103 G2145 G2170 G2692 G2737 G2868 G3153 G3443 G4585 G4660 G5736 G5959 G6467 G6985 G7489 G8181 G8236 G8660 G8824 G9354 G9555
map05212	Pancreatic cancer	28	G11575 G15365 G1682 G1810 G1871 G1902 G19713 G2170 G23534 G2453 G2490 G2516 G2670 G2868 G4090 G4585 G4680 G529 G5780 G6467 G6720 G6867 G6985 G7412 G7825 G7847 G8224 G8660
map05213	Endometrial cancer	29	G13169 G13495 G1672 G1682 G1710 G1741 G1742 G1871 G1902 G2551 G28 G2868 G2916 G3047 G3094 G3435 G4585 G4945 G5139 G529 G5608 G5729 G5859 G6985 G7797 G8236 G838 G8492 G8660
map05214	Glioma	27	G1091 G12502 G13169 G13495 G1672 G1682 G1710 G1741 G181 G1871 G1902 G1932 G19713 G23534 G2868 G4423 G4585 G473 G5139 G529 G5425 G5608 G5859 G6985 G7412 G8236 G8660
map05215	Prostate cancer	38	G13169 G13495 G1430 G1672 G1682 G1710 G1741 G181 G1871 G1902 G19713 G2099 G2103 G2145 G23534 G2490 G2551 G26445 G2807 G2868 G2916 G3047 G3435 G4585 G473 G5139 G529 G5608 G5859 G6129 G6312 G657 G6985 G8130 G8236 G838 G8492 G8660
map05216	Thyroid cancer	9	G10373 G1742 G1871 G2868 G3435 G4585 G509 G838 G8492
map05217	Basal cell carcinoma	21	G10132 G12150 G12460 G1671 G2779 G28 G2916 G3047 G3428 G3435 G3706 G476 G4765 G4945 G6945 G7024 G7859 G7870 G8017 G838 G8492
map05218	Melanoma	16	G1682 G1871 G1902 G19713 G23534 G2868 G4585 G5139 G529 G5608 G5859 G64867 G69780 G6985 G7412 G8660
map05219	Bladder cancer	10	G1742 G1871 G19713 G23534 G2868 G3654 G3919 G4585 G529 G7412
map05220	Chronic myeloid leukemia	35	G12502 G12510 G13169 G13495 G1672 G1682 G1710 G1741 G1742 G1871 G1902 G19713 G2317 G23534 G2389 G2490 G2868 G3443 G4090 G4205 G4585 G4906 G6720 G6867 G6985 G7412 G7594 G7778 G8236 G8660 G869 G872 G9095 G9354 G9555
map05221	Acute myeloid leukemia	22	G13169 G13495 G1672 G1682 G1710 G1741 G1742 G181 G1871 G1902 G2490 G2868 G3435 G3938 G4205 G4585 G46500 G473 G6985 G8236 G8492 G8660
map05222	Small cell lung cancer	34	G1682 G17399 G1742 G1873 G1902 G19713 G22 G22220 G23534 G24 G24356 G2490 G27645 G30704 G4049 G493 G5139 G5180 G5540 G5608 G5742 G577 G5859 G5866 G6349 G648 G6985 G7412 G757 G8098 G8130 G8660 G8950 G962
map05223	Non-small cell lung cancer	20	G13169 G13495 G1672 G1682 G1710 G1741 G1871 G1902 G1932 G19713 G23534 G2551 G2868 G4423 G4585 G529 G6985 G7412 G8236 G8660
map05322	Systemic lupus erythematosus	16	G16828 G21586 G23066 G2319 G25327 G26088 G2831 G30097 G31703 G32482 G6198 G735 G8131 G8247 G9077 G913
map05323	Rheumatoid arthritis	33	G1015 G1022 G1027 G1043 G10828 G11037 G1868 G18907 G1904 G19539 G20147 G21026 G3959 G4372 G4899 G5396 G57651 G5959 G6164 G6378 G6443 G66422 G6783 G691 G699 G70295 G708 G7328 G7986 G8146 G8541 G8934 G9935
map05340	Primary immunodeficiency	14	G11294 G11750 G11862 G12559 G13138 G13617 G14005 G14527 G15684 G16494 G18464 G4871 G5421 G6805
map05410	Hypertrophic cardiomyopathy (HCM)	22	G10007 G108 G12102 G12235 G132 G13304 G13855 G15180 G1873 G1918 G19963 G227 G2299 G27462 G2874 G3017 G4049 G4638 G6884 G7005 G7771 G9432
map05412	Arrhythmogenic right ventricular cardiomyopathy (ARVC)	15	G10007 G108 G12102 G12235 G1873 G1918 G227 G2299 G27462 G3094 G3435 G4049 G838 G8492 G913
map05414	Dilated cardiomyopathy	29	G10007 G108 G1151 G12102 G12235 G13304 G13855 G15091 G15180 G17352 G1815 G1873 G1918 G19963 G2104 G2222 G227 G2299 G2358 G27462 G3618 G4049 G4691 G471 G500 G5013 G5292 G709 G764
map05416	Viral myocarditis	14	G10007 G12235 G13015 G15365 G1918 G2299 G24356 G27462 G315 G363 G392 G461 G6467 G7778
