# Supplementary material for: Transcriptome Characterization of Dendrolimus punctatus and Expression Profiles at Different Developmental Stages
Source: PLoS One. 2016 Aug 25;11(8):e0161667. doi: 10.1371/journal.pone.0161667 (PMC4999207; doi:10.1371/journal.pone.0161667)
Supplement: S3 Table — (XLSX) [file pone.0161667.s003.xlsx]

## Sheet: Sheet1
S3 Table. The unigenes mapped in each DGE library of developmental stage.
Gene ID	egg	larva	pupae	adult	nr	swissprot	trembl	cog	GO	ipr	kegg
G0	29.2785	49.4774	28.1608	44.5874	hypothetical protein KGM_13458 [Danaus plexippus]	Twitchin OS=Caenorhabditis elegans GN=unc-22 PE=1 SV=3	Uncharacterized protein OS=Danaus plexippus GN=KGM_13458 PE=4 SV=1	COG0515|Serine/threonine protein kinase|RTKL|General function prediction only ; Signal transduction mechanisms ; Transcription ; Replication, recombination and repair ;	GO:0004672; protein kinase activity; Molecular Function GO:0004674; protein serine/threonine kinase activity; Molecular Function GO:0005515; protein binding; Molecular Function GO:0005524; ATP binding; Molecular Function GO:0006468; protein phosphorylation; Biological Process GO:0016772; transferase activity, transferring phosphorus-containing groups; Molecular Function	IPR000719; Protein kinase domain IPR002290; Serine/threonine- / dual specificity protein kinase, catalytic domain IPR003598; Immunoglobulin subtype 2 IPR003599; Immunoglobulin subtype IPR003961; Fibronectin, type III IPR007110; Immunoglobulin-like domain IPR008271; Serine/threonine-protein kinase, active site IPR011009; Protein kinase-like domain IPR013098; Immunoglobulin I-set IPR013783; Immunog…	NA
G1	29.0629	48.7244	27.9629	45.0537	hypothetical protein KGM_13458 [Danaus plexippus]	Twitchin OS=Caenorhabditis elegans GN=unc-22 PE=1 SV=3	Uncharacterized protein OS=Danaus plexippus GN=KGM_13458 PE=4 SV=1	COG0515|Serine/threonine protein kinase|RTKL|General function prediction only ; Signal transduction mechanisms ; Transcription ; Replication, recombination and repair ;	GO:0004672; protein kinase activity; Molecular Function GO:0004674; protein serine/threonine kinase activity; Molecular Function GO:0005515; protein binding; Molecular Function GO:0005524; ATP binding; Molecular Function GO:0006468; protein phosphorylation; Biological Process GO:0016772; transferase activity, transferring phosphorus-containing groups; Molecular Function	IPR000719; Protein kinase domain IPR002290; Serine/threonine- / dual specificity protein kinase, catalytic domain IPR003598; Immunoglobulin subtype 2 IPR003599; Immunoglobulin subtype IPR003961; Fibronectin, type III IPR007110; Immunoglobulin-like domain IPR008271; Serine/threonine-protein kinase, active site IPR011009; Protein kinase-like domain IPR013098; Immunoglobulin I-set IPR013783; Immunog…	NA
G10	3.88738	3.50483	4.58356	10.2068	PREDICTED: uncharacterized protein LOC101742695 [Bombyx mori]	Zinc finger protein 462 OS=Homo sapiens GN=ZNF462 PE=1 SV=3	Uncharacterized protein OS=Bombyx mori PE=4 SV=1	NA	GO:0046872; metal ion binding; Molecular Function	IPR007087; Zinc finger, C2H2 IPR015880; Zinc finger, C2H2-like	NA
G100	7.50686	6.65762	5.72634	19.0933	hypothetical protein KGM_04185 [Danaus plexippus]	Putative leucine-rich repeat-containing protein DDB_G0290503 OS=Dictyostelium discoideum GN=DDB_G0290503 PE=4 SV=1	Uncharacterized protein OS=Danaus plexippus GN=KGM_04185 PE=4 SV=1	COG0419|ATPase involved in DNA repair|L|Replication, recombination and repair ;	NA	IPR019528; Pericentrin/AKAP-450 centrosomal targeting domain	NA
G1000	21.9967	9.52178	6.58299	20.6744	PREDICTED: filamin-C-like [Bombyx mori]	Filamin-A OS=Drosophila melanogaster GN=cher PE=1 SV=2	Uncharacterized protein OS=Bombyx mori PE=4 SV=1	COG5069|Ca2+-binding actin-bundling protein fimbrin/plastin (EF-Hand superfamily)|Z|Cytoskeleton ;	GO:0003779; actin binding; Molecular Function GO:0005515; protein binding; Molecular Function	IPR001298; Filamin/ABP280 repeat IPR001589; Actinin-type, actin-binding, conserved site IPR001715; Calponin homology domain IPR013783; Immunoglobulin-like fold IPR014756; Immunoglobulin E-set IPR017868; Filamin/ABP280 repeat-like	K04437 FLNA; filamin K04437 Environmental Information Processing; Signal transduction; MAPK signaling pathway [PATH:ko04010] Cellular Processes; Cell communication; Focal adhesion [PATH:ko04510] Human Diseases; Cancers; Proteoglycans in cancer [PATH:ko05205] Human Diseases; Infectious diseases; Salmonella infection [PATH:ko05132]
G10000	14.0315	4.78479	13.3116	11.3874	sphingosine-1-phosphate phosphohydrolase [Aedes aegypti] gb|EAT37263.1| AAEL010728-PA [Aedes aegypti]	Sphingosine-1-phosphate phosphatase 1 OS=Rattus norvegicus GN=Sgpp1 PE=2 SV=2	Uncharacterized protein OS=Bombyx mori PE=4 SV=1	COG0671|Membrane-associated phospholipid phosphatase|I|Lipid transport and metabolism ;	GO:0003824; catalytic activity; Molecular Function GO:0016020; membrane; Cellular Component	IPR000326; Phosphatidic acid phosphatase type 2/haloperoxidase	K04716 SGPP1; sphingosine-1-phosphate phosphatase 1 [EC:3.1.3.-] [EC:3.1.3.-] Metabolism; Lipid metabolism; Sphingolipid metabolism [PATH:ko00600]
G10001	7.41849	17.3196	0.464359	0.30099	PREDICTED: uncharacterized protein LOC101743675 [Bombyx mori]	NA	Uncharacterized protein OS=Bombyx mori GN=Bmo.6856 PE=4 SV=1	NA	GO:0016772; transferase activity, transferring phosphorus-containing groups; Molecular Function	IPR004119; Protein of unknown function DUF227 IPR011009; Protein kinase-like domain IPR015897; CHK kinase-like	NA
G10002	4.70544	5.32392	5.49491	6.22046	hypothetical protein KGM_02455 [Danaus plexippus]	Peptidyl-prolyl cis-trans isomerase FKBP6 OS=Mus musculus GN=Fkbp6 PE=2 SV=1	Uncharacterized protein OS=Danaus plexippus GN=KGM_02455 PE=4 SV=1	NA	GO:0005515; protein binding; Molecular Function GO:0006457; protein folding; Biological Process	IPR001179; Peptidyl-prolyl cis-trans isomerase, FKBP-type, domain IPR011990; Tetratricopeptide-like helical IPR013026; Tetratricopeptide repeat-containing domain IPR019734; Tetratricopeptide repeat IPR023566; Peptidyl-prolyl cis-trans isomerase, FKBP-type	K09572
G10003	2.37392	4.51522	2.2444	2.15709	NA
G10004	9.28371	13.3435	24.5336	5.31749	NA
G10005	24.0783	12.6696	0.0773931	0	alpha amylase precursor [Bombyx mori] gb|ACJ49024.1| alpha amylase [Bombyx mori]	Maltase A1 OS=Drosophila melanogaster GN=Mal-A1 PE=2 SV=2	Alpha amylase OS=Bombyx mori GN=LOC100500759 PE=2 SV=1	COG0366|Glycosidases|G|Carbohydrate transport and metabolism ;	GO:0003824; catalytic activity; Molecular Function GO:0005975; carbohydrate metabolic process; Biological Process GO:0043169; cation binding; Molecular Function	IPR006047; Glycosyl hydrolase, family 13, catalytic domain IPR006589; Glycosyl hydrolase, family 13, subfamily, catalytic domain IPR013780; Glycosyl hydrolase, family 13, all-beta IPR013781; Glycoside hydrolase, catalytic domain IPR015902; Glycoside hydrolase, family 13 IPR017853; Glycoside hydrolase, superfamily	K01187 malZ; alpha-glucosidase [EC:3.2.1.20] [EC:3.2.1.20] Metabolism; Carbohydrate metabolism; Galactose metabolism [PATH:ko00052] Metabolism; Carbohydrate metabolism; Starch and sucrose metabolism [PATH:ko00500]
G10006	1.95	3.97609	1.39308	2.70891	NA
G10007	3.39131	5.4587	2.01222	1.55511	putative beta-sarcoglycan [Danaus plexippus]	Beta-sarcoglycan OS=Oryctolagus cuniculus GN=SGCB PE=1 SV=1	Putative beta-sarcoglycan OS=Danaus plexippus GN=KGM_01616 PE=4 SV=1	NA	GO:0007517; muscle organ development; Biological Process GO:0016012; sarcoglycan complex; Cellular Component GO:0016021; integral component of membrane; Cellular Component	IPR006875; Sarcoglycan complex subunit protein IPR027659; Beta-sarcoglycan	K12566 SGCB; beta-sarcoglycan K12566 Human Diseases; Cardiovascular diseases; Hypertrophic cardiomyopathy (HCM) [PATH:ko05410] Human Diseases; Cardiovascular diseases; Arrhythmogenic right ventricular cardiomyopathy (ARVC) [PATH:ko05412] Human Diseases; Cardiovascular diseases; Dilated cardiomyopathy (DCM) [PATH:ko05414] Human Diseases; Cardiovascular diseases; Viral myocarditis [PATH:ko05416]
G10008	2.79783	2.56087	3.17312	3.41122	PREDICTED: tafazzin homolog [Bombyx mori]	Tafazzin homolog OS=Drosophila melanogaster GN=Taz PE=2 SV=2	Uncharacterized protein OS=Bombyx mori PE=4 SV=1	NA	NA	IPR000872; Tafazzin	NA
G10009	2.28913	2.15652	7.73931	2.90957	NA
G1001	11.2096	6.37983	8.01528	5.606	hypothetical protein KGM_21438 [Danaus plexippus]	Receptor-type tyrosine-protein phosphatase N2 OS=Mus musculus GN=Ptprn2 PE=1 SV=2	Uncharacterized protein OS=Danaus plexippus GN=KGM_21438 PE=4 SV=1	COG5599|Protein tyrosine phosphatase|T|Signal transduction mechanisms ;	GO:0004725; protein tyrosine phosphatase activity; Molecular Function GO:0006470; protein dephosphorylation; Biological Process GO:0016311; dephosphorylation; Biological Process GO:0016791; phosphatase activity; Molecular Function	IPR000242; Protein-tyrosine phosphatase, receptor/non-receptor type IPR000387; Protein-tyrosine/Dual specificity phosphatase IPR003595; Protein-tyrosine phosphatase, catalytic IPR016130; Protein-tyrosine phosphatase, active site IPR021613; Protein-tyrosine phosphatase receptor IA-2	K07817 PTPRN; receptor-type tyrosine-protein phosphatase N [EC:3.1.3.48] [EC:3.1.3.48] Human Diseases; Endocrine and metabolic diseases; Type I diabetes mellitus [PATH:ko04940]
G10010	6.61666	11.3279	1.93588	24.1927	cytochrome P450 [Bombyx mori] dbj|BAM73807.1| cytochrome P450 [Bombyx mori]	Cytochrome P450 4d2 OS=Drosophila melanogaster GN=Cyp4d2 PE=2 SV=2	Cytochrome P450 OS=Bombyx mori GN=CYP4L6 PE=2 SV=1	COG2124|Cytochrome P450|Q|Secondary metabolites biosynthesis, transport and catabolism ;	GO:0005506; iron ion binding; Molecular Function GO:0016705; oxidoreductase activity, acting on paired donors, with incorporation or reduction of molecular oxygen; Molecular Function GO:0020037; heme binding; Molecular Function GO:0055114; oxidation-reduction process; Biological Process	IPR001128; Cytochrome P450 IPR002401; Cytochrome P450, E-class, group I IPR017972; Cytochrome P450, conserved site	K15001
G10011	10.1371	6.4731	10.2215	17.1156	NA
G10012	4.45352	2.96684	2.6328	6.07327	PREDICTED: methyltransferase-like protein 16-like isoform X1 [Bombyx mori]	Methyltransferase-like protein 16 OS=Gallus gallus GN=METTL16 PE=2 SV=1	Putative methyltransferase 10 domain containing OS=Danaus plexippus GN=KGM_20765 PE=4 SV=1	COG3129|Predicted SAM-dependent methyltransferase|R|General function prediction only ;	GO:0008168; methyltransferase activity; Molecular Function	IPR010286; Ribosomal RNA large subunit methyltransferase F-like IPR017182; S-adenosyl-L-methionine dependent methyltransferase, Mett10D, predicted	K11393
G10014	27.0604	51.8522	29.7352	18.9727	phosphoserine aminotransferase [Antheraea pernyi]	Probable phosphoserine aminotransferase OS=Drosophila melanogaster GN=CG11899 PE=2 SV=1	Phosphoserine aminotransferase OS=Antheraea pernyi PE=2 SV=1	COG1932|Phosphoserine aminotransferase|HE|Coenzyme transport and metabolism ; Amino acid transport and metabolism ;	GO:0003824; catalytic activity; Molecular Function GO:0004648; O-phospho-L-serine:2-oxoglutarate aminotransferase activity; Molecular Function GO:0006564; L-serine biosynthetic process; Biological Process GO:0008152; metabolic process; Biological Process GO:0030170; pyridoxal phosphate binding; Molecular Function	IPR000192; Aminotransferase, class V/Cysteine desulfurase IPR003248; Phosphoserine aminotransferase, subgroup IPR015421; Pyridoxal phosphate-dependent transferase, major region, subdomain 1 IPR015422; Pyridoxal phosphate-dependent transferase, major region, subdomain 2 IPR015424; Pyridoxal phosphate-dependent transferase IPR020578; Aminotransferase class-V pyridoxal-phosphate binding site IPR0222…	K00831 serC, PSAT1; phosphoserine aminotransferase [EC:2.6.1.52] [EC:2.6.1.52] Metabolism; Overview; Carbon metabolism [PATH:ko01200] Metabolism; Overview; Biosynthesis of amino acids [PATH:ko01230] Metabolism; Energy metabolism; Methane metabolism [PATH:ko00680] Metabolism; Amino acid metabolism; Glycine, serine and threonine metabolism [PATH:ko00260] Metabolism; Metabolism of cofactors and vita…
G10015	0	2.69713	1.08409	0	PREDICTED: uncharacterized protein LOC101737984 [Bombyx mori]	NA	Uncharacterized protein OS=Bombyx mori GN=Bmo.5579 PE=4 SV=1	NA	NA	IPR011042; Six-bladed beta-propeller, TolB-like	NA
G10016	6.27734	30.8147	16.3389	7.42846	NA
G10017	3.64764	4.45026	2.4005	2.76058	NA
G10018	29.2819	61.9328	18.2072	27.9724	NA
G10019	2.12188	1.28183	12.6288	7.53295	PREDICTED: protein enabled-like [Bombyx mori]	Protein enabled OS=Drosophila melanogaster GN=ena PE=1 SV=4	Putative vasodilator-stimulated phosphoprotein OS=Danaus plexippus GN=KGM_13213 PE=4 SV=1	NA	NA	IPR000697; WH1/EVH1 IPR011993; Pleckstrin homology-like domain	K05746 ENAH, MENA; enabled K05746 Cellular Processes; Cell motility; Regulation of actin cytoskeleton [PATH:ko04810]
G1002	2.32429	3.35911	2.45236	26.6478	PREDICTED: similar to protease, reverse transcriptase, ribonuclease H, integrase [Tribolium castaneum]	Retrovirus-related Pol polyprotein from transposon 412 OS=Drosophila melanogaster GN=POL PE=4 SV=1	Putative uncharacterized protein OS=Tribolium castaneum GN=TcasGA2_TC001735 PE=4 SV=1	COG2801|Transposase and inactivated derivatives|L|Replication, recombination and repair ;	GO:0003676; nucleic acid binding; Molecular Function GO:0003677; DNA binding; Molecular Function GO:0003723; RNA binding; Molecular Function GO:0003964; RNA-directed DNA polymerase activity; Molecular Function GO:0006278; RNA-dependent DNA replication; Biological Process GO:0015074; DNA integration; Biological Process	IPR000477; Reverse transcriptase IPR001584; Integrase, catalytic core IPR012337; Ribonuclease H-like domain IPR017956; AT hook, DNA-binding motif	NA
G10021	3.77695	2.36127	5.96577	8.33647	hypothetical protein KGM_10560 [Danaus plexippus]	Macoilin-1 OS=Danio rerio GN=tmem57a PE=2 SV=1	Uncharacterized protein OS=Danaus plexippus GN=KGM_10560 PE=4 SV=1	NA	GO:0016021; integral component of membrane; Cellular Component	IPR019130; Macoilin	NA
G10022	3.09795	2.02395	3.17658	3.36472	PREDICTED: sequestosome-1-like [Apis florea]	Sequestosome-1 OS=Mus musculus GN=Sqstm1 PE=1 SV=1	Sequestosome-1 OS=Apis cerana GN=ACCB09722 PE=2 SV=1	NA	GO:0008270; zinc ion binding; Molecular Function	IPR000433; Zinc finger, ZZ-type	NA
G10023	4.79545	3.37325	4.57118	2.71186	NA
G10024	12.3918	6.67903	3.48649	8.18581	NA
G10025	2.80088	3.10339	1.70451	0.853735	NA
G10026	12.4835	2.16006	7.36439	31.0527	PREDICTED: trichohyalin-like [Bombyx mori]	Probable DNA double-strand break repair Rad50 ATPase OS=Aquifex aeolicus (strain VF5) GN=rad50 PE=3 SV=1	Uncharacterized protein OS=Danaus plexippus GN=KGM_01412 PE=4 SV=1	COG0419|ATPase involved in DNA repair|L|Replication, recombination and repair ;	NA	NA	NA
G10027	2.88733	5.06263	2.7132	5.07496	PREDICTED: transmembrane protein 165-like [Nasonia vitripennis]	Transmembrane protein 165 OS=Rattus norvegicus GN=Tmem165 PE=2 SV=1	Uncharacterized protein OS=Nasonia vitripennis PE=4 SV=1	COG2119|Predicted membrane protein|S|Function unknown ;	GO:0016020; membrane; Cellular Component	IPR001727; Uncharacterised protein family UPF0016	NA
G10028	11.9315	9.58525	9.53494	9.69769	p38 map kinase [Bombyx mori] dbj|BAE46743.1| p38 map kinase [Bombyx mori]	Mitogen-activated protein kinase 14B OS=Drosophila melanogaster GN=p38b PE=1 SV=1	p38 map kinase OS=Bombyx mori GN=p38 MAPK PE=2 SV=1	COG0515|Serine/threonine protein kinase|RTKL|General function prediction only ; Signal transduction mechanisms ; Transcription ; Replication, recombination and repair ;	GO:0004672; protein kinase activity; Molecular Function GO:0004707; MAP kinase activity; Molecular Function GO:0005524; ATP binding; Molecular Function GO:0006468; protein phosphorylation; Biological Process GO:0016772; transferase activity, transferring phosphorus-containing groups; Molecular Function	IPR000719; Protein kinase domain IPR002290; Serine/threonine- / dual specificity protein kinase, catalytic domain IPR003527; Mitogen-activated protein (MAP) kinase, conserved site IPR008352; Mitogen-activated protein (MAP) kinase, p38 IPR011009; Protein kinase-like domain IPR017441; Protein kinase, ATP binding site	K04441 P38; p38 MAP kinase [EC:2.7.11.24] [EC:2.7.11.24] Environmental Information Processing; Signal transduction; Rap1 signaling pathway [PATH:ko04015] Environmental Information Processing; Signal transduction; MAPK signaling pathway [PATH:ko04010] Environmental Information Processing; Signal transduction; MAPK signaling pathway - yeast [PATH:ko04011] Environmental Information Processing; Signa…
G10029	4.07623	2.49756	12.3257	0.251236	NA
G1003	0.90715	1.27389	2.42905	4.40135	hypothetical protein KGM_14990 [Danaus plexippus]	CLIP-associating protein OS=Drosophila melanogaster GN=chb PE=1 SV=1	Uncharacterized protein OS=Danaus plexippus GN=KGM_14990 PE=4 SV=1	NA	GO:0005488; binding; Molecular Function	IPR011989; Armadillo-like helical IPR016024; Armadillo-type fold IPR024395; CLASP N-terminal domain	K16578
G10030	2.08058	3.17258	0.23256	1.55766	PREDICTED: uncharacterized protein LOC101739641 [Bombyx mori]	Glutamate-rich protein 2 OS=Homo sapiens GN=ERICH2 PE=2 SV=1	Uncharacterized protein OS=Bombyx mori PE=4 SV=1	NA	NA	IPR026703; Glutamate-rich protein 2	NA
G10031	2.71749	17.618	2.17056	8.34102	hypothetical protein KGM_18224 [Danaus plexippus]	Carbonic anhydrase-related protein 10 OS=Pongo abelii GN=CA10 PE=2 SV=1	Uncharacterized protein OS=Danaus plexippus GN=KGM_18224 PE=4 SV=1	COG3338|Carbonic anhydrase|P|Inorganic ion transport and metabolism ;	GO:0004089; carbonate dehydratase activity; Molecular Function GO:0005576; extracellular region; Cellular Component GO:0008270; zinc ion binding; Molecular Function	IPR001148; Alpha carbonic anhydrase IPR018347; Carbonic anhydrase, CAH2-like, metazoa IPR023561; Carbonic anhydrase, alpha-class	NA
G10032	4.71315	7.22269	5.03879	9.39621	ADP-ribosylation factor-like protein [Bombyx mori] gb|ABD36185.1| ADP-ribosylation factor-like protein [Bombyx mori]	ADP-ribosylation factor-like protein 8 OS=Drosophila melanogaster GN=Gie PE=1 SV=1	ADP-ribosylation factor-like protein OS=Bombyx mori GN=LOC692858 PE=2 SV=1	COG1100|GTPase SAR1 and related small G proteins|R|General function prediction only ;	GO:0005525; GTP binding; Molecular Function GO:0005622; intracellular; Cellular Component GO:0006886; intracellular protein transport; Biological Process GO:0007264; small GTPase mediated signal transduction; Biological Process GO:0015031; protein transport; Biological Process	IPR003579; Small GTPase superfamily, Rab type IPR005225; Small GTP-binding protein domain IPR006687; Small GTPase superfamily, SAR1-type IPR006689; Small GTPase superfamily, ARF/SAR type IPR024156; Small GTPase superfamily, ARF type IPR027417; P-loop containing nucleoside triphosphate hydrolase	K07955
G10033	3.01471	2.43006	1.5504	4.271	NA
G10035	6.75126	26.3257	6.74423	2.16063	PREDICTED: iodotyrosine dehalogenase 1-like [Bombyx mori]	Iodotyrosine dehalogenase 1 OS=Homo sapiens GN=IYD PE=1 SV=2	Uncharacterized protein OS=Bombyx mori PE=4 SV=1	COG0778|Nitroreductase|C|Energy production and conversion ;	GO:0016491; oxidoreductase activity; Molecular Function	IPR000415; Nitroreductase-like	K17231 IYD, DEHAL1; iodotyrosine deiodinase [EC:1.22.1.1] [EC:1.22.1.1] Organismal Systems; Endocrine system; Thyroid hormone synthesis [PATH:ko04918]
G10036	1.10398	67.6368	0	0.0502471	serine protease 2 [Mamestra configurata]	Trypsin, alkaline C OS=Manduca sexta PE=2 SV=1	Serine protease 2 OS=Mamestra configurata GN=SP2 PE=2 SV=1	COG5640|Secreted trypsin-like serine protease|O|Posttranslational modification, protein turnover, chaperones ;	GO:0003824; catalytic activity; Molecular Function GO:0004252; serine-type endopeptidase activity; Molecular Function GO:0006508; proteolysis; Biological Process	IPR001254; Peptidase S1 IPR001314; Peptidase S1A, chymotrypsin-type IPR009003; Trypsin-like cysteine/serine peptidase domain IPR018114; Peptidase S1, trypsin family, active site	NA
G10037	4.16116	2.90258	4.88375	6.0799	PREDICTED: mediator of RNA polymerase II transcription subunit 31-like isoform X1 [Bombyx mori] ref|XP_004928901.1| PREDICTED: mediator of RNA polymerase II transcription subunit 31-like isoform X2 [Bombyx mori]	Mediator of RNA polymerase II transcription subunit 31 OS=Aedes aegypti GN=MED31 PE=3 SV=1	Mediator complex subunit 31 OS=Papilio xuthus PE=2 SV=1	COG5088|Rad5p-binding protein|R|General function prediction only ;	GO:0001104; RNA polymerase II transcription cofactor activity; Molecular Function GO:0006355; regulation of transcription, DNA-templated; Biological Process GO:0016592; mediator complex; Cellular Component	IPR008831; Mediator complex, subunit Med31	K15153
G10038	10.6577	6.88518	10.6977	13.9687	NA
G10039	0.042484	7.49679	0.0775622	0.100549	similar to CG12017 [Papilio xuthus]	NA	Similar to CG12017 OS=Papilio xuthus PE=2 SV=1	NA	NA	NA	NA
G1004	6.78262	5.12656	8.84493	7.34558	PREDICTED: alpha-mannosidase 2-like [Bombyx mori]	Alpha-mannosidase 2 OS=Drosophila melanogaster GN=alpha-Man-II PE=1 SV=2	Putative mannosidase alpha class 2a OS=Danaus plexippus GN=KGM_09802 PE=4 SV=1	COG0383|Alpha-mannosidase|G|Carbohydrate transport and metabolism ;	GO:0003824; catalytic activity; Molecular Function GO:0004553; hydrolase activity, hydrolyzing O-glycosyl compounds; Molecular Function GO:0004559; alpha-mannosidase activity; Molecular Function GO:0005975; carbohydrate metabolic process; Biological Process GO:0006013; mannose metabolic process; Biological Process GO:0008270; zinc ion binding; Molecular Function GO:0015923; mannosidase activity; …	IPR000602; Glycoside hydrolase family 38, N-terminal domain IPR011013; Galactose mutarotase-like domain IPR011330; Glycoside hydrolase/deacetylase, beta/alpha-barrel IPR011682; Glycosyl hydrolase family 38, C-terminal IPR013780; Glycosyl hydrolase, family 13, all-beta IPR015341; Glycoside hydrolase, family 38, central domain IPR027291; Glycoside hydrolase 38/57, N-terminal domain	K01231 MAN2; alpha-mannosidase II [EC:3.2.1.114] [EC:3.2.1.114] Metabolism; Glycan biosynthesis and metabolism; Glycosyltransferases [BR:ko01003] Metabolism; Glycan biosynthesis and metabolism; N-Glycan biosynthesis [PATH:ko00510] Metabolism; Glycan biosynthesis and metabolism; Various types of N-glycan biosynthesis [PATH:ko00513]
G10040	4.88566	2.36385	1.39612	3.11702	Glycerol kinase-2 [Bombyx mori] dbj|BAG06922.1| Glycerol kinase-2 [Bombyx mori]	Putative glycerol kinase 3 OS=Homo sapiens GN=GK3P PE=5 SV=2	Glycerol kinase-2 OS=Bombyx mori GN=GK-2 PE=2 SV=1	COG0554|Glycerol kinase|C|Energy production and conversion ;	GO:0005975; carbohydrate metabolic process; Biological Process GO:0016773; phosphotransferase activity, alcohol group as acceptor; Molecular Function	IPR018483; Carbohydrate kinase, FGGY, conserved site IPR018484; Carbohydrate kinase, FGGY, N-terminal IPR018485; Carbohydrate kinase, FGGY, C-terminal	K00864 glpK, GK; glycerol kinase [EC:2.7.1.30] [EC:2.7.1.30] Metabolism; Lipid metabolism; Glycerolipid metabolism [PATH:ko00561] Organismal Systems; Endocrine system; PPAR signaling pathway [PATH:ko03320] Organismal Systems; Environmental adaptation; Plant-pathogen interaction [PATH:ko04626]
G10041	35.9414	72.0637	4.96398	43.5378	NA
G10042	9.51641	5.13294	0.0775622	0.55302	NA
G10043	2.33789	2.83817	1.7073	4.72839	NA
G10044	3.5281	1.62181	1.86251	5.18111	PREDICTED: uncharacterized protein LOC101736537 [Bombyx mori]	NA	Uncharacterized protein (Fragment) OS=Pararge aegeria PE=4 SV=1	NA	NA	NA	NA
G10046	2.16787	5.20332	2.01772	2.81691	NA
G10047	13.0143	28.5325	9.31764	14.7969	NA
G10048	0.765547	28.3972	55.5176	14.4446	antennal esterase CXE5 [Spodoptera exigua]	Venom carboxylesterase-6 OS=Apis mellifera PE=2 SV=1	Antennal esterase CXE5 OS=Spodoptera exigua GN=CarE PE=2 SV=1	COG2272|Carboxylesterase type B|I|Lipid transport and metabolism ;	NA	IPR002018; Carboxylesterase, type B IPR019826; Carboxylesterase type B, active site	NA
G10049	2.9346	4.8681	3.18353	13.6896	NA
G10050	2.72344	2.16478	1.78686	2.01428	PREDICTED: homeobox protein B-H1-like [Bombyx mori]	Homeobox protein B-H2 OS=Drosophila melanogaster GN=B-H2 PE=1 SV=3	B-H1 OS=Danaus plexippus GN=KGM_22302 PE=3 SV=1	NA	GO:0000976; transcription regulatory region sequence-specific DNA binding; Molecular Function GO:0003677; DNA binding; Molecular Function GO:0003700; sequence-specific DNA binding transcription factor activity; Molecular Function GO:0005634; nucleus; Cellular Component GO:0006355; regulation of transcription, DNA-templated; Biological Process GO:0043565; sequence-specific DNA binding; Molecular F…	IPR000047; Helix-turn-helix motif IPR001356; Homeobox domain IPR009057; Homeodomain-like IPR017970; Homeobox, conserved site IPR020479; Homeodomain, metazoa	K09360
G10052	8.55329	8.79443	13.518	11.8843	putative WD repeat domain 45 [Danaus plexippus]	WD repeat domain phosphoinositide-interacting protein 4 OS=Mus musculus GN=Wdr45 PE=2 SV=1	Putative WD repeat domain 45 OS=Danaus plexippus GN=KGM_19766 PE=4 SV=1	NA	GO:0005515; protein binding; Molecular Function	IPR001680; WD40 repeat IPR015943; WD40/YVTN repeat-like-containing domain IPR017986; WD40-repeat-containing domain	NA
G10053	2.68088	4.93841	0.0776895	0.85607	putative organic cation transporter [Danaus plexippus]	Solute carrier family 22 member 3 OS=Homo sapiens GN=SLC22A3 PE=1 SV=1	Putative organic cation transporter OS=Danaus plexippus GN=KGM_09334 PE=4 SV=1	COG0477|Permeases of the major facilitator superfamily|GEPR|Carbohydrate transport and metabolism ; Amino acid transport and metabolism ; Inorganic ion transport and metabolism ; General function prediction only ;	GO:0005215; transporter activity; Molecular Function GO:0006810; transport; Biological Process GO:0016020; membrane; Cellular Component GO:0016021; integral component of membrane; Cellular Component GO:0055085; transmembrane transport; Biological Process	IPR005829; Sugar transporter, conserved site IPR011701; Major facilitator superfamily IPR016196; Major facilitator superfamily domain, general substrate transporter IPR020846; Major facilitator superfamily domain	NA
G10054	12.4682	13.5975	9.86657	9.01391	PREDICTED: uncharacterized protein LOC101736674 [Bombyx mori]	NA	Uncharacterized protein OS=Papilio xuthus PE=2 SV=1	NA	NA	NA	NA
G10055	9.14904	4.46486	3.02989	8.45999	PREDICTED: protein AATF-like [Bombyx mori]	Protein AATF OS=Gallus gallus GN=AATF PE=2 SV=1	Uncharacterized protein OS=Bombyx mori GN=Bmo.13475 PE=4 SV=1	NA	GO:0005634; nucleus; Cellular Component	IPR012617; Apoptosis-antagonizing transcription factor, C-terminal IPR025160; AATF leucine zipper-containing domain	K14782
G10056	49.0644	30.2393	1.55379	8.35927	aldo-keto reductase, partial [Agrotis ipsilon]	Aldo-keto reductase AKR2E4 OS=Bombyx mori GN=akr2e PE=1 SV=1	Aldo-keto reductase (Fragment) OS=Agrotis ipsilon PE=2 SV=1	COG0656|Aldo/keto reductases, related to diketogulonate reductase|R|General function prediction only ;	GO:0016491; oxidoreductase activity; Molecular Function GO:0055114; oxidation-reduction process; Biological Process	IPR001395; Aldo/keto reductase IPR018170; Aldo/keto reductase, conserved site IPR020471; Aldo/keto reductase subgroup IPR023210; NADP-dependent oxidoreductase domain	NA
G10057	14.4683	12.3122	6.37054	8.40963	PREDICTED: uncharacterized protein LOC101738317 [Bombyx mori]	NA	Uncharacterized protein OS=Bombyx mori GN=Bmo.3114 PE=4 SV=1	NA	GO:0038032; termination of G-protein coupled receptor signaling pathway; Biological Process	IPR000342; Regulator of G protein signalling domain IPR016137; Regulator of G protein signalling superfamily	NA
G10058	1.36172	2.02948	1.39841	2.56821	NA
G10059	5.10924	4.67037	1.24371	10.5808	NA
G1006	5.03032	3.51672	4.39825	3.90874	PREDICTED: LOW QUALITY PROTEIN: DNA-directed RNA polymerase I subunit RPA1-like [Bombyx mori]	DNA-directed RNA polymerase I subunit RPA1 OS=Drosophila melanogaster GN=RpI1 PE=1 SV=2	DNA-directed RNA polymerase OS=Bombyx mori PE=3 SV=1	COG0086|DNA-directed RNA polymerase, beta' subunit/160 kD subunit|K|Transcription ;	GO:0003677; DNA binding; Molecular Function GO:0003899; DNA-directed RNA polymerase activity; Molecular Function GO:0005634; nucleus; Cellular Component GO:0006351; transcription, DNA-templated; Biological Process GO:0008270; zinc ion binding; Molecular Function	IPR000722; RNA polymerase, alpha subunit IPR006592; RNA polymerase, N-terminal IPR007066; RNA polymerase Rpb1, domain 3 IPR007080; RNA polymerase Rpb1, domain 1 IPR007081; RNA polymerase Rpb1, domain 5 IPR007083; RNA polymerase Rpb1, domain 4 IPR015699; DNA-directed RNA pol I, largest subunit	K02999 RPA1, POLR1A; DNA-directed RNA polymerase I subunit RPA1 [EC:2.7.7.6] [EC:2.7.7.6] Metabolism; Nucleotide metabolism; Purine metabolism [PATH:ko00230] Metabolism; Nucleotide metabolism; Pyrimidine metabolism [PATH:ko00240] Genetic Information Processing; Transcription; RNA polymerase [PATH:ko03020]
G10060	0.638655	0.135373	0.155464	0.906923	hypothetical protein KGM_18620 [Danaus plexippus]	Transmembrane channel-like protein 1 OS=Caenorhabditis elegans GN=tmc-1 PE=2 SV=2	Uncharacterized protein OS=Danaus plexippus GN=KGM_18620 PE=4 SV=1	NA	GO:0016021; integral component of membrane; Cellular Component	IPR012496; TMC	NA
G10061	730.578	656.288	206.068	543.952	PREDICTED: voltage-dependent anion-selective channel-like isoform X4 [Bombyx mori] ref|XP_004931713.1| PREDICTED: voltage-dependent anion-selective channel-like isoform X5 [Bombyx mori]	Voltage-dependent anion-selective channel OS=Drosophila melanogaster GN=porin PE=1 SV=3	Uncharacterized protein OS=Bombyx mori PE=4 SV=1	NA	GO:0005741; mitochondrial outer membrane; Cellular Component GO:0006820; anion transport; Biological Process GO:0008308; voltage-gated anion channel activity; Molecular Function GO:0044070; regulation of anion transport; Biological Process GO:0055085; transmembrane transport; Biological Process	IPR001925; Porin, eukaryotic type IPR023614; Porin domain IPR027246; Eukaryotic porin/Tom40	K15040 VDAC2; voltage-dependent anion channel protein 2 K15040 Environmental Information Processing; Signal transduction; Calcium signaling pathway [PATH:ko04020] Environmental Information Processing; Signal transduction; cGMP - PKG signaling pathway [PATH:ko04022] Human Diseases; Neurodegenerative diseases; Parkinson's disease [PATH:ko05012] Human Diseases; Neurodegenerative diseases; Huntington…
G10062	5.02408	5.14417	8.23959	5.44154	hypothetical protein KGM_04816 [Danaus plexippus]	NA	Uncharacterized protein OS=Pararge aegeria PE=4 SV=1	NA	NA	NA	NA
G10063	16.1792	11.5067	6.91815	4.88731	hypothetical protein KGM_00092 [Danaus plexippus]	Aminoacylase-1 OS=Mus musculus GN=Acy1 PE=1 SV=1	Uncharacterized protein OS=Danaus plexippus GN=KGM_00092 PE=4 SV=1	COG0624|Acetylornithine deacetylase/Succinyl-diaminopimelate desuccinylase and related deacylases|E|Amino acid transport and metabolism ;	GO:0004046; aminoacylase activity; Molecular Function GO:0005737; cytoplasm; Cellular Component GO:0006508; proteolysis; Biological Process GO:0006520; cellular amino acid metabolic process; Biological Process GO:0008152; metabolic process; Biological Process GO:0008237; metallopeptidase activity; Molecular Function GO:0016787; hydrolase activity; Molecular Function	IPR001261; ArgE/DapE/ACY1/CPG2/YscS, conserved site IPR002933; Peptidase M20 IPR010159; N-acyl-L-amino-acid amidohydrolase IPR011650; Peptidase M20, dimerisation domain	K14677 ACY1; aminoacylase [EC:3.5.1.14] [EC:3.5.1.14] Metabolism; Overview; 2-Oxocarboxylic acid metabolism [PATH:ko01210] Metabolism; Overview; Biosynthesis of amino acids [PATH:ko01230] Metabolism; Amino acid metabolism; Arginine and proline metabolism [PATH:ko00330]
G10064	9.49466	5.55029	20.9876	5.13923	PREDICTED: spondin-2-like [Bombyx mori]	Spondin-2 OS=Rattus norvegicus GN=Spon2 PE=1 SV=1	Uncharacterized protein OS=Danaus plexippus GN=KGM_01680 PE=4 SV=1	NA	NA	IPR000884; Thrombospondin, type 1 repeat IPR009465; Spondin, N-terminal	NA
G10065	6.76974	6.43022	7.15135	4.78654	NA
G10066	0.511203	0.880406	0.699971	1.26031	unknown [Pectinophora gossypiella]	Probable RNA-directed DNA polymerase from transposon BS OS=Drosophila melanogaster GN=RTase PE=2 SV=1	Putative uncharacterized protein OS=Pectinophora gossypiella PE=4 SV=1	COG3344|Retron-type reverse transcriptase|L|Replication, recombination and repair ;	GO:0003723; RNA binding; Molecular Function GO:0003964; RNA-directed DNA polymerase activity; Molecular Function GO:0006278; RNA-dependent DNA replication; Biological Process	IPR000477; Reverse transcriptase	NA
G10067	2.51342	3.18301	3.73318	2.11731	NA
G10068	0.298202	1.89626	1.94436	0.302473	hypothetical protein HELRODRAFT_164225 [Helobdella robusta]	NA	Uncharacterized protein OS=Helobdella robusta GN=HELRODRAFT_164225 PE=4 SV=1	NA	NA	IPR005135; Endonuclease/exonuclease/phosphatase	NA
G1007	0.986004	2.0498	1.38472	0.71804	PREDICTED: LOW QUALITY PROTEIN: homeotic protein spalt-major-like [Bombyx mori]	Homeotic protein spalt-major OS=Drosophila melanogaster GN=salm PE=1 SV=3	Uncharacterized protein OS=Bombyx mori PE=4 SV=1	COG5048|FOG: Zn-finger|R|General function prediction only ;	GO:0003676; nucleic acid binding; Molecular Function GO:0046872; metal ion binding; Molecular Function	IPR007087; Zinc finger, C2H2 IPR013087; Zinc finger C2H2-type/integrase DNA-binding domain IPR015880; Zinc finger, C2H2-like	NA
G10070	4.38783	4.26658	4.12205	5.14205	hypothetical protein KGM_11502 [Danaus plexippus]	NA	Uncharacterized protein OS=Acyrthosiphon pisum PE=4 SV=1	NA	GO:0003677; DNA binding; Molecular Function	IPR004210; BESS motif IPR006578; MADF domain	NA
G10071	1.10761	1.55764	1.16662	1.56278	NA
G10072	4.00662	8.6056	2.41233	3.63167	PREDICTED: uncharacterized protein LOC101735705 [Bombyx mori]	NA	Modifier of mdg4 (Fragment) OS=Pararge aegeria PE=4 SV=1	NA	NA	IPR007588; Zinc finger, FLYWCH-type	NA
G10073	3.40989	2.37162	5.05812	3.73255	PREDICTED: EGF domain-specific O-linked N-acetylglucosamine transferase-like [Bombyx mori]	EGF domain-specific O-linked N-acetylglucosamine transferase OS=Drosophila melanogaster GN=Eogt PE=1 SV=1	Uncharacterized protein OS=Apis mellifera GN=LOC408434 PE=4 SV=1	NA	GO:0016757; transferase activity, transferring glycosyl groups; Molecular Function	IPR007657; Glycosyltransferase AER61, uncharacterised	K18134 EOGT; protein O-GlcNAc transferase [EC:2.4.1.255] [EC:2.4.1.255] Metabolism; Glycan biosynthesis and metabolism; Other types of O-glycan biosynthesis [PATH:ko00514]
G10074	3.83613	1.76178	1.47853	5.09442	PREDICTED: phosphatidylserine synthase 1-like [Bombyx mori]	Phosphatidylserine synthase 1 OS=Gallus gallus GN=PTDSS1 PE=2 SV=2	Phosphatidylserine synthase 1 OS=Pararge aegeria PE=4 SV=1	NA	GO:0006659; phosphatidylserine biosynthetic process; Biological Process	IPR004277; Phosphatidyl serine synthase	K08729 PTDSS1; phosphatidylserine synthase 1 [EC:2.7.8.-] [EC:2.7.8.-] Metabolism; Lipid metabolism; Glycerophospholipid metabolism [PATH:ko00564]
G10075	11.5936	8.33456	6.22538	12.2569	farnesyl diphosphate synthase 3 [Bombyx mori] dbj|BAF62115.1| farnesyl diphosphate synthase 3 [Bombyx mori]	Farnesyl pyrophosphate synthase OS=Gallus gallus GN=FDPS PE=1 SV=2	Farnesyl diphosphate synthase 3 OS=Bombyx mori GN=FPPS3_Bm PE=2 SV=1	COG0142|Geranylgeranyl pyrophosphate synthase|H|Coenzyme transport and metabolism ;	GO:0008299; isoprenoid biosynthetic process; Biological Process	IPR000092; Polyprenyl synthetase IPR008949; Terpenoid synthase	K00787 FDPS; farnesyl diphosphate synthase [EC:2.5.1.1 2.5.1.10] [EC:2.5.1.1 2.5.1.10] Metabolism; Metabolism of terpenoids and polyketides; Prenyltransferases [BR:ko01006] Metabolism; Metabolism of terpenoids and polyketides; Terpenoid backbone biosynthesis [PATH:ko00900] Human Diseases; Infectious diseases; HTLV-I infection [PATH:ko05166] Human Diseases; Infectious diseases; Influenza A [PATH:k…
G10076	18.8396	33.5415	0.54472	0.605278	hypothetical protein KGM_12076 [Danaus plexippus]	Ornithine decarboxylase 2 OS=Drosophila melanogaster GN=Odc2 PE=1 SV=2	Uncharacterized protein OS=Danaus plexippus GN=KGM_12076 PE=3 SV=1	COG0019|Diaminopimelate decarboxylase|E|Amino acid transport and metabolism ;	GO:0003824; catalytic activity; Molecular Function GO:0006596; polyamine biosynthetic process; Biological Process	IPR000183; Ornithine/DAP/Arg decarboxylase IPR002433; Ornithine decarboxylase IPR009006; Alanine racemase/group IV decarboxylase, C-terminal IPR022643; Orn/DAP/Arg decarboxylase 2, C-terminal IPR022644; Orn/DAP/Arg decarboxylase 2, N-terminal IPR022653; Orn/DAP/Arg decarboxylase 2, pyridoxal-phosphate binding site	K01581 E4.1.1.17, ODC1, speC, speF; ornithine decarboxylase [EC:4.1.1.17] [EC:4.1.1.17] Metabolism; Amino acid metabolism; Arginine and proline metabolism [PATH:ko00330] Metabolism; Metabolism of other amino acids; Glutathione metabolism [PATH:ko00480]
G10077	3.75088	4.94653	4.66903	7.51554	NA
G10078	6.56404	2.98147	1.7898	5.90146	NA
G10079	1.70495	7.72472	12.5286	5.29618	NA
G1008	1.03171	0.98892	1.77278	2.06477	hypothetical protein KGM_05636 [Danaus plexippus]	Leucine-rich repeat and calponin homology domain-containing protein 3 OS=Homo sapiens GN=LRCH3 PE=1 SV=2	Uncharacterized protein OS=Danaus plexippus GN=KGM_05636 PE=4 SV=1	COG4886|Leucine-rich repeat (LRR) protein|S|Function unknown ;	GO:0005515; protein binding; Molecular Function	IPR001611; Leucine-rich repeat IPR001715; Calponin homology domain IPR003591; Leucine-rich repeat, typical subtype IPR025875; Leucine rich repeat 4	NA
G10080	2.60004	1.8973	7.08137	3.53079	NA
G10081	0.895096	0.677607	0.778172	2.21935	putative zinc finger protein 617 [Danaus plexippus]	Zinc finger protein 431 OS=Mus musculus GN=Znf431 PE=1 SV=1	Putative zinc finger protein 617 OS=Danaus plexippus GN=KGM_19059 PE=4 SV=1	COG5048|FOG: Zn-finger|R|General function prediction only ;	GO:0003676; nucleic acid binding; Molecular Function GO:0005634; nucleus; Cellular Component GO:0008270; zinc ion binding; Molecular Function GO:0046872; metal ion binding; Molecular Function	IPR007087; Zinc finger, C2H2 IPR012934; Zinc finger, AD-type IPR013087; Zinc finger C2H2-type/integrase DNA-binding domain IPR015880; Zinc finger, C2H2-like	NA
G10082	2.00441	0.271191	0.15572	4.94581	NA
G10083	6.22646	5.76281	0.545019	2.1701	hypothetical protein KGM_18572 [Danaus plexippus]	Protein phosphatase 1 regulatory subunit 12A OS=Danio rerio GN=ppp1r12a PE=2 SV=2	Uncharacterized protein OS=Danaus plexippus GN=KGM_18572 PE=4 SV=1	NA	NA	NA	NA
G10084	4.81911	5.89841	7.47455	2.77571	PREDICTED: lysophospholipid acyltransferase 7-like [Bombyx mori]	Lysophospholipid acyltransferase 7 OS=Xenopus laevis GN=mboat7 PE=2 SV=1	Uncharacterized protein OS=Bombyx mori PE=4 SV=1	COG5202|Predicted membrane protein|S|Function unknown ;	NA	IPR004299; Membrane bound O-acyl transferase, MBOAT	K13516 MBOAT7; lysophospholipid acyltransferase 7 [EC:2.3.1.-] [EC:2.3.1.-] Metabolism; Lipid metabolism; Glycerophospholipid metabolism [PATH:ko00564]
G10086	7.50587	5.69502	12.6912	7.46919	PREDICTED: armadillo repeat-containing protein 6 homolog [Bombyx mori]	Armadillo repeat-containing protein 6 homolog OS=Drosophila melanogaster GN=CG5721 PE=1 SV=1	Uncharacterized protein OS=Bombyx mori PE=4 SV=1	NA	GO:0000221; vacuolar proton-transporting V-type ATPase, V1 domain; Cellular Component GO:0005488; binding; Molecular Function GO:0005515; protein binding; Molecular Function GO:0015991; ATP hydrolysis coupled proton transport; Biological Process GO:0046961; proton-transporting ATPase activity, rotational mechanism; Molecular Function	IPR000225; Armadillo IPR004908; ATPase, V1 complex, subunit H IPR011989; Armadillo-like helical IPR016024; Armadillo-type fold	NA
G10087	1.53529	4.33906	2.10222	13.0711	NA
G10088	0.256022	0.203505	0.31161	0.10099	PREDICTED: monocarboxylate transporter 3-like [Bombyx mori]	Monocarboxylate transporter 9 OS=Mus musculus GN=Slc16a9 PE=2 SV=1	Uncharacterized protein OS=Danaus plexippus GN=KGM_08342 PE=4 SV=1	NA	NA	IPR016196; Major facilitator superfamily domain, general substrate transporter	NA
G1009	3.51996	1.73664	1.96668	2.38795	NA
G10090	1.02409	1.42454	3.81723	1.86832	NA
G10091	1.53613	1.3567	1.79176	3.38318	NA
G10092	99.9341	63.3579	17.606	31.1555	pyruvate dehydrogenase [Danaus plexippus]	Pyruvate dehydrogenase E1 component subunit beta, mitochondrial OS=Rattus norvegicus GN=Pdhb PE=1 SV=2	Pyruvate dehydrogenase OS=Pararge aegeria PE=4 SV=1	COG0022|Pyruvate/2-oxoglutarate dehydrogenase complex, dehydrogenase (E1) component, eukaryotic type, beta subunit|C|Energy production and conversion ;	GO:0003824; catalytic activity; Molecular Function GO:0008152; metabolic process; Biological Process	IPR005475; Transketolase-like, pyrimidine-binding domain IPR005476; Transketolase, C-terminal IPR009014; Transketolase, C-terminal/Pyruvate-ferredoxin oxidoreductase, domain II	K00162 PDHB, pdhB; pyruvate dehydrogenase E1 component subunit beta [EC:1.2.4.1] [EC:1.2.4.1] Metabolism; Overview; Carbon metabolism [PATH:ko01200] Metabolism; Carbohydrate metabolism; Glycolysis / Gluconeogenesis [PATH:ko00010] Metabolism; Carbohydrate metabolism; Citrate cycle (TCA cycle) [PATH:ko00020] Metabolism; Carbohydrate metabolism; Pyruvate metabolism [PATH:ko00620] Environmental Infor…
G10093	52.6126	58.6094	46.5078	17.7743	UDP-glycosyltransferase UGT41A2 precursor [Bombyx mori] gb|AEW43176.1| UDP-glycosyltransferase UGT41A2 [Bombyx mori]	UDP-glucuronosyltransferase 2B2 OS=Rattus norvegicus GN=Ugt2b PE=1 SV=1	UDP-glycosyltransferase UGT41A2 OS=Bombyx mori GN=UGT41A2 PE=2 SV=1	COG1819|Glycosyl transferases, related to UDP-glucuronosyltransferase|GC|Carbohydrate transport and metabolism ; Energy production and conversion ;	GO:0008152; metabolic process; Biological Process GO:0016758; transferase activity, transferring hexosyl groups; Molecular Function	IPR002213; UDP-glucuronosyl/UDP-glucosyltransferase	NA
G10094	3.88301	9.70041	14.1004	19.2387	PREDICTED: uridine phosphorylase 1-like isoform X2 [Bombyx mori] ref|XP_004925518.1| PREDICTED: uridine phosphorylase 1-like isoform X3 [Bombyx mori]	Uridine phosphorylase 1 OS=Homo sapiens GN=UPP1 PE=1 SV=1	Uncharacterized protein OS=Bombyx mori PE=4 SV=1	COG2820|Uridine phosphorylase|F|Nucleotide transport and metabolism ;	GO:0003824; catalytic activity; Molecular Function GO:0004850; uridine phosphorylase activity; Molecular Function GO:0005737; cytoplasm; Cellular Component GO:0009116; nucleoside metabolic process; Biological Process GO:0009166; nucleotide catabolic process; Biological Process	IPR000845; Nucleoside phosphorylase domain IPR010059; Uridine phosphorylase, eukaryotic IPR018017; Nucleoside phosphorylase	K00757 udp, UPP; uridine phosphorylase [EC:2.4.2.3] [EC:2.4.2.3] Metabolism; Nucleotide metabolism; Pyrimidine metabolism [PATH:ko00240] Metabolism; Xenobiotics biodegradation and metabolism; Drug metabolism - other enzymes [PATH:ko00983]
G10095	0.213352	3.05258	3.42771	0.353466	NA
G10096	4.73641	5.29113	2.64869	13.2297	hypothetical protein KGM_14186 [Danaus plexippus]	RNA-binding protein Nova-1 OS=Macaca fascicularis GN=NOVA1 PE=2 SV=1	Uncharacterized protein OS=Danaus plexippus GN=KGM_14186 PE=4 SV=1	NA	GO:0003723; RNA binding; Molecular Function	IPR004087; K Homology domain IPR004088; K Homology domain, type 1	K14944
G10097	16.5652	16.0857	20.8114	18.4914	hypothetical protein KGM_04296 [Danaus plexippus]	Splicing factor 3A subunit 3 OS=Mus musculus GN=Sf3a3 PE=2 SV=2	Uncharacterized protein OS=Danaus plexippus GN=KGM_04296 PE=4 SV=1	COG5188|Splicing factor 3a, subunit 3|A|RNA processing and modification ;	GO:0003676; nucleic acid binding; Molecular Function GO:0005634; nucleus; Cellular Component GO:0008270; zinc ion binding; Molecular Function	IPR000690; Zinc finger, C2H2-type matrin IPR021966; Splicing factor SF3a60 binding domain IPR024598; Domain of unknown function DUF3449	K12827 SF3A3, SAP61, PRP9; splicing factor 3A subunit 3 K12827 Genetic Information Processing; Transcription; Transcription factors [BR:ko03000] Genetic Information Processing; Transcription; Transcription machinery [BR:ko03021] Genetic Information Processing; Transcription; Spliceosome [PATH:ko03040]
G10098	0.0853876	0.475106	0	5.50699	PREDICTED: catalase-like [Bombyx mori]	Catalase OS=Callithrix jacchus GN=CAT PE=2 SV=3	Uncharacterized protein OS=Bombyx mori PE=3 SV=1	COG0753|Catalase|P|Inorganic ion transport and metabolism ;	GO:0004096; catalase activity; Molecular Function GO:0006979; response to oxidative stress; Biological Process GO:0020037; heme binding; Molecular Function GO:0055114; oxidation-reduction process; Biological Process	IPR010582; Catalase immune-responsive domain IPR011614; Catalase core domain IPR018028; Catalase, mono-functional, haem-containing IPR020835; Catalase-like domain IPR024711; Catalase, mono-functional, haem-containing, clades 1 and 3	NA
G10099	19.4257	20.3617	10.7565	15.1063	similar to CG17593 [Papilio xuthus]	Coiled-coil domain-containing protein 47 OS=Mus musculus GN=Ccdc47 PE=2 SV=2	Coiled-coil domain-containing protein 47 OS=Pararge aegeria PE=4 SV=1	NA	NA	IPR012879; Protein of unknown function DUF1682	NA
G101	5.14294	9.65622	10.7239	7.744	PREDICTED: supervillin-like [Bombyx mori]	Supervillin OS=Bos taurus GN=SVIL PE=1 SV=2	Uncharacterized protein OS=Bombyx mori PE=4 SV=1	NA	GO:0003779; actin binding; Molecular Function	IPR007122; Villin/Gelsolin IPR007123; Gelsolin domain IPR015628; Supervillin	K10369
G1010	3.79454	2.34055	4.82163	2.67626	PREDICTED: probable ATP-dependent RNA helicase spindle-E-like [Bombyx mori]	Probable ATP-dependent RNA helicase spindle-E OS=Culex quinquefasciatus GN=spn-E PE=3 SV=1	Uncharacterized protein OS=Bombyx mori PE=4 SV=1	COG1643|HrpA-like helicases|L|Replication, recombination and repair ;	GO:0003676; nucleic acid binding; Molecular Function GO:0004386; helicase activity; Molecular Function GO:0005524; ATP binding; Molecular Function GO:0008026; ATP-dependent helicase activity; Molecular Function	IPR001650; Helicase, C-terminal IPR002999; Tudor domain IPR007502; Helicase-associated domain IPR011545; DNA/RNA helicase, DEAD/DEAH box type, N-terminal IPR014001; Helicase, superfamily 1/2, ATP-binding domain IPR027417; P-loop containing nucleoside triphosphate hydrolase	NA
G10100	6.2333	3.6651	1.7148	2.07144	NA
G10101	0.46989	5.36485	0.935858	2.17368	NA
G10102	2.39217	2.03729	2.18367	1.97147	NA
G10103	2.43488	1.29028	2.88556	3.28579	NA
G10105	91.7994	177.515	407.41	168.94	glutamyl-tRNA amidotransferase subunit B [Bombyx mori] gb|ABD36220.1| glutamyl-tRNA amidotransferase subunit B [Bombyx mori]	Glutamyl-tRNA(Gln) amidotransferase subunit B, mitochondrial OS=Culex quinquefasciatus GN=CPIJ001717 PE=3 SV=1	Glutamyl-tRNA amidotransferase subunit B OS=Bombyx mori PE=2 SV=1	COG0064|Asp-tRNAAsn/Glu-tRNAGln amidotransferase B subunit (PET112 homolog)|J|Translation, ribosomal structure and biogenesis ;	GO:0016874; ligase activity; Molecular Function GO:0016884; carbon-nitrogen ligase activity, with glutamine as amido-N-donor; Molecular Function	IPR003789; Aspartyl/glutamyl-tRNA amidotransferase subunit B-related IPR006075; Aspartyl/Glutamyl-tRNA(Gln) amidotransferase, subunit B/E, catalytic IPR017959; Aspartyl/glutamyl-tRNA(Asn/Gln) amidotransferase, subunit B /E IPR018027; Asn/Gln amidotransferase	K02434 gatB, PET112; aspartyl-tRNA(Asn)/glutamyl-tRNA(Gln) amidotransferase subunit B [EC:6.3.5.6 6.3.5.7] [EC:6.3.5.6 6.3.5.7] Genetic Information Processing; Translation; Ribosome [BR:ko03011] Genetic Information Processing; Translation; Transfer RNA biogenesis [BR:ko03016] Genetic Information Processing; Translation; Aminoacyl-tRNA biosynthesis [PATH:ko00970]
G10106	1.58054	31.0346	15.8316	1.01101	PREDICTED: putative uncharacterized protein DDB_G0271606-like [Bombyx mori]	NA	Cuticular protein analogous to peritrophins 1-G OS=Danaus plexippus GN=KGM_19691 PE=4 SV=1	NA	GO:0005576; extracellular region; Cellular Component GO:0006030; chitin metabolic process; Biological Process GO:0008061; chitin binding; Molecular Function	IPR002557; Chitin binding domain	NA
G10107	3.50282	2.71638	4.83526	4.49901	NA
G10108	3.67368	20.5766	0.155976	0.101101	carboxyl/choline esterase CCE001c [Helicoverpa armigera]	Juvenile hormone esterase OS=Heliothis virescens PE=1 SV=2	Carboxyl/choline esterase CCE001c OS=Helicoverpa armigera PE=2 SV=1	COG2272|Carboxylesterase type B|I|Lipid transport and metabolism ;	NA	IPR002018; Carboxylesterase, type B IPR019826; Carboxylesterase type B, active site	NA
G1011	1.79102	1.76145	2.3831	4.59814	PREDICTED: uncharacterized protein DDB_G0286591-like [Bombyx mori]	Tight junction-associated protein 1 OS=Mus musculus GN=Tjap1 PE=1 SV=1	Uncharacterized protein OS=Danaus plexippus GN=KGM_09931 PE=4 SV=1	NA	NA	NA	K06105 TJP4, PILT; tight junction protein 4 (peripheral) K06105 Cellular Processes; Cell communication; Tight junction [PATH:ko04530]
G10110	6.79578	4.75628	4.05761	3.69222	PREDICTED: dentin sialophosphoprotein-like [Bombyx mori]	NA	Uncharacterized protein OS=Danaus plexippus GN=KGM_21113 PE=4 SV=1	NA	NA	NA	NA
G10111	0.299185	0.0679468	0	1.21388	retrovirus-related Pol polyprotein from transposon TNT 1-94 [Trichinella spiralis] gb|EFV57947.1| retrovirus-related Pol polyprotein from transposon TNT 1-94 [Trichinella spiralis]	Retrovirus-related Pol polyprotein from transposon TNT 1-94 OS=Nicotiana tabacum PE=2 SV=1	Retrovirus-related Pol polyprotein from transposon TNT 1-94 OS=Trichinella spiralis GN=Tsp_01017 PE=4 SV=1	NA	GO:0003676; nucleic acid binding; Molecular Function GO:0015074; DNA integration; Biological Process	IPR001584; Integrase, catalytic core IPR012337; Ribonuclease H-like domain IPR013103; Reverse transcriptase, RNA-dependent DNA polymerase IPR025724; GAG-pre-integrase domain	NA
G10112	8.93281	10.5997	43.3852	12.9987	PREDICTED: solute carrier family 35 member F6-like isoform X1 [Bombyx mori] ref|XP_004933165.1| PREDICTED: solute carrier family 35 member F6-like isoform X2 [Bombyx mori]	Solute carrier family 35 member F6 OS=Pongo abelii GN=SLC35F6 PE=2 SV=1	Uncharacterized protein OS=Bombyx mori PE=4 SV=1	COG0697|Permeases of the drug/metabolite transporter (DMT) superfamily|GER|Carbohydrate transport and metabolism ; Amino acid transport and metabolism ; General function prediction only ;	GO:0006810; transport; Biological Process GO:0016021; integral component of membrane; Cellular Component	IPR009262; Solute carrier family 35 member SLC35F1/F2/F6 IPR012404; Uncharacterised conserved protein UCP036436, nucleotide-sugar transporter-related	NA
G10113	10.9416	10.3959	9.12963	10.318	MOF protein [Bombyx mori] gb|ABQ51913.1| MOF protein [Bombyx mori]	Histone acetyltransferase KAT8 OS=Rattus norvegicus GN=Kat8 PE=2 SV=1	MOF protein OS=Bombyx mori GN=MOF PE=2 SV=1	COG5027|Histone acetyltransferase (MYST family)|B|Chromatin structure and dynamics ;	GO:0005634; nucleus; Cellular Component GO:0006355; regulation of transcription, DNA-templated; Biological Process GO:0016747; transferase activity, transferring acyl groups other than amino-acyl groups; Molecular Function	IPR000953; Chromo domain/shadow IPR002717; MOZ/SAS-like protein IPR016181; Acyl-CoA N-acyltransferase IPR016197; Chromo domain-like IPR025995; RNA binding activity-knot of a chromodomain	K11308
G10114	2.5217	2.24225	1.48259	1.92198	NA
G10115	5.38533	3.94092	9.28569	3.7428	hypothetical protein KGM_19308 [Danaus plexippus]	NA	Uncharacterized protein OS=Danaus plexippus GN=KGM_19308 PE=4 SV=1	NA	GO:0016021; integral component of membrane; Cellular Component	IPR004031; PMP-22/EMP/MP20/Claudin superfamily	NA
G10116	10.3005	10.3959	14.6698	9.86279	PREDICTED: transmembrane protein 39A-like isoform X2 [Bombyx mori]	Transmembrane protein 39A OS=Homo sapiens GN=TMEM39A PE=2 SV=1	Uncharacterized protein OS=Bombyx mori PE=4 SV=1	NA	NA	IPR019397; Uncharacterised protein family TMEM39	NA
G10117	2.69267	1.35894	1.71668	3.08528	putative congenital dyserythropoietic anemia type I [Danaus plexippus]	Codanin-1 OS=Homo sapiens GN=CDAN1 PE=1 SV=4	Putative congenital dyserythropoietic anemia type I OS=Danaus plexippus GN=KGM_19286 PE=4 SV=1	NA	NA	NA	NA
G10118	5.34259	4.2127	0.702279	3.18644	NA
G10119	9.19431	1.63162	8.6662	0.860306	PREDICTED: eukaryotic translation initiation factor 3 subunit A-like [Bombyx mori]	NA	Uncharacterized protein OS=Bombyx mori PE=4 SV=1	NA	NA	NA	NA
G10120	4.23366	4.96284	10.3838	4.70638	PREDICTED: vitellogenic carboxypeptidase-like [Bombyx mori]	Venom serine carboxypeptidase OS=Apis mellifera PE=2 SV=1	Uncharacterized protein OS=Bombyx mori GN=Bmo.11727 PE=4 SV=1	COG2939|Carboxypeptidase C (cathepsin A)|E|Amino acid transport and metabolism ;	GO:0004185; serine-type carboxypeptidase activity; Molecular Function GO:0006508; proteolysis; Biological Process	IPR001563; Peptidase S10, serine carboxypeptidase IPR018202; Peptidase S10, serine carboxypeptidase, active site	K09645
G10121	1.32569	5.43873	4.68443	4.25092	glucose-1-phosphatase Agp [Serratia sp. DD3] gb|ESS74390.1| glucose-1-phosphatase Agp [Serratia sp. DD3]	Glucose-1-phosphatase OS=Escherichia coli (strain K12) GN=agp PE=1 SV=1	Glucose-1-phosphatase Agp OS=Serratia sp. DD3 GN=agp PE=4 SV=1	NA	GO:0003993; acid phosphatase activity; Molecular Function	IPR000560; Histidine phosphatase superfamily, clade-2	K01085 agp; glucose-1-phosphatase [EC:3.1.3.10] [EC:3.1.3.10] Metabolism; Carbohydrate metabolism; Glycolysis / Gluconeogenesis [PATH:ko00010]
G10122	18.5597	24.5423	36.5386	31.6289	hypothetical protein KGM_19553 [Danaus plexippus]	von Willebrand factor A domain-containing protein 9 OS=Mus musculus GN=Vwa9 PE=2 SV=1	Uncharacterized protein OS=Danaus plexippus GN=KGM_19553 PE=4 SV=1	NA	NA	IPR002035; von Willebrand factor, type A	NA
G10123	1.24016	1.22372	5.0748	2.37849	NA
G10125	8.42455	3.67115	0.858813	0.860306	NA
G10126	7.35545	599.62	0.234222	500.344	PREDICTED: papilin-like isoform X6 [Ceratitis capitata]	NA	Uncharacterized protein OS=Danio rerio GN=LOC100148804 PE=4 SV=1	NA	NA	NA	NA
G10128	2.09545	3.12727	1.40533	4.50395	NA
G10129	5.30276	6.25454	2.26414	5.76911	NA
G10130	116.982	431.869	1.8748	2.93677	PREDICTED: retinal dehydrogenase 1-like [Bombyx mori]	Retinal dehydrogenase 1 OS=Gallus gallus GN=ALDH1A1 PE=2 SV=1	Uncharacterized protein OS=Bombyx mori GN=Bmo.11390 PE=3 SV=1	COG1012|NAD-dependent aldehyde dehydrogenases|C|Energy production and conversion ;	GO:0008152; metabolic process; Biological Process GO:0016491; oxidoreductase activity; Molecular Function GO:0016620; oxidoreductase activity, acting on the aldehyde or oxo group of donors, NAD or NADP as acceptor; Molecular Function GO:0055114; oxidation-reduction process; Biological Process	IPR015590; Aldehyde dehydrogenase domain IPR016160; Aldehyde dehydrogenase, conserved site IPR016161; Aldehyde/histidinol dehydrogenase IPR016162; Aldehyde dehydrogenase, N-terminal IPR016163; Aldehyde dehydrogenase, C-terminal	K12355 REF1; coniferyl-aldehyde dehydrogenase [EC:1.2.1.68] [EC:1.2.1.68] Metabolism; Biosynthesis of other secondary metabolites; Phenylpropanoid biosynthesis [PATH:ko00940]
G10131	1.02691	0.408129	0.468701	0.455706	hypothetical protein KGM_00882 [Danaus plexippus]	NA	Uncharacterized protein OS=Bombyx mori PE=4 SV=1	NA	NA	NA	NA
G10132	0.855755	0.952302	3.59337	0.708877	PREDICTED: LOW QUALITY PROTEIN: protein Wnt-5b-like [Bombyx mori]	Protein Wnt-5b OS=Homo sapiens GN=WNT5B PE=2 SV=2	Protein Wnt (Fragment) OS=Daphnia pulex GN=WNT5 PE=3 SV=1	NA	GO:0005102; receptor binding; Molecular Function GO:0005576; extracellular region; Cellular Component GO:0007275; multicellular organismal development; Biological Process GO:0016055; Wnt signaling pathway; Biological Process	IPR005817; Wnt IPR018161; Wnt protein, conserved site	K00444 WNT5; wingless-type MMTV integration site family, member 5 K00444 Environmental Information Processing; Signal transduction; Wnt signaling pathway [PATH:ko04310] Environmental Information Processing; Signal transduction; Hedgehog signaling pathway [PATH:ko04340] Environmental Information Processing; Signal transduction; Hippo signaling pathway [PATH:ko04390] Organismal Systems; Endocrine s…
G10133	0.256726	30.9498	0.234351	0.0506341	cuticular protein RR-2 motif 78 precursor [Bombyx mori] tpd|FAA00581.1| TPA: putative cuticle protein [Bombyx mori]	Larval cuticle protein A3A OS=Tenebrio molitor PE=1 SV=1	Putative cuticle protein OS=Bombyx mori GN=BmorCPR78 PE=2 SV=1	NA	GO:0042302; structural constituent of cuticle; Molecular Function	IPR000618; Insect cuticle protein	NA
G10134	16.5589	26.3924	32.731	18.684	hypothetical protein KGM_18448 [Danaus plexippus]	Tether containing UBX domain for GLUT4 OS=Homo sapiens GN=ASPSCR1 PE=1 SV=1	Uncharacterized protein OS=Danaus plexippus GN=KGM_18448 PE=4 SV=1	NA	GO:0005515; protein binding; Molecular Function	IPR001012; UBX IPR021569; UBX domain containing protein TUG/UBX4	K15627 ASPSCR1, ASPL; tether containing UBX domain for GLUT4 K15627 Human Diseases; Cancers; Transcriptional misregulation in cancers [PATH:ko05202]
G10135	14.2483	23.7395	24.3725	20.5068	PREDICTED: uncharacterized protein LOC101742463 [Bombyx mori]	Lachesin OS=Schistocerca americana GN=LAC PE=1 SV=1	Uncharacterized protein OS=Danaus plexippus GN=KGM_11896 PE=4 SV=1	NA	GO:0005515; protein binding; Molecular Function	IPR003596; Immunoglobulin V-set, subgroup IPR003598; Immunoglobulin subtype 2 IPR003599; Immunoglobulin subtype IPR007110; Immunoglobulin-like domain IPR013098; Immunoglobulin I-set IPR013783; Immunoglobulin-like fold	NA
G10136	7.48786	4.55745	6.56181	10.7851	putative Lancl1 protein [Danaus plexippus]	LanC-like protein 3 OS=Mus musculus GN=Lancl3 PE=2 SV=2	Putative Lancl1 protein OS=Danaus plexippus GN=KGM_00803 PE=4 SV=1	NA	GO:0003824; catalytic activity; Molecular Function	IPR007822; Lanthionine synthetase C-like IPR012341; Six-hairpin glycosidase IPR020464; LanC-like protein, eukaryotic	NA
G10138	0	1.49647	0	0	lipase 3 [Danaus plexippus]	Lipase 3 OS=Drosophila melanogaster GN=Lip3 PE=2 SV=1	Lipase 3 OS=Danaus plexippus GN=KGM_06376 PE=4 SV=1	COG0596|Predicted hydrolases or acyltransferases (alpha/beta hydrolase superfamily) |R|General function prediction only ;	GO:0006629; lipid metabolic process; Biological Process GO:0016788; hydrolase activity, acting on ester bonds; Molecular Function	IPR000073; Alpha/beta hydrolase fold-1 IPR006693; Partial AB-hydrolase lipase domain IPR025483; Lipase, eukaryotic	NA
G10139	8.51476	11.9718	15.3109	11.7977	hypothetical protein KGM_10325 [Danaus plexippus]	Longitudinals lacking protein, isoforms N/O/W/X/Y OS=Drosophila melanogaster GN=lola PE=1 SV=3	Lola (Fragment) OS=Pararge aegeria PE=4 SV=1	NA	GO:0005515; protein binding; Molecular Function GO:0046872; metal ion binding; Molecular Function	IPR000210; BTB/POZ-like IPR007087; Zinc finger, C2H2 IPR011333; BTB/POZ fold IPR013069; BTB/POZ	NA
G1014	0.850642	0.507113	1.52527	1.72565	hypothetical protein KGM_14526 [Danaus plexippus]	Probable histone-lysine N-methyltransferase Mes-4 OS=Drosophila melanogaster GN=Mes-4 PE=1 SV=2	Uncharacterized protein OS=Danaus plexippus GN=KGM_14526 PE=4 SV=1	NA	NA	IPR000313; PWWP domain	K11425 WHSC1L1, NSD3; histone-lysine N-methyltransferase NSD3 [EC:2.1.1.43] [EC:2.1.1.43] Metabolism; Amino acid metabolism; Lysine degradation [PATH:ko00310]
G10140	0.0427877	10.2713	12.3425	0.303804	PREDICTED: uncharacterized protein LOC101737882 [Bombyx mori]	NA	Uncharacterized protein OS=Bombyx mori PE=4 SV=1	NA	GO:0005515; protein binding; Molecular Function	IPR002350; Kazal domain	NA
G10141	6.76046	8.77478	4.45266	5.56975	NA
G10142	0	6.53007	0.0781168	0.303804	NA
G10143	4.1932	4.14932	4.76513	1.36712	dscam [Danaus plexippus]	NA	Uncharacterized protein OS=Bombyx mori PE=4 SV=1	NA	NA	IPR021012; Down syndrome cell adhesion molecule, C-terminal	NA
G10144	0.856226	0.68059	1.01608	0.405295	neuropeptide receptor A8 [Bombyx mori] dbj|BAG68407.1| neuropeptide receptor A8 [Bombyx mori]	Thyrotropin-releasing hormone receptor OS=Mus musculus GN=Trhr PE=2 SV=1	Neuropeptide receptor A8 OS=Bombyx mori GN=BNGR-A8 PE=2 SV=1	NA	GO:0004930; G-protein coupled receptor activity; Molecular Function GO:0007186; G-protein coupled receptor signaling pathway; Biological Process GO:0016021; integral component of membrane; Cellular Component	IPR000276; G protein-coupled receptor, rhodopsin-like IPR017452; GPCR, rhodopsin-like, 7TM IPR019427; 7TM GPCR, serpentine receptor class w (Srw)	NA
G10145	2.99679	3.19877	0.859758	0.607943	NA
G10147	10.9597	8.43932	3.36087	11.5003	glycerol kinase [Bombyx mori] dbj|BAG09482.1| glycerol kinase [Bombyx mori]	Glycerol kinase OS=Rattus norvegicus GN=Gk PE=2 SV=1	Glycerol kinase OS=Bombyx mori GN=BmGK PE=2 SV=1	COG0554|Glycerol kinase|C|Energy production and conversion ;	GO:0004370; glycerol kinase activity; Molecular Function GO:0005975; carbohydrate metabolic process; Biological Process GO:0006072; glycerol-3-phosphate metabolic process; Biological Process GO:0016773; phosphotransferase activity, alcohol group as acceptor; Molecular Function	IPR005999; Glycerol kinase IPR018483; Carbohydrate kinase, FGGY, conserved site IPR018484; Carbohydrate kinase, FGGY, N-terminal IPR018485; Carbohydrate kinase, FGGY, C-terminal	K00864 glpK, GK; glycerol kinase [EC:2.7.1.30] [EC:2.7.1.30] Metabolism; Lipid metabolism; Glycerolipid metabolism [PATH:ko00561] Organismal Systems; Endocrine system; PPAR signaling pathway [PATH:ko03320] Organismal Systems; Environmental adaptation; Plant-pathogen interaction [PATH:ko04626]
G10148	3.68177	5.17248	7.5815	5.06619	PREDICTED: epsin-1-like [Bombyx mori]	Epsin-2 OS=Rattus norvegicus GN=Epn2 PE=1 SV=1	Uncharacterized protein OS=Danaus plexippus GN=KGM_12778 PE=4 SV=1	NA	NA	IPR001026; Epsin domain, N-terminal IPR003903; Ubiquitin interacting motif IPR008942; ENTH/VHS IPR013809; Epsin-like, N-terminal	K12471 EPN; epsin K12471 Cellular Processes; Transport and catabolism; Endocytosis [PATH:ko04144]
G10149	7.62041	10.8214	10.9424	4.2556	PREDICTED: DNA-directed RNA polymerase III subunit RPC4-like [Bombyx mori]	DNA-directed RNA polymerase III subunit RPC4 OS=Bos taurus GN=POLR3D PE=2 SV=1	Uncharacterized protein OS=Bombyx mori PE=4 SV=1	NA	GO:0003677; DNA binding; Molecular Function GO:0003899; DNA-directed RNA polymerase activity; Molecular Function GO:0005666; DNA-directed RNA polymerase III complex; Cellular Component GO:0006383; transcription from RNA polymerase III promoter; Biological Process	IPR007811; DNA-directed RNA polymerase III subunit RPC4	K03026 RPC53, POLR3D; DNA-directed RNA polymerase III subunit RPC4 K03026 Metabolism; Nucleotide metabolism; Purine metabolism [PATH:ko00230] Metabolism; Nucleotide metabolism; Pyrimidine metabolism [PATH:ko00240] Genetic Information Processing; Transcription; RNA polymerase [PATH:ko03020] Organismal Systems; Immune system; Cytosolic DNA-sensing pathway [PATH:ko04623] Human Diseases; Infectious d…
G10150	1.41355	0.680965	1.17304	0.456208	NA
G10153	2.8271	0.953351	1.72046	4.0045	NA
G10154	16.2005	341.624	19.1703	9.23063	simila to CG12164 [Papilio polytes]	NA	Simila to CG12164 OS=Papilio polytes PE=2 SV=1	NA	NA	NA	NA
G10155	2.57151	1.43081	2.42562	4.0067	PREDICTED: zinc finger protein 91-like [Bombyx mori]	Zinc finger protein 33A OS=Homo sapiens GN=ZNF33A PE=1 SV=3	Uncharacterized protein OS=Bombyx mori PE=4 SV=1	COG5048|FOG: Zn-finger|R|General function prediction only ;	GO:0003676; nucleic acid binding; Molecular Function GO:0005634; nucleus; Cellular Component GO:0008270; zinc ion binding; Molecular Function GO:0046872; metal ion binding; Molecular Function	IPR007087; Zinc finger, C2H2 IPR012934; Zinc finger, AD-type IPR013087; Zinc finger C2H2-type/integrase DNA-binding domain IPR015880; Zinc finger, C2H2-like	NA
G10156	2.05721	1.36268	1.8779	1.4201	endonuclease-reverse transcriptase [Bombyx mori]	NA	Endonuclease-reverse transcriptase OS=Bombyx mori PE=4 SV=1	NA	NA	NA	NA
G10157	23.2293	14.7169	13.693	13.6431	putative methionine aminopeptidase [Danaus plexippus]	Methionine aminopeptidase 1 OS=Gallus gallus GN=METAP1 PE=2 SV=1	Methionine aminopeptidase OS=Pararge aegeria PE=3 SV=1	COG0024|Methionine aminopeptidase|J|Translation, ribosomal structure and biogenesis ;	GO:0004177; aminopeptidase activity; Molecular Function GO:0006508; proteolysis; Biological Process GO:0008235; metalloexopeptidase activity; Molecular Function	IPR000994; Peptidase M24, structural domain IPR001714; Peptidase M24, methionine aminopeptidase IPR002467; Peptidase M24A, methionine aminopeptidase, subfamily 1	K01265
G10158	21.0007	8.92555	9.46776	13.8459	PREDICTED: pentatricopeptide repeat-containing protein 2, mitochondrial-like [Bombyx mori]	Pentatricopeptide repeat-containing protein 2, mitochondrial OS=Danio rerio GN=ptcd2 PE=2 SV=1	Putative pentatricopeptide repeat domain 2 OS=Danaus plexippus GN=KGM_00468 PE=4 SV=1	NA	NA	NA	K17711
G10159	8.74313	6.06393	75.6638	16.5847	NA
G1016	2.46175	1.13541	2.80204	4.80134	PREDICTED: poly(rC)-binding protein 3-like isoform X3 [Bombyx mori]	Poly(rC)-binding protein 3 OS=Mus musculus GN=Pcbp3 PE=2 SV=3	Poly(RC)-binding protein 3 (Fragment) OS=Pararge aegeria PE=4 SV=1	NA	GO:0003723; RNA binding; Molecular Function	IPR004087; K Homology domain IPR004088; K Homology domain, type 1	K13162
G10160	3.64498	9.3395	0	0.202983	PREDICTED: peroxisomal membrane protein 11C-like [Bombyx mori]	Peroxisomal membrane protein 11C OS=Mus musculus GN=Pex11g PE=2 SV=2	Uncharacterized protein OS=Danaus plexippus GN=KGM_15298 PE=4 SV=1	NA	GO:0005779; integral component of peroxisomal membrane; Cellular Component GO:0016559; peroxisome fission; Biological Process	IPR008733; Peroxisomal biogenesis factor 11 IPR026510; Peroxisomal membrane protein 11C, metazoa	NA
G10161	0.600349	0.613544	0.313156	0.152237	PREDICTED: soluble guanylate cyclase 89Db-like [Bombyx mori]	Soluble guanylate cyclase 88E OS=Drosophila melanogaster GN=Gyc88E PE=1 SV=3	Uncharacterized protein OS=Danaus plexippus GN=KGM_14535 PE=4 SV=1	COG2114|Adenylate cyclase, family 3 (some proteins contain HAMP domain)|T|Signal transduction mechanisms ;	GO:0004383; guanylate cyclase activity; Molecular Function GO:0006182; cGMP biosynthetic process; Biological Process GO:0009190; cyclic nucleotide biosynthetic process; Biological Process GO:0016849; phosphorus-oxygen lyase activity; Molecular Function GO:0020037; heme binding; Molecular Function GO:0035556; intracellular signal transduction; Biological Process	IPR001054; Adenylyl cyclase class-3/4/guanylyl cyclase IPR011644; Heme-NO binding IPR011645; Haem NO binding associated IPR024096; NO signalling/Golgi transport ligand-binding domain	NA
G10162	1.88681	1.15892	2.34867	2.43579	hypothetical protein KGM_13171 [Danaus plexippus]	Gastrula zinc finger protein XlCGF46.1 (Fragment) OS=Xenopus laevis PE=3 SV=1	Uncharacterized protein OS=Danaus plexippus GN=KGM_13171 PE=4 SV=1	COG5048|FOG: Zn-finger|R|General function prediction only ;	GO:0003676; nucleic acid binding; Molecular Function GO:0003700; sequence-specific DNA binding transcription factor activity; Molecular Function GO:0005634; nucleus; Cellular Component GO:0006351; transcription, DNA-templated; Biological Process GO:0046872; metal ion binding; Molecular Function	IPR007087; Zinc finger, C2H2 IPR013087; Zinc finger C2H2-type/integrase DNA-binding domain IPR015880; Zinc finger, C2H2-like IPR027775; C2H2- zinc finger protein family	NA
G10163	11.9641	7.02167	7.12431	6.24172	hypothetical protein KGM_03347 [Danaus plexippus]	ATP-binding cassette sub-family B member 10, mitochondrial OS=Homo sapiens GN=ABCB10 PE=1 SV=2	Uncharacterized protein OS=Danaus plexippus GN=KGM_03347 PE=4 SV=1	COG1132|ABC-type multidrug transport system, ATPase and permease components|V|Defense mechanisms ;	GO:0005524; ATP binding; Molecular Function GO:0006810; transport; Biological Process GO:0016021; integral component of membrane; Cellular Component GO:0016887; ATPase activity; Molecular Function GO:0042626; ATPase activity, coupled to transmembrane movement of substances; Molecular Function GO:0055085; transmembrane transport; Biological Process	IPR001140; ABC transporter, transmembrane domain IPR003439; ABC transporter-like IPR011527; ABC transporter type 1, transmembrane domain IPR027417; P-loop containing nucleoside triphosphate hydrolase	K05657 ABCB10; ATP-binding cassette, subfamily B (MDR/TAP), member 10 K05657 Environmental Information Processing; Membrane transport; Transporters [BR:ko02000] Environmental Information Processing; Membrane transport; ABC transporters [PATH:ko02010]
G10164	3.98804	2.04515	5.08879	3.95816	PREDICTED: zinc finger protein 729-like isoform X2 [Bombyx mori]	PR domain zinc finger protein 5 OS=Homo sapiens GN=PRDM5 PE=1 SV=2	Uncharacterized protein OS=Bombyx mori GN=Bmo.10641 PE=4 SV=1	COG5048|FOG: Zn-finger|R|General function prediction only ;	GO:0003676; nucleic acid binding; Molecular Function GO:0005634; nucleus; Cellular Component GO:0008270; zinc ion binding; Molecular Function GO:0046872; metal ion binding; Molecular Function	IPR007087; Zinc finger, C2H2 IPR012934; Zinc finger, AD-type IPR013087; Zinc finger C2H2-type/integrase DNA-binding domain IPR015880; Zinc finger, C2H2-like	NA
G10165	7.37572	11.8619	8.69009	9.4387	NA
G10166	13.1721	11.6638	15.8231	11.2718	PREDICTED: NEDD8-activating enzyme E1 regulatory subunit-like [Bombyx mori]	NEDD8-activating enzyme E1 regulatory subunit OS=Danio rerio GN=nae1 PE=2 SV=2	Uncharacterized protein OS=Bombyx mori PE=4 SV=1	COG0476|Dinucleotide-utilizing enzymes involved in molybdopterin and thiamine biosynthesis family 2|H|Coenzyme transport and metabolism ;	GO:0003824; catalytic activity; Molecular Function	IPR000594; UBA/THIF-type NAD/FAD binding fold IPR009036; Molybdenum cofactor biosynthesis, MoeB IPR016040; NAD(P)-binding domain	K04532 APPBP1; amyloid beta precursor protein binding protein 1 K04532 Human Diseases; Neurodegenerative diseases; Alzheimer's disease [PATH:ko05010]
G10167	4.5051	1.77344	2.4283	4.8235	hypothetical protein KGM_05733 [Danaus plexippus]	Zinc finger protein 271 OS=Pongo abelii GN=ZNF271 PE=2 SV=1	Uncharacterized protein OS=Danaus plexippus GN=KGM_05733 PE=4 SV=1	NA	GO:0046872; metal ion binding; Molecular Function	IPR007087; Zinc finger, C2H2 IPR015880; Zinc finger, C2H2-like	NA
G10169	0.257435	0.0682092	0.391661	1.26934	gag-pol polyprotein precursor [Drosophila melanogaster]	NA	Uncharacterized protein OS=Anoplophora glabripennis PE=4 SV=1	NA	NA	IPR005312; Protein of unknown function DUF1759	NA
G1017	1.3831	0.60406	1.27643	3.30944	plekhh1 [Danaus plexippus]	Uncharacterized protein CG43867 OS=Drosophila melanogaster GN=CG43867 PE=1 SV=4	Plekhh1 OS=Danaus plexippus GN=KGM_16254 PE=4 SV=1	NA	GO:0005856; cytoskeleton; Cellular Component	IPR000299; FERM domain IPR000857; MyTH4 domain IPR001849; Pleckstrin homology domain IPR011993; Pleckstrin homology-like domain IPR014352; FERM/acyl-CoA-binding protein, 3-helical bundle IPR019748; FERM central domain IPR019749; Band 4.1 domain	NA
G10170	37.1564	124.414	0.861655	0.863153	cuticular protein tweedle motif 1 precursor [Bombyx mori] tpd|FAA00652.1| TPA: putative cuticle protein [Bombyx mori]	NA	Putative cuticle protein OS=Bombyx mori GN=BmorCPT1 PE=2 SV=1	NA	NA	IPR004145; Domain of unknown function DUF243	NA
G10171	2.61725	1.22776	2.58496	3.19874	hypothetical protein KGM_08967 [Danaus plexippus]	Excitatory amino acid transporter OS=Caenorhabditis elegans GN=glt-1 PE=1 SV=2	Uncharacterized protein OS=Danaus plexippus GN=KGM_08967 PE=4 SV=1	COG1301|Na+/H+-dicarboxylate symporters|C|Energy production and conversion ;	GO:0006835; dicarboxylic acid transport; Biological Process GO:0016020; membrane; Cellular Component GO:0017153; sodium:dicarboxylate symporter activity; Molecular Function	IPR001991; Sodium:dicarboxylate symporter IPR018107; Sodium:dicarboxylate symporter, conserved site	NA
G10172	11.0697	218.338	272.361	68.0875	prophenoloxidase-activating proteinase-3 precursor [Manduca sexta]	Serine protease easter OS=Drosophila melanogaster GN=ea PE=1 SV=3	Prophenoloxidase-activating proteinase-3 (Precursor) OS=Manduca sexta PE=2 SV=1	COG5640|Secreted trypsin-like serine protease|O|Posttranslational modification, protein turnover, chaperones ;	GO:0003824; catalytic activity; Molecular Function GO:0004252; serine-type endopeptidase activity; Molecular Function GO:0006508; proteolysis; Biological Process	IPR001254; Peptidase S1 IPR001314; Peptidase S1A, chymotrypsin-type IPR006604; Disulphide knot CLIP IPR009003; Trypsin-like cysteine/serine peptidase domain IPR018114; Peptidase S1, trypsin family, active site IPR022700; Proteinase, regulatory CLIP domain	NA
G10173	3.30374	4.4336	5.79659	5.17892	NA
G10174	26.6445	26.4652	10.6532	30.4642	pyruvate dehydrogenase kinase [Bombyx mori] gb|ABY76060.1| pyruvate dehydrogenase kinase [Bombyx mori]	[Pyruvate dehydrogenase (acetyl-transferring)] kinase, mitochondrial OS=Drosophila melanogaster GN=Pdk PE=2 SV=2	Pyruvate dehydrogenase kinase OS=Bombyx mori PE=2 SV=1	COG0642|Signal transduction histidine kinase|T|Signal transduction mechanisms ;	GO:0005524; ATP binding; Molecular Function	IPR003594; Histidine kinase-like ATPase, ATP-binding domain IPR005467; Signal transduction histidine kinase, core IPR018955; Branched-chain alpha-ketoacid dehydrogenase kinase/Pyruvate dehydrogenase kinase, N-terminal	K00898
G10175	2.2311	1.15956	1.56665	2.99565	hypothetical protein KGM_05733 [Danaus plexippus]	Zinc finger protein 271 OS=Homo sapiens GN=ZNF271 PE=2 SV=4	Uncharacterized protein OS=Danaus plexippus GN=KGM_05733 PE=4 SV=1	NA	GO:0046872; metal ion binding; Molecular Function	IPR007087; Zinc finger, C2H2 IPR015880; Zinc finger, C2H2-like	NA
G10176	3.30374	5.25211	3.28996	8.07302	NA
G10177	3.21793	4.16076	2.4283	3.0972	hypothetical protein KGM_12674 [Danaus plexippus]	Short spindle protein 4 OS=Drosophila melanogaster GN=ssp4 PE=1 SV=1	Uncharacterized protein OS=Danaus plexippus GN=KGM_12674 PE=4 SV=1	NA	GO:0008017; microtubule binding; Molecular Function	IPR011033; PRC-barrel-like IPR014797; CKK domain	K17493
G10178	6.2677	1.1602	0.235126	1.11764	NA
G10179	2.40405	0.477728	1.80264	0.711224	PREDICTED: uncharacterized protein LOC101738369 [Bombyx mori]	NA	Putative limbic system-associated membrane protein OS=Danaus plexippus GN=KGM_14969 PE=4 SV=1	NA	GO:0005515; protein binding; Molecular Function	IPR003598; Immunoglobulin subtype 2 IPR003599; Immunoglobulin subtype IPR007110; Immunoglobulin-like domain IPR013098; Immunoglobulin I-set IPR013151; Immunoglobulin IPR013783; Immunoglobulin-like fold	NA
G1018	7.99933	19.4621	30.5134	5.09304	PREDICTED: plectin-like [Bombyx mori]	Kinectin OS=Vulpes vulpes GN=KTN1 PE=2 SV=1	Uncharacterized protein OS=Bombyx mori PE=4 SV=1	COG4372|Uncharacterized protein conserved in bacteria with the myosin-like domain|S|Function unknown ;	NA	NA	NA
G10180	1.41667	0.477728	0.235126	1.82886	PREDICTED: putative adenosylhomocysteinase 3-like [Bombyx mori]	Putative adenosylhomocysteinase 3 OS=Mus musculus GN=Ahcyl2 PE=1 SV=1	Uncharacterized protein OS=Bombyx mori PE=3 SV=1	COG0499|S-adenosylhomocysteine hydrolase|H|Coenzyme transport and metabolism ;	GO:0004013; adenosylhomocysteinase activity; Molecular Function GO:0006730; one-carbon metabolic process; Biological Process	IPR000043; Adenosylhomocysteinase IPR015878; S-adenosyl-L-homocysteine hydrolase, NAD binding domain IPR016040; NAD(P)-binding domain IPR020082; S-adenosyl-L-homocysteine hydrolase, conserved site	K01251 E3.3.1.1, ahcY; adenosylhomocysteinase [EC:3.3.1.1] [EC:3.3.1.1] Metabolism; Amino acid metabolism; Cysteine and methionine metabolism [PATH:ko00270]
G10181	27.346	30.9841	6.50517	13.2084	hypothetical protein DAPPUDRAFT_53968 [Daphnia pulex]	Isovaleryl-CoA dehydrogenase, mitochondrial OS=Arabidopsis thaliana GN=IVD PE=1 SV=2	Putative short-chain acyl-coa dehydrogenase (Fragment) OS=Corethrella appendiculata PE=2 SV=1	COG1960|Acyl-CoA dehydrogenases|I|Lipid transport and metabolism ;	GO:0003995; acyl-CoA dehydrogenase activity; Molecular Function GO:0008152; metabolic process; Biological Process GO:0016627; oxidoreductase activity, acting on the CH-CH group of donors; Molecular Function GO:0050660; flavin adenine dinucleotide binding; Molecular Function GO:0055114; oxidation-reduction process; Biological Process	IPR006089; Acyl-CoA dehydrogenase, conserved site IPR006091; Acyl-CoA oxidase/dehydrogenase, central domain IPR009100; Acyl-CoA dehydrogenase/oxidase, N-terminal and middle domain IPR013786; Acyl-CoA dehydrogenase/oxidase, N-terminal	K00253 IVD, ivd; isovaleryl-CoA dehydrogenase [EC:1.3.8.4] [EC:1.3.8.4] Metabolism; Amino acid metabolism; Valine, leucine and isoleucine degradation [PATH:ko00280]
G10182	3.52021	3.00286	1.48913	2.28608	PREDICTED: BRCA1-A complex subunit Abraxas-like [Bombyx mori]	BRCA1-A complex subunit Abraxas OS=Homo sapiens GN=FAM175A PE=1 SV=2	Uncharacterized protein OS=Bombyx mori PE=4 SV=1	NA	NA	IPR023238; FAM175 family	NA
G10184	4.46713	9.08184	5.09722	3.10062	PREDICTED: glutathione synthetase-like isoform X2 [Bombyx mori]	Glutathione synthetase OS=Xenopus laevis GN=gss PE=2 SV=1	Glutathione synthetase OS=Danaus plexippus GN=KGM_19268 PE=4 SV=1	NA	GO:0004363; glutathione synthase activity; Molecular Function GO:0005524; ATP binding; Molecular Function GO:0006750; glutathione biosynthetic process; Biological Process GO:0016874; ligase activity; Molecular Function	IPR004887; Glutathione synthase, substrate-binding, eukaryotic IPR005615; Glutathione synthase, eukaryotic IPR014042; Glutathione synthase, alpha-helical, eukaryotic IPR014049; Glutathione synthase, N-terminal, eukaryotic IPR014709; Glutathione synthase domain IPR016185; Pre-ATP-grasp domain	K01920 gshB, GSS; glutathione synthase [EC:6.3.2.3] [EC:6.3.2.3] Metabolism; Metabolism of other amino acids; Glutathione metabolism [PATH:ko00480]
G10187	4.25236	8.05757	5.95983	5.94708	PREDICTED: transmembrane protein 110-like [Bombyx mori]	Transmembrane protein 110 OS=Homo sapiens GN=TMEM110 PE=2 SV=1	Uncharacterized protein OS=Bombyx mori PE=4 SV=1	NA	NA	IPR022127; Protein of unknown function DUF3661, vaculolar transmembrane	NA
G10189	1.50336	7.10159	0	0.457468	PREDICTED: glucosylceramidase-like [Bombyx mori]	Glucosylceramidase OS=Sus scrofa GN=GBA PE=3 SV=1	Putative O-Glycosyl hydrolase family 30 protein OS=Danaus plexippus GN=KGM_08641 PE=4 SV=1	COG5520|O-Glycosyl hydrolase|M|Cell wall/membrane/envelope biogenesis ;	GO:0004348; glucosylceramidase activity; Molecular Function GO:0005975; carbohydrate metabolic process; Biological Process GO:0006665; sphingolipid metabolic process; Biological Process	IPR001139; Glycoside hydrolase, family 30 IPR013780; Glycosyl hydrolase, family 13, all-beta IPR013781; Glycoside hydrolase, catalytic domain IPR017853; Glycoside hydrolase, superfamily	K01201 GBA, srfJ; glucosylceramidase [EC:3.2.1.45] [EC:3.2.1.45] Metabolism; Lipid metabolism; Sphingolipid metabolism [PATH:ko00600] Metabolism; Glycan biosynthesis and metabolism; Other glycan degradation [PATH:ko00511] Cellular Processes; Transport and catabolism; Lysosome [PATH:ko04142]
G10190	2.19061	2.11682	3.37201	2.59232	NA
G10191	12.2846	14.8177	10.7434	7.92944	NA
G10192	1.63222	3.75565	0.0784188	0	PREDICTED: organic cation transporter protein-like [Bombyx mori]	Organic cation transporter protein OS=Drosophila melanogaster GN=Orct PE=1 SV=1	Uncharacterized protein OS=Bombyx mori PE=4 SV=1	COG0477|Permeases of the major facilitator superfamily|GEPR|Carbohydrate transport and metabolism ; Amino acid transport and metabolism ; Inorganic ion transport and metabolism ; General function prediction only ;	GO:0005215; transporter activity; Molecular Function GO:0006810; transport; Biological Process GO:0016020; membrane; Cellular Component GO:0016021; integral component of membrane; Cellular Component GO:0022857; transmembrane transporter activity; Molecular Function GO:0055085; transmembrane transport; Biological Process	IPR005828; General substrate transporter IPR005829; Sugar transporter, conserved site IPR016196; Major facilitator superfamily domain, general substrate transporter IPR020846; Major facilitator superfamily domain	NA
G10194	3.90874	4.23364	2.11731	7.06534	PREDICTED: uncharacterized protein ZK1073.1-like isoform X1 [Bombyx mori]	Uncharacterized protein ZK1073.1 OS=Caenorhabditis elegans GN=ZK1073.1 PE=3 SV=1	Uncharacterized protein OS=Bombyx mori PE=4 SV=1	NA	NA	IPR004142; Ndr	NA
G10195	0.730607	1.36644	0.0784621	0.457721	NA
G10196	1.37526	0.956511	3.92311	4.57721	PREDICTED: bromodomain and WD repeat-containing protein 1-like [Bombyx mori]	Bromodomain and WD repeat-containing protein 1 OS=Mus musculus GN=Brwd1 PE=1 SV=2	Uncharacterized protein OS=Bombyx mori PE=4 SV=1	COG5076|Transcription factor involved in chromatin remodeling, contains bromodomain|BK|Chromatin structure and dynamics ; Transcription ;	GO:0005515; protein binding; Molecular Function	IPR001487; Bromodomain IPR018359; Bromodomain, conserved site	NA
G10197	2.66457	3.21114	2.82464	4.2212	NA
G10198	38.2494	89.4338	4.15849	22.7335	PREDICTED: protein msta, isoform A-like [Bombyx mori]	Protein msta, isoform B OS=Drosophila melanogaster GN=msta PE=3 SV=2	Uncharacterized protein OS=Danaus plexippus GN=KGM_20849 PE=4 SV=1	NA	NA	IPR002893; Zinc finger, MYND-type	NA
G10199	0.988468	1.91302	6.74774	1.52574	NA
G102	1.44633	2.31314	2.02017	11.1251	PREDICTED: uncharacterized protein LOC101741044 [Bombyx mori]	SEC23-interacting protein OS=Mus musculus GN=Sec23ip PE=2 SV=2	Uncharacterized protein OS=Bombyx mori PE=4 SV=1	NA	GO:0046872; metal ion binding; Molecular Function	IPR004170; WWE domain IPR004177; DDHD	NA
G1020	4.35029	9.38235	6.85922	12.6361	PREDICTED: calcium/calmodulin-dependent protein kinase type 1-like [Bombyx mori]	Calcium/calmodulin-dependent protein kinase type 1 OS=Caenorhabditis elegans GN=cmk-1 PE=1 SV=1	Uncharacterized protein OS=Bombyx mori PE=4 SV=1	COG0515|Serine/threonine protein kinase|RTKL|General function prediction only ; Signal transduction mechanisms ; Transcription ; Replication, recombination and repair ;	GO:0004672; protein kinase activity; Molecular Function GO:0004674; protein serine/threonine kinase activity; Molecular Function GO:0005524; ATP binding; Molecular Function GO:0006468; protein phosphorylation; Biological Process GO:0016772; transferase activity, transferring phosphorus-containing groups; Molecular Function	IPR000719; Protein kinase domain IPR002290; Serine/threonine- / dual specificity protein kinase, catalytic domain IPR008271; Serine/threonine-protein kinase, active site IPR011009; Protein kinase-like domain IPR017441; Protein kinase, ATP binding site IPR020636; Calcium/calmodulin-dependent/calcium-dependent protein kinase	K08794 CAMK1; calcium/calmodulin-dependent protein kinase I [EC:2.7.11.17] [EC:2.7.11.17] Organismal Systems; Endocrine system; Oxytocin signaling pathway [PATH:ko04921]
G10201	12.3773	7.24216	18.2032	4.8315	NA
G10202	1.93396	3.41611	0.863083	1.88174	NA	NA	Putative RNA-directed DNA polymerase (Fragment) OS=Anoplophora glabripennis GN=RTBS PE=4 SV=1	NA	NA	NA	NA
G10203	6.10609	3.89652	0.314022	16.4362	hypothetical protein KGM_20152 [Danaus plexippus]	Protein msta, isoform B OS=Drosophila melanogaster GN=msta PE=3 SV=2	Uncharacterized protein OS=Danaus plexippus GN=KGM_20152 PE=4 SV=1	NA	GO:0005515; protein binding; Molecular Function	IPR001214; SET domain IPR007529; Zinc finger, HIT-type	NA
G10204	39.4746	12.92	106.453	13.383	NA
G10205	4.34306	3.89652	3.14022	4.68151	PREDICTED: probable Xaa-Pro aminopeptidase 3-like [Bombyx mori]	Probable Xaa-Pro aminopeptidase 3 OS=Pongo abelii GN=XPNPEP3 PE=2 SV=1	Putative xaa-pro dipeptidase app OS=Danaus plexippus GN=KGM_09248 PE=3 SV=1	COG0006|Xaa-Pro aminopeptidase|E|Amino acid transport and metabolism ;	GO:0004177; aminopeptidase activity; Molecular Function GO:0030145; manganese ion binding; Molecular Function	IPR000994; Peptidase M24, structural domain IPR007865; Aminopeptidase P N-terminal domain	K01262
G10206	1.07502	0.61524	0.314022	0.457974	PREDICTED: uncharacterized protein LOC101740833 [Bombyx mori]	NA	Uncharacterized protein OS=Bombyx mori GN=Bmo.7233 PE=4 SV=1	NA	NA	NA	NA
G10207	2.75204	0.95704	0.0785055	0.712403	NA
G10208	4.73007	1.709	1.02057	0.50886	PREDICTED: protein giant-lens-like [Bombyx mori]	Protein giant-lens OS=Drosophila melanogaster GN=aos PE=1 SV=2	Putative argos OS=Danaus plexippus GN=KGM_11656 PE=4 SV=1	NA	NA	IPR021633; Antagonist of EGFR signalling, Argos	K02104 ARGOS; giant-lens protein precursor (argos protein) K02104 Organismal Systems; Development; Dorso-ventral axis formation [PATH:ko04320]
G10209	0.0430006	0	0	141.565	PREDICTED: uncharacterized protein LOC101743340 [Bombyx mori]	Coagulation factor IX (Fragment) OS=Rattus norvegicus GN=F9 PE=2 SV=1	Seminal fluid protein HACP010 (Fragment) OS=Heliconius erato PE=2 SV=1	NA	GO:0003824; catalytic activity; Molecular Function GO:0004252; serine-type endopeptidase activity; Molecular Function GO:0006508; proteolysis; Biological Process	IPR001254; Peptidase S1 IPR009003; Trypsin-like cysteine/serine peptidase domain	NA
G1021	1.47603	0.435434	1.1668	2.0168	PREDICTED: uncharacterized protein LOC101743170 [Bombyx mori]	RNA replication protein OS=Citrus leprosis virus C (isolate Citrus sinesis/Brazil/Cordeiropolis/2003) PE=4 SV=1	Uncharacterized protein OS=Bombyx mori PE=4 SV=1	NA	NA	IPR003323; Ovarian tumour, otubain IPR025476; Helitron helicase-like domain	NA
G10210	2.36503	2.80276	1.80563	1.83189	NA
G10211	3.13905	7.45124	5.57389	8.95593	NA
G10212	1.29002	2.11916	0.706549	3.00227	NA
G10213	9.50314	0.95704	0.157011	0.559746	hypothetical protein TcasGA2_TC016101 [Tribolium castaneum]	NA	Putative uncharacterized protein OS=Tribolium castaneum GN=TcasGA2_TC016101 PE=4 SV=1	NA	NA	NA	NA
G10215	2.40937	9.02851	25.3713	5.19324	PREDICTED: uncharacterized protein LOC101741107 [Bombyx mori]	Protease inhibitors OS=Locusta migratoria PE=1 SV=2	Cysteine-rich/pacifastin venom protein 2 OS=Danaus plexippus GN=KGM_11391 PE=4 SV=1	NA	NA	NA	NA
G10216	2.88264	0.61558	2.35647	1.98565	hypothetical protein KGM_03979 [Danaus plexippus]	Down syndrome cell adhesion molecule OS=Homo sapiens GN=DSCAM PE=1 SV=2	Uncharacterized protein OS=Danaus plexippus GN=KGM_03979 PE=4 SV=1	NA	GO:0005515; protein binding; Molecular Function	IPR003598; Immunoglobulin subtype 2 IPR003599; Immunoglobulin subtype IPR003961; Fibronectin, type III IPR007110; Immunoglobulin-like domain IPR013098; Immunoglobulin I-set IPR013783; Immunoglobulin-like fold	NA
G10217	0.731415	1.02597	0.392744	1.57834	NA
G10219	5.24898	23.4604	5.10568	1.98565	leucine repeat-rich protein [Heliconius erato]	Leucine-rich repeat-containing protein 70 OS=Homo sapiens GN=LRRC70 PE=2 SV=1	Leucine repeat-rich protein OS=Heliconius erato PE=4 SV=1	NA	GO:0005515; protein binding; Molecular Function	IPR000483; Cysteine-rich flanking region, C-terminal IPR001611; Leucine-rich repeat IPR003591; Leucine-rich repeat, typical subtype	NA
G1022	10.9561	11.2003	10.2512	4.95197	vacuolar ATPase subunit a [Manduca sexta]	V-type proton ATPase 116 kDa subunit a isoform 1 OS=Bos taurus GN=ATP6V0A1 PE=2 SV=1	Vacuolar ATPase subunit a OS=Manduca sexta GN=mva PE=2 SV=1	COG1269|Archaeal/vacuolar-type H+-ATPase subunit I|C|Energy production and conversion ;	GO:0000220; vacuolar proton-transporting V-type ATPase, V0 domain; Cellular Component GO:0015078; hydrogen ion transmembrane transporter activity; Molecular Function GO:0015991; ATP hydrolysis coupled proton transport; Biological Process GO:0033179; proton-transporting V-type ATPase, V0 domain; Cellular Component	IPR002490; V-type ATPase, V0 complex, subunit 116kDa IPR026028; ATPase, V0 complex, subunit 116kDa, eukaryotic	K02154 ATPeV0A, ATP6N; V-type H+-transporting ATPase subunit a K02154 Metabolism; Energy metabolism; Oxidative phosphorylation [PATH:ko00190] Cellular Processes; Transport and catabolism; Exosome [BR:ko04147] Cellular Processes; Transport and catabolism; Phagosome [PATH:ko04145] Cellular Processes; Transport and catabolism; Lysosome [PATH:ko04142] Organismal Systems; Excretory system; Collecting …
G10220	1.85005	1.57315	2.35647	2.85119	NA
G10221	3.26985	3.76188	1.57098	44.8553	PREDICTED: hypothetical protein LOC100118603 [Nasonia vitripennis]	NA	Uncharacterized protein (Fragment) OS=Anoplophora glabripennis PE=4 SV=1	NA	NA	IPR005312; Protein of unknown function DUF1759	NA
G10222	8.4805	11.0181	5.97302	14.2638	PREDICTED: uncharacterized protein LOC101737441 [Bombyx mori]	TAF6-like RNA polymerase II p300/CBP-associated factor-associated factor 65 kDa subunit 6L OS=Homo sapiens GN=TAF6L PE=1 SV=1	Uncharacterized protein OS=Pararge aegeria PE=4 SV=1	NA	GO:0005634; nucleus; Cellular Component GO:0006352; DNA-templated transcription, initiation; Biological Process GO:0046982; protein heterodimerization activity; Molecular Function	IPR004823; TATA box binding protein associated factor (TAF) IPR009072; Histone-fold	NA
G10223	1.54974	1.23184	0.550147	2.19052	NA
G10224	10.2885	19.5726	22.949	13.8054	putative meiotic nuclear division 5-like protein A [Danaus plexippus]	Protein RMD5 homolog B OS=Homo sapiens GN=RMND5B PE=1 SV=1	Putative meiotic nuclear division 5-like protein A OS=Danaus plexippus GN=KGM_12013 PE=4 SV=1	COG5109|Uncharacterized conserved protein, contains RING Zn-finger|R|General function prediction only ;	GO:0005515; protein binding; Molecular Function	IPR006594; LisH dimerisation motif IPR013083; Zinc finger, RING/FYVE/PHD-type IPR024964; CTLH/CRA C-terminal to LisH motif domain IPR027370; RING-type zinc-finger, LisH dimerisation motif IPR027711; Rmd5	NA
G10225	2.66899	105.049	0	189.047	PREDICTED: putative inorganic phosphate cotransporter-like [Bombyx mori]	Putative inorganic phosphate cotransporter OS=Drosophila melanogaster GN=Picot PE=1 SV=1	Sodium-dependent phosphate transporter OS=Danaus plexippus GN=KGM_16695 PE=4 SV=1	COG0477|Permeases of the major facilitator superfamily|GEPR|Carbohydrate transport and metabolism ; Amino acid transport and metabolism ; Inorganic ion transport and metabolism ; General function prediction only ;	GO:0016021; integral component of membrane; Cellular Component GO:0055085; transmembrane transport; Biological Process	IPR011701; Major facilitator superfamily IPR016196; Major facilitator superfamily domain, general substrate transporter IPR020846; Major facilitator superfamily domain	NA
G10226	0.602675	0.889663	1.0217	1.12073	hypothetical protein KGM_21577 [Danaus plexippus]	Autophagy-related protein 13 homolog OS=Drosophila melanogaster GN=Atg13 PE=1 SV=1	Uncharacterized protein OS=Danaus plexippus GN=KGM_21577 PE=4 SV=1	NA	NA	IPR018731; Autophagy-related protein 13	NA
G10228	7.01686	3.8324	10.61	7.13192	PREDICTED: protein lingerer-like [Bombyx mori]	Protein lingerer OS=Aedes aegypti GN=lig PE=3 SV=1	Uncharacterized protein OS=Bombyx mori PE=4 SV=1	NA	GO:0005515; protein binding; Molecular Function	IPR009060; UBA-like IPR022166; Protein of unknown function DUF3697, ubiquitin-associated protein 2	NA
G10230	3.18557	0.205307	0	3.26031	NA
G10231	2.67047	0.547788	2.83089	5.14802	ephrin [Manduca sexta]	Ephrin-B2a OS=Danio rerio GN=efnb2a PE=2 SV=1	Ephrin OS=Manduca sexta PE=2 SV=1	NA	GO:0016020; membrane; Cellular Component	IPR001799; Ephrin IPR008972; Cupredoxin	K05463 EFNB; ephrin-B K05463 Organismal Systems; Development; Axon guidance [PATH:ko04360]
G10233	38.4633	36.9072	40.4188	48.5749	haspin-like protein [Heliconius erato]	Putative serine/threonine-protein kinase haspin homolog OS=Drosophila melanogaster GN=Haspin PE=2 SV=1	Uncharacterized protein OS=Bombyx mori PE=4 SV=1	COG5072|Serine/threonine kinase of the haspin family|D|Cell cycle control, cell division, chromosome partitioning ;	GO:0004672; protein kinase activity; Molecular Function GO:0005524; ATP binding; Molecular Function GO:0006468; protein phosphorylation; Biological Process GO:0016772; transferase activity, transferring phosphorus-containing groups; Molecular Function	IPR000719; Protein kinase domain IPR011009; Protein kinase-like domain IPR024604; Domain of unknown function DUF3635	K16315
G10234	70.8105	87.92	125.503	95.9265	ubiquitin conjugating enzyme E2 [Bombyx mori] gb|ABD36269.1| ubiquitin conjugating enzyme E2 [Bombyx mori]	Ubiquitin-conjugating enzyme E2 Q2 OS=Homo sapiens GN=UBE2Q2 PE=1 SV=1	Ubiquitin conjugating enzyme E2 OS=Pararge aegeria PE=4 SV=1	NA	GO:0016881; acid-amino acid ligase activity; Molecular Function	IPR000608; Ubiquitin-conjugating enzyme, E2 IPR016135; Ubiquitin-conjugating enzyme/RWD-like	K10582 UBE2Q; ubiquitin-conjugating enzyme E2 Q [EC:6.3.2.19] [EC:6.3.2.19] Genetic Information Processing; Folding, sorting and degradation; SNAREs [BR:ko04131] Genetic Information Processing; Folding, sorting and degradation; Ubiquitin mediated proteolysis [PATH:ko04120]
G10235	33.0793	16.9814	9.35767	10.296	PREDICTED: 28S ribosomal protein S30, mitochondrial-like [Bombyx mori]	28S ribosomal protein S30, mitochondrial OS=Bos taurus GN=MRPS30 PE=1 SV=4	Uncharacterized protein OS=Danaus plexippus GN=KGM_11118 PE=4 SV=1	NA	GO:0003735; structural constituent of ribosome; Molecular Function GO:0005739; mitochondrion; Cellular Component GO:0005840; ribosome; Cellular Component GO:0006412; translation; Biological Process	IPR010793; Ribosomal protein L37/S30	K17409
G10236	1.29216	1.0271	1.02227	1.27426	hypothetical protein KGM_08227 [Danaus plexippus]	NCK-interacting protein with SH3 domain OS=Mus musculus GN=Nckipsd PE=2 SV=2	Uncharacterized protein OS=Danaus plexippus GN=KGM_08227 PE=4 SV=1	NA	NA	IPR018556; Domain of unknown function DUF2013	NA
G10237	2.23975	17.2553	17.2213	3.00726	PREDICTED: alpha-amylase 4N-like isoform X1 [Bombyx mori] ref|XP_004924135.1| PREDICTED: alpha-amylase 4N-like isoform X2 [Bombyx mori]	Alpha-amylase (Fragment) OS=Tribolium castaneum PE=3 SV=2	Alpha-amylase 3 OS=Danaus plexippus GN=KGM_05019 PE=3 SV=1	COG0366|Glycosidases|G|Carbohydrate transport and metabolism ;	GO:0003824; catalytic activity; Molecular Function GO:0005975; carbohydrate metabolic process; Biological Process GO:0043169; cation binding; Molecular Function	IPR006046; Alpha amylase IPR006047; Glycosyl hydrolase, family 13, catalytic domain IPR006048; Alpha-amylase, C-terminal all beta IPR006589; Glycosyl hydrolase, family 13, subfamily, catalytic domain IPR013780; Glycosyl hydrolase, family 13, all-beta IPR013781; Glycoside hydrolase, catalytic domain IPR015902; Glycoside hydrolase, family 13 IPR017853; Glycoside hydrolase, superfamily	NA
G10238	27.0923	353.323	0.786359	0	alpha-amylase [Helicoverpa armigera] gb|ACB54942.1| amylase [Helicoverpa armigera]	Alpha-amylase 1 OS=Drosophila ananassae GN=Amy35 PE=3 SV=3	Alpha-amylase OS=Helicoverpa armigera GN=GH13Amy-1 PE=2 SV=1	COG0366|Glycosidases|G|Carbohydrate transport and metabolism ;	GO:0003824; catalytic activity; Molecular Function GO:0005975; carbohydrate metabolic process; Biological Process GO:0043169; cation binding; Molecular Function	IPR006046; Alpha amylase IPR006047; Glycosyl hydrolase, family 13, catalytic domain IPR006048; Alpha-amylase, C-terminal all beta IPR006589; Glycosyl hydrolase, family 13, subfamily, catalytic domain IPR013780; Glycosyl hydrolase, family 13, all-beta IPR013781; Glycoside hydrolase, catalytic domain IPR015902; Glycoside hydrolase, family 13 IPR017853; Glycoside hydrolase, superfamily	K01176 E3.2.1.1, amyA, malS; alpha-amylase [EC:3.2.1.1] [EC:3.2.1.1] Metabolism; Carbohydrate metabolism; Starch and sucrose metabolism [PATH:ko00500] Organismal Systems; Digestive system; Carbohydrate digestion and absorption [PATH:ko04973]
G10239	0.603009	0.684735	0.235908	0.152911	NA
G1024	5.20215	3.88039	6.62873	4.36885	PREDICTED: probable phospholipid-transporting ATPase ID-like [Bombyx mori]	Probable phospholipid-transporting ATPase ID OS=Mus musculus GN=Atp8b2 PE=2 SV=2	Uncharacterized protein OS=Danaus plexippus GN=KGM_18978 PE=4 SV=1	COG0474|Cation transport ATPase|P|Inorganic ion transport and metabolism ;	GO:0000166; nucleotide binding; Molecular Function GO:0000287; magnesium ion binding; Molecular Function GO:0004012; phospholipid-translocating ATPase activity; Molecular Function GO:0005524; ATP binding; Molecular Function GO:0006812; cation transport; Biological Process GO:0015914; phospholipid transport; Biological Process GO:0016021; integral component of membrane; Cellular Component GO:00198…	IPR001757; Cation-transporting P-type ATPase IPR006539; Cation-transporting P-type ATPase, subfamily IV IPR008250; P-type ATPase, A domain IPR018303; P-type ATPase, phosphorylation site IPR023214; HAD-like domain IPR023299; P-type ATPase, cytoplasmic domain N	K01530
G10240	9.77736	12.0513	0	0.407764	juvenile hormone esterase-like precursor [Bombyx mori] gb|AGG20206.1| carboxylesterase ae18 [Bombyx mori]	Carboxylesterase 4A OS=Mus musculus GN=Ces4a PE=2 SV=2	Carboxylesterase ae18 OS=Bombyx mori PE=2 SV=1	COG2272|Carboxylesterase type B|I|Lipid transport and metabolism ;	NA	IPR002018; Carboxylesterase, type B	NA
G10241	5.42708	4.86162	3.53861	3.66988	NA
G10242	3.18733	1.50642	1.49408	2.80338	NA
G10243	2.9289	3.28673	6.05496	3.05823	PREDICTED: stress-induced-phosphoprotein 1-like [Bombyx mori]	Stress-induced-phosphoprotein 1 OS=Macaca fascicularis GN=STIP1 PE=2 SV=1	Stress-induced-phosphoprotein 1 OS=Pararge aegeria PE=4 SV=1	COG0457|FOG: TPR repeat|R|General function prediction only ;	GO:0005515; protein binding; Molecular Function	IPR011990; Tetratricopeptide-like helical IPR013026; Tetratricopeptide repeat-containing domain IPR019734; Tetratricopeptide repeat	NA
G10244	0.689153	0.479315	0.157272	0.152911	hypothetical protein KGM_09832 [Danaus plexippus]	Synaptotagmin-16 OS=Mus musculus GN=Syt16 PE=1 SV=1	Uncharacterized protein OS=Danaus plexippus GN=KGM_09832 PE=4 SV=1	NA	GO:0005515; protein binding; Molecular Function	IPR000008; C2 domain	NA
G10245	40.2947	20.4164	6.29436	31.0582	PREDICTED: cell wall protein AWA1-like [Bombyx mori]	NA	Uncharacterized protein OS=Bombyx mori GN=Bmo.1700 PE=4 SV=1	NA	NA	NA	NA
G10246	2.84433	3.49409	3.4619	2.24394	NA
G10247	2.75814	1.98683	1.73095	0.81598	NA
G10248	1.55145	1.91832	1.10151	1.42796	NA
G10249	10.6878	7.94733	24.9414	5.55886	NA
G1025	3.50947	0.679202	0.529288	0.758378	hypothetical protein KGM_15726 [Danaus plexippus]	Protein turtle OS=Drosophila melanogaster GN=tutl PE=1 SV=2	Uncharacterized protein OS=Danaus plexippus GN=KGM_15726 PE=4 SV=1	NA	GO:0005515; protein binding; Molecular Function	IPR003598; Immunoglobulin subtype 2 IPR003599; Immunoglobulin subtype IPR003961; Fibronectin, type III IPR007110; Immunoglobulin-like domain IPR013098; Immunoglobulin I-set IPR013106; Immunoglobulin V-set domain IPR013783; Immunoglobulin-like fold	NA
G10250	1.0774	1.64428	1.88831	3.9779	NA
G10251	2.1117	1.64428	1.73095	2.19295	NA
G10253	1.37907	1.37023	3.0685	1.68296	NA
G10254	1.16423	1.64519	1.25957	2.85751	NA
G10255	1.46607	5.48396	0.865954	2.19416	hypothetical protein KGM_20152 [Danaus plexippus]	Protein msta, isoform A OS=Drosophila melanogaster GN=msta PE=2 SV=3	Uncharacterized protein OS=Danaus plexippus GN=KGM_20152 PE=4 SV=1	COG2940|Proteins containing SET domain|R|General function prediction only ;	GO:0005515; protein binding; Molecular Function	IPR001214; SET domain	K11426
G10257	46.785	15.4236	9.91911	97.4616	PREDICTED: delta(24)-sterol reductase-like isoform X1 [Bombyx mori] ref|XP_004926866.1| PREDICTED: delta(24)-sterol reductase-like isoform X2 [Bombyx mori]	Delta(24)-sterol reductase OS=Macaca fascicularis GN=DHCR24 PE=2 SV=2	Uncharacterized protein OS=Bombyx mori GN=Bmo.8090 PE=4 SV=1	COG0277|FAD/FMN-containing dehydrogenases|C|Energy production and conversion ;	GO:0003824; catalytic activity; Molecular Function GO:0008762; UDP-N-acetylmuramate dehydrogenase activity; Molecular Function GO:0016491; oxidoreductase activity; Molecular Function GO:0016614; oxidoreductase activity, acting on CH-OH group of donors; Molecular Function GO:0050660; flavin adenine dinucleotide binding; Molecular Function GO:0055114; oxidation-reduction process; Biological Process	IPR006094; FAD linked oxidase, N-terminal IPR016164; FAD-linked oxidase-like, C-terminal IPR016166; FAD-binding, type 2 IPR016169; CO dehydrogenase flavoprotein-like, FAD-binding, subdomain 2	K09828 DHCR24; delta24-sterol reductase [EC:1.3.1.72] [EC:1.3.1.72] Metabolism; Lipid metabolism; Steroid biosynthesis [PATH:ko00100]
G10258	9.357	6.99204	12.0446	16.4307	putative multi-sex-combs protein [Danaus plexippus]	La-related protein 7 OS=Danio rerio GN=larp7 PE=2 SV=1	La autoantigen-like (Fragment) OS=Pararge aegeria PE=4 SV=1	COG5193|La protein, small RNA-binding pol III transcript stabilizing protein and related La-motif-containing proteins involved in translation|OJ|Posttranslational modification, protein turnover, chaperones ; Translation, ribosomal structure and biogenesis ;	GO:0000166; nucleotide binding; Molecular Function GO:0003676; nucleic acid binding; Molecular Function GO:0003723; RNA binding; Molecular Function GO:0005634; nucleus; Cellular Component GO:0006396; RNA processing; Biological Process GO:0030529; ribonucleoprotein complex; Cellular Component	IPR000504; RNA recognition motif domain IPR002344; Lupus La protein IPR006630; RNA-binding protein Lupus La IPR011991; Winged helix-turn-helix DNA-binding domain IPR012677; Nucleotide-binding, alpha-beta plait	K15191
G10259	5.34686	3.15327	4.0936	7.24583	putative cpg binding protein [Danaus plexippus]	CXXC-type zinc finger protein 1 OS=Drosophila melanogaster GN=Cfp1 PE=1 SV=1	Putative cpg binding protein OS=Danaus plexippus GN=KGM_11960 PE=4 SV=1	NA	GO:0003677; DNA binding; Molecular Function GO:0005515; protein binding; Molecular Function GO:0008270; zinc ion binding; Molecular Function	IPR001965; Zinc finger, PHD-type IPR002857; Zinc finger, CXXC-type IPR011011; Zinc finger, FYVE/PHD-type IPR013083; Zinc finger, RING/FYVE/PHD-type IPR019786; Zinc finger, PHD-type, conserved site IPR019787; Zinc finger, PHD-finger IPR022056; CpG binding protein, C-terminal	K14960
G1026	12.789	9.13325	6.41598	3.20042	PREDICTED: chorion peroxidase-like [Bombyx mori]	Peroxidasin homolog OS=Mus musculus GN=Pxdn PE=2 SV=2	Uncharacterized protein OS=Bombyx mori PE=4 SV=1	NA	GO:0004601; peroxidase activity; Molecular Function GO:0006979; response to oxidative stress; Biological Process GO:0020037; heme binding; Molecular Function GO:0055114; oxidation-reduction process; Biological Process	IPR002007; Haem peroxidase, animal IPR010255; Haem peroxidase IPR019791; Haem peroxidase, animal, subgroup	NA
G10260	1.59543	0.822593	7.63614	10.2564	NA
G10261	12.8497	6.44365	13.8553	22.9111	PREDICTED: protein CLP1 homolog [Bombyx mori]	Protein CLP1 homolog OS=Culex quinquefasciatus GN=cbc PE=3 SV=1	Protein CLP1 homolog OS=Pararge aegeria PE=3 SV=1	COG5623|Pre-mRNA cleavage and polyadenylation factor IA/II complex, subunit CLP1|A|RNA processing and modification ;	NA	IPR010655; Pre-mRNA cleavage complex II Clp1 IPR027417; P-loop containing nucleoside triphosphate hydrolase	K14399 CLP1, HERB; polyribonucleotide 5'-hydroxyl-kinase [EC:2.7.1.78] [EC:2.7.1.78] Genetic Information Processing; Translation; mRNA surveillance pathway [PATH:ko03015]
G10262	2.19911	2.46778	1.49574	3.16367	NA
G10264	55.6985	205.625	20.1643	13.1723	sorbitol dehydrogenase [Bombyx mori] dbj|BAE95831.1| sorbitol dehydrogenase-2 [Bombyx mori]	Sorbitol dehydrogenase OS=Macaca fascicularis GN=SORD PE=2 SV=3	Sorbitol dehydrogenase OS=Bombyx mori PE=2 SV=1	COG1063|Threonine dehydrogenase and related Zn-dependent dehydrogenases|ER|Amino acid transport and metabolism ; General function prediction only ;	GO:0008270; zinc ion binding; Molecular Function GO:0016491; oxidoreductase activity; Molecular Function GO:0016747; transferase activity, transferring acyl groups other than amino-acyl groups; Molecular Function GO:0055114; oxidation-reduction process; Biological Process	IPR002085; Alcohol dehydrogenase superfamily, zinc-type IPR002328; Alcohol dehydrogenase, zinc-type, conserved site IPR011032; GroES (chaperonin 10)-like IPR013149; Alcohol dehydrogenase, C-terminal IPR013154; Alcohol dehydrogenase GroES-like IPR016040; NAD(P)-binding domain IPR020843; Polyketide synthase, enoylreductase	K00008 SORD, gutB; L-iditol 2-dehydrogenase [EC:1.1.1.14] [EC:1.1.1.14] Metabolism; Carbohydrate metabolism; Fructose and mannose metabolism [PATH:ko00051]
G10265	3.02006	2.81209	2.67807	2.80804	NA
G10267	6.16955	3.36079	5.1986	6.63719	PREDICTED: ankyrin repeat, SAM and basic leucine zipper domain-containing protein 1-like [Bombyx mori]	Ankyrin repeat, SAM and basic leucine zipper domain-containing protein 1 OS=Echinops telfairi GN=ASZ1 PE=3 SV=1	Uncharacterized protein OS=Bombyx mori PE=4 SV=1	COG0666|FOG: Ankyrin repeat|R|General function prediction only ;	GO:0005515; protein binding; Molecular Function	IPR002110; Ankyrin repeat IPR013761; Sterile alpha motif/pointed domain IPR020683; Ankyrin repeat-containing domain	NA
G10268	4.74581	3.63514	1.81163	2.91015	NA
G10269	7.24815	5.00689	2.75684	1.9401	NA
G10270	2.20033	4.25242	3.0719	0.86794	PREDICTED: protein eva-1-like [Bombyx mori]	Protein eva-1 homolog C OS=Pan troglodytes GN=EVA1C PE=3 SV=1	Uncharacterized protein OS=Danaus plexippus GN=KGM_20086 PE=4 SV=1	NA	GO:0030246; carbohydrate binding; Molecular Function	IPR000922; D-galactoside/L-rhamnose binding SUEL lectin domain	NA
G10271	0.6903	8.7792	23.9451	2.04221	hypothetical protein KGM_09257 [Danaus plexippus]	E3 ubiquitin-protein ligase siah-1 OS=Caenorhabditis elegans GN=siah-1 PE=1 SV=3	E3 ubiquitin-protein ligase OS=Danaus plexippus GN=KGM_09257 PE=3 SV=1	NA	GO:0004842; ubiquitin-protein ligase activity; Molecular Function GO:0005515; protein binding; Molecular Function GO:0005634; nucleus; Cellular Component GO:0006511; ubiquitin-dependent protein catabolic process; Biological Process GO:0007275; multicellular organismal development; Biological Process GO:0008270; zinc ion binding; Molecular Function GO:0016567; protein ubiquitination; Biological Pr…	IPR004162; E3 ubiquitin-protein ligase SINA like IPR008974; TRAF-like IPR013010; Zinc finger, SIAH-type IPR013083; Zinc finger, RING/FYVE/PHD-type IPR013323; SIAH-type domain IPR018121; Seven-in-absentia protein, TRAF-like domain	NA
G10272	8.50403	5.42142	4.33457	8.88855	NA
G10273	5.6118	3.91166	2.20669	3.16719	hypothetical protein KGM_04940 [Danaus plexippus]	Protein FAM185A OS=Mus musculus GN=Fam185a PE=2 SV=1	Uncharacterized protein OS=Bombyx mori GN=Bmo.5251 PE=4 SV=1	NA	NA	IPR025386; Domain of unknown function DUF4098	NA
G10274	27.6705	33.352	32.7851	32.3359	PREDICTED: Golgi reassembly-stacking protein 2-like [Bombyx mori]	Golgi reassembly-stacking protein 2 OS=Homo sapiens GN=GORASP2 PE=1 SV=3	Uncharacterized protein OS=Bombyx mori PE=4 SV=1	COG5233|Peripheral Golgi membrane protein|U|Intracellular trafficking, secretion, and vesicular transport ;	GO:0005515; protein binding; Molecular Function	IPR001478; PDZ domain IPR007583; GRASP55/65 IPR024958; GRASP55/65 PDZ-like domain	NA
G10276	9.71272	4.59791	7.40818	19.565	unknown unsecreted protein [Papilio xuthus]	NA	Uncharacterized protein OS=Papilio xuthus PE=2 SV=1	NA	NA	NA	NA
G10277	6.43198	5.97042	3.94052	10.37	PREDICTED: ras-related GTP-binding protein A-like isoform X1 [Bombyx mori] ref|XP_004923002.1| PREDICTED: ras-related GTP-binding protein A-like isoform X2 [Bombyx mori]	Ras-related GTP-binding protein A OS=Rattus norvegicus GN=Rraga PE=1 SV=1	Uncharacterized protein OS=Bombyx mori PE=4 SV=1	NA	GO:0005525; GTP binding; Molecular Function GO:0005634; nucleus; Cellular Component GO:0005737; cytoplasm; Cellular Component	IPR006762; Gtr1/RagA G protein IPR027417; P-loop containing nucleoside triphosphate hydrolase	K16185 RRAGA_B; Ras-related GTP-binding protein A/B K16185 Environmental Information Processing; Signal transduction; mTOR signaling pathway [PATH:ko04150]
G10278	7.98602	13.2447	15.5257	7.61146	NA
G1028	0.611662	0.388954	1.73089	1.82766	PREDICTED: bromodomain adjacent to zinc finger domain protein 2B isoform X3 [Apis mellifera]	Bromodomain adjacent to zinc finger domain protein 2B OS=Homo sapiens GN=BAZ2B PE=1 SV=3	Uncharacterized protein OS=Bombyx mori PE=4 SV=1	NA	GO:0003677; DNA binding; Molecular Function GO:0005634; nucleus; Cellular Component	IPR001739; Methyl-CpG DNA binding IPR004022; DDT domain IPR016177; DNA-binding domain IPR018500; DDT domain, subgroup IPR018501; DDT domain superfamily	NA
G10280	1.81304	2.74502	1.65502	2.5031	NA
G10281	1.90043	1.85392	1.0251	3.22006	NA
G10282	0.604683	0.7553	4.10042	3.11783	PREDICTED: uncharacterized protein LOC101735407 [Bombyx mori]	NA	Uncharacterized protein OS=Danaus plexippus GN=KGM_03668 PE=4 SV=1	NA	NA	NA	NA
G10283	7.90407	12.0848	4.33698	8.63793	NA
G10284	2.0732	2.67788	5.59865	2.91338	NA
G10285	5.22909	3.43509	4.73388	8.33588	hypothetical protein KGM_08890 [Danaus plexippus]	Zinc finger protein 316 OS=Homo sapiens GN=ZNF316 PE=1 SV=1	Uncharacterized protein OS=Danaus plexippus GN=KGM_08890 PE=4 SV=1	COG5048|FOG: Zn-finger|R|General function prediction only ;	GO:0003676; nucleic acid binding; Molecular Function GO:0005634; nucleus; Cellular Component GO:0008270; zinc ion binding; Molecular Function GO:0046872; metal ion binding; Molecular Function	IPR007087; Zinc finger, C2H2 IPR012934; Zinc finger, AD-type IPR013087; Zinc finger C2H2-type/integrase DNA-binding domain IPR015880; Zinc finger, C2H2-like	NA
G10286	4.7105	0.549614	0.078898	0.0511404	nicotinic acetylcholine receptor subunit beta 1 isoform 1 precursor [Bombyx mori] gb|ABV72692.1| nicotinic acetylcholine receptor beta 1 subunit [Bombyx mori]	Acetylcholine receptor subunit beta-like 1 OS=Drosophila melanogaster GN=nAChRbeta1 PE=2 SV=1	Nicotinic acetylcholine receptor beta 1 subunit OS=Bombyx mori PE=2 SV=1	NA	GO:0004889; acetylcholine-activated cation-selective channel activity; Molecular Function GO:0005216; ion channel activity; Molecular Function GO:0005230; extracellular ligand-gated ion channel activity; Molecular Function GO:0006810; transport; Biological Process GO:0006811; ion transport; Biological Process GO:0016020; membrane; Cellular Component GO:0016021; integral component of membrane; Cel…	IPR002394; Nicotinic acetylcholine receptor IPR006029; Neurotransmitter-gated ion-channel transmembrane domain IPR006201; Neurotransmitter-gated ion-channel IPR006202; Neurotransmitter-gated ion-channel ligand-binding IPR018000; Neurotransmitter-gated ion-channel, conserved site IPR027361; Nicotinic acetylcholine-gated receptor, transmembrane domain	K05312
G10287	1.46933	2.26716	0	0.153421	hypothetical protein KGM_08752 [Danaus plexippus]	NA	Uncharacterized protein OS=Danaus plexippus GN=KGM_08752 PE=4 SV=1	NA	NA	NA	NA
G10288	0.0432156	0.206105	0	9.81896	PREDICTED: polyserase-2-like [Bombyx mori]	Trypsin-1 OS=Anopheles gambiae GN=TRYP1 PE=2 SV=3	Trypsin-1 OS=Danaus plexippus GN=KGM_12459 PE=4 SV=1	COG5640|Secreted trypsin-like serine protease|O|Posttranslational modification, protein turnover, chaperones ;	GO:0003824; catalytic activity; Molecular Function GO:0004252; serine-type endopeptidase activity; Molecular Function GO:0006508; proteolysis; Biological Process	IPR001254; Peptidase S1 IPR001314; Peptidase S1A, chymotrypsin-type IPR009003; Trypsin-like cysteine/serine peptidase domain IPR018114; Peptidase S1, trypsin family, active site	NA
G10289	10.5014	3.50379	22.6437	6.13685	cytochrome P450 CYP4L4 [Mamestra brassicae]	Cytochrome P450 4d2 OS=Drosophila melanogaster GN=Cyp4d2 PE=2 SV=2	Cytochrome P450 CYP4L4 OS=Mamestra brassicae GN=Cyp4L4 PE=2 SV=1	COG2124|Cytochrome P450|Q|Secondary metabolites biosynthesis, transport and catabolism ;	GO:0005506; iron ion binding; Molecular Function GO:0016705; oxidoreductase activity, acting on paired donors, with incorporation or reduction of molecular oxygen; Molecular Function GO:0020037; heme binding; Molecular Function GO:0055114; oxidation-reduction process; Biological Process	IPR001128; Cytochrome P450 IPR002401; Cytochrome P450, E-class, group I IPR017972; Cytochrome P450, conserved site	K15001
G10290	0.777881	0.75572	2.52474	1.07395	PREDICTED: uncharacterized protein K02A2.6-like [Oreochromis niloticus]	Uncharacterized protein K02A2.6 OS=Caenorhabditis elegans GN=K02A2.6 PE=4 SV=1	Uncharacterized protein OS=Amphimedon queenslandica GN=LOC100633604 PE=4 SV=1	COG2801|Transposase and inactivated derivatives|L|Replication, recombination and repair ;	GO:0003676; nucleic acid binding; Molecular Function GO:0015074; DNA integration; Biological Process	IPR001584; Integrase, catalytic core IPR012337; Ribonuclease H-like domain	NA
G10291	1.21071	26.8086	0.0789419	0.102338	NA
G10292	0.778314	1.09984	0.0789419	0.665195	PREDICTED: vacuolar protein sorting-associated protein 13A-like [Bombyx mori]	Vacuolar protein sorting-associated protein 13A OS=Homo sapiens GN=VPS13A PE=1 SV=2	Putative vacuolar protein sorting-associated protein OS=Danaus plexippus GN=KGM_05851 PE=4 SV=1	NA	NA	IPR009543; Vacuolar protein sorting-associated protein 13 domain IPR026847; Vacuolar protein sorting-associated protein 13	NA
G10293	0.821553	0.96236	0	0	PREDICTED: sodium channel protein Nach-like [Bombyx mori]	Sodium channel protein Nach OS=Drosophila ananassae GN=Nach PE=3 SV=1	Uncharacterized protein OS=Bombyx mori PE=4 SV=1	NA	GO:0005272; sodium channel activity; Molecular Function GO:0006814; sodium ion transport; Biological Process GO:0016020; membrane; Cellular Component	IPR001873; Na+ channel, amiloride-sensitive	K03440
G10294	81.4203	336.757	29.5243	31.5712	formaldehyde dehydrogenase [Papilio xuthus]	Alcohol dehydrogenase class-3 OS=Sparus aurata PE=2 SV=1	Formaldehyde dehydrogenase OS=Papilio xuthus PE=2 SV=1	COG1062|Zn-dependent alcohol dehydrogenases, class III|C|Energy production and conversion ;	GO:0006069; ethanol oxidation; Biological Process GO:0008270; zinc ion binding; Molecular Function GO:0016491; oxidoreductase activity; Molecular Function GO:0051903; S-(hydroxymethyl)glutathione dehydrogenase activity; Molecular Function GO:0055114; oxidation-reduction process; Biological Process	IPR002085; Alcohol dehydrogenase superfamily, zinc-type IPR002328; Alcohol dehydrogenase, zinc-type, conserved site IPR011032; GroES (chaperonin 10)-like IPR013149; Alcohol dehydrogenase, C-terminal IPR013154; Alcohol dehydrogenase GroES-like IPR014183; Alcohol dehydrogenase class III/S-(hydroxymethyl)glutathione dehydrogenase IPR016040; NAD(P)-binding domain	K00121 frmA, ADH5, adhC; S-(hydroxymethyl)glutathione dehydrogenase / alcohol dehydrogenase [EC:1.1.1.284 1.1.1.1] [EC:1.1.1.284 1.1.1.1] Metabolism; Overview; Carbon metabolism [PATH:ko01200] Metabolism; Overview; Degradation of aromatic compounds [PATH:ko01220] Metabolism; Carbohydrate metabolism; Glycolysis / Gluconeogenesis [PATH:ko00010] Metabolism; Energy metabolism; Methane metabolism [PAT…
G10295	4.28073	5.98038	3.07873	2.91662	NA
G10296	24.2574	20.8282	24.5509	18.3184	PREDICTED: general transcription factor IIF subunit 1-like [Bombyx mori]	General transcription factor IIF subunit 1 OS=Drosophila melanogaster GN=TfIIFalpha PE=1 SV=3	General transcription factor IIF subunit 1 (Fragment) OS=Pararge aegeria PE=4 SV=1	NA	GO:0003677; DNA binding; Molecular Function GO:0003824; catalytic activity; Molecular Function GO:0005634; nucleus; Cellular Component GO:0006367; transcription initiation from RNA polymerase II promoter; Biological Process GO:0045893; positive regulation of transcription, DNA-templated; Biological Process	IPR008851; Transcription initiation factor IIF, alpha subunit IPR011039; Transcription Factor IIF, Rap30/Rap74, interaction IPR011991; Winged helix-turn-helix DNA-binding domain	K03138 TFIIF1, GTF2F1, TFG1; transcription initiation factor TFIIF subunit alpha K03138 Genetic Information Processing; Transcription; Basal transcription factors [PATH:ko03022]
G10297	6.05355	8.5925	2.36826	4.04234	PREDICTED: similar to conserved hypothetical protein [Tribolium castaneum]	Calcium uptake protein 3, mitochondrial OS=Mus musculus GN=Micu3 PE=2 SV=2	Putative uncharacterized protein OS=Tribolium castaneum GN=TcasGA2_TC001761 PE=4 SV=1	NA	GO:0005509; calcium ion binding; Molecular Function	IPR002048; EF-hand domain IPR011992; EF-hand domain pair IPR018247; EF-Hand 1, calcium-binding site	NA
G10298	1.03775	1.99346	0.157884	1.22805	NA
G10299	7.00482	5.1555	9.47302	14.2249	PREDICTED: ribosomal RNA-processing protein 8-like [Bombyx mori]	Ribosomal RNA-processing protein 8 OS=Drosophila melanogaster GN=CG7137 PE=1 SV=1	Uncharacterized protein OS=Bombyx mori GN=Bmo.4796 PE=4 SV=1	COG0500|SAM-dependent methyltransferases|QR|Secondary metabolites biosynthesis, transport and catabolism ; General function prediction only ;	GO:0008168; methyltransferase activity; Molecular Function	IPR007823; Methyltransferase-related	K14850
G103	4.99549	5.62295	1.17988	5.21911	hypothetical protein TcasGA2_TC009401 [Tribolium castaneum]	Transposon Tf2-9 polyprotein OS=Schizosaccharomyces pombe (strain 972 / ATCC 24843) GN=Tf2-9 PE=3 SV=1	Putative uncharacterized protein OS=Tribolium castaneum GN=TcasGA2_TC009401 PE=4 SV=1	COG2801|Transposase and inactivated derivatives|L|Replication, recombination and repair ;	GO:0003676; nucleic acid binding; Molecular Function GO:0003723; RNA binding; Molecular Function GO:0003964; RNA-directed DNA polymerase activity; Molecular Function GO:0006278; RNA-dependent DNA replication; Biological Process GO:0015074; DNA integration; Biological Process	IPR000477; Reverse transcriptase IPR001584; Integrase, catalytic core IPR012337; Ribonuclease H-like domain IPR021109; Aspartic peptidase domain	NA
G1030	14.0974	8.54108	34.4282	14.4364	PREDICTED: protein goliath-like isoform X2 [Bombyx mori]	Protein goliath OS=Drosophila melanogaster GN=gol PE=2 SV=3	Putative goliath E3 ubiquitin ligase OS=Danaus plexippus GN=KGM_14878 PE=4 SV=1	COG5540|RING-finger-containing ubiquitin ligase|O|Posttranslational modification, protein turnover, chaperones ;	GO:0005515; protein binding; Molecular Function GO:0008270; zinc ion binding; Molecular Function	IPR001841; Zinc finger, RING-type IPR003137; Protease-associated domain, PA IPR013083; Zinc finger, RING/FYVE/PHD-type	NA
G10300	2.37818	1.0311	0.947302	3.53065	PREDICTED: probable ribonuclease ZC3H12C-like [Bombyx mori]	NA	Uncharacterized protein OS=Danaus plexippus GN=KGM_05238 PE=4 SV=1	NA	NA	NA	NA
G10301	1.08159	0.825338	1.1058	0.204789	NA
G10302	0	0.137556	0	0.255986	hypothetical protein 2 - silkworm transposon mag	Uncharacterized protein K02A2.6 OS=Caenorhabditis elegans GN=K02A2.6 PE=4 SV=1	Uncharacterized protein OS=Amphimedon queenslandica GN=LOC100633604 PE=4 SV=1	COG2801|Transposase and inactivated derivatives|L|Replication, recombination and repair ;	GO:0003676; nucleic acid binding; Molecular Function GO:0015074; DNA integration; Biological Process	IPR001584; Integrase, catalytic core IPR012337; Ribonuclease H-like domain	NA
G10303	45.2538	1514.01	16.1131	3.43022	cuticular protein CPG12 [Danaus plexippus]	NA	Cuticular protein CPG12 OS=Danaus plexippus GN=KGM_20334 PE=4 SV=1	NA	NA	NA	NA
G10304	1.29791	0.550226	2.29059	1.43352	unnamed protein product [Drosophila melanogaster]	Probable RNA-directed DNA polymerase from transposon X-element OS=Drosophila melanogaster GN=X-element\ORF2 PE=3 SV=1	Uncharacterized protein OS=Acyrthosiphon pisum PE=4 SV=1	NA	NA	NA	NA
G10305	0.475901	2.81991	0	0.204789	PREDICTED: 4-coumarate--CoA ligase 1-like [Bombyx mori]	4-coumarate--CoA ligase 1 OS=Petroselinum crispum GN=4CL2 PE=2 SV=1	Putative AMP dependent coa ligase OS=Danaus plexippus GN=KGM_05171 PE=4 SV=1	COG0318|Acyl-CoA synthetases (AMP-forming)/AMP-acid ligases II|IQ|Lipid transport and metabolism ; Secondary metabolites biosynthesis, transport and catabolism ;	GO:0003824; catalytic activity; Molecular Function GO:0008152; metabolic process; Biological Process	IPR000873; AMP-dependent synthetase/ligase IPR020845; AMP-binding, conserved site IPR025110; AMP-binding enzyme C-terminal domain	K01897 ACSL, fadD; long-chain acyl-CoA synthetase [EC:6.2.1.3] [EC:6.2.1.3] Metabolism; Overview; Fatty acid metabolism [PATH:ko01212] Metabolism; Lipid metabolism; Fatty acid degradation [PATH:ko00071] Cellular Processes; Transport and catabolism; Peroxisome [PATH:ko04146] Organismal Systems; Endocrine system; Adipocytokine signaling pathway [PATH:ko04920] Organismal Systems; Endocrine system; P…
G10306	7.52788	7.29049	5.84495	4.60775	Ssu72 domain protein [Bombyx mori]	RNA polymerase II subunit A C-terminal domain phosphatase SSU72 OS=Mus musculus GN=Ssu72 PE=2 SV=1	Ssu72 RNA polymerase II CTD phosphatase OS=Bombyx mori PE=2 SV=1	COG5211|RNA polymerase II-interacting protein involved in transcription start site selection|K|Transcription ;	GO:0004721; phosphoprotein phosphatase activity; Molecular Function GO:0005634; nucleus; Cellular Component GO:0006397; mRNA processing; Biological Process	IPR006811; RNA polymerase II subunit A	K15544 SSU72; RNA polymerase II subunit A C-terminal domain phosphatase SSU72 [EC:3.1.3.16] [EC:3.1.3.16] Genetic Information Processing; Translation; mRNA surveillance pathway [PATH:ko03015]
G10308	7.61441	3.92036	8.13553	5.11973	hypothetical protein KGM_11568 [Danaus plexippus]	Integrator complex subunit 9 OS=Mus musculus GN=Ints9 PE=2 SV=1	Uncharacterized protein OS=Danaus plexippus GN=KGM_11568 PE=4 SV=1	NA	GO:0016180; snRNA processing; Biological Process GO:0016787; hydrolase activity; Molecular Function GO:0032039; integrator complex; Cellular Component	IPR001279; Beta-lactamase-like IPR022712; Beta-Casp domain IPR027074; Integrator complex subunit 9	K13146
G10309	2.03339	1.71946	1.1058	5.17092	viral A-type inclusion protein [Trichomonas vaginalis G3] gb|EAY05939.1| viral A-type inclusion protein, putative [Trichomonas vaginalis G3]	Intracellular protein transport protein USO1 OS=Saccharomyces cerevisiae (strain ATCC 204508 / S288c) GN=USO1 PE=1 SV=2	Viral A-type inclusion protein, putative OS=Trichomonas vaginalis GN=TVAG_087170 PE=4 SV=1	COG0419|ATPase involved in DNA repair|L|Replication, recombination and repair ;	NA	NA	NA
G1031	14.8474	39.9071	2.37532	3.18797	PREDICTED: extracellular domains-containing protein CG31004-like isoform X1 [Bombyx mori]	Protein mesh OS=Bombyx mori PE=1 SV=1	Uncharacterized protein OS=Danaus plexippus GN=KGM_05469 PE=4 SV=1	NA	GO:0007160; cell-matrix adhesion; Biological Process	IPR000436; Sushi/SCR/CCP IPR001846; von Willebrand factor, type D domain IPR003886; Nidogen, extracellular domain IPR005533; AMOP IPR013783; Immunoglobulin-like fold IPR014756; Immunoglobulin E-set	NA
G10311	4.71574	3.71402	1.89566	10.7514	PREDICTED: zinc finger protein 791-like [Bombyx mori]	Zinc finger protein 43 OS=Homo sapiens GN=ZNF43 PE=2 SV=4	Uncharacterized protein OS=Bombyx mori PE=4 SV=1	COG5048|FOG: Zn-finger|R|General function prediction only ;	GO:0003676; nucleic acid binding; Molecular Function GO:0005634; nucleus; Cellular Component GO:0008270; zinc ion binding; Molecular Function GO:0046872; metal ion binding; Molecular Function	IPR007087; Zinc finger, C2H2 IPR012934; Zinc finger, AD-type IPR013087; Zinc finger C2H2-type/integrase DNA-binding domain IPR015880; Zinc finger, C2H2-like	NA
G10312	16.6998	5.43348	16.745	11.2634	PREDICTED: sprouty-related, EVH1 domain-containing protein 1-like [Bombyx mori]	Sprouty-related, EVH1 domain-containing protein 2 OS=Rattus norvegicus GN=Spred2 PE=2 SV=1	Uncharacterized protein OS=Bombyx mori PE=4 SV=1	NA	GO:0007275; multicellular organismal development; Biological Process GO:0009966; regulation of signal transduction; Biological Process GO:0016020; membrane; Cellular Component	IPR000697; WH1/EVH1 IPR007875; Sprouty IPR011993; Pleckstrin homology-like domain	K04703 SPRED; sprouty-related, EVH1 domain-containing protein K04703 Environmental Information Processing; Signal transduction; Jak-STAT signaling pathway [PATH:ko04630]
G10314	7.05591	0.275266	6.55947	4.25174	achaete-scute-like protein [Bombyx mori] gb|ABC84346.1| achaete-scute-like protein [Bombyx mori] gb|ABC84347.1| achaete-scute-like protein [Bombyx mori]	Achaete-scute complex protein T3 OS=Drosophila melanogaster GN=l(1)sc PE=2 SV=2	Uncharacterized protein OS=Bombyx mori GN=Ash1 PE=4 SV=1	NA	GO:0003677; DNA binding; Molecular Function GO:0046983; protein dimerization activity; Molecular Function	IPR011598; Myc-type, basic helix-loop-helix (bHLH) domain IPR015660; Achaete-scute transcription factor-related	K09067
G10315	7.35892	7.0881	8.14006	6.65935	PREDICTED: GPN-loop GTPase 2-like isoform X1 [Bombyx mori] ref|XP_004931919.1| PREDICTED: GPN-loop GTPase 2-like isoform X2 [Bombyx mori]	GPN-loop GTPase 2 OS=Danio rerio GN=gpn2 PE=2 SV=1	GPN-loop GTPase 2 OS=Pararge aegeria PE=4 SV=1	COG1100|GTPase SAR1 and related small G proteins|R|General function prediction only ;	GO:0000166; nucleotide binding; Molecular Function	IPR004130; Uncharacterised protein family, ATP binding IPR027417; P-loop containing nucleoside triphosphate hydrolase	K06883
G10316	5.6707	5.71177	6.95462	6.65935	PREDICTED: mediator of RNA polymerase II transcription subunit 8-like isoform X1 [Bombyx mori]	Mediator of RNA polymerase II transcription subunit 8 OS=Aedes aegypti GN=MED8 PE=3 SV=1	Uncharacterized protein OS=Bombyx mori GN=Bmo.5192 PE=4 SV=1	NA	GO:0001104; RNA polymerase II transcription cofactor activity; Molecular Function GO:0006357; regulation of transcription from RNA polymerase II promoter; Biological Process GO:0016592; mediator complex; Cellular Component	IPR019364; Mediator complex, subunit Med8, fungi/metazoa	K15129 MED8; mediator of RNA polymerase II transcription subunit 8 K15129 Human Diseases; Infectious diseases; Herpes simplex infection [PATH:ko05168]
G10317	5.06467	7.63863	5.21596	6.5569	PREDICTED: solute carrier family 25 member 33-like [Bombyx mori]	Solute carrier family 25 member 36 OS=Homo sapiens GN=SLC25A36 PE=2 SV=1	Uncharacterized protein OS=Bombyx mori PE=3 SV=1	NA	GO:0006839; mitochondrial transport; Biological Process GO:0031966; mitochondrial membrane; Cellular Component	IPR002030; Mitochondrial brown fat uncoupling protein IPR018108; Mitochondrial substrate/solute carrier IPR023395; Mitochondrial carrier domain	K15116
G10318	1.55836	1.92686	1.34351	1.53677	NA
G10319	2.59727	1.72041	2.68701	3.79071	NA
G1032	0.520527	0.681474	6.90377	0.380458	PREDICTED: collagen alpha-1(I) chain-like [Bombyx mori]	Collagen alpha-1(XV) chain OS=Homo sapiens GN=COL15A1 PE=1 SV=2	Putative collagen alpha 1 chain OS=Danaus plexippus GN=KGM_01154 PE=4 SV=1	NA	GO:0005198; structural molecule activity; Molecular Function GO:0007155; cell adhesion; Biological Process GO:0031012; extracellular matrix; Cellular Component	IPR001791; Laminin G domain IPR008160; Collagen triple helix repeat IPR008985; Concanavalin A-like lectin/glucanases superfamily IPR010515; Collagenase NC10/endostatin IPR016186; C-type lectin-like IPR016187; C-type lectin fold	NA
G10320	1.94795	1.16988	0.948357	1.9978	NA
G10321	2.90028	1.16988	2.76604	2.30516	NA
G10322	0.606029	3.71609	3.55634	0.614709	NA
G10323	6.62672	5.85266	9.64699	2.10143	protein kinase C alpha binding protein [Danaus plexippus]	PRKCA-binding protein OS=Rattus norvegicus GN=Pick1 PE=1 SV=1	Protein kinase C alpha binding protein OS=Danaus plexippus GN=KGM_08493 PE=4 SV=1	NA	GO:0005515; protein binding; Molecular Function GO:0019904; protein domain specific binding; Molecular Function	IPR001478; PDZ domain IPR010504; Arfaptin homology (AH) domain IPR027267; Arfaptin homology (AH) domain/BAR domain	NA
G10324	56.6519	65.1366	38.4298	9.02075	PREDICTED: hydroxylysine kinase-like [Bombyx mori]	Hydroxylysine kinase OS=Xenopus laevis GN=hykk PE=2 SV=1	Uncharacterized protein OS=Bombyx mori PE=4 SV=1	COG2334|Putative homoserine kinase type II (protein kinase fold)|R|General function prediction only ;	GO:0016772; transferase activity, transferring phosphorus-containing groups; Molecular Function	IPR002575; Aminoglycoside phosphotransferase IPR011009; Protein kinase-like domain	NA
G10325	2.07897	1.3771	0.790737	1.38387	NA
G10326	1.8191	3.02961	7.35386	0.153763	neuropeptide receptor A4 [Bombyx mori] dbj|BAG68402.1| neuropeptide receptor A4 [Bombyx mori]	Neuropeptide F receptor OS=Drosophila melanogaster GN=NPFR PE=1 SV=3	Neuropeptide receptor A4 OS=Bombyx mori GN=BNGR-A4 PE=2 SV=1	NA	GO:0004930; G-protein coupled receptor activity; Molecular Function GO:0004983; neuropeptide Y receptor activity; Molecular Function GO:0007186; G-protein coupled receptor signaling pathway; Biological Process GO:0016021; integral component of membrane; Cellular Component	IPR000276; G protein-coupled receptor, rhodopsin-like IPR000611; Neuropeptide Y receptor family IPR017452; GPCR, rhodopsin-like, 7TM	K04209 NPYNR; neuropeptide Y receptor, invertebrate K04209 Environmental Information Processing; Signaling molecules and interaction; G protein-coupled receptors [BR:ko04030] Environmental Information Processing; Signaling molecules and interaction; Enzyme-linked receptors [BR:ko01020] Environmental Information Processing; Signaling molecules and interaction; Cytokine receptors [BR:ko04050] Envir…
G10327	0.649678	1.85908	0.0790737	0.615051	PREDICTED: serine proteinase stubble-like [Bombyx mori]	Serine proteinase stubble OS=Drosophila melanogaster GN=Sb PE=2 SV=2	Uncharacterized protein OS=Bombyx mori PE=3 SV=1	COG5640|Secreted trypsin-like serine protease|O|Posttranslational modification, protein turnover, chaperones ;	GO:0003824; catalytic activity; Molecular Function GO:0004252; serine-type endopeptidase activity; Molecular Function GO:0006508; proteolysis; Biological Process	IPR001254; Peptidase S1 IPR001314; Peptidase S1A, chymotrypsin-type IPR009003; Trypsin-like cysteine/serine peptidase domain IPR018114; Peptidase S1, trypsin family, active site	NA
G10328	0.259871	5.37067	7.74922	0.256271	PREDICTED: protein asteroid-like [Acyrthosiphon pisum]	Protein asteroid OS=Drosophila melanogaster GN=ast PE=2 SV=1	Uncharacterized protein OS=Strigamia maritima PE=4 SV=1	NA	NA	IPR026832; Asteroid	NA
G10329	10.7847	7.98716	8.53996	8.50821	PREDICTED: transcription cofactor vestigial-like protein 4-like isoform X2 [Bombyx mori]	Transcription cofactor vestigial-like protein 4 OS=Homo sapiens GN=VGLL4 PE=1 SV=4	Uncharacterized protein OS=Danaus plexippus GN=KGM_00435 PE=4 SV=1	NA	GO:0006355; regulation of transcription, DNA-templated; Biological Process	IPR006627; TDU repeat IPR028184; Transcription cofactor vestigial-like protein 4	NA
G1033	83.2241	24.83	20.7713	18.1206	Na+,K+ ATPase alpha-subunit 1 [Trichordestra legitima]	Sodium/potassium-transporting ATPase subunit alpha OS=Drosophila melanogaster GN=Atpalpha PE=1 SV=3	Na+,K+ ATPase alpha-subunit 1 OS=Trichordestra legitima PE=2 SV=1	COG0474|Cation transport ATPase|P|Inorganic ion transport and metabolism ;	GO:0000166; nucleotide binding; Molecular Function GO:0005524; ATP binding; Molecular Function GO:0006754; ATP biosynthetic process; Biological Process GO:0006812; cation transport; Biological Process GO:0015077; monovalent inorganic cation transmembrane transporter activity; Molecular Function GO:0015672; monovalent inorganic cation transport; Biological Process GO:0016021; integral component of…	IPR001757; Cation-transporting P-type ATPase IPR004014; Cation-transporting P-type ATPase, N-terminal IPR005775; Sodium/potassium-transporting P-type ATPase, subfamily IIC IPR006068; Cation-transporting P-type ATPase, C-terminal IPR008250; P-type ATPase, A domain IPR018303; P-type ATPase, phosphorylation site IPR023214; HAD-like domain IPR023298; P-type ATPase, transmembrane domain IPR023299; P-t…	K01539 ATP1A; sodium/potassium-transporting ATPase subunit alpha [EC:3.6.3.9] [EC:3.6.3.9] Environmental Information Processing; Signal transduction; cGMP - PKG signaling pathway [PATH:ko04022] Organismal Systems; Endocrine system; Insulin secretion [PATH:ko04911] Organismal Systems; Endocrine system; Thyroid hormone synthesis [PATH:ko04918] Organismal Systems; Endocrine system; Thyroid hormone s…
G10332	5.97704	7.78059	20.8755	4.61289	kynurenine formamidase [Heliconius melpomene]	Kynurenine formamidase OS=Salmo salar GN=afmid PE=2 SV=1	Kynurenine formamidase OS=Heliconius melpomene GN=kf PE=2 SV=1	COG0657|Esterase/lipase|I|Lipid transport and metabolism ;	GO:0008152; metabolic process; Biological Process GO:0016787; hydrolase activity; Molecular Function	IPR013094; Alpha/beta hydrolase fold-3	K01432 AFMID; arylformamidase [EC:3.5.1.9] [EC:3.5.1.9] Metabolism; Carbohydrate metabolism; Glyoxylate and dicarboxylate metabolism [PATH:ko00630] Metabolism; Amino acid metabolism; Tryptophan metabolism [PATH:ko00380]
G10333	1.25674	1.44676	2.2153	2.20516	NA
G10334	3.55355	1.72233	7.59531	5.3847	hypothetical protein KGM_08617 [Danaus plexippus]	Krueppel homolog 1 OS=Drosophila melanogaster GN=Kr-h1 PE=2 SV=2	Uncharacterized protein OS=Danaus plexippus GN=KGM_08617 PE=4 SV=1	COG5048|FOG: Zn-finger|R|General function prediction only ;	GO:0003676; nucleic acid binding; Molecular Function GO:0046872; metal ion binding; Molecular Function	IPR007087; Zinc finger, C2H2 IPR013087; Zinc finger C2H2-type/integrase DNA-binding domain IPR015880; Zinc finger, C2H2-like	NA
G10336	47.6696	35.0666	15.7444	1.94875	sugar transporter [Danaus plexippus]	Facilitated trehalose transporter Tret1 OS=Bombyx mori GN=Tret1 PE=1 SV=1	Sugar transporter OS=Danaus plexippus GN=KGM_02382 PE=3 SV=1	COG0477|Permeases of the major facilitator superfamily|GEPR|Carbohydrate transport and metabolism ; Amino acid transport and metabolism ; Inorganic ion transport and metabolism ; General function prediction only ;	GO:0005215; transporter activity; Molecular Function GO:0006810; transport; Biological Process GO:0016020; membrane; Cellular Component GO:0016021; integral component of membrane; Cellular Component GO:0022857; transmembrane transporter activity; Molecular Function GO:0022891; substrate-specific transmembrane transporter activity; Molecular Function GO:0055085; transmembrane transport; Biological…	IPR003663; Sugar/inositol transporter IPR005828; General substrate transporter IPR005829; Sugar transporter, conserved site IPR016196; Major facilitator superfamily domain, general substrate transporter IPR020846; Major facilitator superfamily domain	NA
G10337	43.1627	32.9998	42.328	12.0002	prohibitin protein WPH [Bombyx mori] gb|ABD36375.1| prohibitin protein WPH [Bombyx mori]	Protein l(2)37Cc OS=Drosophila melanogaster GN=l(2)37Cc PE=2 SV=2	Prohibitin protein WPH OS=Bombyx mori GN=LOC692987 PE=2 SV=1	COG0330|Membrane protease subunits, stomatin/prohibitin homologs|O|Posttranslational modification, protein turnover, chaperones ;	GO:0016020; membrane; Cellular Component	IPR000163; Prohibitin IPR001107; Band 7 protein	K17080
G10338	4.9403	4.40916	7.83266	3.53852	transposase [Mayetiola destructor]	Mariner Mos1 transposase OS=Drosophila mauritiana GN=mariner\T PE=1 SV=1	Transposase OS=Mayetiola destructor PE=4 SV=1	NA	NA	IPR001888; Transposase, type 1	K11433 SETMAR; histone-lysine N-methyltransferase SETMAR [EC:2.1.1.43] [EC:2.1.1.43] Metabolism; Amino acid metabolism; Lysine degradation [PATH:ko00310]
G10339	5.72354	16.3368	31.6648	6.46524	PREDICTED: threonine dehydratase, mitochondrial-like [Bombyx mori]	L-threonine dehydratase catabolic TdcB OS=Staphylococcus aureus (strain N315) GN=tdcB PE=1 SV=1	Uncharacterized protein OS=Bombyx mori GN=Bmo.4593 PE=4 SV=1	COG1171|Threonine dehydratase|E|Amino acid transport and metabolism ;	GO:0004794; L-threonine ammonia-lyase activity; Molecular Function GO:0006567; threonine catabolic process; Biological Process GO:0008152; metabolic process; Biological Process GO:0016597; amino acid binding; Molecular Function	IPR001926; Tryptophan synthase beta subunit-like PLP-dependent enzymes superfamily IPR002912; ACT domain IPR005789; Threonine dehydratase, catabolic	K01754 E4.3.1.19, ilvA, tdcB; threonine dehydratase [EC:4.3.1.19] [EC:4.3.1.19] Metabolism; Overview; Carbon metabolism [PATH:ko01200] Metabolism; Overview; Biosynthesis of amino acids [PATH:ko01230] Metabolism; Amino acid metabolism; Glycine, serine and threonine metabolism [PATH:ko00260] Metabolism; Amino acid metabolism; Valine, leucine and isoleucine biosynthesis [PATH:ko00290]
G1034	3.34078	1.14503	4.42053	2.12178	hypothetical protein Pmar_PMAR012601 [Perkinsus marinus ATCC 50983] gb|EER19618.1| hypothetical protein Pmar_PMAR012601 [Perkinsus marinus ATCC 50983]	NA	Putative uncharacterized protein OS=Perkinsus marinus (strain ATCC 50983 / TXsc) GN=Pmar_PMAR012601 PE=4 SV=1	NA	NA	NA	NA
G10340	8.10835	8.34072	11.6368	7.38885	NA
G10341	0.173441	0.0689316	32.5355	0.153934	hypothetical protein KGM_08422 [Danaus plexippus]	NA	Uncharacterized protein OS=Danaus plexippus GN=KGM_08422 PE=4 SV=1	NA	NA	NA	NA
G10342	2.08129	0.89611	0.949943	2.77082	PREDICTED: uncharacterized protein LOC101735459 [Bombyx mori]	Neurofilament heavy polypeptide OS=Homo sapiens GN=NEFH PE=1 SV=4	Uncharacterized protein OS=Danaus plexippus GN=KGM_03293 PE=4 SV=1	NA	NA	NA	NA
G10343	64.173	16.4746	72.4331	60.0344	putative serine-threonine kinase receptor-associated protein [Danaus plexippus]	Serine-threonine kinase receptor-associated protein OS=Gallus gallus GN=STRAP PE=2 SV=2	Serine-threonine kinase receptor-associated protein OS=Pararge aegeria PE=4 SV=1	COG2319|FOG: WD40 repeat|R|General function prediction only ;	GO:0005515; protein binding; Molecular Function	IPR001680; WD40 repeat IPR015943; WD40/YVTN repeat-like-containing domain IPR017986; WD40-repeat-containing domain IPR019775; WD40 repeat, conserved site IPR020472; G-protein beta WD-40 repeat	K13137 STRAP, UNRIP; serine-threonine kinase receptor-associated protein K13137 Genetic Information Processing; Translation; RNA transport [PATH:ko03013]
G10344	10.6666	24.3328	23.9069	37.7652	PREDICTED: 6-phosphofructo-2-kinase/fructose-2,6-bisphosphatase-like isoform X2 [Bombyx mori]	6-phosphofructo-2-kinase/fructose-2,6-bisphosphatase OS=Lithobates catesbeiana PE=2 SV=1	Uncharacterized protein OS=Danaus plexippus GN=KGM_00698 PE=4 SV=1	COG0406|Fructose-2,6-bisphosphatase|G|Carbohydrate transport and metabolism ;	GO:0003824; catalytic activity; Molecular Function GO:0003873; 6-phosphofructo-2-kinase activity; Molecular Function GO:0004331; fructose-2,6-bisphosphate 2-phosphatase activity; Molecular Function GO:0005524; ATP binding; Molecular Function GO:0006000; fructose metabolic process; Biological Process GO:0006003; fructose 2,6-bisphosphate metabolic process; Biological Process GO:0008152; metabolic …	IPR001345; Phosphoglycerate/bisphosphoglycerate mutase, active site IPR003094; Fructose-2,6-bisphosphatase IPR013078; Histidine phosphatase superfamily, clade-1 IPR013079; 6-phosphofructo-2-kinase IPR016260; Bifunctional 6-phosphofructo-2-kinase/fructose-2, 6-bisphosphate 2-phosphatase IPR027417; P-loop containing nucleoside triphosphate hydrolase	K01103 PFKFB; 6-phosphofructo-2-kinase / fructose-2,6-bisphosphatase [EC:2.7.1.105 3.1.3.46] [EC:2.7.1.105 3.1.3.46] Metabolism; Carbohydrate metabolism; Fructose and mannose metabolism [PATH:ko00051] Environmental Information Processing; Signal transduction; HIF-1 signaling pathway [PATH:ko04066]
G10345	8.41187	8.06499	5.62049	20.0115	hypothetical protein KGM_20054 [Danaus plexippus]	NA	Uncharacterized protein OS=Danaus plexippus GN=KGM_20054 PE=4 SV=1	NA	NA	IPR006578; MADF domain	NA
G10346	3.03521	1.37863	2.29569	1.64197	NA
G10347	6.07042	6.5485	10.2119	7.1836	hypothetical protein KGM_11337 [Danaus plexippus]	NA	Uncharacterized protein OS=Danaus plexippus GN=KGM_11337 PE=4 SV=1	NA	GO:0005634; nucleus; Cellular Component GO:0008270; zinc ion binding; Molecular Function	IPR012934; Zinc finger, AD-type	NA
G10348	0.693763	0.827179	0.712457	1.28279	NA
G1035	4.81195	3.82489	6.46292	4.15289	PREDICTED: probable phospholipid-transporting ATPase ID-like [Bombyx mori]	Probable phospholipid-transporting ATPase ID OS=Mus musculus GN=Atp8b2 PE=2 SV=2	Uncharacterized protein OS=Danaus plexippus GN=KGM_18978 PE=4 SV=1	COG0474|Cation transport ATPase|P|Inorganic ion transport and metabolism ;	GO:0000166; nucleotide binding; Molecular Function GO:0000287; magnesium ion binding; Molecular Function GO:0004012; phospholipid-translocating ATPase activity; Molecular Function GO:0005524; ATP binding; Molecular Function GO:0006812; cation transport; Biological Process GO:0015914; phospholipid transport; Biological Process GO:0016021; integral component of membrane; Cellular Component GO:00198…	IPR001757; Cation-transporting P-type ATPase IPR006539; Cation-transporting P-type ATPase, subfamily IV IPR008250; P-type ATPase, A domain IPR018303; P-type ATPase, phosphorylation site IPR023214; HAD-like domain IPR023299; P-type ATPase, cytoplasmic domain N	K01530
G10350	1.64861	3.17262	1.42571	1.84824	NA
G10352	17.7442	25.1051	24.6331	19.2012	PREDICTED: endoplasmic reticulum resident protein 44-like [Bombyx mori]	Endoplasmic reticulum resident protein 44 OS=Mus musculus GN=Erp44 PE=1 SV=1	Uncharacterized protein OS=Danaus plexippus GN=KGM_00010 PE=4 SV=1	COG0526|Thiol-disulfide isomerase and thioredoxins|OC|Posttranslational modification, protein turnover, chaperones ; Energy production and conversion ;	GO:0045454; cell redox homeostasis; Biological Process	IPR012336; Thioredoxin-like fold IPR013766; Thioredoxin domain	K17264
G10353	16.4427	16.6907	6.5741	31.5228	PREDICTED: uncharacterized protein LOC101739914 [Bombyx mori]	NA	Uncharacterized protein OS=Danaus plexippus GN=KGM_13284 PE=4 SV=1	NA	NA	IPR028002; Myb/SANT-like DNA-binding domain	NA
G10354	5.59658	7.86258	3.48507	5.59607	PREDICTED: D(4) dopamine receptor-like [Bombyx mori]	NA	Uncharacterized protein OS=Danaus plexippus GN=KGM_15440 PE=4 SV=1	NA	GO:0004930; G-protein coupled receptor activity; Molecular Function GO:0007186; G-protein coupled receptor signaling pathway; Biological Process GO:0016021; integral component of membrane; Cellular Component	IPR000276; G protein-coupled receptor, rhodopsin-like IPR017452; GPCR, rhodopsin-like, 7TM	NA
G10355	3.64428	4.00026	3.80189	2.97772	NA
G10356	5.99038	4.76159	6.02302	3.23623	NA
G10357	1.04181	8.28102	0.634002	1.84927	putative synaptic vesicle protein [Danaus plexippus]	Synaptic vesicle glycoprotein 2B OS=Homo sapiens GN=SV2B PE=2 SV=1	Putative synaptic vesicle protein OS=Danaus plexippus GN=KGM_07740 PE=4 SV=1	COG0477|Permeases of the major facilitator superfamily|GEPR|Carbohydrate transport and metabolism ; Amino acid transport and metabolism ; Inorganic ion transport and metabolism ; General function prediction only ;	GO:0016021; integral component of membrane; Cellular Component GO:0055085; transmembrane transport; Biological Process	IPR011701; Major facilitator superfamily IPR016196; Major facilitator superfamily domain, general substrate transporter IPR020846; Major facilitator superfamily domain	NA
G10358	2.5177	0.345042	0.1585	0.256843	PREDICTED: protein unc-13 homolog A-like [Bombyx mori]	NA	Uncharacterized protein OS=Bombyx mori PE=4 SV=1	NA	NA	NA	NA
G10359	8.16081	29.2596	0.475501	0.102737	carboxylesterase [Helicoverpa armigera]	Esterase FE4 OS=Myzus persicae PE=1 SV=1	Carboxylesterase OS=Helicoverpa armigera GN=CCE001c PE=2 SV=1	COG2272|Carboxylesterase type B|I|Lipid transport and metabolism ;	NA	IPR002018; Carboxylesterase, type B IPR019826; Carboxylesterase type B, active site	NA
G1036	1.2413	0.511609	1.25901	1.9767	PREDICTED: LOW QUALITY PROTEIN: bromodomain adjacent to zinc finger domain protein 1A-like [Bombyx mori]	Bromodomain adjacent to zinc finger domain protein 1A OS=Homo sapiens GN=BAZ1A PE=1 SV=2	Putative zinc finger protein OS=Danaus plexippus GN=KGM_16511 PE=4 SV=1	COG5076|Transcription factor involved in chromatin remodeling, contains bromodomain|BK|Chromatin structure and dynamics ; Transcription ;	GO:0005515; protein binding; Molecular Function GO:0008270; zinc ion binding; Molecular Function	IPR001487; Bromodomain IPR001965; Zinc finger, PHD-type IPR004022; DDT domain IPR011011; Zinc finger, FYVE/PHD-type IPR013083; Zinc finger, RING/FYVE/PHD-type IPR013136; WSTF/Acf1/Cbp146 IPR018500; DDT domain, subgroup IPR018501; DDT domain superfamily IPR019786; Zinc finger, PHD-type, conserved site IPR019787; Zinc finger, PHD-finger	K11655
G10361	18.8827	31.7439	55.5544	2.00338	PREDICTED: proton-coupled folate transporter-like [Bombyx mori]	Proton-coupled folate transporter OS=Danio rerio GN=slc46a1 PE=2 SV=1	Adenylate cyclase OS=Danaus plexippus GN=KGM_21917 PE=4 SV=1	COG0477|Permeases of the major facilitator superfamily|GEPR|Carbohydrate transport and metabolism ; Amino acid transport and metabolism ; Inorganic ion transport and metabolism ; General function prediction only ;	GO:0016021; integral component of membrane; Cellular Component GO:0055085; transmembrane transport; Biological Process	IPR011701; Major facilitator superfamily IPR016196; Major facilitator superfamily domain, general substrate transporter	NA
G10362	1.25885	14.9058	9.66853	3.39033	PREDICTED: serine protease gd-like [Bombyx mori]	Serine protease gd OS=Drosophila melanogaster GN=gd PE=1 SV=1	Serine-peptidase 212 OS=Papilio xuthus PE=2 SV=1	COG5640|Secreted trypsin-like serine protease|O|Posttranslational modification, protein turnover, chaperones ;	GO:0003824; catalytic activity; Molecular Function GO:0004252; serine-type endopeptidase activity; Molecular Function GO:0006508; proteolysis; Biological Process	IPR001254; Peptidase S1 IPR001314; Peptidase S1A, chymotrypsin-type IPR009003; Trypsin-like cysteine/serine peptidase domain IPR018114; Peptidase S1, trypsin family, active site	NA
G10363	15.1062	64.2469	5.94377	4.31497	TPA: putative cuticle protein [Bombyx mori]	Cuticle protein 8 OS=Blaberus craniifer PE=1 SV=1	Uncharacterized protein OS=Bombyx mori PE=4 SV=1	NA	GO:0042302; structural constituent of cuticle; Molecular Function	IPR000618; Insect cuticle protein	NA
G10364	7.25328	11.3928	31.1627	11.0504	NA
G10365	2.6494	2.14046	7.05721	4.98555	NA
G10366	2.34537	1.03571	1.90307	3.28943	putative zinc finger protein SLUG [Danaus plexippus]	Protein escargot OS=Drosophila melanogaster GN=esg PE=1 SV=2	Putative zinc finger protein SLUG OS=Danaus plexippus GN=KGM_17970 PE=4 SV=1	COG5048|FOG: Zn-finger|R|General function prediction only ;	GO:0003676; nucleic acid binding; Molecular Function GO:0046872; metal ion binding; Molecular Function	IPR007087; Zinc finger, C2H2 IPR013087; Zinc finger C2H2-type/integrase DNA-binding domain IPR015880; Zinc finger, C2H2-like	K09218
G10367	18.1549	353.245	0.0792945	0.20559	peritrophic membrane chitin binding protein 2 [Trichoplusia ni]	Peritrophin-1 OS=Anopheles gambiae GN=Aper1 PE=2 SV=2	Peritrophic membrane chitin binding protein 2 OS=Trichoplusia ni GN=CBP2 PE=2 SV=1	NA	GO:0005576; extracellular region; Cellular Component GO:0006030; chitin metabolic process; Biological Process GO:0008061; chitin binding; Molecular Function	IPR002557; Chitin binding domain	NA
G10368	113.186	45.9163	29.6561	30.6842	hypothetical protein KGM_01506 [Danaus plexippus]	Fumarate hydratase, mitochondrial OS=Macaca fascicularis GN=FH PE=2 SV=1	Uncharacterized protein OS=Danaus plexippus GN=KGM_01506 PE=3 SV=1	COG0114|Fumarase|C|Energy production and conversion ;	GO:0003824; catalytic activity; Molecular Function GO:0004333; fumarate hydratase activity; Molecular Function GO:0006099; tricarboxylic acid cycle; Biological Process GO:0006106; fumarate metabolic process; Biological Process GO:0016829; lyase activity; Molecular Function GO:0045239; tricarboxylic acid cycle enzyme complex; Cellular Component	IPR000362; Fumarate lyase family IPR005677; Fumarate hydratase, class II IPR008948; L-Aspartase-like IPR018951; Fumarase C, C-terminal IPR020557; Fumarate lyase, conserved site IPR022761; Fumarate lyase, N-terminal IPR024083; Fumarase/histidase, N-terminal	K01679 E4.2.1.2B, fumC; fumarate hydratase, class II [EC:4.2.1.2] [EC:4.2.1.2] Metabolism; Overview; Carbon metabolism [PATH:ko01200] Metabolism; Carbohydrate metabolism; Citrate cycle (TCA cycle) [PATH:ko00020] Metabolism; Carbohydrate metabolism; Pyruvate metabolism [PATH:ko00620] Metabolism; Energy metabolism; Carbon fixation pathways in prokaryotes [PATH:ko00720] Human Diseases; Cancers; Path…
G10369	3.25746	3.45235	5.86779	1.28493	NA
G1037	13.1205	10.6972	13.9358	14.4745	hypothetical protein KGM_11404 [Danaus plexippus]	PHD finger protein 20 OS=Mus musculus GN=Phf20 PE=1 SV=2	Uncharacterized protein OS=Danaus plexippus GN=KGM_11404 PE=4 SV=1	COG2940|Proteins containing SET domain|R|General function prediction only ;	GO:0003677; DNA binding; Molecular Function GO:0005515; protein binding; Molecular Function GO:0005634; nucleus; Cellular Component GO:0008270; zinc ion binding; Molecular Function GO:0046872; metal ion binding; Molecular Function	IPR001739; Methyl-CpG DNA binding IPR001965; Zinc finger, PHD-type IPR002999; Tudor domain IPR007087; Zinc finger, C2H2 IPR011011; Zinc finger, FYVE/PHD-type IPR013083; Zinc finger, RING/FYVE/PHD-type IPR016177; DNA-binding domain IPR016197; Chromo domain-like IPR019786; Zinc finger, PHD-type, conserved site	NA
G10370	1.91104	1.10475	1.90307	1.85031	NA
G10371	2.25851	22.9927	0.792945	2.31288	PREDICTED: retinoid-inducible serine carboxypeptidase-like [Bombyx mori]	Retinoid-inducible serine carboxypeptidase OS=Homo sapiens GN=SCPEP1 PE=1 SV=1	Uncharacterized protein OS=Danaus plexippus GN=KGM_06944 PE=4 SV=1	COG2939|Carboxypeptidase C (cathepsin A)|E|Amino acid transport and metabolism ;	GO:0004185; serine-type carboxypeptidase activity; Molecular Function GO:0006508; proteolysis; Biological Process	IPR001563; Peptidase S10, serine carboxypeptidase	K09646
G10373	4.16955	2.96902	6.81932	4.88275	PREDICTED: coiled-coil domain-containing protein 6-like isoform X2 [Bombyx mori]	Coiled-coil domain-containing protein 6 OS=Mus musculus GN=Ccdc6 PE=1 SV=1	Uncharacterized protein OS=Danaus plexippus GN=KGM_16649 PE=4 SV=1	NA	NA	IPR019152; Protein of unknown function DUF2046	K09288 CCDC6, PTC; coiled-coil domain-containing protein 6 K09288 Human Diseases; Cancers; Pathways in cancer [PATH:ko05200] Human Diseases; Cancers; Thyroid cancer [PATH:ko05216]
G10376	0.173731	1.10475	3.40966	0.102795	PREDICTED: vam6/Vps39-like protein-like [Bombyx mori]	Vam6/Vps39-like protein OS=Mus musculus GN=Vps39 PE=2 SV=1	Uncharacterized protein OS=Danaus plexippus GN=KGM_10443 PE=4 SV=1	NA	GO:0006886; intracellular protein transport; Biological Process GO:0016192; vesicle-mediated transport; Biological Process	IPR000547; Clathrin, heavy chain/VPS, 7-fold repeat IPR019452; Vacuolar sorting protein 39/Transforming growth factor beta receptor-associated domain 1 IPR019453; Vacuolar sorting protein 39/Transforming growth factor beta receptor-associated domain 2	NA
G10377	8.82178	4.07605	1.74545	2.05704	PREDICTED: uncharacterized protein LOC101739255 [Bombyx mori]	NA	Uncharacterized protein OS=Bombyx mori PE=4 SV=1	NA	NA	NA	NA
G10378	5.30176	3.79971	20.9454	2.67416	putative heat shock protein 70 HSP70 interacting protein [Danaus plexippus]	Peroxisomal leader peptide-processing protease OS=Homo sapiens GN=TYSND1 PE=1 SV=3	Putative heat shock protein 70 HSP70 interacting protein OS=Danaus plexippus GN=KGM_06364 PE=4 SV=1	COG0265|Trypsin-like serine proteases, typically periplasmic, contain C-terminal PDZ domain|O|Posttranslational modification, protein turnover, chaperones ;	GO:0003824; catalytic activity; Molecular Function	IPR009003; Trypsin-like cysteine/serine peptidase domain	NA
G10379	5.99707	4.35239	4.99834	5.55402	hypothetical protein KGM_09534 [Danaus plexippus]	Uncharacterized protein CG16817 OS=Drosophila melanogaster GN=CG16817 PE=1 SV=1	Uncharacterized protein OS=Danaus plexippus GN=KGM_09534 PE=4 SV=1	NA	NA	IPR007052; CS domain IPR008978; HSP20-like chaperone	K15730 PTGES3; cytosolic prostaglandin-E synthase [EC:5.3.99.3] [EC:5.3.99.3] Metabolism; Lipid metabolism; Arachidonic acid metabolism [PATH:ko00590]
G1038	2.83619	4.43569	5.59781	7.67408	PREDICTED: uncharacterized protein LOC101741429 [Bombyx mori]	Protein inscuteable homolog OS=Homo sapiens GN=INSC PE=1 SV=1	Uncharacterized protein OS=Bombyx mori PE=4 SV=1	NA	GO:0005488; binding; Molecular Function	IPR011989; Armadillo-like helical IPR016024; Armadillo-type fold	NA
G10380	10.9512	10.4319	19.1206	17.4334	PREDICTED: uncharacterized protein LOC101738649 [Bombyx mori]	NA	Uncharacterized protein OS=Pararge aegeria PE=4 SV=1	NA	NA	NA	NA
G10381	16.6441	10.6392	4.76033	13.5765	PREDICTED: LOW QUALITY PROTEIN: solute carrier family 25 member 44-like [Bombyx mori]	Solute carrier family 25 member 44 OS=Pongo abelii GN=SLC25A44 PE=2 SV=2	Mitochondrial glutamate carrier OS=Biston betularia GN=MGC PE=2 SV=1	NA	NA	IPR018108; Mitochondrial substrate/solute carrier IPR023395; Mitochondrial carrier domain	K15121
G10382	6.43164	2.07257	2.4595	7.04537	NA
G10383	5.91346	6.42855	5.1599	5.8144	hypothetical protein BRAFLDRAFT_198833 [Branchiostoma floridae] gb|EEN44426.1| hypothetical protein BRAFLDRAFT_198833 [Branchiostoma floridae]	Zinc finger protein 711 OS=Homo sapiens GN=ZNF711 PE=1 SV=2	Putative uncharacterized protein (Fragment) OS=Branchiostoma floridae GN=BRAFLDRAFT_198833 PE=4 SV=1	COG5048|FOG: Zn-finger|R|General function prediction only ;	GO:0003676; nucleic acid binding; Molecular Function GO:0046872; metal ion binding; Molecular Function	IPR007087; Zinc finger, C2H2 IPR013087; Zinc finger C2H2-type/integrase DNA-binding domain IPR015880; Zinc finger, C2H2-like	NA
G10384	4.13073	4.42395	3.73101	4.7853	PREDICTED: uncharacterized protein LOC101745360 [Bombyx mori]	Zinc finger protein 841 OS=Homo sapiens GN=ZNF841 PE=2 SV=1	Putative Zinc finger protein 420 OS=Danaus plexippus GN=KGM_10141 PE=4 SV=1	COG5048|FOG: Zn-finger|R|General function prediction only ;	GO:0003676; nucleic acid binding; Molecular Function GO:0046872; metal ion binding; Molecular Function	IPR007087; Zinc finger, C2H2 IPR013087; Zinc finger C2H2-type/integrase DNA-binding domain IPR015880; Zinc finger, C2H2-like	NA
G10385	1.04355	0.691242	1.4289	1.08055	NA
G10386	11.9574	4.2857	8.49399	6.3804	PREDICTED: DNA-binding protein Ets97D-like [Bombyx mori]	DNA-binding protein Ets97D OS=Drosophila melanogaster GN=Ets97D PE=1 SV=2	Uncharacterized protein OS=Bombyx mori GN=Bmo.11752 PE=3 SV=1	NA	GO:0003700; sequence-specific DNA binding transcription factor activity; Molecular Function GO:0005634; nucleus; Cellular Component GO:0006355; regulation of transcription, DNA-templated; Biological Process GO:0043565; sequence-specific DNA binding; Molecular Function	IPR000418; Ets domain IPR003118; Pointed domain IPR011991; Winged helix-turn-helix DNA-binding domain IPR013761; Sterile alpha motif/pointed domain IPR024668; GA-binding protein alpha subunit, N-terminal	K09441
G10387	7.17442	7.11979	3.73101	5.45421	NA
G10388	5.69606	3.24884	1.4289	1.54365	PREDICTED: similar to bruchpilot CG34146-PB [Tribolium castaneum]	ELKS/Rab6-interacting/CAST family member 1 OS=Mus musculus GN=Erc1 PE=1 SV=1	Uncharacterized protein OS=Nasonia vitripennis PE=4 SV=1	COG0419|ATPase involved in DNA repair|L|Replication, recombination and repair ;	NA	IPR019323; CAZ complex, RIM-binding protein	NA
G10389	9.87579	9.06034	11.9141	6.74435	PREDICTED: putative inositol monophosphatase 3-like [Bombyx mori]	Putative inositol monophosphatase 3 OS=Drosophila melanogaster GN=CG15743 PE=2 SV=1	Uncharacterized protein OS=Bombyx mori PE=4 SV=1	COG1218|3'-Phosphoadenosine 5'-phosphosulfate (PAPS) 3'-phosphatase|P|Inorganic ion transport and metabolism ;	GO:0046854; phosphatidylinositol phosphorylation; Biological Process	IPR000760; Inositol monophosphatase	K15759 IMPAD1, IMPA3; inositol monophosphatase 3 [EC:3.1.3.25 3.1.3.7] [EC:3.1.3.25 3.1.3.7] Metabolism; Carbohydrate metabolism; Inositol phosphate metabolism [PATH:ko00562] Metabolism; Energy metabolism; Sulfur metabolism [PATH:ko00920] Environmental Information Processing; Signal transduction; Phosphatidylinositol signaling system [PATH:ko04070]
G1039	5.30862	4.31724	4.87394	3.9944	PREDICTED: amyloid beta A4 precursor protein-binding family B member 2-like [Bombyx mori]	Amyloid beta A4 precursor protein-binding family B member 2 OS=Homo sapiens GN=APBB2 PE=1 SV=3	Uncharacterized protein OS=Bombyx mori PE=4 SV=1	NA	GO:0005515; protein binding; Molecular Function	IPR001202; WW domain IPR006020; PTB/PI domain IPR011993; Pleckstrin homology-like domain	K04530
G10390	5.91677	4.42642	8.57817	6.33248	peroxin 16 [Papilio xuthus]	Peroxisomal membrane protein PEX16 OS=Danio rerio GN=pex16 PE=2 SV=1	Peroxin 16 OS=Papilio xuthus PE=2 SV=1	NA	NA	IPR013919; Peroxisome membrane protein, Pex16	K13335 PEX16; peroxin-16 K13335 Cellular Processes; Transport and catabolism; Peroxisome [PATH:ko04146]
G10391	1.95775	0.96828	1.19141	2.11083	PREDICTED: peripheral plasma membrane protein CASK-like [Bombyx mori]	Peripheral plasma membrane protein CASK OS=Drosophila melanogaster GN=CASK PE=1 SV=4	Uncharacterized protein OS=Bombyx mori PE=4 SV=1	COG0515|Serine/threonine protein kinase|RTKL|General function prediction only ; Signal transduction mechanisms ; Transcription ; Replication, recombination and repair ;	GO:0004672; protein kinase activity; Molecular Function GO:0005515; protein binding; Molecular Function GO:0005524; ATP binding; Molecular Function GO:0006468; protein phosphorylation; Biological Process GO:0016772; transferase activity, transferring phosphorus-containing groups; Molecular Function	IPR000719; Protein kinase domain IPR004172; L27 IPR011009; Protein kinase-like domain IPR014775; L27, C-terminal	NA
G10392	12.0511	10.0286	3.49481	7.20771	yellow-b [Heliconius melpomene]	Protein yellow OS=Drosophila subobscura GN=y PE=3 SV=1	Yellow-b OS=Heliconius melpomene PE=2 SV=1	COG3386|Gluconolactonase|G|Carbohydrate transport and metabolism ;	NA	IPR003534; Major royal jelly-related IPR011042; Six-bladed beta-propeller, TolB-like IPR017996; Major royal jelly	NA
G10393	1.47919	1.17577	6.11592	1.75044	NA
G10394	8.57062	4.56475	6.43363	14.5184	PREDICTED: uncharacterized protein LOC101459618 isoform X1 [Ceratitis capitata]	NA	Putative uncharacterized protein (Fragment) OS=Camponotus floridanus GN=EAG_08062 PE=4 SV=1	NA	NA	IPR024445; Transposase, ISXO2-like	NA
G10395	0.478562	1.10661	0.555993	1.02967	NA
G10396	12.4426	7.53875	1.74741	3.1405	NA
G10397	0	5.80968	0	0.0514836	NA
G10398	15.4096	13.9787	18.6759	15.7628	hypothetical protein KGM_13813 [Danaus plexippus]	U4/U6 small nuclear ribonucleoprotein Prp31 OS=Danio rerio GN=prpf31 PE=2 SV=1	Uncharacterized protein OS=Danaus plexippus GN=KGM_13813 PE=4 SV=1	COG1498|Protein implicated in ribosomal biogenesis, Nop56p homolog|J|Translation, ribosomal structure and biogenesis ;	GO:0000244; spliceosomal tri-snRNP complex assembly; Biological Process GO:0000398; mRNA splicing, via spliceosome; Biological Process GO:0046540; U4/U6 x U5 tri-snRNP complex; Cellular Component	IPR002687; Nop domain IPR012976; NOSIC IPR019175; Prp31 C-terminal IPR027105; U4/U6 small nuclear ribonucleoprotein Prp31	K12844 PRPF31; U4/U6 small nuclear ribonucleoprotein PRP31 K12844 Genetic Information Processing; Transcription; Transcription factors [BR:ko03000] Genetic Information Processing; Transcription; Transcription machinery [BR:ko03021] Genetic Information Processing; Transcription; Spliceosome [PATH:ko03040]
G10399	4.48359	3.32168	5.40409	5.87242	PREDICTED: phospholipase D3-like [Bombyx mori]	Phospholipase D3 OS=Rattus norvegicus GN=Pld3 PE=2 SV=1	Putative phospholipase D3 OS=Danaus plexippus GN=KGM_16818 PE=4 SV=1	NA	GO:0003824; catalytic activity; Molecular Function GO:0008152; metabolic process; Biological Process	IPR001736; Phospholipase D/Transphosphatidylase	K16860 PLD3_4; phospholipase D3/4 [EC:3.1.4.4] [EC:3.1.4.4] Metabolism; Lipid metabolism; Glycerophospholipid metabolism [PATH:ko00564] Metabolism; Lipid metabolism; Ether lipid metabolism [PATH:ko00565]
G104	19.7769	14.5045	18.4122	20.3424	PREDICTED: LOW QUALITY PROTEIN: lissencephaly-1 homolog [Bombyx mori]	Lissencephaly-1 homolog OS=Drosophila grimshawi GN=Lis-1 PE=3 SV=1	Lissencephaly-1 homolog OS=Pararge aegeria PE=3 SV=1	COG2319|FOG: WD40 repeat|R|General function prediction only ;	GO:0005515; protein binding; Molecular Function	IPR001680; WD40 repeat IPR006594; LisH dimerisation motif IPR013720; LisH dimerisation motif, subgroup IPR015943; WD40/YVTN repeat-like-containing domain IPR017252; Dynein regulator LIS1 IPR017986; WD40-repeat-containing domain IPR019775; WD40 repeat, conserved site IPR020472; G-protein beta WD-40 repeat	K16794 PAFAH1B1, LIS1; platelet-activating factor acetylhydrolase IB subunit alpha K16794 Metabolism; Lipid metabolism; Ether lipid metabolism [PATH:ko00565]
G1040	20.9093	4.7835	4.68063	17.2587	PREDICTED: egl nine homolog 1-like [Bombyx mori]	Egl nine homolog 1 OS=Homo sapiens GN=EGLN1 PE=1 SV=1	Putative Egl nine-like protein 1 OS=Danaus plexippus GN=KGM_18337 PE=4 SV=1	COG3751|Predicted proline hydroxylase|O|Posttranslational modification, protein turnover, chaperones ;	GO:0005506; iron ion binding; Molecular Function GO:0016491; oxidoreductase activity; Molecular Function GO:0016705; oxidoreductase activity, acting on paired donors, with incorporation or reduction of molecular oxygen; Molecular Function GO:0016706; oxidoreductase activity, acting on paired donors, with incorporation or reduction of molecular oxygen, 2-oxoglutarate as one donor, and incorporatio…	IPR002893; Zinc finger, MYND-type IPR005123; Oxoglutarate/iron-dependent dioxygenase IPR006620; Prolyl 4-hydroxylase, alpha subunit	K09592 EGLN, HPH; hypoxia-inducible factor prolyl hydroxylase [EC:1.14.11.29] [EC:1.14.11.29] Environmental Information Processing; Signal transduction; HIF-1 signaling pathway [PATH:ko04066] Human Diseases; Cancers; Pathways in cancer [PATH:ko05200] Human Diseases; Cancers; Renal cell carcinoma [PATH:ko05211]
G10400	2.82945	4.4289	0	0.103025	PREDICTED: putative inorganic phosphate cotransporter-like [Bombyx mori]	Putative inorganic phosphate cotransporter OS=Drosophila ananassae GN=Picot PE=3 SV=1	Uncharacterized protein OS=Danaus plexippus GN=KGM_08599 PE=4 SV=1	COG0477|Permeases of the major facilitator superfamily|GEPR|Carbohydrate transport and metabolism ; Amino acid transport and metabolism ; Inorganic ion transport and metabolism ; General function prediction only ;	GO:0016021; integral component of membrane; Cellular Component GO:0055085; transmembrane transport; Biological Process	IPR011701; Major facilitator superfamily IPR016196; Major facilitator superfamily domain, general substrate transporter IPR020846; Major facilitator superfamily domain	NA
G10401	0.82707	15.2935	0.238416	1.6484	putative lysosomal acid lipase [Danaus plexippus]	Lipase 1 OS=Drosophila melanogaster GN=Lip1 PE=2 SV=2	Putative lysosomal acid lipase OS=Danaus plexippus GN=KGM_17802 PE=4 SV=1	COG0596|Predicted hydrolases or acyltransferases (alpha/beta hydrolase superfamily) |R|General function prediction only ;	GO:0006629; lipid metabolic process; Biological Process	IPR000073; Alpha/beta hydrolase fold-1 IPR006693; Partial AB-hydrolase lipase domain	NA
G10402	7.44363	5.95134	7.31142	9.58131	PREDICTED: probable dolichyl pyrophosphate Glc1Man9GlcNAc2 alpha-1,3-glucosyltransferase-like [Bombyx mori]	Probable dolichyl pyrophosphate Glc1Man9GlcNAc2 alpha-1,3-glucosyltransferase OS=Mus musculus GN=Alg8 PE=2 SV=2	Glycosyltransferase 4 OS=Chilo suppressalis GN=GT4 PE=2 SV=1	NA	GO:0005789; endoplasmic reticulum membrane; Cellular Component GO:0016758; transferase activity, transferring hexosyl groups; Molecular Function	IPR004856; Glycosyl transferase, ALG6/ALG8	K03849 ALG8; alpha-1,3-glucosyltransferase [EC:2.4.1.265] [EC:2.4.1.265] Metabolism; Glycan biosynthesis and metabolism; Glycosyltransferases [BR:ko01003] Metabolism; Glycan biosynthesis and metabolism; N-Glycan biosynthesis [PATH:ko00510]
G10403	0.17412	1.45323	0.317888	0.257562	NA
G10404	4.61418	4.01369	5.00673	7.82989	PREDICTED: sister chromatid cohesion protein DCC1-like [Bombyx mori]	Sister chromatid cohesion protein DCC1 OS=Mus musculus GN=DSCC1 PE=2 SV=1	Uncharacterized protein OS=Bombyx mori PE=4 SV=1	NA	NA	IPR019128; Sister chromatid cohesion protein Dcc1	K11271
G10405	2.26356	1.31483	1.35102	1.6484	NA
G10406	11.1437	5.88213	10.1724	10.457	PREDICTED: nuclear nucleic acid-binding protein C1D-like [Bombyx mori]	Nuclear nucleic acid-binding protein C1D OS=Xenopus laevis GN=c1d PE=2 SV=1	Uncharacterized protein OS=Bombyx mori PE=4 SV=1	NA	NA	IPR007146; Sas10/Utp3/C1D IPR011082; Exosome-associated factor Rrp47/DNA strand repair C1D	K12592 C1D, LRP1; exosome complex protein LRP1 K12592 Genetic Information Processing; Folding, sorting and degradation; Proteasome [BR:ko03051] Genetic Information Processing; Folding, sorting and degradation; RNA degradation [PATH:ko03018]
G10407	0.217772	0.276961	1.03371	1.64932	NA
G10408	18.6848	15.856	32.9993	16.7509	transcription elongation regulator 1, partial [Papilio xuthus]	Transcription elongation regulator 1 OS=Mus musculus GN=Tcerg1 PE=1 SV=2	Transcription elongation regulator 1 OS=Pararge aegeria PE=4 SV=1	NA	NA	IPR002713; FF domain	K12824 TCERG1, CA150; transcription elongation regulator 1 K12824 Genetic Information Processing; Transcription; Transcription factors [BR:ko03000] Genetic Information Processing; Transcription; Transcription machinery [BR:ko03021] Genetic Information Processing; Transcription; Spliceosome [PATH:ko03040]
G10409	1.56796	9.69365	0.397582	2.52552	PREDICTED: proton-coupled amino acid transporter 4-like [Bombyx mori]	Proton-coupled amino acid transporter 1 OS=Homo sapiens GN=SLC36A1 PE=1 SV=1	Amino acid transporter OS=Pararge aegeria PE=4 SV=1	COG0814|Amino acid permeases|E|Amino acid transport and metabolism ;	NA	IPR013057; Amino acid transporter, transmembrane	NA
G1041	4.20642	3.34357	4.56852	7.52118	hypothetical protein KGM_10924 [Danaus plexippus]	NA	Uncharacterized protein OS=Pararge aegeria PE=4 SV=1	NA	NA	NA	NA
G10410	6.53316	5.60847	6.2818	9.58668	PREDICTED: CCR4-NOT transcription complex subunit 11-like [Bombyx mori]	CCR4-NOT transcription complex subunit 11 OS=Rattus norvegicus GN=Cnot11 PE=2 SV=1	Uncharacterized protein OS=Bombyx mori PE=4 SV=1	NA	NA	IPR019312; Protein of unknown function DUF2363	NA
G10411	56.5771	35.5203	27.5922	33.5534	glycerol-3-phosphate dehydrogenase, partial [Spodoptera exigua]	Glycerol-3-phosphate dehydrogenase [NAD(+)], cytoplasmic OS=Drosophila melanogaster GN=Gpdh PE=1 SV=3	Glycerol-3-phosphate dehydrogenase (Fragment) OS=Spodoptera exigua PE=2 SV=1	COG0240|Glycerol-3-phosphate dehydrogenase|C|Energy production and conversion ;	GO:0004367; glycerol-3-phosphate dehydrogenase [NAD+] activity; Molecular Function GO:0005737; cytoplasm; Cellular Component GO:0005975; carbohydrate metabolic process; Biological Process GO:0006072; glycerol-3-phosphate metabolic process; Biological Process GO:0009331; glycerol-3-phosphate dehydrogenase complex; Cellular Component GO:0016491; oxidoreductase activity; Molecular Function GO:001661…	IPR006109; Glycerol-3-phosphate dehydrogenase, NAD-dependent, C-terminal IPR006168; Glycerol-3-phosphate dehydrogenase, NAD-dependent IPR008927; 6-phosphogluconate dehydrogenase, C-terminal-like IPR011128; Glycerol-3-phosphate dehydrogenase, NAD-dependent, N-terminal IPR013328; Dehydrogenase, multihelical IPR016040; NAD(P)-binding domain IPR017751; Glycerol-3-phosphate dehydrogenase, NAD-dependen…	K00006 GPD1; glycerol-3-phosphate dehydrogenase (NAD+) [EC:1.1.1.8] [EC:1.1.1.8] Metabolism; Lipid metabolism; Glycerophospholipid metabolism [PATH:ko00564]
G10412	5.83629	5.05454	7.95165	11.2875	PREDICTED: zinc finger protein 208-like [Bombyx mori]	Zinc finger protein 805 OS=Homo sapiens GN=ZNF805 PE=2 SV=3	Putative nuclear transcription factor, X-box binding protein OS=Danaus plexippus GN=KGM_17928 PE=4 SV=1	NA	GO:0005634; nucleus; Cellular Component GO:0008270; zinc ion binding; Molecular Function GO:0046872; metal ion binding; Molecular Function	IPR007087; Zinc finger, C2H2 IPR012934; Zinc finger, AD-type IPR015880; Zinc finger, C2H2-like	NA
G10413	1.78573	1.59253	1.03371	1.34007	NA
G10414	4.007	4.01594	1.19275	2.93785	NA
G10415	4.007	4.01594	5.56615	4.89642	NA
G10416	6.44605	3.87746	3.65776	5.15413	ribosomal protein L7Ae [Danaus plexippus]	NHP2-like protein 1 OS=Xenopus tropicalis GN=nhp2l1 PE=2 SV=1	Ribosomal protein L7Ae OS=Danaus plexippus GN=KGM_15123 PE=4 SV=1	COG1358|Ribosomal protein HS6-type (S12/L30/L7a)|J|Translation, ribosomal structure and biogenesis ;	GO:0003723; RNA binding; Molecular Function GO:0005730; nucleolus; Cellular Component GO:0030529; ribonucleoprotein complex; Cellular Component GO:0042254; ribosome biogenesis; Biological Process	IPR002415; H/ACA ribonucleoprotein complex, subunit Nhp2, eukaryote IPR004037; Ribosomal protein L7Ae conserved site IPR004038; Ribosomal protein L7Ae/L30e/S12e/Gadd45 IPR018492; Ribosomal protein L7Ae/L8/Nhp2 family	K12845 SNU13, NHP2L; U4/U6 small nuclear ribonucleoprotein SNU13 K12845 Genetic Information Processing; Transcription; Transcription factors [BR:ko03000] Genetic Information Processing; Transcription; Transcription machinery [BR:ko03021] Genetic Information Processing; Transcription; Spliceosome [PATH:ko03040] Genetic Information Processing; Translation; Ribosome biogenesis in eukaryotes [PATH:ko…
G10417	2.13416	4.36214	6.7589	7.9889	NA
G10418	0.653316	8.51656	2.86259	2.16473	PREDICTED: cytochrome P450 4V2-like [Bombyx mori]	Cytochrome P450 4C1 OS=Blaberus discoidalis GN=CYP4C1 PE=2 SV=1	Cytochrome CYP341A13 OS=Spodoptera littoralis PE=2 SV=1	COG2124|Cytochrome P450|Q|Secondary metabolites biosynthesis, transport and catabolism ;	GO:0005506; iron ion binding; Molecular Function GO:0016705; oxidoreductase activity, acting on paired donors, with incorporation or reduction of molecular oxygen; Molecular Function GO:0020037; heme binding; Molecular Function GO:0055114; oxidation-reduction process; Biological Process	IPR001128; Cytochrome P450 IPR002401; Cytochrome P450, E-class, group I IPR017972; Cytochrome P450, conserved site	K15007
G10419	0.915154	4.43386	0.079561	0.309421	PREDICTED: RNA-directed DNA polymerase from mobile element jockey-like [Metaseiulus occidentalis]	Probable RNA-directed DNA polymerase from transposon BS OS=Drosophila melanogaster GN=RTase PE=2 SV=1	Putative RNA-directed DNA polymerase from transposon BS OS=Anoplophora glabripennis GN=RTBS PE=4 SV=1	NA	GO:0003723; RNA binding; Molecular Function GO:0003964; RNA-directed DNA polymerase activity; Molecular Function GO:0006278; RNA-dependent DNA replication; Biological Process	IPR000477; Reverse transcriptase	NA
G1042	35.0553	206.244	30.8646	51.9863	PREDICTED: uncharacterized protein LOC101744916 isoform X1 [Bombyx mori]	NA	Uncharacterized protein OS=Bombyx mori GN=Bmo.6861 PE=4 SV=1	NA	NA	IPR023577; CYTH-like domain	NA
G10420	0.958733	0.692791	1.03429	1.08297	NA
G10421	3.31199	0.623512	0.159122	0.0515701	PREDICTED: leucine-rich repeat-containing protein 24-like [Bombyx mori]	Leucine-rich repeat-containing protein 24 OS=Homo sapiens GN=LRRC24 PE=2 SV=2	Uncharacterized protein OS=Bombyx mori PE=4 SV=1	COG4886|Leucine-rich repeat (LRR) protein|S|Function unknown ;	GO:0005515; protein binding; Molecular Function	IPR000483; Cysteine-rich flanking region, C-terminal IPR001611; Leucine-rich repeat IPR003591; Leucine-rich repeat, typical subtype IPR007110; Immunoglobulin-like domain IPR013098; Immunoglobulin I-set IPR013783; Immunoglobulin-like fold	NA
G10422	1.04589	1.3163	1.19342	0.206281	NA
G10423	3.00694	3.18684	3.50068	1.49553	NA
G10424	6.88545	6.3044	5.64883	8.35436	PREDICTED: cysteine protease ATG4D-like [Bombyx mori]	Cysteine protease ATG4D OS=Mus musculus GN=Atg4d PE=1 SV=1	Uncharacterized protein OS=Bombyx mori GN=Bmo.12664 PE=4 SV=1	NA	NA	IPR005078; Peptidase C54	K08342 ATG4; cysteine protease ATG4 [EC:3.4.22.-] [EC:3.4.22.-] Cellular Processes; Transport and catabolism; Regulation of autophagy [PATH:ko04140]
G10425	78.4418	71.7732	91.2565	74.622	PREDICTED: methionine aminopeptidase 2-like isoform X1 [Bombyx mori] ref|XP_004926453.1| PREDICTED: methionine aminopeptidase 2-like isoform X2 [Bombyx mori]	Methionine aminopeptidase 2 OS=Rattus norvegicus GN=Metap2 PE=1 SV=2	Methionine aminopeptidase 2 OS=Bombyx mori PE=3 SV=1	COG0024|Methionine aminopeptidase|J|Translation, ribosomal structure and biogenesis ;	GO:0004177; aminopeptidase activity; Molecular Function GO:0006508; proteolysis; Biological Process GO:0008235; metalloexopeptidase activity; Molecular Function	IPR000994; Peptidase M24, structural domain IPR001714; Peptidase M24, methionine aminopeptidase IPR002468; Peptidase M24A, methionine aminopeptidase, subfamily 2 IPR011991; Winged helix-turn-helix DNA-binding domain IPR018349; Peptidase M24A, methionine aminopeptidase, subfamily 2, binding site	K01265
G10426	4.88082	3.81035	6.28532	3.14578	NA
G10427	3.57346	2.00909	2.30727	4.17718	NA
G10428	17.1265	17.5276	16.6283	17.6886	PREDICTED: ribosome biogenesis protein WDR12 homolog [Bombyx mori]	Ribosome biogenesis protein WDR12 homolog OS=Aedes aegypti GN=AAEL005041 PE=3 SV=1	Ribosome biogenesis protein WDR12 homolog OS=Pararge aegeria PE=3 SV=1	COG2319|FOG: WD40 repeat|R|General function prediction only ;	GO:0005515; protein binding; Molecular Function	IPR001680; WD40 repeat IPR012972; NLE IPR015943; WD40/YVTN repeat-like-containing domain IPR017986; WD40-repeat-containing domain IPR019775; WD40 repeat, conserved site IPR020472; G-protein beta WD-40 repeat	K14863
G10429	31.3767	63.044	31.9835	30.7358	NA
G10430	2.00575	2.7034	3.74146	1.23838	PREDICTED: facilitated trehalose transporter Tret1-like [Bombyx mori]	Facilitated trehalose transporter Tret1 OS=Bombyx mori GN=Tret1 PE=1 SV=1	Uncharacterized protein OS=Bombyx mori PE=4 SV=1	COG0477|Permeases of the major facilitator superfamily|GEPR|Carbohydrate transport and metabolism ; Amino acid transport and metabolism ; Inorganic ion transport and metabolism ; General function prediction only ;	GO:0005215; transporter activity; Molecular Function GO:0006810; transport; Biological Process GO:0016020; membrane; Cellular Component GO:0016021; integral component of membrane; Cellular Component GO:0022857; transmembrane transporter activity; Molecular Function GO:0022891; substrate-specific transmembrane transporter activity; Molecular Function GO:0055085; transmembrane transport; Biological…	IPR003663; Sugar/inositol transporter IPR005828; General substrate transporter IPR005829; Sugar transporter, conserved site IPR016196; Major facilitator superfamily domain, general substrate transporter IPR020846; Major facilitator superfamily domain	NA
G10431	1.04648	0.762497	0.955267	1.49637	NA
G10432	8.76425	4.71362	2.06975	2.32196	hypothetical protein KGM_08501 [Danaus plexippus]	Muscle M-line assembly protein unc-89 OS=Caenorhabditis elegans GN=unc-89 PE=1 SV=3	Microtubule-associated protein OS=Danaus plexippus GN=KGM_08501 PE=3 SV=1	NA	NA	NA	NA
G10433	21.4528	11.8534	14.6474	8.20425	PREDICTED: serine palmitoyltransferase 2-like [Megachile rotundata]	Serine palmitoyltransferase 2 OS=Mus musculus GN=Sptlc2 PE=2 SV=2	Uncharacterized protein OS=Nasonia vitripennis PE=3 SV=1	COG0156|7-keto-8-aminopelargonate synthetase and related enzymes|H|Coenzyme transport and metabolism ;	GO:0003824; catalytic activity; Molecular Function GO:0008152; metabolic process; Biological Process GO:0009058; biosynthetic process; Biological Process GO:0016740; transferase activity; Molecular Function GO:0030170; pyridoxal phosphate binding; Molecular Function	IPR001917; Aminotransferase, class-II, pyridoxal-phosphate binding site IPR004839; Aminotransferase, class I/classII IPR015421; Pyridoxal phosphate-dependent transferase, major region, subdomain 1 IPR015422; Pyridoxal phosphate-dependent transferase, major region, subdomain 2 IPR015424; Pyridoxal phosphate-dependent transferase	K00654 E2.3.1.50; serine palmitoyltransferase [EC:2.3.1.50] [EC:2.3.1.50] Metabolism; Lipid metabolism; Sphingolipid metabolism [PATH:ko00600]
G10434	10.552	8.24884	21.8915	12.4354	PREDICTED: actin-related protein 3-like [Bombyx mori]	Actin-related protein 3 OS=Drosophila melanogaster GN=Arp3 PE=2 SV=3	Uncharacterized protein OS=Bombyx mori PE=3 SV=1	COG5277|Actin and related proteins|Z|Cytoskeleton ;	GO:0005524; ATP binding; Molecular Function GO:0005856; cytoskeleton; Cellular Component GO:0005885; Arp2/3 protein complex; Cellular Component GO:0030833; regulation of actin filament polymerization; Biological Process GO:0034314; Arp2/3 complex-mediated actin nucleation; Biological Process	IPR004000; Actin-related protein IPR015623; Actin-related protein 3 (Arp3) IPR020902; Actin/actin-like conserved site	NA
G10435	5.23239	5.82271	6.12963	9.08143	PREDICTED: MRG/MORF4L-binding protein-like isoform X2 [Bombyx mori]	MRG/MORF4L-binding protein OS=Homo sapiens GN=MRGBP PE=1 SV=1	Mrg-binding protein OS=Pararge aegeria PE=4 SV=1	NA	GO:0005634; nucleus; Cellular Component GO:0006355; regulation of transcription, DNA-templated; Biological Process GO:0043189; H4/H2A histone acetyltransferase complex; Cellular Component	IPR012423; Chromatin modification-related protein Eaf7/MRGBP	K11343
G10436	0.305394	2.42749	0.0796503	1.60047	PREDICTED: LOW QUALITY PROTEIN: twitchin-like [Bombyx mori]	Muscle M-line assembly protein unc-89 OS=Caenorhabditis elegans GN=unc-89 PE=1 SV=3	Uncharacterized protein OS=Bombyx mori PE=4 SV=1	NA	NA	NA	NA
G10437	0.0436277	0.0693568	0	3.76884	carboxylesterase-like protein [Helicoverpa armigera]	Esterase FE4 OS=Myzus persicae PE=1 SV=1	Carboxylesterase-like protein OS=Helicoverpa armigera PE=2 SV=1	COG2272|Carboxylesterase type B|I|Lipid transport and metabolism ;	NA	IPR002018; Carboxylesterase, type B IPR019819; Carboxylesterase type B, conserved site	NA
G10438	0.0872553	1.17907	0	0.619536	PREDICTED: solute carrier family 22 member 3-like [Bombyx mori]	Organic cation transporter-like protein OS=Drosophila melanogaster GN=Orct2 PE=2 SV=2	Uncharacterized protein OS=Bombyx mori PE=4 SV=1	COG0477|Permeases of the major facilitator superfamily|GEPR|Carbohydrate transport and metabolism ; Amino acid transport and metabolism ; Inorganic ion transport and metabolism ; General function prediction only ;	GO:0005215; transporter activity; Molecular Function GO:0006810; transport; Biological Process GO:0016020; membrane; Cellular Component GO:0016021; integral component of membrane; Cellular Component GO:0022857; transmembrane transporter activity; Molecular Function GO:0055085; transmembrane transport; Biological Process	IPR005828; General substrate transporter IPR005829; Sugar transporter, conserved site IPR016196; Major facilitator superfamily domain, general substrate transporter IPR020846; Major facilitator superfamily domain	NA
G10439	25.1732	14.5649	3.74356	10.8935	PREDICTED: probable serine hydrolase-like [Bombyx mori]	Probable serine hydrolase OS=Drosophila melanogaster GN=kraken PE=2 SV=1	Uncharacterized protein OS=Bombyx mori GN=Bmo.13409 PE=4 SV=1	COG0596|Predicted hydrolases or acyltransferases (alpha/beta hydrolase superfamily) |R|General function prediction only ;	NA	NA	NA
G1044	1.58218	1.02564	2.01919	3.41744	hypothetical protein KGM_02108 [Danaus plexippus]	ATPase family AAA domain-containing protein 2 OS=Homo sapiens GN=ATAD2 PE=1 SV=1	Uncharacterized protein OS=Danaus plexippus GN=KGM_02108 PE=4 SV=1	COG0464|ATPases of the AAA+ class|O|Posttranslational modification, protein turnover, chaperones ;	GO:0000166; nucleotide binding; Molecular Function GO:0005515; protein binding; Molecular Function GO:0005524; ATP binding; Molecular Function GO:0017111; nucleoside-triphosphatase activity; Molecular Function	IPR001487; Bromodomain IPR003593; AAA+ ATPase domain IPR003959; ATPase, AAA-type, core IPR003960; ATPase, AAA-type, conserved site IPR027417; P-loop containing nucleoside triphosphate hydrolase	NA
G10440	1.61422	1.66456	2.07091	1.23907	NA
G10441	1.74511	1.87263	4.06216	0.051628	PREDICTED: glucose dehydrogenase [acceptor]-like [Bombyx mori]	Glucose dehydrogenase [FAD, quinone] OS=Drosophila pseudoobscura pseudoobscura GN=Gld PE=3 SV=4	Uncharacterized protein OS=Bombyx mori PE=3 SV=1	COG2303|Choline dehydrogenase and related flavoproteins|E|Amino acid transport and metabolism ;	GO:0006066; alcohol metabolic process; Biological Process GO:0008812; choline dehydrogenase activity; Molecular Function GO:0016614; oxidoreductase activity, acting on CH-OH group of donors; Molecular Function GO:0050660; flavin adenine dinucleotide binding; Molecular Function GO:0055114; oxidation-reduction process; Biological Process	IPR000172; Glucose-methanol-choline oxidoreductase, N-terminal IPR007867; Glucose-methanol-choline oxidoreductase, C-terminal IPR012132; Glucose-methanol-choline oxidoreductase	NA
G10442	0.436277	16.8537	0.557552	5.57582	cytochrome CYP6AN4 [Spodoptera littoralis]	Cytochrome P450 6B6 OS=Helicoverpa armigera GN=CYP6B6 PE=2 SV=1	Cytochrome CYP6AN4 OS=Spodoptera littoralis PE=2 SV=1	COG2124|Cytochrome P450|Q|Secondary metabolites biosynthesis, transport and catabolism ;	GO:0005506; iron ion binding; Molecular Function GO:0016705; oxidoreductase activity, acting on paired donors, with incorporation or reduction of molecular oxygen; Molecular Function GO:0020037; heme binding; Molecular Function GO:0055114; oxidation-reduction process; Biological Process	IPR001128; Cytochrome P450 IPR002401; Cytochrome P450, E-class, group I IPR017972; Cytochrome P450, conserved site	K14999
G10443	759.95	894.842	818.167	713.447	ribosomal protein L7 [Spodoptera frugiperda]	60S ribosomal protein L7 OS=Drosophila melanogaster GN=RpL7 PE=1 SV=2	Ribosomal protein L7 OS=Spodoptera frugiperda PE=2 SV=1	COG1841|Ribosomal protein L30/L7E|J|Translation, ribosomal structure and biogenesis ;	NA	IPR005998; Ribosomal protein L7, eukaryotic IPR012988; Ribosomal protein L30, N-terminal IPR016082; Ribosomal protein L30, ferredoxin-like fold domain IPR018038; Ribosomal protein L30, conserved site	K02937 RP-L7e, RPL7; large subunit ribosomal protein L7e K02937 Genetic Information Processing; Translation; Ribosome [PATH:ko03010]
G10444	33.5933	89.609	17.2841	43.9354	PREDICTED: F-box/LRR-repeat protein 2-like isoform X1 [Bombyx mori]	F-box/LRR-repeat protein 2 OS=Mus musculus GN=Fbxl2 PE=1 SV=1	Uncharacterized protein OS=Danaus plexippus GN=KGM_06608 PE=4 SV=1	NA	GO:0005515; protein binding; Molecular Function	IPR001810; F-box domain	NA
G10445	1.39609	2.01135	9.63768	2.78791	PREDICTED: uncharacterized protein LOC101744902 isoform X2 [Bombyx mori]	NA	Uncharacterized protein OS=Bombyx mori PE=4 SV=1	NA	NA	NA	NA
G10446	2.79217	11.7907	1.4337	1.23907	putative low-density lipoprotein receptor [Danaus plexippus]	Low-density lipoprotein receptor-related protein 2 OS=Rattus norvegicus GN=Lrp2 PE=1 SV=1	Putative low-density lipoprotein receptor OS=Danaus plexippus GN=KGM_04627 PE=4 SV=1	NA	GO:0005515; protein binding; Molecular Function	IPR002172; Low-density lipoprotein (LDL) receptor class A repeat IPR023415; Low-density lipoprotein (LDL) receptor class A, conserved site	NA
G10447	1.74511	3.67591	1.83196	1.23907	NA
G10448	17.7228	9.8542	32.4358	16.8402	PREDICTED: abl interactor 2-like [Bombyx mori]	Abl interactor 2 OS=Mus musculus GN=Abi2 PE=2 SV=1	Uncharacterized protein OS=Bombyx mori PE=4 SV=1	NA	GO:0005515; protein binding; Molecular Function GO:0005737; cytoplasm; Cellular Component	IPR001452; Src homology-3 domain IPR012849; Abl-interactor, homeo-domain homologous domain IPR028457; ABI family	NA
G10449	0.61113	0.902145	2.15176	0.774854	NA
G1045	40.9524	32.7229	74.065	18.8323	PREDICTED: elongation of very long chain fatty acids protein AAEL008004-like isoform X2 [Bombyx mori]	Elongation of very long chain fatty acids protein AAEL008004 OS=Aedes aegypti GN=AAEL008004 PE=2 SV=2	Uncharacterized protein OS=Danaus plexippus GN=KGM_16370 PE=4 SV=1	NA	GO:0016021; integral component of membrane; Cellular Component	IPR002076; GNS1/SUR4 membrane protein	NA
G10450	7.68278	21.5127	4.46292	3.7193	inosine-uridine preferring nucleoside hydrolase [Papilio xuthus]	Probable uridine nucleosidase 2 OS=Arabidopsis thaliana GN=URH2 PE=2 SV=1	Salivary purine nucleosidase OS=Pararge aegeria PE=4 SV=1	COG1957|Inosine-uridine nucleoside N-ribohydrolase|F|Nucleotide transport and metabolism ;	NA	IPR001910; Inosine/uridine-preferring nucleoside hydrolase domain IPR023186; Inosine/uridine-preferring nucleoside hydrolase	NA
G10451	15.4092	17.2795	15.8593	19.3714	PREDICTED: probable elongator complex protein 3-like [Bombyx mori]	Probable elongator complex protein 3 OS=Drosophila melanogaster GN=Elp3 PE=2 SV=1	Uncharacterized protein OS=Bombyx mori PE=4 SV=1	COG1243|Histone acetyltransferase|KB|Transcription ; Chromatin structure and dynamics ;	GO:0003824; catalytic activity; Molecular Function GO:0008080; N-acetyltransferase activity; Molecular Function GO:0051536; iron-sulfur cluster binding; Molecular Function	IPR000182; GNAT domain IPR005910; Histone acetyltransferase ELP3 IPR006638; Elongator protein 3/MiaB/NifB IPR007197; Radical SAM IPR016181; Acyl-CoA N-acyltransferase IPR023404; Radical SAM, alpha/beta horseshoe	K07739
G10452	5.06365	3.46979	2.70963	14.6189	PREDICTED: zinc finger protein 791-like, partial [Bombyx mori]	Zinc finger protein draculin OS=Danio rerio GN=drl PE=2 SV=2	Krueppel c2h2-type zinc finger protein OS=Pararge aegeria PE=4 SV=1	COG5048|FOG: Zn-finger|R|General function prediction only ;	GO:0003676; nucleic acid binding; Molecular Function GO:0005634; nucleus; Cellular Component GO:0008270; zinc ion binding; Molecular Function GO:0046872; metal ion binding; Molecular Function	IPR007087; Zinc finger, C2H2 IPR012934; Zinc finger, AD-type IPR013087; Zinc finger C2H2-type/integrase DNA-binding domain IPR015880; Zinc finger, C2H2-like	NA
G10453	3.14472	3.4023	4.94386	2.89441	PREDICTED: spermatogenesis-defective protein 39 homolog isoform X1 [Bombyx mori]	Spermatogenesis-defective protein 39 homolog OS=Danio rerio GN=vipas39 PE=2 SV=1	Vps16B OS=Danaus plexippus GN=KGM_20126 PE=4 SV=1	NA	NA	IPR019177; Golgin subfamily A member 5	NA
G10454	4.54237	3.68004	3.66803	4.54836	PREDICTED: nitrilase and fragile histidine triad fusion protein NitFhit-like [Bombyx mori]	Nitrilase and fragile histidine triad fusion protein NitFhit OS=Drosophila melanogaster GN=NitFhit PE=1 SV=1	Nitrilase and fragile histidine triad fusion protein NitFhit OS=Danaus plexippus GN=KGM_03745 PE=4 SV=1	COG0388|Predicted amidohydrolase|R|General function prediction only ;	GO:0003824; catalytic activity; Molecular Function GO:0006807; nitrogen compound metabolic process; Biological Process GO:0016810; hydrolase activity, acting on carbon-nitrogen (but not peptide) bonds; Molecular Function	IPR001310; Histidine triad (HIT) protein IPR003010; Carbon-nitrogen hydrolase IPR011146; HIT-like domain	NA
G10455	19.6545	10.3458	26.952	10.4923	hypothetical protein KGM_11149 [Danaus plexippus]	tRNA-splicing ligase RtcB homolog OS=Drosophila melanogaster GN=CG9987 PE=1 SV=1	tRNA-splicing ligase RtcB homolog OS=Danaus plexippus GN=KGM_11149 PE=3 SV=1	COG1690|Uncharacterized conserved protein|S|Function unknown ;	GO:0006396; RNA processing; Biological Process GO:0008452; RNA ligase activity; Molecular Function	IPR001233; tRNA-splicing ligase, RtcB	K14415
G10456	0.218383	0.694347	0.0797397	2.2225	PREDICTED: uncharacterized protein LOC101736412 [Bombyx mori]	NA	Uncharacterized protein OS=Bombyx mori PE=4 SV=1	NA	GO:0005515; protein binding; Molecular Function GO:0008270; zinc ion binding; Molecular Function	IPR001965; Zinc finger, PHD-type IPR011011; Zinc finger, FYVE/PHD-type IPR013083; Zinc finger, RING/FYVE/PHD-type IPR019787; Zinc finger, PHD-finger	NA
G10457	53.1982	62.4218	74.8756	48.0163	ubiquitin-conjugating enzyme E2 [Danaus plexippus]	SUMO-conjugating enzyme UBC9-A OS=Danio rerio GN=ube2ia PE=1 SV=1	Ubiquitin-conjugating enzyme E2 OS=Pararge aegeria PE=3 SV=1	COG5078|Ubiquitin-protein ligase|O|Posttranslational modification, protein turnover, chaperones ;	GO:0016881; acid-amino acid ligase activity; Molecular Function GO:0019789; SUMO ligase activity; Molecular Function	IPR000608; Ubiquitin-conjugating enzyme, E2 IPR016135; Ubiquitin-conjugating enzyme/RWD-like IPR023313; Ubiquitin-conjugating enzyme, active site IPR027230; SUMO-conjugating enzyme Ubc9	K10577 UBE2I, UBC9; ubiquitin-conjugating enzyme E2 I [EC:6.3.2.19] [EC:6.3.2.19] Genetic Information Processing; Translation; RNA transport [PATH:ko03013] Genetic Information Processing; Folding, sorting and degradation; SNAREs [BR:ko04131] Genetic Information Processing; Folding, sorting and degradation; Ubiquitin mediated proteolysis [PATH:ko04120] Environmental Information Processing; Signal …
G10458	0.960886	0.416608	0.318959	2.06744	NA
G10459	0.742503	2.29135	3.74777	3.3079	hypothetical protein KGM_20604 [Danaus plexippus]	Lipid phosphate phosphohydrolase 3 OS=Bos taurus GN=PPAP2B PE=2 SV=1	Uncharacterized protein OS=Danaus plexippus GN=KGM_20604 PE=4 SV=1	COG0671|Membrane-associated phospholipid phosphatase|I|Lipid transport and metabolism ;	GO:0003824; catalytic activity; Molecular Function GO:0016020; membrane; Cellular Component	IPR000326; Phosphatidic acid phosphatase type 2/haloperoxidase	NA
G10460	20.8338	12.0122	31.4972	18.8137	PREDICTED: 3-ketodihydrosphingosine reductase-like [Bombyx mori]	3-ketodihydrosphingosine reductase OS=Homo sapiens GN=KDSR PE=1 SV=1	Uncharacterized protein OS=Bombyx mori GN=Bmo.13963 PE=3 SV=1	COG1028|Dehydrogenases with different specificities (related to short-chain alcohol dehydrogenases)|IQR|Lipid transport and metabolism ; Secondary metabolites biosynthesis, transport and catabolism ; General function prediction only ;	GO:0008152; metabolic process; Biological Process GO:0016491; oxidoreductase activity; Molecular Function	IPR002198; Short-chain dehydrogenase/reductase SDR IPR002347; Glucose/ribitol dehydrogenase IPR016040; NAD(P)-binding domain IPR020904; Short-chain dehydrogenase/reductase, conserved site	K04708 E1.1.1.102; 3-dehydrosphinganine reductase [EC:1.1.1.102] [EC:1.1.1.102] Metabolism; Lipid metabolism; Sphingolipid metabolism [PATH:ko00600]
G10461	3.31943	3.88834	14.5126	9.66528	PREDICTED: retinol dehydrogenase 14-like isoform X1 [Bombyx mori] ref|XP_004933032.1| PREDICTED: retinol dehydrogenase 14-like isoform X2 [Bombyx mori]	Retinol dehydrogenase 14 OS=Mus musculus GN=Rdh14 PE=2 SV=1	Uncharacterized protein OS=Bombyx mori PE=4 SV=1	COG1028|Dehydrogenases with different specificities (related to short-chain alcohol dehydrogenases)|IQR|Lipid transport and metabolism ; Secondary metabolites biosynthesis, transport and catabolism ; General function prediction only ;	GO:0008152; metabolic process; Biological Process GO:0016491; oxidoreductase activity; Molecular Function	IPR002198; Short-chain dehydrogenase/reductase SDR IPR002347; Glucose/ribitol dehydrogenase IPR016040; NAD(P)-binding domain	NA
G10462	5.54694	4.9993	1.43531	3.3079	NA
G10463	19.2614	19.7889	8.37267	11.7327	NA
G10464	24.8223	8.33685	37.8976	13.3942	endonuclease-reverse transcriptase HmRTE-e01 [Danaus plexippus]	Craniofacial development protein 2 OS=Bos taurus GN=CFDP2 PE=1 SV=2	Endonuclease-reverse transcriptase HmRTE-e01 OS=Danaus plexippus GN=KGM_11371 PE=4 SV=1	NA	NA	IPR005135; Endonuclease/exonuclease/phosphatase IPR027124; SWR1-complex protein 5/Craniofacial development protein	NA
G10465	176.422	323.192	170.101	370.59	PREDICTED: facilitated trehalose transporter Tret1-like [Bombyx mori]	Facilitated trehalose transporter Tret1 OS=Bombyx mori GN=Tret1 PE=1 SV=1	Solute carrier family 2 OS=Pararge aegeria PE=3 SV=1	COG0477|Permeases of the major facilitator superfamily|GEPR|Carbohydrate transport and metabolism ; Amino acid transport and metabolism ; Inorganic ion transport and metabolism ; General function prediction only ;	GO:0005215; transporter activity; Molecular Function GO:0006810; transport; Biological Process GO:0016020; membrane; Cellular Component GO:0016021; integral component of membrane; Cellular Component GO:0022857; transmembrane transporter activity; Molecular Function GO:0055085; transmembrane transport; Biological Process	IPR005828; General substrate transporter IPR005829; Sugar transporter, conserved site IPR016196; Major facilitator superfamily domain, general substrate transporter IPR020846; Major facilitator superfamily domain	NA
G10466	2.88428	2.36211	5.58491	5.22322	NA
G10467	0.917725	0.903158	1.83504	2.7409	NA
G10468	4.76343	5.90527	2.63289	3.1029	PREDICTED: alpha-tocopherol transfer protein-like [Bombyx mori]	Retinaldehyde-binding protein 1 OS=Homo sapiens GN=RLBP1 PE=1 SV=2	Similar to CG3823 OS=Papilio xuthus PE=2 SV=1	NA	GO:0005215; transporter activity; Molecular Function GO:0005622; intracellular; Cellular Component GO:0006810; transport; Biological Process	IPR001071; Cellular retinaldehyde binding/alpha-tocopherol transport IPR001251; CRAL-TRIO domain IPR011074; CRAL/TRIO, N-terminal domain	NA
G10469	6.90479	13.339	19.3078	10.6533	NA
G1047	1.04517	1.36833	1.45917	2.81924	PREDICTED: microtubule-associated protein futsch-like [Bombyx mori]	Peroxisome proliferator-activated receptor gamma coactivator-related protein 1 OS=Homo sapiens GN=PPRC1 PE=1 SV=1	Uncharacterized protein OS=Bombyx mori PE=4 SV=1	NA	GO:0000166; nucleotide binding; Molecular Function GO:0003676; nucleic acid binding; Molecular Function	IPR000504; RNA recognition motif domain IPR012677; Nucleotide-binding, alpha-beta plait	NA
G10470	6.16533	0.903666	0.239488	0	conserved hypothetical protein [Culex quinquefasciatus] gb|EDS43311.1| conserved hypothetical protein [Culex quinquefasciatus]	Heat shock protein DDB_G0288861 OS=Dictyostelium discoideum GN=DDB_G0288861 PE=3 SV=1	Putative uncharacterized protein OS=Culex quinquefasciatus GN=CpipJ_CPIJ004536 PE=4 SV=1	NA	NA	NA	NA
G10471	15.5664	9.45374	5.50822	11.1767	PREDICTED: trans-1,2-dihydrobenzene-1,2-diol dehydrogenase-like isoform X1 [Bombyx mori] ref|XP_004930046.1| PREDICTED: trans-1,2-dihydrobenzene-1,2-diol dehydrogenase-like isoform X2 [Bombyx mori]	Trans-1,2-dihydrobenzene-1,2-diol dehydrogenase OS=Xenopus tropicalis GN=dhdh PE=2 SV=1	Dimeric dihydrodiol dehydrogenase (Fragment) OS=Pararge aegeria PE=4 SV=1	COG0673|Predicted dehydrogenases and related proteins|R|General function prediction only ;	GO:0008152; metabolic process; Biological Process GO:0016491; oxidoreductase activity; Molecular Function GO:0055114; oxidation-reduction process; Biological Process	IPR000683; Oxidoreductase, N-terminal IPR004104; Oxidoreductase, C-terminal IPR016040; NAD(P)-binding domain	K00078 DHDH; dihydrodiol dehydrogenase / D-xylose 1-dehydrogenase (NADP) [EC:1.3.1.20 1.1.1.179] [EC:1.3.1.20 1.1.1.179] Metabolism; Carbohydrate metabolism; Pentose and glucuronate interconversions [PATH:ko00040] Metabolism; Xenobiotics biodegradation and metabolism; Metabolism of xenobiotics by cytochrome P450 [PATH:ko00980]
G10472	7.56456	6.81225	10.5375	0.983137	fatty-acyl CoA reductase 1 [Ostrinia nubilalis]	Putative fatty acyl-CoA reductase CG5065 OS=Drosophila melanogaster GN=CG5065 PE=3 SV=1	Fatty-acyl CoA reductase 1 OS=Ostrinia nubilalis PE=2 SV=1	NA	GO:0080019; fatty-acyl-CoA reductase (alcohol-forming) activity; Molecular Function	IPR013120; Male sterility, NAD-binding IPR016040; NAD(P)-binding domain IPR026055; Fatty acyl-CoA reductase	NA
G10473	1.00569	1.1122	0.319317	0.25872	NA
G10474	6.47141	7.6464	2.95369	2.94941	PREDICTED: serine/threonine-protein phosphatase Pgam5, mitochondrial-like isoform X1 [Bombyx mori]	Serine/threonine-protein phosphatase Pgam5, mitochondrial OS=Drosophila mojavensis GN=Pgam5 PE=3 SV=1	Uncharacterized protein OS=Danaus plexippus GN=KGM_15544 PE=4 SV=1	NA	NA	IPR013078; Histidine phosphatase superfamily, clade-1	K15637 PGAM5; serine/threonine-protein phosphatase PGAM5 [EC:3.1.3.16] [EC:3.1.3.16] Environmental Information Processing; Signal transduction; TNF signaling pathway [PATH:ko04668]
G10475	191.388	184.487	95.5557	64.5766	gallerin [Galleria mellonella]	Lopap OS=Lonomia obliqua PE=1 SV=2	Gallerin OS=Galleria mellonella PE=2 SV=1	COG3040|Bacterial lipocalin|M|Cell wall/membrane/envelope biogenesis ;	GO:0031409; pigment binding; Molecular Function	IPR000566; Lipocalin/cytosolic fatty-acid binding domain IPR003057; Invertebrate colouration protein IPR011038; Calycin-like IPR012674; Calycin IPR022271; Lipocalin, ApoD type	NA
G10476	3.23571	2.78051	2.39488	3.25988	NA
G10479	2.97502	2.22566	2.39623	3.20994	NA
G1048	3.49523	3.54932	3.14842	7.2702	hypothetical protein KGM_06697 [Danaus plexippus]	Uncharacterized threonine-rich GPI-anchored glycoprotein PJ4664.02 OS=Schizosaccharomyces pombe (strain 972 / ATCC 24843) GN=SPBPJ4664.02 PE=4 SV=1	Uncharacterized protein OS=Danaus plexippus GN=KGM_06697 PE=4 SV=1	NA	NA	NA	NA
G10480	5.25004	5.84236	4.9522	6.41987	NA
G10481	1.00626	0.834622	0.638994	2.43334	PREDICTED: ATP-binding cassette sub-family A member 5-like [Bombyx mori]	ATP-binding cassette sub-family A member 3 OS=Mus musculus GN=Abca3 PE=2 SV=3	Uncharacterized protein OS=Bombyx mori PE=3 SV=1	COG1131|ABC-type multidrug transport system, ATPase component|V|Defense mechanisms ;	GO:0005524; ATP binding; Molecular Function GO:0016887; ATPase activity; Molecular Function	IPR003439; ABC transporter-like IPR026082; ABC transporter A, ABCA IPR027417; P-loop containing nucleoside triphosphate hydrolase	K05648 ABCA5; ATP-binding cassette, subfamily A (ABC1), member 5 K05648 Environmental Information Processing; Membrane transport; Transporters [BR:ko02000] Environmental Information Processing; Membrane transport; ABC transporters [PATH:ko02010]
G10482	3.19378	1.11283	0.0798742	1.81206	NA
G10483	7.30631	6.81608	9.74466	10.6135	PREDICTED: protein DGCR14 homolog [Bombyx mori]	Protein DGCR14 OS=Mus musculus GN=Dgcr14 PE=2 SV=2	Uncharacterized protein OS=Bombyx mori GN=Bmo.2557 PE=4 SV=1	NA	NA	IPR019148; Nuclear protein DGCR14	K13118
G10484	0.437504	0.278207	0	3.6759	hypothetical protein KGM_15941 [Danaus plexippus]	Maltase A3 OS=Drosophila melanogaster GN=Mal-A3 PE=2 SV=2	Uncharacterized protein OS=Bombyx mori PE=4 SV=1	COG0366|Glycosidases|G|Carbohydrate transport and metabolism ;	GO:0003824; catalytic activity; Molecular Function GO:0005975; carbohydrate metabolic process; Biological Process GO:0043169; cation binding; Molecular Function	IPR006047; Glycosyl hydrolase, family 13, catalytic domain IPR006589; Glycosyl hydrolase, family 13, subfamily, catalytic domain IPR013781; Glycoside hydrolase, catalytic domain IPR015902; Glycoside hydrolase, family 13 IPR017853; Glycoside hydrolase, superfamily	NA
G10485	3.10628	2.57342	1.75723	3.52058	hypothetical protein KGM_20325 [Danaus plexippus]	NA	Uncharacterized protein OS=Bombyx mori PE=4 SV=1	NA	NA	NA	NA
G10486	3.98128	0.417311	0.479245	6.57519	NA
G10487	26.819	35.8888	36.2629	27.6986	PREDICTED: endoplasmic reticulum lectin 1-like [Bombyx mori]	Endoplasmic reticulum lectin 1 OS=Mus musculus GN=Erlec1 PE=2 SV=1	Putative xtp3-transactivated protein b OS=Danaus plexippus GN=KGM_22152 PE=4 SV=1	NA	NA	IPR009011; Mannose-6-phosphate receptor binding domain IPR012913; Glucosidase II beta subunit-like	K14008 ERLEC1, XTP3B; endoplasmic reticulum lectin 1 K14008 Genetic Information Processing; Folding, sorting and degradation; Protein processing in endoplasmic reticulum [PATH:ko04141]
G10488	1.00626	0.834622	2.95535	2.79575	NA
G10489	1.61876	1.8779	1.59748	3.6759	NA
G1049	14.3715	19.0025	6.41183	6.79914	PREDICTED: myosin-IB-like isoform X1 [Bombyx mori]	Myosin-IB OS=Drosophila melanogaster GN=Myo61F PE=1 SV=3	Uncharacterized protein OS=Bombyx mori PE=4 SV=1	COG5022|Myosin heavy chain|Z|Cytoskeleton ;	GO:0003774; motor activity; Molecular Function GO:0005515; protein binding; Molecular Function GO:0005524; ATP binding; Molecular Function GO:0016459; myosin complex; Cellular Component	IPR000048; IQ motif, EF-hand binding site IPR001609; Myosin head, motor domain IPR010926; Myosin tail 2 IPR027417; P-loop containing nucleoside triphosphate hydrolase	K10356
G10490	7.26256	3.06028	12.4604	6.3681	NA
G10491	2.23127	3.40804	0.479245	1.65674	PREDICTED: monocarboxylate transporter 7-like [Bombyx mori]	Monocarboxylate transporter 13 OS=Homo sapiens GN=SLC16A13 PE=2 SV=1	Monocarboxylate transporter OS=Danaus plexippus GN=KGM_12196 PE=4 SV=1	NA	GO:0016021; integral component of membrane; Cellular Component GO:0055085; transmembrane transport; Biological Process	IPR011701; Major facilitator superfamily IPR016196; Major facilitator superfamily domain, general substrate transporter	NA
G10492	9.80008	4.03401	11.7415	7.1447	PREDICTED: zinc finger protein 624-like [Bombyx mori]	Zinc finger protein 782 OS=Homo sapiens GN=ZNF782 PE=2 SV=1	Uncharacterized protein OS=Bombyx mori GN=Bmo.11024 PE=4 SV=1	COG5048|FOG: Zn-finger|R|General function prediction only ;	GO:0003676; nucleic acid binding; Molecular Function GO:0005634; nucleus; Cellular Component GO:0008270; zinc ion binding; Molecular Function GO:0046872; metal ion binding; Molecular Function	IPR007087; Zinc finger, C2H2 IPR012934; Zinc finger, AD-type IPR013087; Zinc finger C2H2-type/integrase DNA-binding domain IPR015880; Zinc finger, C2H2-like	NA
G10493	2.01365	1.11346	3.27669	5.38744	hypothetical protein KGM_04333 [Danaus plexippus]	Meiosis-specific nuclear structural protein 1 OS=Xenopus tropicalis GN=mns1 PE=2 SV=1	Uncharacterized protein OS=Danaus plexippus GN=KGM_04333 PE=4 SV=1	COG0419|ATPase involved in DNA repair|L|Replication, recombination and repair ;	NA	IPR026504; Meiosis-specific nuclear structural protein 1	NA
G10494	1.44457	1.04387	2.23774	1.91669	NA
G10495	0.481525	1.46141	2.63733	0.310814	zinc finger DNA binding protein [Pectinophora gossypiella]	NA	Uncharacterized protein OS=Bombyx mori PE=4 SV=1	NA	NA	NA	NA
G10496	0.1751	6.88951	0.0799192	1.81308	osiris 2 [Papilio xuthus]	NA	Osiris 2 OS=Papilio xuthus PE=2 SV=1	NA	NA	IPR012464; Protein of unknown function DUF1676	NA
G10497	9.14897	4.31464	0.479515	1.91669	PREDICTED: hemicentin-1-like [Bombyx mori]	Muscle M-line assembly protein unc-89 OS=Caenorhabditis elegans GN=unc-89 PE=1 SV=3	Uncharacterized protein OS=Bombyx mori PE=4 SV=1	NA	GO:0005515; protein binding; Molecular Function	IPR003598; Immunoglobulin subtype 2 IPR007110; Immunoglobulin-like domain IPR013098; Immunoglobulin I-set IPR013783; Immunoglobulin-like fold	NA
G10498	0.5253	0.904683	2.0779	0.621628	NA
G105	1.18907	1.16755	3.14457	1.58301	hypothetical protein KGM_08738 [Danaus plexippus]	Triple functional domain protein OS=Danio rerio GN=trio PE=3 SV=1	Uncharacterized protein OS=Danaus plexippus GN=KGM_08738 PE=4 SV=1	COG0515|Serine/threonine protein kinase|RTKL|General function prediction only ; Signal transduction mechanisms ; Transcription ; Replication, recombination and repair ;	GO:0004672; protein kinase activity; Molecular Function GO:0005089; Rho guanyl-nucleotide exchange factor activity; Molecular Function GO:0005515; protein binding; Molecular Function GO:0005524; ATP binding; Molecular Function GO:0006468; protein phosphorylation; Biological Process GO:0016772; transferase activity, transferring phosphorus-containing groups; Molecular Function GO:0035023; regulati…	IPR000219; Dbl homology (DH) domain IPR000719; Protein kinase domain IPR001251; CRAL-TRIO domain IPR001452; Src homology-3 domain IPR001849; Pleckstrin homology domain IPR002017; Spectrin repeat IPR003598; Immunoglobulin subtype 2 IPR003599; Immunoglobulin subtype IPR003961; Fibronectin, type III IPR007110; Immunoglobulin-like domain IPR011009; Protein kinase-like domain IPR011993; Pleckstrin hom…	K08810
G1050	1.37092	0.391804	0.81554	0.8385	conserved hypothetical protein [Riptortus pedestris]	Protein lin-10 OS=Caenorhabditis elegans GN=lin-10 PE=1 SV=1	Uncharacterized protein OS=Riptortus pedestris PE=2 SV=1	NA	GO:0005515; protein binding; Molecular Function	IPR001478; PDZ domain IPR006020; PTB/PI domain IPR011993; Pleckstrin homology-like domain	NA
G10500	7.66062	3.47955	10.7891	6.11267	PREDICTED: WW domain-binding protein 11-like [Bombyx mori]	WW domain-binding protein 11 OS=Rattus norvegicus GN=Wbp11 PE=2 SV=1	Uncharacterized protein OS=Bombyx mori GN=Bmo.4300 PE=4 SV=1	NA	GO:0006396; RNA processing; Biological Process	IPR019007; WW domain binding protein 11	K12866 WBP11, NPWBP; WW domain-binding protein 11 K12866 Genetic Information Processing; Transcription; Transcription factors [BR:ko03000] Genetic Information Processing; Transcription; Transcription machinery [BR:ko03021] Genetic Information Processing; Transcription; Spliceosome [PATH:ko03040]
G10501	4.11485	2.15732	2.55741	4.81761	NA
G10502	0.788393	2.78521	0.0799642	0.207326	PREDICTED: facilitated trehalose transporter Tret1-like [Bombyx mori]	Facilitated trehalose transporter Tret1 OS=Apis mellifera ligustica GN=Tret1 PE=1 SV=1	Uncharacterized protein OS=Bombyx mori PE=4 SV=1	COG0477|Permeases of the major facilitator superfamily|GEPR|Carbohydrate transport and metabolism ; Amino acid transport and metabolism ; Inorganic ion transport and metabolism ; General function prediction only ;	GO:0005215; transporter activity; Molecular Function GO:0006810; transport; Biological Process GO:0016020; membrane; Cellular Component GO:0016021; integral component of membrane; Cellular Component GO:0022857; transmembrane transporter activity; Molecular Function GO:0055085; transmembrane transport; Biological Process	IPR005828; General substrate transporter IPR005829; Sugar transporter, conserved site IPR016196; Major facilitator superfamily domain, general substrate transporter IPR020846; Major facilitator superfamily domain	NA
G10503	4.94936	1.74075	0.239893	0.259157	NA
G10504	0.350397	1.94965	0	0.155494	Uncharacterized protein TCM_026511 [Theobroma cacao] gb|EOY11267.1| Uncharacterized protein TCM_026511 [Theobroma cacao]	Retrovirus-related Pol polyprotein from transposon TNT 1-94 OS=Nicotiana tabacum PE=2 SV=1	Uncharacterized protein OS=Amphimedon queenslandica PE=4 SV=1	NA	GO:0003676; nucleic acid binding; Molecular Function GO:0015074; DNA integration; Biological Process	IPR001584; Integrase, catalytic core IPR012337; Ribonuclease H-like domain IPR013103; Reverse transcriptase, RNA-dependent DNA polymerase IPR025724; GAG-pre-integrase domain	NA
G10505	1.70819	11.3497	0.479785	0.103663	hypothetical protein KGM_10726 [Danaus plexippus]	Alpha-(1,3)-fucosyltransferase C OS=Drosophila melanogaster GN=FucTC PE=2 SV=4	Uncharacterized protein OS=Danaus plexippus GN=KGM_10726 PE=3 SV=1	NA	GO:0006486; protein glycosylation; Biological Process GO:0008417; fucosyltransferase activity; Molecular Function GO:0016020; membrane; Cellular Component	IPR001503; Glycosyl transferase, family 10	K14464 FUT-1, FucTC; alpha-1,3-fucosyltransferase [EC:2.4.1.-] [EC:2.4.1.-] Metabolism; Glycan biosynthesis and metabolism; Various types of N-glycan biosynthesis [PATH:ko00513]
G10506	4.5139	0.975372	4.72055	1.65954	putative Y47D3B.4 [Danaus plexippus]	NA	Putative Y47D3B.4 OS=Danaus plexippus GN=KGM_20354 PE=4 SV=1	NA	NA	IPR008166; Domain of unknown function DUF23	NA
G10507	1.66532	0.627025	0.960111	1.34838	PREDICTED: uncharacterized protein LOC101448914 [Ceratitis capitata]	Chromosome partition protein Smc OS=Aquifex aeolicus (strain VF5) GN=smc PE=3 SV=1	Uncharacterized protein OS=Bombyx mori PE=4 SV=1	COG1196|Chromosome segregation ATPases|D|Cell cycle control, cell division, chromosome partitioning ;	GO:0003677; DNA binding; Molecular Function	IPR003656; Zinc finger, BED-type predicted IPR015880; Zinc finger, C2H2-like	NA
G10508	11.0437	9.54471	14.6417	15.6619	PREDICTED: uncharacterized protein LOC101740515 [Bombyx mori]	NA	Uncharacterized protein OS=Bombyx mori PE=4 SV=1	NA	GO:0003677; DNA binding; Molecular Function	IPR006600; HTH CenpB-type DNA-binding domain IPR007889; DNA binding HTH domain, Psq-type IPR009057; Homeodomain-like	NA
G10509	9.42222	32.3963	56.3265	22.1445	PREDICTED: uncharacterized protein LOC101736398 [Bombyx mori]	NA	Uncharacterized protein OS=Bombyx mori PE=4 SV=1	NA	NA	NA	NA
G1051	1.18702	0.367608	1.35093	2.37155	plekhh1 [Danaus plexippus]	Uncharacterized protein CG43867 OS=Drosophila melanogaster GN=CG43867 PE=1 SV=4	Plekhh1 OS=Danaus plexippus GN=KGM_16254 PE=4 SV=1	NA	GO:0005856; cytoskeleton; Cellular Component	IPR000299; FERM domain IPR000857; MyTH4 domain IPR001849; Pleckstrin homology domain IPR011993; Pleckstrin homology-like domain IPR014352; FERM/acyl-CoA-binding protein, 3-helical bundle IPR019748; FERM central domain IPR019749; Band 4.1 domain	NA
G10510	1.09561	1.39339	2.32027	1.1928	PREDICTED: multiple inositol polyphosphate phosphatase 1-like [Bombyx mori]	Multiple inositol polyphosphate phosphatase 1 OS=Homo sapiens GN=MINPP1 PE=1 SV=1	Putative multiple inositol polyphosphate phosphatase 1 OS=Danaus plexippus GN=KGM_05967 PE=4 SV=1	NA	GO:0003993; acid phosphatase activity; Molecular Function GO:0016791; phosphatase activity; Molecular Function	IPR000560; Histidine phosphatase superfamily, clade-2 IPR016274; Histidine acid phosphatase, eukaryotic	K03103 MINPP1; multiple inositol-polyphosphate phosphatase [EC:3.1.3.62] [EC:3.1.3.62] Metabolism; Carbohydrate metabolism; Inositol phosphate metabolism [PATH:ko00562]
G10511	3.4183	1.39339	3.04035	4.40816	hypothetical protein KGM_11021 [Danaus plexippus]	Zinc finger protein 14 OS=Pongo abelii GN=ZNF14 PE=2 SV=1	Uncharacterized protein OS=Danaus plexippus GN=KGM_11021 PE=4 SV=1	COG5048|FOG: Zn-finger|R|General function prediction only ;	GO:0003676; nucleic acid binding; Molecular Function GO:0005634; nucleus; Cellular Component GO:0008270; zinc ion binding; Molecular Function GO:0046872; metal ion binding; Molecular Function	IPR007087; Zinc finger, C2H2 IPR012934; Zinc finger, AD-type IPR013087; Zinc finger C2H2-type/integrase DNA-binding domain IPR015880; Zinc finger, C2H2-like	NA
G10512	19.8962	13.7945	19.0422	14.0542	PREDICTED: arf-GAP domain and FG repeat-containing protein 1-like [Bombyx mori]	Arf-GAP domain and FG repeat-containing protein 1 OS=Mus musculus GN=Agfg1 PE=1 SV=2	Nucleoporin-like protein RIP OS=Pararge aegeria PE=4 SV=1	COG5347|GTPase-activating protein that regulates ARFs (ADP-ribosylation factors), involved in ARF-mediated vesicular transport|U|Intracellular trafficking, secretion, and vesicular transport ;	GO:0008060; ARF GTPase activator activity; Molecular Function GO:0008270; zinc ion binding; Molecular Function GO:0032312; regulation of ARF GTPase activity; Biological Process	IPR001164; Arf GTPase activating protein	K15044 AGFG1; Arf-GAP domain and FG repeats-containing protein 1 K15044 Human Diseases; Infectious diseases; Influenza A [PATH:ko05164]
G10513	1.92827	1.25405	0.800092	3.37094	PREDICTED: zinc finger and SCAN domain-containing protein 10-like [Bombyx mori]	Zinc finger protein 91 OS=Homo sapiens GN=ZNF91 PE=2 SV=2	Uncharacterized protein OS=Bombyx mori GN=Bmo.13812 PE=4 SV=1	COG5048|FOG: Zn-finger|R|General function prediction only ;	GO:0003676; nucleic acid binding; Molecular Function GO:0005634; nucleus; Cellular Component GO:0008270; zinc ion binding; Molecular Function GO:0046872; metal ion binding; Molecular Function	IPR007087; Zinc finger, C2H2 IPR012934; Zinc finger, AD-type IPR013087; Zinc finger C2H2-type/integrase DNA-binding domain IPR015880; Zinc finger, C2H2-like	NA
G10514	9.07163	15.815	19.3622	5.65281	NA
G10515	3.11153	2.43843	2.64031	2.23001	NA
G10516	1.05238	1.32447	2.8019	4.6182	NA
G10517	5.04264	4.74019	4.00272	6.33057	NA
G10518	2.63094	1.32447	1.68114	4.25497	PREDICTED: zinc finger protein 585A-like [Bombyx mori]	Zinc finger protein 577 OS=Homo sapiens GN=ZNF577 PE=2 SV=3	Uncharacterized protein OS=Bombyx mori PE=4 SV=1	COG5048|FOG: Zn-finger|R|General function prediction only ;	GO:0003676; nucleic acid binding; Molecular Function GO:0005634; nucleus; Cellular Component GO:0008270; zinc ion binding; Molecular Function GO:0046872; metal ion binding; Molecular Function	IPR007087; Zinc finger, C2H2 IPR012934; Zinc finger, AD-type IPR013087; Zinc finger C2H2-type/integrase DNA-binding domain IPR015880; Zinc finger, C2H2-like	NA
G10519	2.85019	4.87961	3.60245	5.44844	hypothetical protein KGM_01309 [Danaus plexippus]	Homocysteine-responsive endoplasmic reticulum-resident ubiquitin-like domain member 2 protein OS=Xenopus laevis GN=herpud2 PE=2 SV=1	Uncharacterized protein OS=Danaus plexippus GN=KGM_01309 PE=4 SV=1	NA	GO:0005515; protein binding; Molecular Function	IPR000626; Ubiquitin domain	K14027 HERPUD1, HERP; homocysteine-responsive endoplasmic reticulum-resident ubiquitin-like domain member 1 protein K14027 Genetic Information Processing; Folding, sorting and degradation; Protein processing in endoplasmic reticulum [PATH:ko04141]
G10520	9.82772	10.0437	10.3328	8.41091	PREDICTED: transmembrane protein 19-like [Bombyx mori]	Transmembrane protein 19 OS=Xenopus laevis GN=tmem19 PE=2 SV=1	Transmembrane protein 19 (Fragment) OS=Pararge aegeria PE=4 SV=1	COG1836|Predicted membrane protein|S|Function unknown ;	GO:0016021; integral component of membrane; Cellular Component	IPR002794; Protein of unknown function DUF92, TMEM19	NA
G10521	0	1.25546	6.88856	0.103838	NA
G10522	0.526485	1.25546	1.12139	3.47858	NA
G10523	102.489	30.9681	0	0.103838	PREDICTED: probable serine/threonine-protein kinase kinX-like [Bombyx mori]	Uncharacterized protein PF11_0207 OS=Plasmodium falciparum (isolate 3D7) GN=PF11_0207 PE=4 SV=2	Uncharacterized protein OS=Bombyx mori PE=4 SV=1	NA	NA	NA	NA
G10524	2.98341	2.16219	6.80846	3.27091	PREDICTED: sialin-like [Bombyx mori]	Vesicular glutamate transporter 1 OS=Rattus norvegicus GN=Slc17a7 PE=1 SV=1	Uncharacterized protein OS=Bombyx mori PE=4 SV=1	COG0477|Permeases of the major facilitator superfamily|GEPR|Carbohydrate transport and metabolism ; Amino acid transport and metabolism ; Inorganic ion transport and metabolism ; General function prediction only ;	GO:0016021; integral component of membrane; Cellular Component GO:0055085; transmembrane transport; Biological Process	IPR011701; Major facilitator superfamily IPR016196; Major facilitator superfamily domain, general substrate transporter IPR020846; Major facilitator superfamily domain	K08193
G10525	1.0091	3.13866	7.36915	2.85555	PREDICTED: talin-2-like [Bombyx mori]	NA	Uncharacterized protein OS=Bombyx mori PE=4 SV=1	NA	GO:0001726; ruffle; Cellular Component GO:0005200; structural constituent of cytoskeleton; Molecular Function GO:0005925; focal adhesion; Cellular Component GO:0007016; cytoskeletal anchoring at plasma membrane; Biological Process	IPR015224; Talin, central	NA
G10527	0.833601	2.44118	0.480597	0.519192	NA
G10528	1.93153	1.6749	0.881592	2.33768	NA
G1053	0.679912	0.515878	0.39496	2.04805	PREDICTED: uncharacterized protein LOC101740083 [Bombyx mori]	Protein phosphatase 1 regulatory subunit 37 OS=Danio rerio GN=ppp1r37 PE=2 SV=1	Uncharacterized protein OS=Danaus plexippus GN=KGM_14130 PE=4 SV=1	NA	NA	IPR003590; Leucine-rich repeat, ribonuclease inhibitor subtype	K17576
G10530	1.53645	0.907236	1.36246	2.96106	NA
G10531	8.38461	4.81533	14.426	10.2339	PREDICTED: zinc finger protein Xfin-like isoform X1 [Bombyx mori] ref|XP_004922180.1| PREDICTED: zinc finger protein Xfin-like isoform X2 [Bombyx mori]	Zinc finger protein 383 OS=Homo sapiens GN=ZNF383 PE=2 SV=1	Uncharacterized protein OS=Bombyx mori PE=4 SV=1	COG5048|FOG: Zn-finger|R|General function prediction only ;	GO:0003676; nucleic acid binding; Molecular Function GO:0046872; metal ion binding; Molecular Function	IPR007087; Zinc finger, C2H2 IPR013087; Zinc finger C2H2-type/integrase DNA-binding domain IPR015880; Zinc finger, C2H2-like	NA
G10532	1.00967	1.74468	1.92347	3.01301	NA	NA	Uncharacterized protein OS=Bombyx mori PE=4 SV=1	NA	NA	NA	NA
G10533	12.116	8.02555	4.32781	13.2469	PREDICTED: protoporphyrinogen oxidase-like [Bombyx mori]	Protoporphyrinogen oxidase OS=Mus musculus GN=Ppox PE=1 SV=1	Protoporphyrinogen oxidase OS=Danaus plexippus GN=KGM_14910 PE=4 SV=1	COG1232|Protoporphyrinogen oxidase|H|Coenzyme transport and metabolism ;	GO:0004729; oxygen-dependent protoporphyrinogen oxidase activity; Molecular Function GO:0006779; porphyrin-containing compound biosynthetic process; Biological Process GO:0016491; oxidoreductase activity; Molecular Function GO:0055114; oxidation-reduction process; Biological Process	IPR002937; Amine oxidase IPR004572; Protoporphyrinogen oxidase IPR027418; Protoporphyrinogen oxidase, C-terminal domain	K00231 PPOX, hemY; oxygen-dependent protoporphyrinogen oxidase [EC:1.3.3.4] [EC:1.3.3.4] Metabolism; Metabolism of cofactors and vitamins; Porphyrin and chlorophyll metabolism [PATH:ko00860]
G10534	4.08256	14.446	4.80868	4.88316	NA
G10535	32.3275	37.7065	26.2221	33.7856	PREDICTED: protein ariadne-2-like isoform X1 [Bombyx mori] ref|XP_004930180.1| PREDICTED: protein ariadne-2-like isoform X2 [Bombyx mori]	Protein ariadne-2 OS=Drosophila melanogaster GN=ari-2 PE=2 SV=1	Ariadne 2 OS=Pararge aegeria PE=4 SV=1	NA	GO:0008270; zinc ion binding; Molecular Function	IPR002867; Zinc finger, C6HC-type IPR013083; Zinc finger, RING/FYVE/PHD-type IPR017907; Zinc finger, RING-type, conserved site	K11969
G10536	5.13902	1.53619	1.92456	6.0814	PREDICTED: probable arginine--tRNA ligase, mitochondrial-like [Bombyx mori]	Probable arginine--tRNA ligase, mitochondrial OS=Bos taurus GN=RARS2 PE=2 SV=1	Arginyl-tRNA synthetase OS=Pararge aegeria PE=3 SV=1	COG0018|Arginyl-tRNA synthetase|J|Translation, ribosomal structure and biogenesis ;	GO:0000166; nucleotide binding; Molecular Function GO:0004812; aminoacyl-tRNA ligase activity; Molecular Function GO:0004814; arginine-tRNA ligase activity; Molecular Function GO:0005524; ATP binding; Molecular Function GO:0006418; tRNA aminoacylation for protein translation; Biological Process GO:0006420; arginyl-tRNA aminoacylation; Biological Process	IPR001278; Arginine-tRNA ligase, class Ia IPR001412; Aminoacyl-tRNA synthetase, class I, conserved site IPR008909; DALR anticodon binding IPR009080; Aminoacyl-tRNA synthetase, class 1a, anticodon-binding IPR014729; Rossmann-like alpha/beta/alpha sandwich fold IPR015945; Arginyl-tRNA synthetase, class Ia, core	K01887 RARS, argS; arginyl-tRNA synthetase [EC:6.1.1.19] [EC:6.1.1.19] Genetic Information Processing; Translation; Ribosome [BR:ko03011] Genetic Information Processing; Translation; Transfer RNA biogenesis [BR:ko03016] Genetic Information Processing; Translation; Aminoacyl-tRNA biosynthesis [PATH:ko00970]
G10537	2.37186	1.18706	1.44342	3.01471	NA
G10538	136.118	77.7172	81.473	218.099	electron-transfer-flavoprotein beta polypeptide [Danaus plexippus]	Electron transfer flavoprotein subunit beta OS=Rattus norvegicus GN=Etfb PE=2 SV=3	Electron-transfer-flavoprotein beta polypeptide OS=Danaus plexippus GN=KGM_00714 PE=4 SV=1	COG2086|Electron transfer flavoprotein, beta subunit|C|Energy production and conversion ;	GO:0009055; electron carrier activity; Molecular Function	IPR000049; Electron transfer flavoprotein, beta-subunit, conserved site IPR012255; Electron transfer flavoprotein, beta subunit IPR014729; Rossmann-like alpha/beta/alpha sandwich fold IPR014730; Electron transfer flavoprotein, alpha/beta-subunit, N-terminal	K03521
G1054	0.896604	3.41598	3.89473	0.786619	reverse transcriptase (put.); putative [Drosophila melanogaster]	Probable RNA-directed DNA polymerase from transposon X-element OS=Drosophila melanogaster GN=X-element\ORF2 PE=3 SV=1	F-element protein OS=Drosophila melanogaster GN=RTase PE=4 SV=1	NA	GO:0003723; RNA binding; Molecular Function GO:0003964; RNA-directed DNA polymerase activity; Molecular Function GO:0006278; RNA-dependent DNA replication; Biological Process	IPR000477; Reverse transcriptase IPR005135; Endonuclease/exonuclease/phosphatase	NA
G10540	4.39233	5.02753	2.96703	13.5662	NA
G10541	0.395533	1.46719	2.40706	0.624086	transposon Ty3-G gap-Pol polyprotein [Clonorchis sinensis]	Pro-Pol polyprotein OS=Simian foamy virus type 1 GN=pol PE=1 SV=3	Uncharacterized protein OS=Nasonia vitripennis PE=4 SV=1	COG2801|Transposase and inactivated derivatives|L|Replication, recombination and repair ;	GO:0003676; nucleic acid binding; Molecular Function GO:0015074; DNA integration; Biological Process	IPR001584; Integrase, catalytic core IPR012337; Ribonuclease H-like domain	NA
G10542	0.835014	0.698662	0.641882	0.572079	NA
G10543	2.46109	4.5413	1.20353	0.988136	PREDICTED: uncharacterized protein LOC101741286 isoform X1 [Bombyx mori] ref|XP_004924014.1| PREDICTED: uncharacterized protein LOC101741286 isoform X2 [Bombyx mori]	NA	Uncharacterized protein OS=Bombyx mori PE=4 SV=1	NA	GO:0003677; DNA binding; Molecular Function	IPR004210; BESS motif IPR006578; MADF domain	NA
G10544	30.6758	28.0164	59.1334	26.1596	PREDICTED: KH domain-containing, RNA-binding, signal transduction-associated protein 3-like isoform X2 [Bombyx mori]	KH domain-containing, RNA-binding, signal transduction-associated protein 2 OS=Rattus norvegicus GN=Khdrbs2 PE=1 SV=1	Uncharacterized protein OS=Bombyx mori PE=4 SV=1	COG5176|Splicing factor (branch point binding protein)|A|RNA processing and modification ;	GO:0003723; RNA binding; Molecular Function	IPR004087; K Homology domain IPR004088; K Homology domain, type 1	K14942
G10545	10.8112	30.6713	24.7125	8.21713	receptor protein-tyrosine phosphatase 10d [Danaus plexippus]	Tyrosine-protein phosphatase 10D OS=Drosophila melanogaster GN=Ptp10D PE=1 SV=3	Receptor protein-tyrosine phosphatase 10d OS=Danaus plexippus GN=KGM_13303 PE=4 SV=1	COG5599|Protein tyrosine phosphatase|T|Signal transduction mechanisms ;	GO:0004725; protein tyrosine phosphatase activity; Molecular Function GO:0006470; protein dephosphorylation; Biological Process GO:0016311; dephosphorylation; Biological Process GO:0016791; phosphatase activity; Molecular Function	IPR000242; Protein-tyrosine phosphatase, receptor/non-receptor type IPR000387; Protein-tyrosine/Dual specificity phosphatase IPR003595; Protein-tyrosine phosphatase, catalytic IPR016130; Protein-tyrosine phosphatase, active site	K05694 PTPRB, PTPB; receptor-type tyrosine-protein phosphatase beta [EC:3.1.3.48] [EC:3.1.3.48] Cellular Processes; Cell communication; Adherens junction [PATH:ko04520]
G10546	3.69164	3.35358	3.61059	3.95255	NA
G10547	5.80115	6.21809	5.456	6.24086	NA
G10548	15.1181	55.0546	2.32682	0.572079	PREDICTED: lactase-phlorizin hydrolase-like [Bombyx mori]	Myrosinase 1 OS=Brevicoryne brassicae PE=1 SV=1	Uncharacterized protein OS=Bombyx mori PE=3 SV=1	COG2723|Beta-glucosidase/6-phospho-beta-glucosidase/beta-galactosidase|G|Carbohydrate transport and metabolism ;	GO:0004553; hydrolase activity, hydrolyzing O-glycosyl compounds; Molecular Function GO:0005975; carbohydrate metabolic process; Biological Process	IPR001360; Glycoside hydrolase, family 1 IPR013781; Glycoside hydrolase, catalytic domain IPR017853; Glycoside hydrolase, superfamily IPR018120; Glycoside hydrolase, family 1, active site	NA
G10549	5.71325	31.2302	0.962823	0.936129	NA
G1055	3.6659	1.79507	3.38874	0.219653	hypothetical protein KGM_08371 [Danaus plexippus]	Adhesive plaque matrix protein (Fragment) OS=Mytilus edulis GN=FP1 PE=1 SV=1	Uncharacterized protein OS=Danaus plexippus GN=KGM_08371 PE=4 SV=1	COG0086|DNA-directed RNA polymerase, beta' subunit/160 kD subunit|K|Transcription ;	NA	IPR003014; PAN-1 domain IPR003609; Apple-like	NA
G10550	15.25	24.8025	15.0842	17.6304	NA
G10551	53.4848	73.4993	45.3329	33.9607	NA
G10552	0.74754	0.908774	1.12393	1.76924	NA
G10553	2.68235	0.97868	0.321122	4.16293	PREDICTED: LOW QUALITY PROTEIN: tektin-3-like [Bombyx mori]	Tektin-3 OS=Bos taurus GN=TEKT3 PE=2 SV=1	Uncharacterized protein OS=Danaus plexippus GN=KGM_10296 PE=4 SV=1	COG0419|ATPase involved in DNA repair|L|Replication, recombination and repair ;	GO:0000226; microtubule cytoskeleton organization; Biological Process GO:0005874; microtubule; Cellular Component	IPR000435; Tektin	NA
G10554	4.17743	2.4467	3.53235	6.55661	PREDICTED: zinc finger protein 268-like [Bombyx mori]	Zinc finger protein 175 OS=Homo sapiens GN=ZNF175 PE=1 SV=1	Uncharacterized protein OS=Bombyx mori PE=4 SV=1	NA	GO:0003676; nucleic acid binding; Molecular Function GO:0046872; metal ion binding; Molecular Function	IPR007087; Zinc finger, C2H2 IPR013087; Zinc finger C2H2-type/integrase DNA-binding domain IPR015880; Zinc finger, C2H2-like	NA
G10555	7.07964	2.23698	5.29852	13.7377	PREDICTED: zinc finger protein 208-like [Bombyx mori]	Krueppel-related zinc finger protein 1 OS=Homo sapiens GN=HKR1 PE=2 SV=4	Uncharacterized protein OS=Bombyx mori PE=4 SV=1	NA	GO:0003676; nucleic acid binding; Molecular Function GO:0005634; nucleus; Cellular Component GO:0008270; zinc ion binding; Molecular Function GO:0046872; metal ion binding; Molecular Function	IPR007087; Zinc finger, C2H2 IPR012934; Zinc finger, AD-type IPR013087; Zinc finger C2H2-type/integrase DNA-binding domain IPR015880; Zinc finger, C2H2-like	NA
G10556	2.1107	0.559246	1.36477	2.49776	hypothetical protein KGM_10306 [Danaus plexippus]	NA	Uncharacterized protein OS=Danaus plexippus GN=KGM_10306 PE=4 SV=1	NA	NA	NA	NA
G10557	305.785	429.954	348.454	336.919	26S proteasome non-ATPase regulatory subunit 13 [Bombyx mori] gb|ABD36376.1| 26S proteasome non-ATPase regulatory subunit 13 [Bombyx mori]	26S proteasome non-ATPase regulatory subunit 13 OS=Gallus gallus GN=PSMD13 PE=1 SV=1	26S proteasome non-ATPase regulatory subunit 13 OS=Pararge aegeria PE=4 SV=1	COG5272|Ubiquitin|O|Posttranslational modification, protein turnover, chaperones ;	GO:0005515; protein binding; Molecular Function	IPR000717; Proteasome component (PCI) domain	K03039 PSMD13, RPN9; 26S proteasome regulatory subunit N9 K03039 Genetic Information Processing; Folding, sorting and degradation; Proteasome [PATH:ko03050] Human Diseases; Infectious diseases; Epstein-Barr virus infection [PATH:ko05169]
G10558	0.879956	0.489617	0.481956	0.833056	PREDICTED: uncharacterized protein LOC101738890 [Bombyx mori]	Retrovirus-related Pol polyprotein from transposon 412 OS=Drosophila melanogaster GN=POL PE=4 SV=1	Putative uncharacterized protein GLEAN_14853 OS=Tribolium castaneum GN=GLEAN_14853 PE=4 SV=1	COG2801|Transposase and inactivated derivatives|L|Replication, recombination and repair ;	GO:0003676; nucleic acid binding; Molecular Function GO:0015074; DNA integration; Biological Process	IPR001584; Integrase, catalytic core IPR012337; Ribonuclease H-like domain	NA
G10559	1.01195	0.769398	4.57858	2.34297	NA
G1056	6.54423	5.75521	6.58111	11.2594	putative tetratricopeptide repeat protein 37 [Danaus plexippus]	tRNA (guanine-N(7)-)-methyltransferase OS=Bombyx mori PE=2 SV=1	Putative tetratricopeptide repeat protein 37 OS=Danaus plexippus GN=KGM_21831 PE=4 SV=1	COG0220|Predicted S-adenosylmethionine-dependent methyltransferase|R|General function prediction only ;	GO:0005515; protein binding; Molecular Function	IPR001440; Tetratricopeptide TPR1 IPR011990; Tetratricopeptide-like helical IPR013026; Tetratricopeptide repeat-containing domain IPR013105; Tetratricopeptide TPR2 IPR019734; Tetratricopeptide repeat	K12600 SKI3, TTC37; superkiller protein 3 K12600 Genetic Information Processing; Folding, sorting and degradation; Proteasome [BR:ko03051] Genetic Information Processing; Folding, sorting and degradation; RNA degradation [PATH:ko03018]
G10560	3.87181	6.15518	7.30967	3.90495	PREDICTED: nuclear RNA export factor 1-like [Bombyx mori]	Nuclear RNA export factor 2 OS=Homo sapiens GN=NXF2 PE=1 SV=1	Nuclear RNA export factor 1 (Fragment) OS=Pararge aegeria PE=4 SV=1	NA	GO:0005515; protein binding; Molecular Function	IPR001611; Leucine-rich repeat IPR018222; Nuclear transport factor 2, eukaryote	NA
G10561	20.855	15.1781	26.2666	26.8661	coatomer protein complex subunit delta [Bombyx mori] gb|ADB66737.1| coatomer protein complex subunit delta [Bombyx mori]	Coatomer subunit delta OS=Rattus norvegicus GN=Arcn1 PE=2 SV=1	Coatomer protein complex subunit delta OS=Bombyx mori GN=COPD PE=2 SV=1	NA	GO:0005515; protein binding; Molecular Function GO:0006810; transport; Biological Process GO:0006886; intracellular protein transport; Biological Process GO:0006890; retrograde vesicle-mediated transport, Golgi to ER; Biological Process GO:0016192; vesicle-mediated transport; Biological Process GO:0030126; COPI vesicle coat; Cellular Component GO:0030131; clathrin adaptor complex; Cellular Compon…	IPR008968; Clathrin adaptor, mu subunit, C-terminal IPR011012; Longin-like domain IPR022775; AP complex, mu/sigma subunit IPR027059; Coatomer delta subunit IPR028565; Mu homology domain	NA
G10562	3.56382	3.28743	4.09663	7.44544	NA
G10563	10.8235	17.5563	10.4424	6.76858	NA
G10564	0.967952	2.9377	16.2259	0.416528	PREDICTED: macrophage mannose receptor 1-like isoform X1 [Bombyx mori] ref|XP_004931580.1| PREDICTED: macrophage mannose receptor 1-like isoform X2 [Bombyx mori]	Macrophage mannose receptor 1 OS=Mus musculus GN=Mrc1 PE=1 SV=2	C-type lectin-mannose binding OS=Papilio xuthus PE=2 SV=1	NA	GO:0030246; carbohydrate binding; Molecular Function	IPR001304; C-type lectin IPR016186; C-type lectin-like IPR016187; C-type lectin fold IPR018378; C-type lectin, conserved site	NA
G10565	2.06907	1.18974	1.20557	3.4904	PREDICTED: D-glucuronyl C5-epimerase-like [Bombyx mori]	D-glucuronyl C5-epimerase OS=Mus musculus GN=Glce PE=1 SV=2	Uncharacterized protein OS=Bombyx mori PE=4 SV=1	NA	GO:0003824; catalytic activity; Molecular Function GO:0006024; glycosaminoglycan biosynthetic process; Biological Process GO:0016021; integral component of membrane; Cellular Component GO:0016857; racemase and epimerase activity, acting on carbohydrates and derivatives; Molecular Function	IPR008928; Six-hairpin glycosidase-like IPR010598; D-glucuronyl C5-epimerase	K01793 GLCE; heparosan-N-sulfate-glucuronate 5-epimerase [EC:5.1.3.17] [EC:5.1.3.17] Metabolism; Glycan biosynthesis and metabolism; Glycosaminoglycan biosynthesis - heparan sulfate / heparin [PATH:ko00534]
G10566	6.16318	3.77918	2.17003	8.59575	NA
G10567	0.660341	1.11976	1.60743	0.625146	putative gag-pol protein [Drosophila ananassae]	Retrovirus-related Pol polyprotein from transposon 412 OS=Drosophila melanogaster GN=POL PE=4 SV=1	Uncharacterized protein OS=Strongylocentrotus purpuratus GN=Sp-PppL_206 PE=4 SV=1	COG2801|Transposase and inactivated derivatives|L|Replication, recombination and repair ;	GO:0003676; nucleic acid binding; Molecular Function GO:0015074; DNA integration; Biological Process	IPR001584; Integrase, catalytic core IPR012337; Ribonuclease H-like domain	NA
G10568	249.301	144.519	50.8751	111.432	NADH dehydrogenase subunit 5 (mitochondrion) [Spodoptera exigua] gb|AFQ31565.1| NADH dehydrogenase subunit 5 (mitochondrion) [Spodoptera exigua]	NADH-ubiquinone oxidoreductase chain 5 OS=Drosophila yakuba GN=mt:ND5 PE=3 SV=1	NADH-ubiquinone oxidoreductase chain 5 OS=Spodoptera exigua GN=ND5 PE=3 SV=1	COG1009|NADH:ubiquinone oxidoreductase subunit 5 (chain L)/Multisubunit Na+/H+ antiporter, MnhA subunit|CP|Energy production and conversion ; Inorganic ion transport and metabolism ;	GO:0008137; NADH dehydrogenase (ubiquinone) activity; Molecular Function GO:0042773; ATP synthesis coupled electron transport; Biological Process GO:0055114; oxidation-reduction process; Biological Process	IPR001516; NADH:ubiquinone oxidoreductase, chain 5/L, N-terminal IPR001750; NADH:ubiquinone/plastoquinone oxidoreductase IPR010934; NADH dehydrogenase subunit 5, C-terminal	K03883 ND5; NADH-ubiquinone oxidoreductase chain 5 [EC:1.6.5.3] [EC:1.6.5.3] Metabolism; Energy metabolism; Oxidative phosphorylation [PATH:ko00190] Human Diseases; Neurodegenerative diseases; Parkinson's disease [PATH:ko05012]
G10569	0.836431	0.559879	0.401857	1.87544	PREDICTED: 72 kDa inositol polyphosphate 5-phosphatase-like [Bombyx mori]	72 kDa inositol polyphosphate 5-phosphatase OS=Mus musculus GN=Inpp5e PE=2 SV=1	Uncharacterized protein OS=Danaus plexippus GN=KGM_20977 PE=4 SV=1	COG5411|Phosphatidylinositol 5-phosphate phosphatase|T|Signal transduction mechanisms ;	GO:0046856; phosphatidylinositol dephosphorylation; Biological Process	IPR000300; Inositol polyphosphate-related phosphatase IPR005135; Endonuclease/exonuclease/phosphatase	K01099 E3.1.3.36; phosphatidylinositol-bisphosphatase [EC:3.1.3.36] [EC:3.1.3.36] Metabolism; Carbohydrate metabolism; Inositol phosphate metabolism [PATH:ko00562] Environmental Information Processing; Signal transduction; Phosphatidylinositol signaling system [PATH:ko04070]
G1057	0.773857	0.713536	0.960716	1.19049	PREDICTED: uncharacterized protein LOC101736416 [Bombyx mori]	Centrosome-associated protein 350 OS=Homo sapiens GN=CEP350 PE=1 SV=1	Uncharacterized protein OS=Bombyx mori PE=4 SV=1	NA	NA	NA	NA
G10570	2.06907	1.32971	0.964458	0.156286	PREDICTED: forkhead box protein F2-like [Bombyx mori]	Forkhead box protein F2 OS=Homo sapiens GN=FOXF2 PE=1 SV=2	Uncharacterized protein OS=Bombyx mori PE=3 SV=1	COG5025|Transcription factor of the Forkhead/HNF3 family|K|Transcription ;	GO:0003700; sequence-specific DNA binding transcription factor activity; Molecular Function GO:0006355; regulation of transcription, DNA-templated; Biological Process GO:0043565; sequence-specific DNA binding; Molecular Function	IPR001766; Transcription factor, fork head IPR011991; Winged helix-turn-helix DNA-binding domain IPR018122; Transcription factor, fork head, conserved site	K09399
G10571	23.3761	20.2256	14.3865	28.2357	hypothetical protein KGM_11851 [Danaus plexippus]	Biogenesis of lysosome-related organelles complex 1 subunit 5 OS=Gallus gallus GN=BLOC1S5 PE=2 SV=1	Transmembrane protein 199 OS=Pararge aegeria PE=4 SV=1	NA	NA	IPR021013; ATPase, vacuolar ER assembly factor, Vma12	NA
G10572	9.55293	5.24886	7.87641	5.7826	PREDICTED: syntaxin-1A-like isoform X3 [Bombyx mori]	Syntaxin-1A OS=Drosophila melanogaster GN=Syx1A PE=1 SV=1	Syntaxin 1A OS=Danaus plexippus GN=KGM_06024 PE=3 SV=1	COG5074|t-SNARE complex subunit, syntaxin|U|Intracellular trafficking, secretion, and vesicular transport ;	GO:0005484; SNAP receptor activity; Molecular Function GO:0005515; protein binding; Molecular Function GO:0006836; neurotransmitter transport; Biological Process GO:0006886; intracellular protein transport; Biological Process GO:0016020; membrane; Cellular Component GO:0016192; vesicle-mediated transport; Biological Process	IPR000727; Target SNARE coiled-coil domain IPR006011; Syntaxin, N-terminal domain IPR006012; Syntaxin/epimorphin, conserved site IPR010989; t-SNARE IPR015708; Syntaxin	K04560 STX1A; syntaxin 1A K04560 Genetic Information Processing; Folding, sorting and degradation; SNARE interactions in vesicular transport [PATH:ko04130] Organismal Systems; Endocrine system; Insulin secretion [PATH:ko04911] Organismal Systems; Nervous system; Synaptic vesicle cycle [PATH:ko04721] Human Diseases; Substance dependence; Amphetamine addiction [PATH:ko05031]
G10573	14.6155	3.98914	0.160743	26.4645	fatty-acyl CoA reductase 4 [Ostrinia nubilalis]	Putative fatty acyl-CoA reductase CG5065 OS=Drosophila melanogaster GN=CG5065 PE=3 SV=1	Fatty-acyl CoA reductase 4 OS=Ostrinia nubilalis PE=2 SV=1	COG0451|Nucleoside-diphosphate-sugar epimerases|MG|Cell wall/membrane/envelope biogenesis ; Carbohydrate transport and metabolism ;	GO:0080019; fatty-acyl-CoA reductase (alcohol-forming) activity; Molecular Function	IPR013120; Male sterility, NAD-binding IPR016040; NAD(P)-binding domain IPR026055; Fatty acyl-CoA reductase	K13356 FAR; fatty acyl-CoA reductase [EC:1.2.1.-] [EC:1.2.1.-] Metabolism; Lipid metabolism; Cutin, suberine and wax biosynthesis [PATH:ko00073] Cellular Processes; Transport and catabolism; Peroxisome [PATH:ko04146]
G10574	1.3647	0.979788	3.85783	0.625146	PREDICTED: protein fuzzy homolog [Bombyx mori]	Protein fuzzy homolog OS=Xenopus tropicalis GN=fuz PE=1 SV=1	Uncharacterized protein OS=Danaus plexippus GN=KGM_22567 PE=4 SV=1	NA	NA	IPR026069; Fuzzy protein	NA
G10575	1.3647	2.44947	1.04483	1.87544	PREDICTED: STE20-like serine/threonine-protein kinase-like [Bombyx mori]	NA	Uncharacterized protein OS=Bombyx mori PE=4 SV=1	NA	NA	NA	NA
G10576	4.88652	2.93936	4.17932	5.93888	PREDICTED: transmembrane protein 129-like [Bombyx mori]	Transmembrane protein 129 OS=Danio rerio GN=tmem129 PE=2 SV=1	Uncharacterized protein OS=Danaus plexippus GN=KGM_11625 PE=4 SV=1	NA	NA	IPR018801; Putative transmembrane protein precursor	NA
G10577	1.80493	1.04977	0.964458	2.60477	NA
G10579	2.59734	3.77918	2.2504	3.75087	NA
G1058	59.7418	8.95611	0	0.109892	PREDICTED: collagen alpha-1(II) chain-like [Bombyx mori]	Collagen alpha-1(II) chain OS=Bos taurus GN=COL2A1 PE=1 SV=4	Uncharacterized protein OS=Bombyx mori PE=4 SV=1	NA	GO:0005201; extracellular matrix structural constituent; Molecular Function GO:0005581; collagen; Cellular Component	IPR000885; Fibrillar collagen, C-terminal IPR008160; Collagen triple helix repeat	K06236 COL1AS; collagen, type I/II/III/V/XI/XXIV/XXVII, alpha K06236 Environmental Information Processing; Signal transduction; PI3K-Akt signaling pathway [PATH:ko04151] Environmental Information Processing; Signaling molecules and interaction; Cytokines [BR:ko04052] Environmental Information Processing; Signaling molecules and interaction; ECM-receptor interaction [PATH:ko04512] Cellular Process…
G10580	2.77343	2.3095	0.401857	1.61496	putative pol-like protein [Danaus plexippus]	NA	Putative pol-like protein OS=Danaus plexippus GN=KGM_05207 PE=4 SV=1	NA	GO:0003676; nucleic acid binding; Molecular Function GO:0004523; RNA-DNA hybrid ribonuclease activity; Molecular Function	IPR002156; Ribonuclease H domain IPR012337; Ribonuclease H-like domain	NA
G10581	0.704363	1.81961	0.642972	1.1461	PREDICTED: uncharacterized protein LOC100881023 [Megachile rotundata]	NA	Retrovirus-related Pol polyprotein from transposon 17.6 OS=Anoplophora glabripennis GN=POL3 PE=4 SV=1	NA	GO:0003676; nucleic acid binding; Molecular Function GO:0004190; aspartic-type endopeptidase activity; Molecular Function GO:0006508; proteolysis; Biological Process GO:0008270; zinc ion binding; Molecular Function	IPR001878; Zinc finger, CCHC-type IPR001969; Aspartic peptidase, active site IPR001995; Peptidase A2A, retrovirus, catalytic IPR018061; Peptidase A2A, retrovirus RVP subgroup IPR021109; Aspartic peptidase domain	NA
G10582	1.76191	6.72235	10.615	13.9174	NA
G10583	0.880953	0.980343	0.241251	0.781875	NA
G10584	393.389	743.66	157.135	117.855	putative C1A cysteine protease precursor [Spodoptera frugiperda]	Pro-cathepsin H OS=Mus musculus GN=Ctsh PE=2 SV=2	Putative C1A cysteine protease (Precursor) OS=Spodoptera frugiperda GN=cath2 PE=2 SV=1	COG4870|Cysteine protease|O|Posttranslational modification, protein turnover, chaperones ;	GO:0006508; proteolysis; Biological Process GO:0008234; cysteine-type peptidase activity; Molecular Function	IPR000169; Cysteine peptidase, cysteine active site IPR000668; Peptidase C1A, papain C-terminal IPR013128; Peptidase C1A, papain IPR013201; Proteinase inhibitor I29, cathepsin propeptide IPR025660; Cysteine peptidase, histidine active site IPR025661; Cysteine peptidase, asparagine active site	NA
G10585	0.572619	0.63022	0	12.1451	cytochrome P450 6AE32 [Manduca sexta]	Cytochrome P450 6k1 OS=Blattella germanica GN=CYP6K1 PE=2 SV=1	Cytochrome P450 6AE32 OS=Manduca sexta GN=CYP6AE32 PE=2 SV=1	COG2124|Cytochrome P450|Q|Secondary metabolites biosynthesis, transport and catabolism ;	GO:0005506; iron ion binding; Molecular Function GO:0016705; oxidoreductase activity, acting on paired donors, with incorporation or reduction of molecular oxygen; Molecular Function GO:0020037; heme binding; Molecular Function GO:0055114; oxidation-reduction process; Biological Process	IPR001128; Cytochrome P450 IPR002401; Cytochrome P450, E-class, group I IPR017972; Cytochrome P450, conserved site	K14999
G10586	10.131	10.5037	7.39836	7.14112	putative dolichol-phosphate mannosyltransferase [Danaus plexippus]	Probable dolichol-phosphate mannosyltransferase OS=Drosophila melanogaster GN=CG10166 PE=3 SV=1	Putative dolichol-phosphate mannosyltransferase OS=Danaus plexippus GN=KGM_09435 PE=4 SV=1	COG0463|Glycosyltransferases involved in cell wall biogenesis|M|Cell wall/membrane/envelope biogenesis ;	NA	IPR001173; Glycosyl transferase, family 2	K00721 DPM1; dolichol-phosphate mannosyltransferase [EC:2.4.1.83] [EC:2.4.1.83] Metabolism; Glycan biosynthesis and metabolism; Glycosyltransferases [BR:ko01003] Metabolism; Glycan biosynthesis and metabolism; N-Glycan biosynthesis [PATH:ko00510]
G10588	0.704762	1.96069	1.76917	1.77225	NA
G10589	1.71786	1.40049	6.75503	2.03287	NA
G1059	9.96926	7.97351	14.9506	8.15193	PREDICTED: uncharacterized protein LOC101736979 [Bombyx mori]	Glutathione S-transferase 1 OS=Manduca sexta GN=GST1 PE=2 SV=1	Lobe protein OS=Danaus plexippus GN=KGM_02793 PE=4 SV=1	COG0625|Glutathione S-transferase|O|Posttranslational modification, protein turnover, chaperones ;	GO:0032007; negative regulation of TOR signaling; Biological Process GO:0048011; neurotrophin TRK receptor signaling pathway; Biological Process	IPR026682; AKT1 substrate 1 protein	NA
G10590	68.6262	36.7628	13.5905	22.518	PREDICTED: putative succinate dehydrogenase [ubiquinone] cytochrome b small subunit, mitochondrial-like isoform X1 [Bombyx mori]	Putative succinate dehydrogenase [ubiquinone] cytochrome b small subunit, mitochondrial OS=Drosophila melanogaster GN=CG10219 PE=2 SV=1	Mitochondrial succinate dehydrogenase complex subunit D integral membrane protein OS=Melitaea cinxia GN=SDHD PE=2 SV=1	NA	GO:0005740; mitochondrial envelope; Cellular Component GO:0016021; integral component of membrane; Cellular Component	IPR007992; Succinate dehydrogenase [ubiquinone] cytochrome b small subunit, CybS	K00237 SDHD, SDH4; succinate dehydrogenase (ubiquinone) membrane anchor subunit K00237 Metabolism; Overview; Carbon metabolism [PATH:ko01200] Metabolism; Carbohydrate metabolism; Citrate cycle (TCA cycle) [PATH:ko00020] Metabolism; Energy metabolism; Oxidative phosphorylation [PATH:ko00190] Human Diseases; Neurodegenerative diseases; Alzheimer's disease [PATH:ko05010] Human Diseases; Neurodegener…
G10591	19.8214	18.2064	21.1497	18.8692	glycosyl transferase [Danaus plexippus]	GDP-Man:Man(3)GlcNAc(2)-PP-Dol alpha-1,2-mannosyltransferase OS=Xenopus laevis GN=alg11 PE=2 SV=2	Glycosyl transferase OS=Danaus plexippus GN=KGM_14326 PE=4 SV=1	COG0438|Glycosyltransferase|M|Cell wall/membrane/envelope biogenesis ;	GO:0009058; biosynthetic process; Biological Process	IPR001296; Glycosyl transferase, family 1	K03844 ALG11; alpha-1,2-mannosyltransferase [EC:2.4.1.131] [EC:2.4.1.131] Metabolism; Glycan biosynthesis and metabolism; Glycosyltransferases [BR:ko01003] Metabolism; Glycan biosynthesis and metabolism; N-Glycan biosynthesis [PATH:ko00510] Metabolism; Glycan biosynthesis and metabolism; Various types of N-glycan biosynthesis [PATH:ko00513]
G10592	5.15357	63.5122	7.88087	2.34562	PREDICTED: circadian clock-controlled protein-like [Bombyx mori]	Circadian clock-controlled protein OS=Drosophila melanogaster GN=anon-3B1.2 PE=2 SV=2	Uncharacterized protein OS=Bombyx mori GN=wds30639 PE=2 SV=1	NA	NA	IPR010562; Haemolymph juvenile hormone binding	NA
G10593	2.73095	55.5294	173.299	13.6567	serine proteinase-like protein 1 [Helicoverpa armigera]	Polyserase-2 OS=Homo sapiens GN=PRSS36 PE=1 SV=2	Serine proteinase-like protein 1 OS=Helicoverpa armigera PE=2 SV=1	COG5640|Secreted trypsin-like serine protease|O|Posttranslational modification, protein turnover, chaperones ;	GO:0003824; catalytic activity; Molecular Function GO:0004252; serine-type endopeptidase activity; Molecular Function GO:0006508; proteolysis; Biological Process	IPR001254; Peptidase S1 IPR001314; Peptidase S1A, chymotrypsin-type IPR009003; Trypsin-like cysteine/serine peptidase domain	NA
G10594	8.94167	10.7137	4.02085	6.41137	PREDICTED: inositol hexakisphosphate and diphosphoinositol-pentakisphosphate kinase-like [Bombyx mori]	Inositol hexakisphosphate and diphosphoinositol-pentakisphosphate kinase OS=Drosophila melanogaster GN=l(1)G0196 PE=1 SV=2	Uncharacterized protein OS=Bombyx mori PE=4 SV=1	NA	GO:0003993; acid phosphatase activity; Molecular Function	IPR000560; Histidine phosphatase superfamily, clade-2	K13024
G10595	3.65803	3.01276	3.13804	3.80728	hypothetical protein KGM_01973 [Danaus plexippus]	UPF0565 protein C2orf69 homolog OS=Mus musculus PE=2 SV=3	Uncharacterized protein OS=Danaus plexippus GN=KGM_01973 PE=4 SV=1	NA	NA	IPR018881; Uncharacterised protein family UPF0565	NA
G10596	3.17323	2.45225	1.9311	4.43313	NA
G10597	7.13976	1.9618	36.4495	0.886627	p260 [Danaus plexippus]	Fatty acid synthase OS=Gallus gallus GN=FASN PE=1 SV=5	p260 OS=Danaus plexippus GN=KGM_00208 PE=4 SV=1	NA	GO:0008152; metabolic process; Biological Process GO:0016740; transferase activity; Molecular Function	IPR001227; Acyl transferase domain IPR011032; GroES (chaperonin 10)-like IPR014043; Acyl transferase IPR016035; Acyl transferase/acyl hydrolase/lysophospholipase IPR020801; Polyketide synthase, acyl transferase domain	NA
G10598	3.04101	3.22295	2.97711	3.85943	NA
G10599	8.55008	8.1975	12.3108	8.7098	PREDICTED: mediator of RNA polymerase II transcription subunit 10-like isoform X2 [Bombyx mori]	Mediator of RNA polymerase II transcription subunit 10 OS=Anopheles gambiae GN=MED10 PE=3 SV=2	Uncharacterized protein OS=Bombyx mori PE=4 SV=1	NA	GO:0001104; RNA polymerase II transcription cofactor activity; Molecular Function GO:0006357; regulation of transcription from RNA polymerase II promoter; Biological Process GO:0016592; mediator complex; Cellular Component	IPR019145; Mediator complex, subunit Med10	K15151
G1060	12.1079	4.11062	2.48755	3.02323	PREDICTED: uncharacterized protein LOC101742662 [Bombyx mori]	Apolipoprotein D OS=Mus musculus GN=Apod PE=2 SV=1	Uncharacterized protein OS=Bombyx mori PE=4 SV=1	COG3040|Bacterial lipocalin|M|Cell wall/membrane/envelope biogenesis ;	GO:0006810; transport; Biological Process GO:0016020; membrane; Cellular Component	IPR000576; LacY/RafB permease family IPR016196; Major facilitator superfamily domain, general substrate transporter IPR024989; Major facilitator superfamily associated domain	NA
G10600	1.80698	0.770706	1.68971	1.35602	NA
G10601	2.68843	2.52231	4.10359	3.65082	PREDICTED: zinc finger protein 155-like [Bombyx mori]	Zinc finger and BTB domain-containing protein 48 OS=Mus musculus GN=Zbtb48 PE=1 SV=1	Uncharacterized protein OS=Bombyx mori PE=4 SV=1	NA	GO:0046872; metal ion binding; Molecular Function	IPR007087; Zinc finger, C2H2 IPR015880; Zinc finger, C2H2-like	NA
G10602	2.46807	3.57327	3.05758	2.03403	TBP-associated factor 13 isoform 2 [Bombyx mori] gb|ABF51270.1| transcription initiation factor TFIID 18 kDa subunit isoform 2 [Bombyx mori]	Transcription initiation factor TFIID subunit 13 OS=Pongo abelii GN=TAF13 PE=2 SV=1	TBP-associated factor 13 isoform 2 OS=Pararge aegeria PE=4 SV=1	COG5248|Transcription initiation factor TFIID, subunit TAF13|K|Transcription ;	GO:0006366; transcription from RNA polymerase II promoter; Biological Process GO:0046982; protein heterodimerization activity; Molecular Function	IPR003195; Transcription initiation factor IID, 18kDa subunit IPR009072; Histone-fold	K03127 TAF13; transcription initiation factor TFIID subunit 13 K03127 Genetic Information Processing; Transcription; Basal transcription factors [PATH:ko03022] Human Diseases; Infectious diseases; Herpes simplex infection [PATH:ko05168]
G10603	5.424	7.92174	6.27964	8.08853	NA
G10604	1.58751	0.560831	0.966098	1.09587	PREDICTED: T-box transcription factor TBX20-like [Bombyx mori]	T-box transcription factor TBX20 OS=Gallus gallus GN=TBX20 PE=2 SV=1	Midline OS=Tribolium castaneum GN=mid PE=3 SV=1	NA	GO:0003700; sequence-specific DNA binding transcription factor activity; Molecular Function GO:0005634; nucleus; Cellular Component GO:0006355; regulation of transcription, DNA-templated; Biological Process	IPR001699; Transcription factor, T-box IPR008967; p53-like transcription factor, DNA-binding IPR018186; Transcription factor, T-box, conserved site	K10185
G10605	4.05698	5.67841	2.89829	2.87012	hypothetical protein KGM_09848 [Danaus plexippus]	Mitochondrial sodium/hydrogen exchanger 9B2 OS=Xenopus tropicalis GN=slc9b2 PE=2 SV=1	Uncharacterized protein OS=Danaus plexippus GN=KGM_09848 PE=4 SV=1	COG0025|NhaP-type Na+/H+ and K+/H+ antiporters|P|Inorganic ion transport and metabolism ;	GO:0006812; cation transport; Biological Process GO:0015299; solute:hydrogen antiporter activity; Molecular Function GO:0016021; integral component of membrane; Cellular Component GO:0055085; transmembrane transport; Biological Process	IPR006153; Cation/H+ exchanger	NA
G10607	10.0983	8.41246	4.50846	5.06186	NA
G10608	0.749659	8.55267	27.1313	1.87863	hypothetical protein KGM_09257 [Danaus plexippus]	E3 ubiquitin-protein ligase siah-1 OS=Caenorhabditis elegans GN=siah-1 PE=1 SV=3	E3 ubiquitin-protein ligase OS=Danaus plexippus GN=KGM_09257 PE=3 SV=1	NA	GO:0004842; ubiquitin-protein ligase activity; Molecular Function GO:0005515; protein binding; Molecular Function GO:0005634; nucleus; Cellular Component GO:0006511; ubiquitin-dependent protein catabolic process; Biological Process GO:0007275; multicellular organismal development; Biological Process GO:0008270; zinc ion binding; Molecular Function GO:0016567; protein ubiquitination; Biological Pr…	IPR004162; E3 ubiquitin-protein ligase SINA like IPR008974; TRAF-like IPR013010; Zinc finger, SIAH-type IPR013083; Zinc finger, RING/FYVE/PHD-type IPR013323; SIAH-type domain IPR018121; Seven-in-absentia protein, TRAF-like domain	NA
G10609	2.20488	2.10312	2.9788	2.24392	NA
G1061	2.21455	1.96955	4.55199	4.72817	PREDICTED: lysine-specific demethylase lid-like [Bombyx mori]	Lysine-specific demethylase lid OS=Drosophila melanogaster GN=lid PE=1 SV=1	Uncharacterized protein OS=Bombyx mori PE=4 SV=1	NA	GO:0003677; DNA binding; Molecular Function GO:0005515; protein binding; Molecular Function GO:0005622; intracellular; Cellular Component GO:0005634; nucleus; Cellular Component GO:0008270; zinc ion binding; Molecular Function GO:0016706; oxidoreductase activity, acting on paired donors, with incorporation or reduction of molecular oxygen, 2-oxoglutarate as one donor, and incorporation of one ato…	IPR001606; ARID/BRIGHT DNA-binding domain IPR001965; Zinc finger, PHD-type IPR003347; JmjC domain IPR003349; Transcription factor jumonji, JmjN IPR004198; Zinc finger, C5HC2-type IPR011011; Zinc finger, FYVE/PHD-type IPR013083; Zinc finger, RING/FYVE/PHD-type IPR013637; Lysine-specific demethylase-like domain IPR019786; Zinc finger, PHD-type, conserved site IPR019787; Zinc finger, PHD-finger	K11446
G10610	4.63287	3.99819	3.54437	2.97618	rer1 protein [Papilio xuthus]	Protein RER1 OS=Gallus gallus GN=RER1 PE=2 SV=1	Rer1 protein OS=Papilio xuthus PE=2 SV=1	COG5249|Golgi protein involved in Golgi-to-ER retrieval|U|Intracellular trafficking, secretion, and vesicular transport ;	GO:0016021; integral component of membrane; Cellular Component	IPR004932; Retrieval of early ER protein Rer1	NA
G10611	1.7649	1.96402	0.724984	1.56641	NA
G10612	2.86797	1.19244	2.17495	3.34167	NA
G10613	4.85349	2.94603	2.49717	6.4745	hypothetical protein KGM_14140 [Danaus plexippus]	NA	Uncharacterized protein OS=Danaus plexippus GN=KGM_14140 PE=4 SV=1	NA	GO:0005515; protein binding; Molecular Function	IPR001810; F-box domain	NA
G10614	7.4126	3.29675	4.91378	3.91603	PREDICTED: phosphatidylinositol glycan anchor biosynthesis class U protein-like [Bombyx mori]	Phosphatidylinositol glycan anchor biosynthesis class U protein OS=Homo sapiens GN=PIGU PE=1 SV=3	Uncharacterized protein OS=Danaus plexippus GN=KGM_11036 PE=4 SV=1	NA	GO:0005789; endoplasmic reticulum membrane; Cellular Component GO:0006506; GPI anchor biosynthetic process; Biological Process GO:0016021; integral component of membrane; Cellular Component	IPR009600; GPI transamidase subunit PIG-U	K05293 PIGU; phosphatidylinositol glycan, class U K05293 Metabolism; Glycan biosynthesis and metabolism; Glycosylphosphatidylinositol(GPI)-anchor biosynthesis [PATH:ko00563]
G10615	2.77972	1.40287	2.98049	1.82748	NA
G10616	10.5453	9.74996	9.10258	9.60732	NA
G10618	1.89727	2.31474	3.70548	1.1487	NA
G10619	8.69708	3.15825	0.967195	1.88076	NA
G1062	0.12399	0.24639	0.877168	2.86117	PREDICTED: uncharacterized protein LOC101741723 [Bombyx mori]	NA	ORF OS=Drosophila melanogaster GN=ORF PE=4 SV=1	NA	GO:0003676; nucleic acid binding; Molecular Function GO:0008270; zinc ion binding; Molecular Function GO:0015074; DNA integration; Biological Process	IPR001584; Integrase, catalytic core IPR001878; Zinc finger, CCHC-type IPR005312; Protein of unknown function DUF1759 IPR008042; Retrotransposon, Pao IPR008737; Peptidase aspartic, putative IPR012337; Ribonuclease H-like domain	NA
G10620	1.67761	4.14082	3.70758	2.24646	hypothetical protein EIN_155680 [Entamoeba invadens IP1] gb|ELP91451.1| hypothetical protein EIN_155680 [Entamoeba invadens IP1]	Uncharacterized protein PF11_0207 OS=Plasmodium falciparum (isolate 3D7) GN=PF11_0207 PE=4 SV=2	Uncharacterized protein OS=Strongylocentrotus purpuratus GN=Sp-Hypp_1474 PE=4 SV=1	COG1196|Chromosome segregation ATPases|D|Cell cycle control, cell division, chromosome partitioning ;	NA	NA	NA
G10621	6.26896	19.3706	29.8218	23.4572	PREDICTED: iron/zinc purple acid phosphatase-like protein-like [Bombyx mori]	Iron/zinc purple acid phosphatase-like protein OS=Danio rerio GN=papl PE=2 SV=1	Uncharacterized protein OS=Bombyx mori PE=4 SV=1	COG1409|Predicted phosphohydrolases|R|General function prediction only ;	GO:0003993; acid phosphatase activity; Molecular Function GO:0016787; hydrolase activity; Molecular Function GO:0046872; metal ion binding; Molecular Function	IPR004843; Phosphoesterase domain IPR008963; Purple acid phosphatase-like, N-terminal IPR015914; Purple acid phosphatase, N-terminal IPR025733; Iron/zinc purple acid phosphatase-like C-terminal domain	NA
G10623	1.81108	1.54491	1.53226	3.2932	PREDICTED: TBC1 domain family member 10B-like [Bombyx mori]	TBC1 domain family member 10B OS=Homo sapiens GN=TBC1D10B PE=1 SV=3	Putative gh regulated tbc protein-1 OS=Danaus plexippus GN=KGM_15436 PE=4 SV=1	COG5210|GTPase-activating protein|R|General function prediction only ;	GO:0005097; Rab GTPase activator activity; Molecular Function GO:0032313; regulation of Rab GTPase activity; Biological Process	IPR000195; Rab-GTPase-TBC domain	NA
G10625	1.54604	7.30322	55.0001	15.7342	hypothetical protein KGM_22373 [Danaus plexippus]	Myrosinase 1 OS=Brevicoryne brassicae PE=1 SV=1	Uncharacterized protein OS=Danaus plexippus GN=KGM_22373 PE=3 SV=1	COG2723|Beta-glucosidase/6-phospho-beta-glucosidase/beta-galactosidase|G|Carbohydrate transport and metabolism ;	GO:0004553; hydrolase activity, hydrolyzing O-glycosyl compounds; Molecular Function GO:0005975; carbohydrate metabolic process; Biological Process	IPR001360; Glycoside hydrolase, family 1 IPR013781; Glycoside hydrolase, catalytic domain IPR017853; Glycoside hydrolase, superfamily IPR018120; Glycoside hydrolase, family 1, active site	NA
G10626	7.11181	5.26675	5.64517	13.6955	hypothetical protein KGM_05650 [Danaus plexippus]	RNA-binding protein 45 OS=Homo sapiens GN=RBM45 PE=2 SV=1	Uncharacterized protein OS=Danaus plexippus GN=KGM_05650 PE=4 SV=1	COG0724|RNA-binding proteins (RRM domain)|R|General function prediction only ;	GO:0000166; nucleotide binding; Molecular Function GO:0003676; nucleic acid binding; Molecular Function	IPR000504; RNA recognition motif domain IPR012677; Nucleotide-binding, alpha-beta plait	NA
G10627	66.0382	85.6724	47.2582	46.3661	conserved hypothetical protein [Papilio xuthus]	RNA-binding protein pno1 OS=Drosophila pseudoobscura pseudoobscura GN=l(1)G0004 PE=3 SV=1	Uncharacterized protein OS=Papilio xuthus PE=2 SV=1	COG1094|Predicted RNA-binding protein (contains KH domains)|R|General function prediction only ;	GO:0003723; RNA binding; Molecular Function	IPR004087; K Homology domain IPR004088; K Homology domain, type 1	K11884
G10628	0.883454	0.0702233	0.403227	1.56819	NA
G10629	6.27252	8.77791	10.0807	5.54094	hypothetical protein KGM_01770 [Danaus plexippus]	Serine/threonine-protein kinase pelle OS=Drosophila melanogaster GN=pll PE=1 SV=1	Uncharacterized protein OS=Danaus plexippus GN=KGM_01770 PE=4 SV=1	COG0515|Serine/threonine protein kinase|RTKL|General function prediction only ; Signal transduction mechanisms ; Transcription ; Replication, recombination and repair ;	GO:0004672; protein kinase activity; Molecular Function GO:0004674; protein serine/threonine kinase activity; Molecular Function GO:0005515; protein binding; Molecular Function GO:0005524; ATP binding; Molecular Function GO:0006468; protein phosphorylation; Biological Process GO:0007165; signal transduction; Biological Process GO:0016772; transferase activity, transferring phosphorus-containing g…	IPR000488; Death domain IPR000719; Protein kinase domain IPR002290; Serine/threonine- / dual specificity protein kinase, catalytic domain IPR008271; Serine/threonine-protein kinase, active site IPR011009; Protein kinase-like domain IPR011029; Death-like domain IPR017441; Protein kinase, ATP binding site	NA
G1063	2.20126	2.31653	3.33956	5.55838	PREDICTED: tyrosine-protein kinase hopscotch-like [Bombyx mori]	Tyrosine-protein kinase hopscotch OS=Drosophila melanogaster GN=hop PE=1 SV=2	Tyrosine-protein kinase OS=Danaus plexippus GN=KGM_20745 PE=3 SV=1	COG0515|Serine/threonine protein kinase|RTKL|General function prediction only ; Signal transduction mechanisms ; Transcription ; Replication, recombination and repair ;	GO:0004672; protein kinase activity; Molecular Function GO:0004713; protein tyrosine kinase activity; Molecular Function GO:0005515; protein binding; Molecular Function GO:0005524; ATP binding; Molecular Function GO:0005856; cytoskeleton; Cellular Component GO:0006468; protein phosphorylation; Biological Process GO:0016772; transferase activity, transferring phosphorus-containing groups; Molecula…	IPR000299; FERM domain IPR000719; Protein kinase domain IPR000980; SH2 domain IPR001245; Serine-threonine/tyrosine-protein kinase catalytic domain IPR008266; Tyrosine-protein kinase, active site IPR011009; Protein kinase-like domain IPR017441; Protein kinase, ATP binding site IPR019749; Band 4.1 domain IPR020635; Tyrosine-protein kinase, catalytic domain	K04447 JAK2; Janus kinase 2 [EC:2.7.10.2] [EC:2.7.10.2] Environmental Information Processing; Signal transduction; Jak-STAT signaling pathway [PATH:ko04630] Environmental Information Processing; Signal transduction; PI3K-Akt signaling pathway [PATH:ko04151] Organismal Systems; Immune system; Chemokine signaling pathway [PATH:ko04062] Organismal Systems; Endocrine system; Adipocytokine signaling p…
G10630	4.50562	6.53077	6.61292	4.33866	NA
G10631	10.0714	2.80893	5.48388	8.46822	PREDICTED: LOW QUALITY PROTEIN: zinc finger HIT domain-containing protein 2-like [Bombyx mori]	Zinc finger HIT domain-containing protein 2 OS=Mus musculus GN=Znhit2 PE=2 SV=2	HIT zinc finger family protein OS=Danaus plexippus GN=KGM_15495 PE=4 SV=1	NA	NA	IPR007529; Zinc finger, HIT-type	NA
G10633	1.63439	2.31737	1.93549	1.82955	NA
G10634	3.22644	1.96737	6.77806	4.39342	PREDICTED: mitogen-activated protein kinase kinase kinase kinase 5-like [Bombyx mori]	Mitogen-activated protein kinase kinase kinase kinase 5 OS=Homo sapiens GN=MAP4K5 PE=1 SV=1	Mitogen-activated protein kinase kinase kinase kinase (Fragment) OS=Bombyx mori PE=3 SV=1	NA	GO:0005083; small GTPase regulator activity; Molecular Function	IPR001180; Citron-like	K04406 MAP4K3, GLK; mitogen-activated protein kinase kinase kinase kinase 3 [EC:2.7.11.1] [EC:2.7.11.1] Environmental Information Processing; Signal transduction; MAPK signaling pathway [PATH:ko04010]
G10635	8.30919	5.34	11.6195	3.50428	NA
G10636	0.574571	0.351316	0.806911	0.78454	PREDICTED: similar to membrane-associated guanylate kinase (maguk) [Tribolium castaneum]	MAGUK p55 subfamily member 7 OS=Danio rerio GN=mpp7 PE=1 SV=1	Putative uncharacterized protein OS=Pediculus humanus subsp. corporis GN=Phum_PHUM565090 PE=4 SV=1	COG0194|Guanylate kinase|F|Nucleotide transport and metabolism ;	GO:0005515; protein binding; Molecular Function	IPR001452; Src homology-3 domain IPR001478; PDZ domain IPR004172; L27 IPR008144; Guanylate kinase-like IPR008145; Guanylate kinase/L-type calcium channel beta subunit IPR011511; Variant SH3 domain IPR014775; L27, C-terminal IPR020590; Guanylate kinase, conserved site IPR027417; P-loop containing nucleoside triphosphate hydrolase	NA
G10637	2.60767	1.05395	2.58212	2.51053	SU(VAR)3-9 [Scoliopteryx libatrix]	Histone-lysine N-methyltransferase SUV39H2 OS=Mus musculus GN=Suv39h2 PE=1 SV=1	Putative heterochromatin protein (Su(Var)3-9) (Fragment) OS=Scoliopteryx libatrix GN=Su(var)3-9 PE=3 SV=1	COG2940|Proteins containing SET domain|R|General function prediction only ;	GO:0005515; protein binding; Molecular Function GO:0005634; nucleus; Cellular Component GO:0008270; zinc ion binding; Molecular Function GO:0018024; histone-lysine N-methyltransferase activity; Molecular Function GO:0034968; histone lysine methylation; Biological Process	IPR000953; Chromo domain/shadow IPR001214; SET domain IPR003606; Pre-SET zinc-binding sub-group IPR003616; Post-SET domain IPR007728; Pre-SET domain IPR011381; Histone H3-K9 methyltransferase IPR016197; Chromo domain-like IPR023779; Chromo domain, conserved site IPR023780; Chromo domain	K11419 SUV39H, CLR4; histone-lysine N-methyltransferase SUV39H [EC:2.1.1.43] [EC:2.1.1.43] Metabolism; Amino acid metabolism; Lysine degradation [PATH:ko00310]
G10638	68.1972	68.0148	53.6596	72.6484	will die slowly [Danaus plexippus]	Protein will die slowly OS=Drosophila melanogaster GN=wds PE=1 SV=1	Will die slowly OS=Danaus plexippus GN=KGM_06819 PE=4 SV=1	COG2319|FOG: WD40 repeat|R|General function prediction only ;	GO:0005515; protein binding; Molecular Function	IPR001680; WD40 repeat IPR015943; WD40/YVTN repeat-like-containing domain IPR017986; WD40-repeat-containing domain IPR019775; WD40 repeat, conserved site IPR020472; G-protein beta WD-40 repeat	K14963
G10639	0.220989	1.75658	1.12968	0.261513	PREDICTED: mucin-5AC-like [Bombyx mori]	NA	Uncharacterized protein OS=Bombyx mori PE=4 SV=1	NA	NA	NA	NA
G1064	10.2953	8.25736	3.53838	13.9446	NA
G10640	1.63532	37.099	0.0806911	0.0523027	luciferin 4-monooxygenase [Bombyx mori] gb|AET05796.1| luciferin 4-monooxygenase [Bombyx mori]	Luciferin 4-monooxygenase OS=Luciola lateralis PE=2 SV=1	Luciferin 4-monooxygenase OS=Bombyx mori PE=2 SV=1	COG0318|Acyl-CoA synthetases (AMP-forming)/AMP-acid ligases II|IQ|Lipid transport and metabolism ; Secondary metabolites biosynthesis, transport and catabolism ;	GO:0003824; catalytic activity; Molecular Function GO:0008152; metabolic process; Biological Process	IPR000873; AMP-dependent synthetase/ligase IPR020845; AMP-binding, conserved site IPR025110; AMP-binding enzyme C-terminal domain	NA
G10641	4.81756	5.05895	3.95387	3.13816	NA
G10642	8.79536	3.30237	7.50428	6.85165	PREDICTED: E3 ubiquitin-protein ligase Bre1-like isoform X2 [Bombyx mori]	E3 ubiquitin-protein ligase Bre1 OS=Drosophila melanogaster GN=Bre1 PE=1 SV=2	Uncharacterized protein OS=Bombyx mori PE=4 SV=1	NA	GO:0005515; protein binding; Molecular Function GO:0008270; zinc ion binding; Molecular Function GO:0046872; metal ion binding; Molecular Function	IPR001841; Zinc finger, RING-type IPR013083; Zinc finger, RING/FYVE/PHD-type IPR017907; Zinc finger, RING-type, conserved site IPR018957; Zinc finger, C3HC4 RING-type	K10696
G10643	8.35338	8.15053	2.7435	0.261513	hypothetical protein KGM_22198 [Danaus plexippus]	Protein msta, isoform A OS=Drosophila melanogaster GN=msta PE=2 SV=3	Uncharacterized protein OS=Danaus plexippus GN=KGM_22198 PE=4 SV=1	COG2940|Proteins containing SET domain|R|General function prediction only ;	GO:0005515; protein binding; Molecular Function	IPR001214; SET domain	NA
G10644	7.11585	31.3374	111.999	11.5066	PREDICTED: arrestin domain-containing protein 1-like [Bombyx mori]	Arrestin domain-containing protein 1 OS=Homo sapiens GN=ARRDC1 PE=2 SV=1	Arrestin domain containing 4 OS=Danaus plexippus GN=KGM_20231 PE=4 SV=1	NA	NA	IPR011021; Arrestin-like, N-terminal IPR011022; Arrestin C-terminal-like domain IPR014756; Immunoglobulin E-set	NA
G10645	3.00545	2.24842	2.25935	2.92895	NA
G10646	4.95297	5.55395	3.06801	3.92493	NA
G10647	1.23824	0.984244	2.50285	2.25029	NA
G10648	558.359	388.073	416.199	132.61	sparc [Papilio polytes]	SPARC OS=Caenorhabditis elegans GN=ost-1 PE=1 SV=1	Sparc OS=Papilio polytes PE=2 SV=1	NA	GO:0005509; calcium ion binding; Molecular Function GO:0005578; proteinaceous extracellular matrix; Cellular Component GO:0005615; extracellular space; Cellular Component GO:0007165; signal transduction; Biological Process	IPR001999; Osteonectin-like, conserved site IPR011992; EF-hand domain pair IPR018247; EF-Hand 1, calcium-binding site IPR019577; SPARC/Testican, calcium-binding domain	NA
G10649	0.398006	141.239	0	0	NA
G1065	3.18041	0.665917	0.651451	0.917957	hypothetical protein KGM_15726 [Danaus plexippus]	Protein turtle OS=Drosophila melanogaster GN=tutl PE=1 SV=2	Uncharacterized protein OS=Danaus plexippus GN=KGM_15726 PE=4 SV=1	NA	GO:0005515; protein binding; Molecular Function	IPR003598; Immunoglobulin subtype 2 IPR003599; Immunoglobulin subtype IPR003961; Fibronectin, type III IPR007110; Immunoglobulin-like domain IPR013098; Immunoglobulin I-set IPR013106; Immunoglobulin V-set domain IPR013783; Immunoglobulin-like fold	NA
G10650	2.16692	3.23394	3.63317	1.72697	PREDICTED: myb/SANT-like DNA-binding domain-containing protein 3-like [Musca domestica]	Myb/SANT-like DNA-binding domain-containing protein 4 OS=Homo sapiens GN=MSANTD4 PE=1 SV=1	Uncharacterized protein (Fragment) OS=Dendroctonus ponderosae GN=YQE_09757 PE=4 SV=1	NA	NA	IPR028002; Myb/SANT-like DNA-binding domain	NA
G10651	1.72469	2.46061	2.66432	5.91356	max dimerization-like protein [Heliconius erato cyrbia]	Max dimerization protein 1 OS=Xenopus tropicalis GN=mxd1 PE=2 SV=1	Max dimerization-like protein (Fragment) OS=Heliconius erato cyrbia PE=2 SV=1	NA	GO:0046983; protein dimerization activity; Molecular Function	IPR011598; Myc-type, basic helix-loop-helix (bHLH) domain	K09114
G10652	15.6107	7.52244	9.12328	21.3516	PREDICTED: pre-mRNA-splicing factor CWC25 homolog [Bombyx mori]	Pre-mRNA-splicing factor CWC25 homolog OS=Homo sapiens GN=CWC25 PE=1 SV=1	Uncharacterized protein OS=Danaus plexippus GN=KGM_01644 PE=4 SV=1	NA	NA	IPR019339; CBF1-interacting co-repressor CIR, N-terminal domain IPR022209; Pre-mRNA splicing factor	NA
G10653	23.5266	54.6958	1.37253	39.982	odorant binding protein LOC100301495 precursor [Bombyx mori] dbj|BAH36761.1| odorant binding protein [Bombyx mori]	NA	DUF233 protein OS=Heliothis virescens GN=hvpg0108 PE=2 SV=1	NA	NA	IPR010562; Haemolymph juvenile hormone binding	NA
G10654	3.89162	7.10062	4.03685	8.53018	PREDICTED: uncharacterized protein LOC101739813 [Bombyx mori]	Phospholipase A2 OS=Apis cerana cerana PE=2 SV=1	Uncharacterized protein OS=Danaus plexippus GN=KGM_00059 PE=3 SV=1	NA	GO:0004623; phospholipase A2 activity; Molecular Function GO:0005509; calcium ion binding; Molecular Function GO:0006644; phospholipid metabolic process; Biological Process GO:0016042; lipid catabolic process; Biological Process	IPR001211; Phospholipase A2 IPR013090; Phospholipase A2, active site IPR016090; Phospholipase A2 domain	NA
G10655	14.4609	51.4619	66.6888	68.3461	PREDICTED: uncharacterized protein LOC101743176 [Bombyx mori]	NA	Uncharacterized protein OS=Bombyx mori PE=4 SV=1	NA	GO:0003676; nucleic acid binding; Molecular Function GO:0016787; hydrolase activity; Molecular Function GO:0046872; metal ion binding; Molecular Function	IPR001604; DNA/RNA non-specific endonuclease IPR020821; Extracellular Endonuclease, subunit A	NA
G10656	3.75895	5.62425	5.57085	2.98295	PREDICTED: alpha-methylacyl-CoA racemase-like isoform X1 [Bombyx mori]	Alpha-methylacyl-CoA racemase OS=Mus musculus GN=Amacr PE=1 SV=4	Uncharacterized protein OS=Bombyx mori PE=4 SV=1	COG1804|Predicted acyl-CoA transferases/carnitine dehydratase|C|Energy production and conversion ;	GO:0003824; catalytic activity; Molecular Function GO:0008152; metabolic process; Biological Process	IPR003673; CoA-transferase family III IPR023606; CoA-transferase family III domain	K01796 E5.1.99.4, AMACR, mcr; alpha-methylacyl-CoA racemase [EC:5.1.99.4] [EC:5.1.99.4] Metabolism; Lipid metabolism; Primary bile acid biosynthesis [PATH:ko00120] Cellular Processes; Transport and catabolism; Peroxisome [PATH:ko04146]
G10658	5.88165	22.6376	10.1729	1.41297	hypothetical protein KGM_07577 [Danaus plexippus]	Protein rhomboid OS=Drosophila melanogaster GN=rho PE=1 SV=2	Uncharacterized protein OS=Danaus plexippus GN=KGM_07577 PE=4 SV=1	COG0705|Uncharacterized membrane protein (homolog of Drosophila rhomboid)|R|General function prediction only ;	GO:0004252; serine-type endopeptidase activity; Molecular Function GO:0006508; proteolysis; Biological Process GO:0016021; integral component of membrane; Cellular Component	IPR002610; Peptidase S54, rhomboid IPR022764; Peptidase S54, rhomboid domain	NA
G10659	7.60634	43.0255	1.85695	27.3175	flavin-dependent monooxygenase FMO3 precursor [Bombyx mori] gb|ADH16750.1| flavin-dependent monooxygenase FMO3B [Bombyx mori]	Senecionine N-oxygenase OS=Tyria jacobaeae GN=sno1 PE=1 SV=1	Flavin-dependent monooxygenase FMO3B OS=Bombyx mori GN=FMO3 PE=2 SV=1	COG2072|Predicted flavoprotein involved in K+ transport|P|Inorganic ion transport and metabolism ;	GO:0004499; N,N-dimethylaniline monooxygenase activity; Molecular Function GO:0050660; flavin adenine dinucleotide binding; Molecular Function GO:0050661; NADP binding; Molecular Function GO:0055114; oxidation-reduction process; Biological Process	IPR000960; Flavin monooxygenase FMO IPR020946; Flavin monooxygenase-like	NA
G1066	43.6104	129.73	46.9328	46.5955	NA
G10660	8.22546	6.32728	10.1729	7.7452	NA
G10661	7.43368	10.3404	7.27046	8.53503	NA
G10662	37.7436	96.9328	64.6264	51.9956	PREDICTED: probable 26S proteasome non-ATPase regulatory subunit 3-like [Bombyx mori]	Probable 26S proteasome non-ATPase regulatory subunit 3 OS=Anopheles gambiae GN=Dox-A2 PE=3 SV=2	Uncharacterized protein OS=Bombyx mori GN=Bmo.6131 PE=4 SV=1	NA	GO:0000502; proteasome complex; Cellular Component GO:0005515; protein binding; Molecular Function GO:0030234; enzyme regulator activity; Molecular Function GO:0042176; regulation of protein catabolic process; Biological Process	IPR000717; Proteasome component (PCI) domain IPR011990; Tetratricopeptide-like helical IPR011991; Winged helix-turn-helix DNA-binding domain IPR013143; PCI/PINT associated module IPR013586; 26S proteasome regulatory subunit, C-terminal	K03033 PSMD3, RPN3; 26S proteasome regulatory subunit N3 K03033 Genetic Information Processing; Folding, sorting and degradation; Proteasome [PATH:ko03050] Human Diseases; Infectious diseases; Epstein-Barr virus infection [PATH:ko05169]
G10664	21.9913	17.2341	66.8883	15.761	glucosamine-6-phosphate N-acetyltransferase [Bombyx mori] gb|ABD36123.1| glucosamine-6-phosphate N-acetyltransferase [Bombyx mori]	Probable glucosamine 6-phosphate N-acetyltransferase OS=Drosophila melanogaster GN=CG1969 PE=2 SV=1	Glucosamine-6-phosphate N-acetyltransferase OS=Bombyx mori PE=2 SV=1	COG0454|Histone acetyltransferase HPA2 and related acetyltransferases|KR|Transcription ; General function prediction only ;	GO:0008080; N-acetyltransferase activity; Molecular Function	IPR000182; GNAT domain IPR016181; Acyl-CoA N-acyltransferase	K00621 E2.3.1.4, GNA1; glucosamine-phosphate N-acetyltransferase [EC:2.3.1.4] [EC:2.3.1.4] Metabolism; Carbohydrate metabolism; Amino sugar and nucleotide sugar metabolism [PATH:ko00520]
G10665	1.72568	1.19583	1.13096	3.40354	PREDICTED: uncharacterized protein LOC101745257 isoform X1 [Bombyx mori] ref|XP_004931342.1| PREDICTED: uncharacterized protein LOC101745257 isoform X2 [Bombyx mori]	NA	Uncharacterized protein OS=Bombyx mori PE=4 SV=1	NA	GO:0016772; transferase activity, transferring phosphorus-containing groups; Molecular Function	IPR004119; Protein of unknown function DUF227 IPR011009; Protein kinase-like domain IPR015897; CHK kinase-like	NA
G10666	11.6815	7.52671	5.41246	8.84921	DNA polymerase accessory subunit [Bombyx mori] gb|ABD36142.1| DNA polymerase accessory subunit [Bombyx mori]	Glutamyl-tRNA(Gln) amidotransferase subunit C, mitochondrial OS=Anopheles darlingi GN=AND_05877 PE=3 SV=1	DNA polymerase accessory subunit OS=Bombyx mori PE=2 SV=1	COG0721|Asp-tRNAAsn/Glu-tRNAGln amidotransferase C subunit|J|Translation, ribosomal structure and biogenesis ;	NA	IPR004154; Anticodon-binding	K02333
G10667	37.2569	40.4473	41.1185	17.3319	putative annexin IX-C [Manduca sexta]	Annexin B9 OS=Drosophila melanogaster GN=AnxB9 PE=2 SV=2	Annexin OS=Manduca sexta PE=2 SV=1	COG0468|RecA/RadA recombinase|L|Replication, recombination and repair ;	GO:0005509; calcium ion binding; Molecular Function GO:0005544; calcium-dependent phospholipid binding; Molecular Function	IPR018252; Annexin repeat, conserved site IPR018502; Annexin repeat	NA
G10668	2.12391	1.05515	1.61566	0.261811	NA
G10669	7.34518	5.13505	0.565481	0.157087	PREDICTED: luciferin 4-monooxygenase-like [Bombyx mori]	Luciferin 4-monooxygenase OS=Luciola mingrelica PE=1 SV=1	Uncharacterized protein OS=Bombyx mori PE=4 SV=1	COG0318|Acyl-CoA synthetases (AMP-forming)/AMP-acid ligases II|IQ|Lipid transport and metabolism ; Secondary metabolites biosynthesis, transport and catabolism ;	GO:0003824; catalytic activity; Molecular Function GO:0008152; metabolic process; Biological Process	IPR000873; AMP-dependent synthetase/ligase IPR020845; AMP-binding, conserved site IPR025110; AMP-binding enzyme C-terminal domain	NA
G1067	0.606262	0.914376	0.397328	1.94996	PREDICTED: uncharacterized protein LOC101740083 [Bombyx mori]	Protein phosphatase 1 regulatory subunit 37 OS=Danio rerio GN=ppp1r37 PE=2 SV=1	Uncharacterized protein OS=Danaus plexippus GN=KGM_14130 PE=4 SV=1	NA	NA	IPR003590; Leucine-rich repeat, ribonuclease inhibitor subtype	K17576
G10670	28.6448	42.441	13.5793	20.4329	PREDICTED: probable inactive protein kinase DDB_G0270444-like [Bombyx mori]	CUE domain-containing protein 5 OS=Schizosaccharomyces pombe (strain 972 / ATCC 24843) GN=SPBC16E9.02c PE=4 SV=1	Uncharacterized protein OS=Danaus plexippus GN=KGM_20027 PE=4 SV=1	NA	NA	NA	NA
G10671	0.0442733	1.6892	0	0.052392	PREDICTED: peptidoglycan-recognition protein SC2-like [Bombyx mori]	Peptidoglycan-recognition protein SB2 OS=Drosophila melanogaster GN=PGRP-SB2 PE=2 SV=1	Uncharacterized protein OS=Bombyx mori PE=4 SV=1	NA	GO:0008270; zinc ion binding; Molecular Function GO:0008745; N-acetylmuramoyl-L-alanine amidase activity; Molecular Function GO:0009253; peptidoglycan catabolic process; Biological Process	IPR002502; N-acetylmuramoyl-L-alanine amidase domain IPR006619; Peptidoglycan recognition protein family domain, metazoa/bacteria IPR015510; Peptidoglycan recognition protein	NA
G10672	0.885465	0.844598	0.889118	1.10023	NA
G10673	0.0885465	0.351916	0	54.9068	hypothetical protein KGM_04914 [Danaus plexippus]	NA	Uncharacterized protein OS=Bombyx mori PE=4 SV=1	NA	NA	NA	NA
G10674	3.49759	3.58954	6.30466	1.51937	PREDICTED: uncharacterized protein LOC101744149 [Bombyx mori]	NA	Uncharacterized protein OS=Bombyx mori PE=4 SV=1	NA	NA	NA	NA
G10675	4.38305	3.94146	6.54714	5.76312	hypothetical protein KGM_10380 [Danaus plexippus]	Alpha-1,2-mannosyltransferase ALG9 OS=Mus musculus GN=Alg9 PE=2 SV=1	Uncharacterized protein OS=Bombyx mori PE=4 SV=1	NA	GO:0016757; transferase activity, transferring glycosyl groups; Molecular Function	IPR005599; GPI mannosyltransferase	K03846 ALG9; alpha-1,2-mannosyltransferase [EC:2.4.1.259 2.4.1.261] [EC:2.4.1.259 2.4.1.261] Metabolism; Glycan biosynthesis and metabolism; Glycosyltransferases [BR:ko01003] Metabolism; Glycan biosynthesis and metabolism; N-Glycan biosynthesis [PATH:ko00510] Metabolism; Glycan biosynthesis and metabolism; Various types of N-glycan biosynthesis [PATH:ko00513]
G10676	2.83349	2.39303	2.90984	3.61505	hypothetical protein BRAFLDRAFT_66688 [Branchiostoma floridae] gb|EEN56192.1| hypothetical protein BRAFLDRAFT_66688 [Branchiostoma floridae]	Zinc finger protein 600 OS=Homo sapiens GN=ZNF600 PE=1 SV=2	Putative uncharacterized protein OS=Branchiostoma floridae GN=BRAFLDRAFT_66688 PE=4 SV=1	COG5048|FOG: Zn-finger|R|General function prediction only ;	GO:0003676; nucleic acid binding; Molecular Function GO:0046872; metal ion binding; Molecular Function	IPR007087; Zinc finger, C2H2 IPR013087; Zinc finger C2H2-type/integrase DNA-binding domain IPR015880; Zinc finger, C2H2-like	NA
G10677	4.16169	1.97073	2.26321	2.35764	NA
G10678	14.743	7.31985	10.3461	8.64468	NA
G10679	1.94913	1.26762	5.01425	2.56867	PREDICTED: E3 ubiquitin-protein ligase TRIM33-like [Bombyx mori]	E3 ubiquitin-protein ligase TRIM33 OS=Xenopus laevis GN=trim33 PE=1 SV=1	Uncharacterized protein OS=Danaus plexippus GN=KGM_02111 PE=4 SV=1	NA	GO:0005515; protein binding; Molecular Function GO:0005622; intracellular; Cellular Component GO:0008270; zinc ion binding; Molecular Function GO:0046872; metal ion binding; Molecular Function	IPR000315; Zinc finger, B-box IPR001841; Zinc finger, RING-type IPR003649; B-box, C-terminal IPR013083; Zinc finger, RING/FYVE/PHD-type IPR018957; Zinc finger, C3HC4 RING-type	K08883
G1068	2.34732	1.60634	1.05008	3.16408	putative oxysterol-binding protein 3 [Danaus plexippus]	Oxysterol-binding protein-related protein 6 OS=Homo sapiens GN=OSBPL6 PE=1 SV=1	Oxysterol-binding protein OS=Danaus plexippus GN=KGM_11985 PE=3 SV=1	NA	NA	IPR000648; Oxysterol-binding protein IPR001849; Pleckstrin homology domain IPR011993; Pleckstrin homology-like domain IPR018494; Oxysterol-binding protein, conserved site	NA
G10680	0	1.831	0.0808749	0.57664	hypothetical protein TcasGA2_TC004135 [Tribolium castaneum]	NA	Uncharacterized protein (Fragment) OS=Pararge aegeria PE=4 SV=1	NA	NA	IPR005312; Protein of unknown function DUF1759	NA
G10681	0.265791	0.633809	0.647	0.366953	NA
G10682	5.36012	0.21127	0	0.419375	PREDICTED: glutamate decarboxylase-like [Bombyx mori]	Glutamate decarboxylase OS=Drosophila melanogaster GN=Gad1 PE=2 SV=2	Uncharacterized protein OS=Danaus plexippus GN=KGM_08955 PE=3 SV=1	NA	GO:0003824; catalytic activity; Molecular Function GO:0016831; carboxy-lyase activity; Molecular Function GO:0019752; carboxylic acid metabolic process; Biological Process GO:0030170; pyridoxal phosphate binding; Molecular Function	IPR002129; Pyridoxal phosphate-dependent decarboxylase IPR015421; Pyridoxal phosphate-dependent transferase, major region, subdomain 1 IPR015422; Pyridoxal phosphate-dependent transferase, major region, subdomain 2 IPR015424; Pyridoxal phosphate-dependent transferase	NA
G10683	74.8201	106.691	74.7285	68.4105	eukaryotic translation initiation factor 3 subunit E [Danaus plexippus]	Eukaryotic translation initiation factor 3 subunit E OS=Bombyx mori GN=eIF3-S6 PE=2 SV=1	Eukaryotic translation initiation factor 3 subunit E OS=Pararge aegeria PE=3 SV=1	NA	GO:0003743; translation initiation factor activity; Molecular Function GO:0005515; protein binding; Molecular Function GO:0005737; cytoplasm; Cellular Component GO:0005852; eukaryotic translation initiation factor 3 complex; Cellular Component	IPR000717; Proteasome component (PCI) domain IPR011991; Winged helix-turn-helix DNA-binding domain IPR016650; Eukaryotic translation initiation factor 3 subunit E IPR019010; Eukaryotic translation initiation factor 3 subunit E, N-terminal	K03250 EIF3E, INT6; translation initiation factor 3 subunit E K03250 Genetic Information Processing; Translation; RNA transport [PATH:ko03013] Human Diseases; Infectious diseases; Hepatitis C [PATH:ko05160]
G10684	885.438	474.371	231.221	787.69	cytochrome b (mitochondrion) [Agrotis segetum] gb|AGO44138.1| cytochrome b (mitochondrion) [Agrotis segetum]	Cytochrome b OS=Samia ricini GN=MT-CYB PE=3 SV=1	Cytochrome b OS=Agrotis segetum GN=CYTB PE=3 SV=1	COG1290|Cytochrome b subunit of the bc complex|C|Energy production and conversion ;	GO:0009055; electron carrier activity; Molecular Function GO:0016020; membrane; Cellular Component GO:0016491; oxidoreductase activity; Molecular Function GO:0022904; respiratory electron transport chain; Biological Process	IPR005797; Cytochrome b/b6, N-terminal IPR005798; Cytochrome b/b6, C-terminal IPR016174; Di-haem cytochrome, transmembrane IPR016175; Cytochrome b/b6 IPR027387; Cytochrome b/b6-like domain	K00412 CYTB, petB; ubiquinol-cytochrome c reductase cytochrome b subunit K00412 Metabolism; Energy metabolism; Oxidative phosphorylation [PATH:ko00190] Environmental Information Processing; Signal transduction; Two-component system [PATH:ko02020] Organismal Systems; Circulatory system; Cardiac muscle contraction [PATH:ko04260] Human Diseases; Neurodegenerative diseases; Alzheimer's disease [PATH:…
G10685	32.4708	10.7748	25.7182	0.57664	yellow-h3 [Heliconius numata]	Protein yellow OS=Drosophila subobscura GN=y PE=3 SV=1	Yellow-h3 OS=Heliconius numata PE=2 SV=1	COG3386|Gluconolactonase|G|Carbohydrate transport and metabolism ;	NA	IPR003534; Major royal jelly-related IPR011042; Six-bladed beta-propeller, TolB-like IPR017996; Major royal jelly	NA
G10686	4.91713	4.01412	2.66887	9.01655	PREDICTED: zinc finger protein 287-like [Bombyx mori]	Zinc finger protein 248 OS=Pongo abelii GN=ZNF248 PE=2 SV=1	Uncharacterized protein OS=Bombyx mori GN=Bmo.10206 PE=4 SV=1	COG5048|FOG: Zn-finger|R|General function prediction only ;	GO:0003676; nucleic acid binding; Molecular Function GO:0046872; metal ion binding; Molecular Function	IPR007087; Zinc finger, C2H2 IPR013087; Zinc finger C2H2-type/integrase DNA-binding domain IPR015880; Zinc finger, C2H2-like	NA
G10687	12.0049	23.8031	7.76399	11.8473	PREDICTED: probable cytosolic Fe-S cluster assembly factor GL21135-like [Bombyx mori]	Probable cytosolic Fe-S cluster assembly factor GJ13047 OS=Drosophila virilis GN=GJ13047 PE=3 SV=1	Uncharacterized protein OS=Bombyx mori PE=4 SV=1	COG4624|Iron only hydrogenase large subunit, C-terminal domain|R|General function prediction only ;	NA	IPR003149; Iron hydrogenase, small subunit-like IPR004108; Iron hydrogenase, large subunit, C-terminal IPR009016; Iron hydrogenase	NA
G10688	11.4733	17.2537	24.586	10.2747	PREDICTED: putative tRNA pseudouridine synthase Pus10-like [Bombyx mori]	Putative tRNA pseudouridine synthase Pus10 OS=Xenopus laevis GN=pus10 PE=2 SV=1	Uncharacterized protein OS=Bombyx mori PE=4 SV=1	COG1258|Predicted pseudouridylate synthase|J|Translation, ribosomal structure and biogenesis ;	GO:0001522; pseudouridine synthesis; Biological Process GO:0003723; RNA binding; Molecular Function GO:0009451; RNA modification; Biological Process GO:0009982; pseudouridine synthase activity; Molecular Function	IPR020103; Pseudouridine synthase, catalytic domain	K07583
G10689	5.44871	4.36624	5.01425	5.87124	NA
G1069	4.85787	12.797	6.76539	7.29641	PREDICTED: KAT8 regulatory NSL complex subunit 2-like isoform X1 [Bombyx mori] ref|XP_004933301.1| PREDICTED: KAT8 regulatory NSL complex subunit 2-like isoform X2 [Bombyx mori]	Cyclin-T OS=Drosophila melanogaster GN=CycT PE=1 SV=2	Uncharacterized protein OS=Danaus plexippus GN=KGM_19888 PE=3 SV=1	COG5333|Cdk activating kinase (CAK)/RNA polymerase II transcription initiation/nucleotide excision repair factor TFIIH/TFIIK, cyclin H subunit|DKL|Cell cycle control, cell division, chromosome partitioning ; Transcription ; Replication, recombination and repair ;	GO:0000123; histone acetyltransferase complex; Cellular Component	IPR025927; Potential DNA-binding domain IPR026316; KAT8 regulatory NSL complex subunit 2	NA
G10691	7.61934	7.53529	8.16837	6.76241	NA
G10692	1.99457	10.2877	0.080921	0.62942	PREDICTED: alpha-tocopherol transfer protein-like [Bombyx mori]	Alpha-tocopherol transfer protein-like OS=Mus musculus GN=Ttpal PE=2 SV=3	Uncharacterized protein OS=Bombyx mori PE=4 SV=1	NA	GO:0005215; transporter activity; Molecular Function GO:0005622; intracellular; Cellular Component GO:0006810; transport; Biological Process	IPR001071; Cellular retinaldehyde binding/alpha-tocopherol transport IPR001251; CRAL-TRIO domain IPR011074; CRAL/TRIO, N-terminal domain	NA
G10694	0.177295	20.3639	0.161842	0.104903	PREDICTED: pancreatic lipase-related protein 2-like isoform X1 [Bombyx mori]	Pancreatic lipase-related protein 2 OS=Bos taurus GN=PNLIPRP2 PE=2 SV=1	Uncharacterized protein (Fragment) OS=Dendroctonus ponderosae GN=D910_11182 PE=3 SV=1	NA	GO:0003824; catalytic activity; Molecular Function GO:0006629; lipid metabolic process; Biological Process	IPR000734; Lipase IPR013818; Lipase, N-terminal	NA
G10695	2.57078	1.12741	1.86118	2.93729	PREDICTED: required for meiotic nuclear division protein 1 homolog [Bombyx mori]	Required for meiotic nuclear division protein 1 homolog OS=Mus musculus GN=Rmnd1 PE=2 SV=1	Uncharacterized protein OS=Bombyx mori PE=4 SV=1	COG1723|Uncharacterized conserved protein|S|Function unknown ;	NA	IPR003734; Protein of unknown function DUF155	NA
G10696	23.27	174.679	8.98223	253.761	putative secreted peptide 30 [Danaus plexippus]	NA	Putative secreted peptide 30 OS=Danaus plexippus GN=KGM_05172 PE=4 SV=1	NA	NA	NA	NA
G10697	1.50701	14.5155	11.0862	3.82897	PREDICTED: serine protease gd-like [Bombyx mori]	Serine protease gd OS=Drosophila melanogaster GN=gd PE=1 SV=1	Uncharacterized protein OS=Danaus plexippus GN=KGM_15552 PE=4 SV=1	COG5640|Secreted trypsin-like serine protease|O|Posttranslational modification, protein turnover, chaperones ;	GO:0003824; catalytic activity; Molecular Function GO:0004252; serine-type endopeptidase activity; Molecular Function GO:0006508; proteolysis; Biological Process	IPR001254; Peptidase S1 IPR001314; Peptidase S1A, chymotrypsin-type IPR009003; Trypsin-like cysteine/serine peptidase domain IPR018114; Peptidase S1, trypsin family, active site	NA
G10698	58.8619	22.6187	8.57763	9.75601	pyruvate dehydrogenase [Bombyx mori] gb|ABQ42597.1| L(B002) [Bombyx mori]	Probable pyruvate dehydrogenase E1 component subunit alpha, mitochondrial OS=Caenorhabditis elegans GN=T05H10.6 PE=3 SV=1	Pyruvate dehydrogenase OS=Pararge aegeria PE=4 SV=1	COG1071|Pyruvate/2-oxoglutarate dehydrogenase complex, dehydrogenase (E1) component, eukaryotic type, alpha subunit|C|Energy production and conversion ;	GO:0004739; pyruvate dehydrogenase (acetyl-transferring) activity; Molecular Function GO:0006096; glycolysis; Biological Process GO:0008152; metabolic process; Biological Process GO:0016624; oxidoreductase activity, acting on the aldehyde or oxo group of donors, disulfide as acceptor; Molecular Function GO:0043231; intracellular membrane-bounded organelle; Cellular Component GO:0055114; oxidation…	IPR001017; Dehydrogenase, E1 component IPR017597; Pyruvate dehydrogenase (acetyl-transferring) E1 component, alpha subunit, subgroup y	K00161 PDHA, pdhA; pyruvate dehydrogenase E1 component subunit alpha [EC:1.2.4.1] [EC:1.2.4.1] Metabolism; Overview; Carbon metabolism [PATH:ko01200] Metabolism; Carbohydrate metabolism; Glycolysis / Gluconeogenesis [PATH:ko00010] Metabolism; Carbohydrate metabolism; Citrate cycle (TCA cycle) [PATH:ko00020] Metabolism; Carbohydrate metabolism; Pyruvate metabolism [PATH:ko00620] Environmental Info…
G107	0.782541	1.25802	3.8847	4.00591	putative ubiquitin specific protease 34 [Danaus plexippus]	Ubiquitin carboxyl-terminal hydrolase 34 OS=Homo sapiens GN=USP34 PE=1 SV=2	Ubiquitin carboxyl-terminal hydrolase OS=Danaus plexippus GN=KGM_09827 PE=3 SV=1	COG5077|Ubiquitin carboxyl-terminal hydrolase|O|Posttranslational modification, protein turnover, chaperones ;	GO:0004221; ubiquitin thiolesterase activity; Molecular Function GO:0005488; binding; Molecular Function GO:0006511; ubiquitin-dependent protein catabolic process; Biological Process	IPR001394; Ubiquitin carboxyl-terminal hydrolases family 2 IPR016024; Armadillo-type fold IPR018200; Peptidase C19, ubiquitin carboxyl-terminal hydrolase 2, conserved site	K11853
G1070	3.64413	1.63399	8.92756	6.21056	PREDICTED: LOW QUALITY PROTEIN: DE-cadherin [Bombyx mori]	DE-cadherin OS=Drosophila melanogaster GN=shg PE=1 SV=2	Uncharacterized protein OS=Apis mellifera GN=LOC410585 PE=3 SV=1	NA	GO:0005509; calcium ion binding; Molecular Function GO:0005886; plasma membrane; Cellular Component GO:0007155; cell adhesion; Biological Process GO:0007156; homophilic cell adhesion; Biological Process GO:0016020; membrane; Cellular Component	IPR000233; Cadherin, cytoplasmic domain IPR001791; Laminin G domain IPR002126; Cadherin IPR008985; Concanavalin A-like lectin/glucanases superfamily IPR013032; EGF-like, conserved site IPR013320; Concanavalin A-like lectin/glucanase, subgroup IPR015919; Cadherin-like IPR020894; Cadherin conserved site IPR027397; Catenin binding domain	NA
G10700	32.8882	104.92	7.12105	8.96924	NA
G10701	12.7652	13.9517	17.398	5.19272	PREDICTED: zinc finger protein ZPR1-like [Bombyx mori]	Zinc finger protein ZPR1 OS=Homo sapiens GN=ZNF259 PE=1 SV=1	Zinc finger protein ZPR1 OS=Pararge aegeria PE=4 SV=1	COG1779|C4-type Zn-finger protein|R|General function prediction only ;	GO:0008270; zinc ion binding; Molecular Function	IPR004457; Zinc finger, ZPR1-type	K06874
G10702	3.98913	1.62066	2.83224	3.46181	NA
G10703	2.03889	1.83205	1.69934	2.62258	PREDICTED: DNA topoisomerase 3-alpha-like [Bombyx mori]	DNA topoisomerase 3-alpha OS=Homo sapiens GN=TOP3A PE=1 SV=1	DNA topoisomerase (Fragment) OS=Dendroctonus ponderosae GN=YQE_05695 PE=3 SV=1	COG0550|Topoisomerase IA|L|Replication, recombination and repair ;	GO:0003677; DNA binding; Molecular Function GO:0003916; DNA topoisomerase activity; Molecular Function GO:0003917; DNA topoisomerase type I activity; Molecular Function GO:0005694; chromosome; Cellular Component GO:0006265; DNA topological change; Biological Process	IPR000380; DNA topoisomerase, type IA IPR003601; DNA topoisomerase, type IA, domain 2 IPR003602; DNA topoisomerase, type IA, DNA-binding IPR006171; Toprim domain IPR013497; DNA topoisomerase, type IA, central IPR013824; DNA topoisomerase, type IA, central region, subdomain 1 IPR013826; DNA topoisomerase, type IA, central region, subdomain 3 IPR023405; DNA topoisomerase, type IA, core domain IPR02…	K03165 TOP3; DNA topoisomerase III [EC:5.99.1.2] [EC:5.99.1.2] Genetic Information Processing; Replication and repair; Homologous recombination [PATH:ko03440] Genetic Information Processing; Replication and repair; Fanconi anemia pathway [PATH:ko03460]
G10704	1.10809	2.74807	1.05197	7.50059	NA
G10705	1.90701	0.282014	0	0.577297	PREDICTED: uncharacterized protein LOC101742276 [Bombyx mori]	NA	Uncharacterized protein OS=Danaus plexippus GN=KGM_11681 PE=4 SV=1	NA	GO:0005515; protein binding; Molecular Function	IPR007110; Immunoglobulin-like domain IPR013783; Immunoglobulin-like fold	NA
G10706	1.59656	1.19856	1.94321	0.944669	NA
G10708	3.94706	16.3568	195.131	64.7098	takeout/JHBP like protein [Papilio polytes]	Circadian clock-controlled protein OS=Drosophila melanogaster GN=anon-3B1.2 PE=2 SV=2	Takeout/JHBP like protein OS=Papilio polytes PE=2 SV=1	NA	NA	IPR010562; Haemolymph juvenile hormone binding	NA
G10709	58.8955	42.6546	76.352	54.3709	translation initiation factor 2 gamma subunit [Scoliopteryx libatrix]	Eukaryotic translation initiation factor 2 subunit 3 OS=Drosophila melanogaster GN=eIF-2gamma PE=2 SV=1	Translation initiation factor 2 gamma subunit OS=Scoliopteryx libatrix GN=eIF2g PE=2 SV=1	COG5257|Translation initiation factor 2, gamma subunit (eIF-2gamma; GTPase)|J|Translation, ribosomal structure and biogenesis ;	GO:0003924; GTPase activity; Molecular Function GO:0005525; GTP binding; Molecular Function	IPR000795; Elongation factor, GTP-binding domain IPR004161; Translation elongation factor EFTu/EF1A, domain 2 IPR009000; Translation protein, beta-barrel domain IPR009001; Translation elongation factor EF1A/initiation factor IF2gamma, C-terminal IPR015256; Translation initiation factor 2, gamma subunit, C-terminal IPR027417; P-loop containing nucleoside triphosphate hydrolase	K03242 EIF2S3; translation initiation factor 2 subunit 3 K03242 Genetic Information Processing; Translation; RNA transport [PATH:ko03013]
G1071	7.92993	7.70264	7.67964	9.31036	PREDICTED: putative uncharacterized protein DDB_G0282133-like [Bombyx mori]	Zinc finger protein 106 OS=Mus musculus GN=Znf106 PE=1 SV=3	Uncharacterized protein OS=Bombyx mori GN=Bmo.4823 PE=4 SV=1	NA	GO:0005515; protein binding; Molecular Function	IPR001680; WD40 repeat IPR015943; WD40/YVTN repeat-like-containing domain IPR017986; WD40-repeat-containing domain	NA
G10710	4.03576	3.66618	7.28704	7.81976	PREDICTED: cell cycle checkpoint protein RAD17-like isoform X1 [Bombyx mori]	Cell cycle checkpoint protein RAD17 OS=Pongo abelii GN=RAD17 PE=2 SV=1	Uncharacterized protein OS=Danaus plexippus GN=KGM_07855 PE=4 SV=1	COG0470|ATPase involved in DNA replication|L|Replication, recombination and repair ;	GO:0005634; nucleus; Cellular Component GO:0006281; DNA repair; Biological Process GO:0007049; cell cycle; Biological Process	IPR004582; Checkpoint protein Rad17/Rad24 IPR027417; P-loop containing nucleoside triphosphate hydrolase	K06662 HRAD17, RAD24; cell cycle checkpoint protein K06662 Cellular Processes; Cell growth and death; Cell cycle - yeast [PATH:ko04111] Cellular Processes; Cell growth and death; Meiosis - yeast [PATH:ko04113]
G10711	0.798282	2.18561	5.58673	1.46948	NA
G10712	1.46352	1.9036	0.485803	1.10211	carboxyl/choline esterase CCE017a [Helicoverpa armigera]	Esterase FE4 OS=Myzus persicae PE=1 SV=1	Carboxyl/choline esterase CCE017a OS=Helicoverpa armigera PE=2 SV=1	COG2272|Carboxylesterase type B|I|Lipid transport and metabolism ;	NA	IPR002018; Carboxylesterase, type B IPR019826; Carboxylesterase type B, active site	NA
G10713	0.133047	6.55683	0.0809672	2.88649	sodium-dependent phosphate transporter [Danaus plexippus]	Putative inorganic phosphate cotransporter OS=Drosophila melanogaster GN=Picot PE=1 SV=1	Sodium-dependent phosphate transporter OS=Danaus plexippus GN=KGM_03803 PE=4 SV=1	COG0477|Permeases of the major facilitator superfamily|GEPR|Carbohydrate transport and metabolism ; Amino acid transport and metabolism ; Inorganic ion transport and metabolism ; General function prediction only ;	GO:0016021; integral component of membrane; Cellular Component GO:0055085; transmembrane transport; Biological Process	IPR011701; Major facilitator superfamily IPR016196; Major facilitator superfamily domain, general substrate transporter IPR020846; Major facilitator superfamily domain	NA
G10714	1.41998	2.82175	5.10384	7.03654	hypothetical protein KGM_04588 [Danaus plexippus]	Phosphofurin acidic cluster sorting protein 1 OS=Rattus norvegicus GN=Pacs1 PE=2 SV=1	Uncharacterized protein OS=Danaus plexippus GN=KGM_04588 PE=4 SV=1	NA	NA	IPR019381; Phosphofurin acidic cluster sorting protein 1	NA
G10715	0.133123	1.69305	3.6456	0.157535	NA
G10716	2.39621	0.917069	0.405067	0.787673	NA
G10717	4.57055	3.52719	4.77979	5.56622	putative zinc finger protein 347 [Danaus plexippus]	Zinc finger protein 98 OS=Homo sapiens GN=ZNF98 PE=2 SV=4	Putative zinc finger protein 347 OS=Danaus plexippus GN=KGM_10613 PE=4 SV=1	COG5048|FOG: Zn-finger|R|General function prediction only ;	GO:0003676; nucleic acid binding; Molecular Function GO:0046872; metal ion binding; Molecular Function	IPR007087; Zinc finger, C2H2 IPR013087; Zinc finger C2H2-type/integrase DNA-binding domain IPR015880; Zinc finger, C2H2-like	NA
G10718	3.68307	2.46903	3.40256	5.30366	NA
G10719	79.6518	103.417	70.5626	60.5983	ribosomal biogenesis protein RLP24 [Manduca sexta]	Probable ribosome biogenesis protein RLP24 OS=Drosophila melanogaster GN=RpL24-like PE=1 SV=1	Ribosomal biogenesis protein RLP24 OS=Manduca sexta PE=2 SV=1	COG2075|Ribosomal protein L24E|J|Translation, ribosomal structure and biogenesis ;	GO:0042254; ribosome biogenesis; Biological Process	IPR000988; Ribosomal protein L24e-related IPR011017; TRASH domain IPR023441; Ribosomal protein L24e domain IPR023442; Ribosomal protein L24e, conserved site IPR024546; Ribosome biogenesis protein RLP24	K02896 RP-L24e, RPL24; large subunit ribosomal protein L24e K02896 Genetic Information Processing; Translation; Ribosome [PATH:ko03010]
G1072	2.27597	3.1969	2.13452	3.13606	xanthine dehydrogenase [Bombyx mori]	Xanthine dehydrogenase OS=Calliphora vicina GN=XDH PE=2 SV=1	Xanthine dehydrogenase OS=Bombyx mori GN=BmXDH2 PE=2 SV=1	COG4631|Xanthine dehydrogenase, molybdopterin-binding subunit B|F|Nucleotide transport and metabolism ;	GO:0003824; catalytic activity; Molecular Function GO:0004854; xanthine dehydrogenase activity; Molecular Function GO:0004855; xanthine oxidase activity; Molecular Function GO:0005506; iron ion binding; Molecular Function GO:0008762; UDP-N-acetylmuramate dehydrogenase activity; Molecular Function GO:0009055; electron carrier activity; Molecular Function GO:0016491; oxidoreductase activity; Molecu…	IPR000674; Aldehyde oxidase/xanthine dehydrogenase, a/b hammerhead IPR001041; 2Fe-2S ferredoxin-type domain IPR002346; Molybdopterin dehydrogenase, FAD-binding IPR002888; [2Fe-2S]-binding IPR005107; CO dehydrogenase flavoprotein, C-terminal IPR006058; 2Fe-2S ferredoxin, iron-sulphur binding site IPR008274; Aldehyde oxidase/xanthine dehydrogenase, molybdopterin binding IPR012675; Beta-grasp domain…	K00087 ygeS, xdhA; xanthine dehydrogenase molybdenum-binding subunit [EC:1.17.1.4] [EC:1.17.1.4] Metabolism; Nucleotide metabolism; Purine metabolism [PATH:ko00230]
G10720	3.41682	307.5	0.0810134	208.471	NA
G10722	12.691	17.1421	19.2002	11.8151	PREDICTED: sorting nexin-6-like isoform X2 [Bombyx mori]	Sorting nexin-6 OS=Pongo abelii GN=SNX6 PE=2 SV=1	Uncharacterized protein OS=Bombyx mori GN=Bmo.3605 PE=4 SV=1	NA	GO:0005515; protein binding; Molecular Function GO:0007154; cell communication; Biological Process GO:0035091; phosphatidylinositol binding; Molecular Function	IPR001683; Phox homologous domain IPR014637; Sorting nexin, Snx5/Snx6 types IPR015404; Vps5 C-terminal IPR027267; Arfaptin homology (AH) domain/BAR domain	K17920
G10723	4.25993	12.2041	5.67093	4.0959	NA
G10724	2.04238	0.635256	0.324238	0.157624	hypothetical protein TcasGA2_TC007347 [Tribolium castaneum]	Transposable element P transposase OS=Drosophila melanogaster GN=T PE=1 SV=2	Putative uncharacterized protein GLEAN_07347 OS=Tribolium castaneum GN=GLEAN_07347 PE=4 SV=1	NA	NA	NA	NA
G10725	14.9183	11.7875	8.8355	22.6979	PREDICTED: ubiquinone biosynthesis monooxygenase COQ6-like [Apis florea]	Ubiquinone biosynthesis monooxygenase COQ6 OS=Danio rerio GN=coq6 PE=2 SV=1	Uncharacterized protein OS=Bombyx mori PE=4 SV=1	COG0654|2-polyprenyl-6-methoxyphenol hydroxylase and related FAD-dependent oxidoreductases|HC|Coenzyme transport and metabolism ; Energy production and conversion ;	GO:0004497; monooxygenase activity; Molecular Function GO:0006744; ubiquinone biosynthetic process; Biological Process GO:0008152; metabolic process; Biological Process GO:0016491; oxidoreductase activity; Molecular Function GO:0016709; oxidoreductase activity, acting on paired donors, with incorporation or reduction of molecular oxygen, NAD(P)H as one donor, and incorporation of one atom of oxyg…	IPR000689; Ubiquinone biosynthesis monooxygenase, COQ6-type IPR002938; Monooxygenase, FAD-binding IPR003042; Aromatic-ring hydroxylase-like IPR010971; Ubiquinone biosynthesis hydroxylase, UbiH/UbiF/VisC/COQ6 IPR018168; Ubiquinone biosynthesis hydroxylase, UbiH/UbiF/VisC/COQ6, conserved site	K06126 COQ6; ubiquinone biosynthesis monooxygenase Coq6 [EC:1.14.13.-] [EC:1.14.13.-] Metabolism; Metabolism of cofactors and vitamins; Ubiquinone and other terpenoid-quinone biosynthesis [PATH:ko00130]
G10726	6.34915	5.08205	1.45907	5.09653	reverse transcriptase [Danaus plexippus]	NA	Reverse transcriptase OS=Danaus plexippus GN=KGM_07133 PE=4 SV=1	NA	NA	NA	NA
G10729	3.46317	2.25869	2.59391	3.25757	NA
G1073	8.38846	6.81647	8.56824	10.2957	PREDICTED: GRIP and coiled-coil domain-containing protein 2-like [Bombyx mori]	GRIP and coiled-coil domain-containing protein 2 OS=Mus musculus GN=Gcc2 PE=1 SV=2	Uncharacterized protein OS=Danaus plexippus GN=KGM_22293 PE=4 SV=1	COG1196|Chromosome segregation ATPases|D|Cell cycle control, cell division, chromosome partitioning ;	GO:0000042; protein targeting to Golgi; Biological Process GO:0005515; protein binding; Molecular Function	IPR000237; GRIP	NA
G10730	3.90717	16.3755	5.51205	7.40835	NA
G10732	2.97647	5.72057	2.67649	5.15201	NA
G10733	3.77612	7.62743	6.08294	4.31086	NA
G10734	3.99825	2.82497	6.24515	5.15201	membrane associated progesterone receptor [Aedes aegypti] gb|EAT44473.1| AAEL004195-PA [Aedes aegypti]	Membrane-associated progesterone receptor component 2 OS=Rattus norvegicus GN=Pgrmc2 PE=2 SV=1	Membrane steroid binding protein OS=Pararge aegeria PE=4 SV=1	NA	GO:0020037; heme binding; Molecular Function	IPR001199; Cytochrome b5-like heme/steroid binding domain	K17278
G10735	7.4634	20.6929	11.4359	39.2709	lipase 3-like precursor [Bombyx mori] gb|AGN90923.1| acid lipase-2 [Bombyx mori]	Lipase 3 OS=Drosophila melanogaster GN=Lip3 PE=2 SV=1	Acid lipase-2 OS=Bombyx mori PE=2 SV=1	COG0596|Predicted hydrolases or acyltransferases (alpha/beta hydrolase superfamily) |R|General function prediction only ;	GO:0006629; lipid metabolic process; Biological Process	IPR000073; Alpha/beta hydrolase fold-1 IPR006693; Partial AB-hydrolase lipase domain	NA
G10736	0.932924	1.90686	0.567741	1.05143	PREDICTED: synaptic vesicle 2-related protein-like [Bombyx mori]	Organic cation/carnitine transporter 7 OS=Arabidopsis thaliana GN=OCT7 PE=2 SV=1	Uncharacterized protein OS=Bombyx mori PE=4 SV=1	COG0477|Permeases of the major facilitator superfamily|GEPR|Carbohydrate transport and metabolism ; Amino acid transport and metabolism ; Inorganic ion transport and metabolism ; General function prediction only ;	GO:0016021; integral component of membrane; Cellular Component GO:0055085; transmembrane transport; Biological Process	IPR011701; Major facilitator superfamily IPR016196; Major facilitator superfamily domain, general substrate transporter IPR020846; Major facilitator superfamily domain	NA
G10737	12.6167	97.0378	0.0811059	2.36572	PREDICTED: proton-coupled folate transporter-like isoform X1 [Bombyx mori]	Solute carrier family 46 member 3 OS=Gallus gallus GN=SLC46A3 PE=2 SV=1	Adenylate cyclase OS=Danaus plexippus GN=KGM_05329 PE=4 SV=1	COG0477|Permeases of the major facilitator superfamily|GEPR|Carbohydrate transport and metabolism ; Amino acid transport and metabolism ; Inorganic ion transport and metabolism ; General function prediction only ;	GO:0016021; integral component of membrane; Cellular Component GO:0055085; transmembrane transport; Biological Process	IPR011701; Major facilitator superfamily IPR016196; Major facilitator superfamily domain, general substrate transporter	NA
G10738	33.0522	195.135	17.2756	15.9292	Hdd1-like protein [Danaus plexippus]	NA	Uncharacterized protein OS=Bombyx mori PE=4 SV=1	NA	NA	NA	NA
G10739	3.06532	2.18935	2.27096	3.46972	NA
G1074	28.2426	27.6432	11.8727	14.2656	putative tens protein [Danaus plexippus]	Tensin OS=Gallus gallus GN=TNS PE=1 SV=2	Putative tens protein OS=Danaus plexippus GN=KGM_03067 PE=4 SV=1	NA	GO:0005515; protein binding; Molecular Function	IPR000008; C2 domain IPR000980; SH2 domain IPR006020; PTB/PI domain IPR011993; Pleckstrin homology-like domain IPR013625; Tensin phosphotyrosine-binding domain IPR014020; Tensin phosphatase, C2 domain	K18080
G10740	1.51045	4.02559	22.6285	1.73486	PREDICTED: uncharacterized protein LOC101735790 [Bombyx mori]	NA	Uncharacterized protein OS=Bombyx mori PE=4 SV=1	NA	NA	IPR018713; Domain of unknown function DUF2236	NA
G10741	3.42072	4.02559	4.37972	4.99429	PREDICTED: single-strand selective monofunctional uracil-DNA glycosylase-like [Bombyx mori]	Single-strand selective monofunctional uracil DNA glycosylase OS=Xenopus laevis GN=smug1 PE=1 SV=1	Uncharacterized protein OS=Bombyx mori PE=4 SV=1	COG0590|Cytosine/adenosine deaminases|FJ|Nucleotide transport and metabolism ; Translation, ribosomal structure and biogenesis ;	NA	IPR005122; Uracil-DNA glycosylase-like	K10800 SMUG1; single-strand selective monofunctional uracil DNA glycosylase [EC:3.2.2.-] [EC:3.2.2.-] Genetic Information Processing; Replication and repair; DNA replication proteins [BR:ko03032] Genetic Information Processing; Replication and repair; Chromosome and associated proteins [BR:ko03036] Genetic Information Processing; Replication and repair; Base excision repair [PATH:ko03410]
G10743	2.79877	1.62436	1.70322	3.25943	NA
G10744	2.57665	2.11873	1.05438	2.26057	NA
G10745	2.93372	2.89725	2.43457	1.99886	hypothetical protein KGM_03767 [Danaus plexippus]	Facilitated trehalose transporter Tret1 OS=Bombyx mori GN=Tret1 PE=1 SV=1	Uncharacterized protein OS=Danaus plexippus GN=KGM_03767 PE=3 SV=1	COG0477|Permeases of the major facilitator superfamily|GEPR|Carbohydrate transport and metabolism ; Amino acid transport and metabolism ; Inorganic ion transport and metabolism ; General function prediction only ;	GO:0005215; transporter activity; Molecular Function GO:0006810; transport; Biological Process GO:0016020; membrane; Cellular Component GO:0016021; integral component of membrane; Cellular Component GO:0022857; transmembrane transporter activity; Molecular Function GO:0055085; transmembrane transport; Biological Process	IPR005828; General substrate transporter IPR005829; Sugar transporter, conserved site IPR016196; Major facilitator superfamily domain, general substrate transporter IPR020846; Major facilitator superfamily domain	NA
G10747	0.488954	0.635982	1.62304	3.10349	NA
G10748	17.469	21.7647	18.9085	26.0378	PREDICTED: FAS-associated factor 2-like [Bombyx mori]	FAS-associated factor 2-B OS=Xenopus laevis GN=faf2-b PE=2 SV=1	Uncharacterized protein OS=Bombyx mori PE=4 SV=1	NA	GO:0005515; protein binding; Molecular Function	IPR001012; UBX IPR006577; UAS IPR012336; Thioredoxin-like fold	NA
G10749	1.77801	2.26127	1.05498	0.420812	PREDICTED: 4-coumarate--CoA ligase 1-like [Bombyx mori]	4-coumarate--CoA ligase 1 OS=Petroselinum crispum GN=4CL1 PE=2 SV=1	Uncharacterized protein OS=Bombyx mori PE=4 SV=1	COG0318|Acyl-CoA synthetases (AMP-forming)/AMP-acid ligases II|IQ|Lipid transport and metabolism ; Secondary metabolites biosynthesis, transport and catabolism ;	GO:0003824; catalytic activity; Molecular Function GO:0008152; metabolic process; Biological Process	IPR000873; AMP-dependent synthetase/ligase IPR020845; AMP-binding, conserved site IPR025110; AMP-binding enzyme C-terminal domain	NA
G1075	1.06068	0.297565	0.313251	2.51036	putative pol-like protein [Danaus plexippus]	RNA-directed DNA polymerase from mobile element jockey OS=Drosophila melanogaster GN=pol PE=1 SV=1	Putative pol-like protein OS=Danaus plexippus GN=KGM_11377 PE=4 SV=1	NA	GO:0003723; RNA binding; Molecular Function GO:0003964; RNA-directed DNA polymerase activity; Molecular Function GO:0006278; RNA-dependent DNA replication; Biological Process	IPR000477; Reverse transcriptase IPR005135; Endonuclease/exonuclease/phosphatase	NA
G10750	10.0013	4.8052	12.6597	8.57405	NA
G10751	3.60048	2.04928	4.05761	11.7827	PREDICTED: uncharacterized protein LOC101745243 [Bombyx mori]	Protein FAM102A OS=Homo sapiens GN=FAM102A PE=2 SV=2	Uncharacterized protein OS=Danaus plexippus GN=KGM_09359 PE=4 SV=1	NA	NA	IPR019448; EEIG1/EHBP1 N-terminal domain	NA
G10752	1.73456	1.62622	0.730788	2.05263	NA
G10753	2.17931	3.46455	4.38473	2.63158	PREDICTED: zinc finger protein 567-like [Bombyx mori]	Zinc finger protein 878 OS=Homo sapiens GN=ZNF878 PE=3 SV=2	Zinc finger protein 780B OS=Pararge aegeria PE=4 SV=1	COG5048|FOG: Zn-finger|R|General function prediction only ;	GO:0003676; nucleic acid binding; Molecular Function GO:0046872; metal ion binding; Molecular Function	IPR007087; Zinc finger, C2H2 IPR013087; Zinc finger C2H2-type/integrase DNA-binding domain IPR015880; Zinc finger, C2H2-like	NA
G10754	1.69008	0	0	4.26316	PREDICTED: uncharacterized protein LOC101738726 [Bombyx mori]	NA	Uncharacterized protein OS=Bombyx mori PE=4 SV=1	NA	NA	NA	NA
G10755	8.8062	6.64628	8.85065	9.94738	PREDICTED: peptidyl-tRNA hydrolase 2, mitochondrial-like [Bombyx mori]	Peptidyl-tRNA hydrolase 2, mitochondrial OS=Bos taurus GN=PTRH2 PE=2 SV=1	Uncharacterized protein OS=Bombyx mori GN=Bmo.4449 PE=4 SV=1	COG1990|Uncharacterized conserved protein|S|Function unknown ;	GO:0004045; aminoacyl-tRNA hydrolase activity; Molecular Function	IPR002833; Peptidyl-tRNA hydrolase, PTH2 IPR023476; Peptidyl-tRNA hydrolase II domain	K04794
G10756	3.42463	18.949	9.58144	0.0526316	30K protein 18 [Bombyx mori]	Low molecular mass 30 kDa lipoprotein 21G1 OS=Bombyx mori GN=21G1 PE=2 SV=1	30K protein 18 OS=Bombyx mori PE=2 SV=1	NA	GO:0005576; extracellular region; Cellular Component	IPR004943; Lepidopteran low molecular weight lipoprotein	NA
G10757	17.7458	5.65641	2.35476	0.789474	PREDICTED: fatty acyl-CoA reductase 1-like [Bombyx mori]	Fatty acyl-CoA reductase 1 OS=Mus musculus GN=Far1 PE=1 SV=1	Uncharacterized protein OS=Danaus plexippus GN=KGM_10094 PE=4 SV=1	COG3320|Putative dehydrogenase domain of multifunctional non-ribosomal peptide synthetases and related enzymes|Q|Secondary metabolites biosynthesis, transport and catabolism ;	GO:0080019; fatty-acyl-CoA reductase (alcohol-forming) activity; Molecular Function	IPR013120; Male sterility, NAD-binding IPR016040; NAD(P)-binding domain IPR026055; Fatty acyl-CoA reductase	NA
G10758	1.55665	7.07051	3.49154	2	PREDICTED: facilitated trehalose transporter Tret1-like [Bombyx mori]	Facilitated trehalose transporter Tret1 OS=Polypedilum vanderplanki GN=Tret1 PE=1 SV=1	Uncharacterized protein OS=Bombyx mori PE=4 SV=1	COG0477|Permeases of the major facilitator superfamily|GEPR|Carbohydrate transport and metabolism ; Amino acid transport and metabolism ; Inorganic ion transport and metabolism ; General function prediction only ;	GO:0005215; transporter activity; Molecular Function GO:0006810; transport; Biological Process GO:0016020; membrane; Cellular Component GO:0016021; integral component of membrane; Cellular Component GO:0022857; transmembrane transporter activity; Molecular Function GO:0022891; substrate-specific transmembrane transporter activity; Molecular Function GO:0055085; transmembrane transport; Biological…	IPR003663; Sugar/inositol transporter IPR005828; General substrate transporter IPR005829; Sugar transporter, conserved site IPR016196; Major facilitator superfamily domain, general substrate transporter IPR020846; Major facilitator superfamily domain	NA
G10759	1.60113	1.76763	0.405993	1.10526	NA
G1076	3.96273	3.47229	5.75357	4.68941	PREDICTED: uncharacterized protein LOC101745102, partial [Bombyx mori]	Iporin OS=Mus musculus GN=Rusc2 PE=2 SV=2	Uncharacterized protein OS=Bombyx mori PE=4 SV=1	NA	GO:0005515; protein binding; Molecular Function	IPR001452; Src homology-3 domain IPR004012; RUN	NA
G10761	114.57	32.8779	0	0.210526	PREDICTED: probable serine/threonine-protein kinase kinX-like [Bombyx mori]	Probable ubiquitin-conjugating enzyme E2 R521 OS=Acanthamoeba polyphaga mimivirus GN=MIMI_R521 PE=3 SV=1	Uncharacterized protein OS=Bombyx mori PE=4 SV=1	COG1530|Ribonucleases G and E|J|Translation, ribosomal structure and biogenesis ;	NA	NA	NA
G10762	1.06742	3.04032	0.162397	0.31579	caspase-4 [Lymantria dispar]	Caspase-1 OS=Drosophila melanogaster GN=Dcp-1 PE=1 SV=1	Caspase-4 OS=Lymantria dispar GN=Casp-4 PE=2 SV=1	NA	GO:0004197; cysteine-type endopeptidase activity; Molecular Function GO:0006508; proteolysis; Biological Process GO:0006915; apoptotic process; Biological Process GO:0008234; cysteine-type peptidase activity; Molecular Function	IPR001309; Peptidase C14, ICE, catalytic subunit p20 IPR002138; Peptidase C14, caspase non-catalytic subunit p10 IPR011600; Peptidase C14, caspase domain IPR015917; Peptidase C14A, caspase precursor p45, core IPR016129; Peptidase C14, ICE, catalytic subunit p20, active site	K04489
G10763	6.36004	12.7269	0.405993	0.157895	PREDICTED: apyrase-like [Bombyx mori]	Apyrase OS=Tabanus yao PE=1 SV=1	Uncharacterized protein OS=Bombyx mori GN=Bmo.13377 PE=3 SV=1	COG0737|5'-nucleotidase/2',3'-cyclic phosphodiesterase and related esterases|F|Nucleotide transport and metabolism ;	GO:0000166; nucleotide binding; Molecular Function GO:0009166; nucleotide catabolic process; Biological Process GO:0016787; hydrolase activity; Molecular Function GO:0016788; hydrolase activity, acting on ester bonds; Molecular Function GO:0046872; metal ion binding; Molecular Function	IPR004843; Phosphoesterase domain IPR006146; 5'-Nucleotidase, conserved site IPR006179; 5'-Nucleotidase/apyrase IPR008334; 5'-Nucleotidase, C-terminal	NA
G10764	2.31406	2.3346	1.21868	1.94848	hypothetical protein TcasGA2_TC010684 [Tribolium castaneum]	NA	Uncharacterized protein OS=Acyrthosiphon pisum PE=4 SV=1	NA	NA	IPR005312; Protein of unknown function DUF1759 IPR008737; Peptidase aspartic, putative	NA
G10765	2.13606	0.848947	1.70615	2.4751	PREDICTED: rho GTPase-activating protein 39-like [Bombyx mori]	Rho GTPase-activating protein 39 OS=Homo sapiens GN=ARHGAP39 PE=1 SV=2	Uncharacterized protein OS=Bombyx mori PE=4 SV=1	NA	GO:0005515; protein binding; Molecular Function	IPR001202; WW domain	NA
G10766	1.78005	0.778201	1.54366	3.68632	NA
G10767	2.49207	3.82026	0.812451	0.473956	PREDICTED: uncharacterized protein LOC101737983 [Bombyx mori]	NA	Uncharacterized protein OS=Bombyx mori PE=4 SV=1	NA	NA	NA	NA
G10768	22.0281	41.8814	3.33105	6.21408	luciferase [Danaus plexippus]	Luciferin 4-monooxygenase OS=Photuris pennsylvanica PE=2 SV=2	Luciferase OS=Danaus plexippus GN=KGM_09275 PE=4 SV=1	COG0318|Acyl-CoA synthetases (AMP-forming)/AMP-acid ligases II|IQ|Lipid transport and metabolism ; Secondary metabolites biosynthesis, transport and catabolism ;	GO:0003824; catalytic activity; Molecular Function GO:0008152; metabolic process; Biological Process	IPR000873; AMP-dependent synthetase/ligase IPR025110; AMP-binding enzyme C-terminal domain	NA
G10769	3.47109	4.8107	4.54972	2.15913	NA
G1077	1.49833	0.694737	0.769351	2.71504	PREDICTED: protein retinal degeneration B-like [Bombyx mori]	Protein retinal degeneration B OS=Drosophila melanogaster GN=rdgB PE=1 SV=2	Uncharacterized protein OS=Bombyx mori PE=4 SV=1	COG5083|Uncharacterized protein involved in plasmid maintenance|R|General function prediction only ;	GO:0005622; intracellular; Cellular Component GO:0006810; transport; Biological Process GO:0046872; metal ion binding; Molecular Function	IPR001666; Phosphatidylinositol transfer protein IPR004177; DDHD IPR013209; LNS2, Lipin/Ned1/Smp2 IPR023214; HAD-like domain IPR023393; START-like domain	NA
G10770	3.7381	5.02293	0.406225	0.526617	UDP-glucosyltransferase precursor [Bombyx mori] dbj|BAJ08153.1| UDP-glucosyltransferase [Bombyx mori]	Ecdysteroid UDP-glucosyltransferase OS=Spodoptera littoralis nuclear polyhedrosis virus GN=EGT PE=3 SV=1	UDP-glucosyltransferase OS=Bombyx mori GN=Bm-UGT10286 PE=2 SV=1	COG1819|Glycosyl transferases, related to UDP-glucuronosyltransferase|GC|Carbohydrate transport and metabolism ; Energy production and conversion ;	GO:0008152; metabolic process; Biological Process GO:0016758; transferase activity, transferring hexosyl groups; Molecular Function	IPR002213; UDP-glucuronosyl/UDP-glucosyltransferase	K00699 UGT; glucuronosyltransferase [EC:2.4.1.17] [EC:2.4.1.17] Metabolism; Carbohydrate metabolism; Pentose and glucuronate interconversions [PATH:ko00040] Metabolism; Carbohydrate metabolism; Ascorbate and aldarate metabolism [PATH:ko00053] Metabolism; Carbohydrate metabolism; Starch and sucrose metabolism [PATH:ko00500] Metabolism; Lipid metabolism; Steroid hormone biosynthesis [PATH:ko00140] …
G10773	5.47365	5.16442	4.46848	2.94906	NA
G10774	8.6827	19.6077	6.99108	4.10997	NA
G10775	9.97398	140.44	0.48775	5.37457	serine protease 24 [Mamestra configurata]	Collagenase OS=Hypoderma lineatum PE=1 SV=3	Serine protease 24 OS=Mamestra configurata GN=SP24 PE=2 SV=2	COG5640|Secreted trypsin-like serine protease|O|Posttranslational modification, protein turnover, chaperones ;	GO:0003824; catalytic activity; Molecular Function GO:0004252; serine-type endopeptidase activity; Molecular Function GO:0006508; proteolysis; Biological Process	IPR001254; Peptidase S1 IPR001314; Peptidase S1A, chymotrypsin-type IPR009003; Trypsin-like cysteine/serine peptidase domain IPR018114; Peptidase S1, trypsin family, active site	NA
G10776	1.64749	3.5393	1.86971	4.05727	NA
G10777	2.89423	4.0348	13.0879	4.63688	PREDICTED: XK-related protein 6-like [Bombyx mori]	XK-related protein 6 OS=Homo sapiens GN=XKR6 PE=2 SV=1	Uncharacterized protein OS=Bombyx mori PE=4 SV=1	NA	NA	IPR018629; Transport protein XK	NA
G10778	5.07895	12.7488	8.05248	2.68882	NA
G10779	2.31671	2.4081	0.488029	2.00344	NA
G1078	4.77879	1.36548	0.427674	6.67156	PREDICTED: uncharacterized protein LOC101744858 [Bombyx mori]	Mitogen-activated protein kinase kinase kinase 13 OS=Mus musculus GN=Map3k13 PE=2 SV=1	Uncharacterized protein OS=Bombyx mori PE=4 SV=1	NA	GO:0004672; protein kinase activity; Molecular Function GO:0005524; ATP binding; Molecular Function GO:0006468; protein phosphorylation; Biological Process GO:0016772; transferase activity, transferring phosphorus-containing groups; Molecular Function	IPR000719; Protein kinase domain IPR001245; Serine-threonine/tyrosine-protein kinase catalytic domain IPR002290; Serine/threonine- / dual specificity protein kinase, catalytic domain IPR011009; Protein kinase-like domain	K17540
G10780	9.75693	3.39968	8.05248	10.5971	PREDICTED: aladin-like [Bombyx mori]	Aladin OS=Homo sapiens GN=AAAS PE=1 SV=1	Putative Aladin OS=Danaus plexippus GN=KGM_04530 PE=4 SV=1	COG2319|FOG: WD40 repeat|R|General function prediction only ;	GO:0005515; protein binding; Molecular Function	IPR001680; WD40 repeat IPR015943; WD40/YVTN repeat-like-containing domain IPR017986; WD40-repeat-containing domain	K14320 AAAS; aladin K14320 Genetic Information Processing; Translation; RNA transport [PATH:ko03013]
G10781	0.40097	2.76224	0.162676	0.579943	NA
G10782	1.51477	3.54133	0	1.4235	hypothetical protein EAG_11378 [Camponotus floridanus]	Nucleic-acid-binding protein from mobile element jockey OS=Drosophila melanogaster GN=gag PE=4 SV=1	Reverse transcriptase OS=Pararge aegeria PE=4 SV=1	NA	NA	NA	NA
G10783	14.5686	15.2985	11.062	7.96103	PREDICTED: NAD(P)H-hydrate epimerase-like isoform X4 [Bombyx mori]	NAD(P)H-hydrate epimerase OS=Drosophila grimshawi GN=GH12525 PE=3 SV=1	Uncharacterized protein OS=Bombyx mori GN=Bmo.2881 PE=3 SV=1	COG0062|Uncharacterized conserved protein|S|Function unknown ;	NA	IPR004443; YjeF N-terminal domain	K17759
G10784	9.44506	18.6274	0	1.15989	antennal esterase CXE10 [Spodoptera exigua]	Esterase FE4 OS=Myzus persicae PE=1 SV=1	Antennal esterase CXE10 OS=Spodoptera exigua PE=2 SV=1	COG2272|Carboxylesterase type B|I|Lipid transport and metabolism ;	NA	IPR002018; Carboxylesterase, type B IPR019819; Carboxylesterase type B, conserved site IPR019826; Carboxylesterase type B, active site	NA
G10785	6.23731	3.75381	10.1673	3.79599	endonuclease-reverse transcriptase [Bombyx mori]	NA	Endonuclease-reverse transcriptase OS=Bombyx mori PE=4 SV=1	NA	NA	NA	NA
G10786	2.76224	2.26645	2.7655	2.05616	NA
G10787	4.0097	7.15349	7.8898	10.2281	PREDICTED: WD repeat domain phosphoinositide-interacting protein 2-like isoform X1 [Apis dorsata]	WD repeat domain phosphoinositide-interacting protein 2 OS=Rattus norvegicus GN=Wipi2 PE=2 SV=1	WD repeat domain phosphoinositide-interacting protein 2 OS=Apis cerana GN=ACCB00395.1 PE=2 SV=1	NA	NA	NA	NA
G10788	37.3793	68.206	43.8413	34.6911	NA
G10789	0.267466	1.62994	0.406924	4.32569	putative calmodulin-A [Danaus plexippus]	Calmodulin OS=Strongylocentrotus intermedius PE=2 SV=3	Putative calmodulin-A OS=Danaus plexippus GN=KGM_14648 PE=4 SV=1	COG5126|Ca2+-binding protein (EF-Hand superfamily)|TZDR|Signal transduction mechanisms ; Cytoskeleton ; Cell cycle control, cell division, chromosome partitioning ; General function prediction only ;	GO:0005509; calcium ion binding; Molecular Function	IPR002048; EF-hand domain IPR011992; EF-hand domain pair IPR018247; EF-Hand 1, calcium-binding site	NA
G10790	3.29875	5.03157	0.732463	4.85321	cytochrome CYP367B6 [Spodoptera littoralis]	Cytochrome P450 4C1 OS=Blaberus discoidalis GN=CYP4C1 PE=2 SV=1	Cytochrome CYP367B6 OS=Spodoptera littoralis PE=2 SV=1	COG2124|Cytochrome P450|Q|Secondary metabolites biosynthesis, transport and catabolism ;	GO:0005506; iron ion binding; Molecular Function GO:0016705; oxidoreductase activity, acting on paired donors, with incorporation or reduction of molecular oxygen; Molecular Function GO:0020037; heme binding; Molecular Function GO:0055114; oxidation-reduction process; Biological Process	IPR001128; Cytochrome P450 IPR002401; Cytochrome P450, E-class, group I	NA
G10791	0.668666	0.921273	1.38354	0.0527523	putative dynein, axonemal, heavy polypeptide 1 [Danaus plexippus]	Dynein heavy chain 1, axonemal OS=Homo sapiens GN=DNAH1 PE=2 SV=4	Putative dynein, axonemal, heavy polypeptide 1 OS=Danaus plexippus GN=KGM_18235 PE=4 SV=1	NA	GO:0003777; microtubule motor activity; Molecular Function GO:0007018; microtubule-based movement; Biological Process GO:0030286; dynein complex; Cellular Component	IPR004273; Dynein heavy chain domain IPR026983; Dynein heavy chain	NA
G10792	1.51564	1.20474	0	0.263761	NA
G10793	2165.18	3150.86	3303.84	2173.27	elongation factor 1 alpha [Bombyx mori]	Elongation factor 1-alpha OS=Bombyx mori PE=2 SV=1	Elongation factor 1-alpha OS=Bombyx mori GN=EF1a PE=2 SV=1	COG5256|Translation elongation factor EF-1alpha (GTPase)|J|Translation, ribosomal structure and biogenesis ;	GO:0003746; translation elongation factor activity; Molecular Function GO:0003924; GTPase activity; Molecular Function GO:0005525; GTP binding; Molecular Function GO:0005737; cytoplasm; Cellular Component GO:0006414; translational elongation; Biological Process	IPR000795; Elongation factor, GTP-binding domain IPR004160; Translation elongation factor EFTu/EF1A, C-terminal IPR004161; Translation elongation factor EFTu/EF1A, domain 2 IPR004539; Translation elongation factor EF1A, eukaryotic/archaeal IPR009000; Translation protein, beta-barrel domain IPR009001; Translation elongation factor EF1A/initiation factor IF2gamma, C-terminal IPR027417; P-loop conta…	K03231 EEF1A; elongation factor 1-alpha K03231 Genetic Information Processing; Translation; RNA transport [PATH:ko03013] Human Diseases; Infectious diseases; Legionellosis [PATH:ko05134]
G10794	28.8137	135.93	87.3759	25.969	insect cytokine precursor uENF2 [Neogurelca himachala sangaica]	Growth-blocking peptide, long form OS=Mythimna separata PE=1 SV=2	Insect cytokine uENF2 OS=Neogurelca himachala sangaica GN=uENF2 PE=4 SV=1	NA	NA	NA	NA
G10795	1.78413	2.33996	2.60581	2.1113	NA
G10796	6.28906	5.38899	12.7033	5.06712	PREDICTED: serine/threonine-protein kinase grp-like [Bombyx mori]	Serine/threonine-protein kinase grp OS=Drosophila melanogaster GN=grp PE=1 SV=2	Uncharacterized protein OS=Danaus plexippus GN=KGM_16073 PE=4 SV=1	COG0515|Serine/threonine protein kinase|RTKL|General function prediction only ; Signal transduction mechanisms ; Transcription ; Replication, recombination and repair ;	GO:0004672; protein kinase activity; Molecular Function GO:0004674; protein serine/threonine kinase activity; Molecular Function GO:0005524; ATP binding; Molecular Function GO:0006468; protein phosphorylation; Biological Process GO:0016772; transferase activity, transferring phosphorus-containing groups; Molecular Function	IPR000719; Protein kinase domain IPR002290; Serine/threonine- / dual specificity protein kinase, catalytic domain IPR008271; Serine/threonine-protein kinase, active site IPR011009; Protein kinase-like domain IPR017441; Protein kinase, ATP binding site	K02216 CHK1; serine/threonine-protein kinase Chk1 [EC:2.7.11.1] [EC:2.7.11.1] Cellular Processes; Cell growth and death; Cell cycle [PATH:ko04110] Cellular Processes; Cell growth and death; Cell cycle - yeast [PATH:ko04111] Cellular Processes; Cell growth and death; Meiosis - yeast [PATH:ko04113] Cellular Processes; Cell growth and death; p53 signaling pathway [PATH:ko04115] Human Diseases; Cance…
G10797	18.1089	28.0086	10.9932	10.926	hypothetical protein KGM_15622 [Danaus plexippus]	Bleomycin hydrolase OS=Gallus gallus GN=BLMH PE=1 SV=1	Uncharacterized protein OS=Danaus plexippus GN=KGM_15622 PE=4 SV=1	COG3579|Aminopeptidase C|E|Amino acid transport and metabolism ;	GO:0004197; cysteine-type endopeptidase activity; Molecular Function GO:0006508; proteolysis; Biological Process	IPR000169; Cysteine peptidase, cysteine active site IPR004134; Peptidase C1B, bleomycin hydrolase	K01372
G10798	6.55668	79.4877	1.22147	1.95295	35kDa protease precursor [Bombyx mori] gb|AAK06410.1|AF309500_1 35kDa protease [Bombyx mori]	Collagenase OS=Hypoderma lineatum PE=1 SV=3	35kDa protease OS=Bombyx mori PE=1 SV=1	COG5640|Secreted trypsin-like serine protease|O|Posttranslational modification, protein turnover, chaperones ;	GO:0003824; catalytic activity; Molecular Function GO:0004252; serine-type endopeptidase activity; Molecular Function GO:0006508; proteolysis; Biological Process	IPR001254; Peptidase S1 IPR001314; Peptidase S1A, chymotrypsin-type IPR009003; Trypsin-like cysteine/serine peptidase domain IPR018114; Peptidase S1, trypsin family, active site	NA
G10799	142.106	157.061	87.5388	71.6787	PREDICTED: 4-hydroxyphenylpyruvate dioxygenase-like [Bombyx mori]	4-hydroxyphenylpyruvate dioxygenase OS=Homo sapiens GN=HPD PE=1 SV=2	4-hydroxyphenylpyruvate dioxygenase OS=Papilio xuthus PE=2 SV=1	COG3185|4-hydroxyphenylpyruvate dioxygenase and related hemolysins|ER|Amino acid transport and metabolism ; General function prediction only ;	GO:0003868; 4-hydroxyphenylpyruvate dioxygenase activity; Molecular Function GO:0009072; aromatic amino acid family metabolic process; Biological Process GO:0016701; oxidoreductase activity, acting on single donors with incorporation of molecular oxygen; Molecular Function GO:0055114; oxidation-reduction process; Biological Process	IPR004360; Glyoxalase/fosfomycin resistance/dioxygenase domain IPR005956; 4-hydroxyphenylpyruvate dioxygenase	K00457 HPD, hppD; 4-hydroxyphenylpyruvate dioxygenase [EC:1.13.11.27] [EC:1.13.11.27] Metabolism; Amino acid metabolism; Tyrosine metabolism [PATH:ko00350] Metabolism; Amino acid metabolism; Phenylalanine metabolism [PATH:ko00360] Metabolism; Metabolism of cofactors and vitamins; Ubiquinone and other terpenoid-quinone biosynthesis [PATH:ko00130]
G108	33.754	45.6006	10.2519	7.11383	ryanodien receptor [Spodoptera exigua]	Ryanodine receptor 44F OS=Drosophila melanogaster GN=Rya-r44F PE=1 SV=3	Ryanodien receptor OS=Spodoptera exigua PE=2 SV=1	NA	GO:0005216; ion channel activity; Molecular Function GO:0005219; ryanodine-sensitive calcium-release channel activity; Molecular Function GO:0005509; calcium ion binding; Molecular Function GO:0006811; ion transport; Biological Process GO:0006874; cellular calcium ion homeostasis; Biological Process GO:0016020; membrane; Cellular Component GO:0016021; integral component of membrane; Cellular Comp…	IPR003032; Ryanodine receptor Ryr IPR005821; Ion transport domain IPR009460; Ryanodine Receptor TM 4-6 IPR011992; EF-hand domain pair IPR013662; RyR/IP3R Homology associated domain IPR015925; Ryanodine receptor-related	K04962 RYR2; ryanodine receptor 2 K04962 Environmental Information Processing; Signal transduction; Calcium signaling pathway [PATH:ko04020] Organismal Systems; Endocrine system; Insulin secretion [PATH:ko04911] Organismal Systems; Endocrine system; Oxytocin signaling pathway [PATH:ko04921] Organismal Systems; Circulatory system; Cardiac muscle contraction [PATH:ko04260] Organismal Systems; Circu…
G1080	2.06268	1.2421	2.53906	2.14506	PREDICTED: chondroitin sulfate synthase 1-like [Bombyx mori]	Chondroitin sulfate synthase 1 OS=Homo sapiens GN=CHSY1 PE=1 SV=3	Uncharacterized protein OS=Bombyx mori PE=4 SV=1	NA	GO:0016758; transferase activity, transferring hexosyl groups; Molecular Function GO:0032580; Golgi cisterna membrane; Cellular Component	IPR008428; Chondroitin N-acetylgalactosaminyltransferase	K13499 CHSY; chondroitin sulfate synthase [EC:2.4.1.175 2.4.1.226] [EC:2.4.1.175 2.4.1.226] Metabolism; Glycan biosynthesis and metabolism; Glycosaminoglycan biosynthesis - chondroitin sulfate / dermatan sulfate [PATH:ko00532]
G10800	0.802859	0.709078	0.244294	1.53069	NA
G10801	34.0072	49.2383	25.5027	21.8117	NA
G10802	2.85625	0.993279	3.3406	3.22158	PREDICTED: transcription factor Sp9-like [Bombyx mori]	Transcription factor Sp9 OS=Xenopus tropicalis GN=sp9 PE=2 SV=1	Sp-like zinc finger transcription factor OS=Danaus plexippus GN=KGM_00012 PE=4 SV=1	COG5048|FOG: Zn-finger|R|General function prediction only ;	GO:0003676; nucleic acid binding; Molecular Function GO:0046872; metal ion binding; Molecular Function	IPR007087; Zinc finger, C2H2 IPR013087; Zinc finger C2H2-type/integrase DNA-binding domain IPR015880; Zinc finger, C2H2-like	NA
G10803	1.96367	2.3413	1.22217	2.95752	PREDICTED: transmembrane protein 198-like [Bombyx mori]	Transmembrane protein 198 OS=Xenopus tropicalis GN=tmem198 PE=1 SV=1	Uncharacterized protein OS=Bombyx mori PE=4 SV=1	NA	NA	IPR025256; Domain of unknown function DUF4203	NA
G10804	2.94551	0.780433	0.814781	2.16532	NA
G10805	31.5972	30.1531	35.5245	31.0539	hypothetical protein KGM_01823 [Danaus plexippus]	Zinc finger CCCH domain-containing protein 15 homolog OS=Drosophila melanogaster GN=CG8635 PE=1 SV=1	Uncharacterized protein OS=Danaus plexippus GN=KGM_01823 PE=4 SV=1	COG5252|Uncharacterized conserved protein, contains CCCH-type Zn-finger protein|R|General function prediction only ;	GO:0046872; metal ion binding; Molecular Function	IPR000571; Zinc finger, CCCH-type	NA
G10806	7.49765	10.7132	2.11843	2.42939	NA	NA	Uncharacterized protein OS=Bombyx mori PE=4 SV=1	NA	NA	NA	NA
G10807	2.54385	2.12845	2.28139	4.06659	NA
G10808	5.80175	4.96639	5.13312	8.29161	adenosine kinase [Bombyx mori] gb|ABD36182.1| adenosine kinase [Bombyx mori]	Adenosine kinase OS=Physcomitrella patens subsp. patens GN=ADK PE=2 SV=1	Adenosine kinase OS=Bombyx mori GN=LOC692855 PE=2 SV=1	COG0524|Sugar kinases, ribokinase family|G|Carbohydrate transport and metabolism ;	GO:0004001; adenosine kinase activity; Molecular Function GO:0006166; purine ribonucleoside salvage; Biological Process GO:0016773; phosphotransferase activity, alcohol group as acceptor; Molecular Function	IPR001805; Adenosine kinase IPR002173; Carbohydrate/puine kinase, PfkB, conserved site IPR011611; Carbohydrate kinase PfkB	K00856 E2.7.1.20, ADK; adenosine kinase [EC:2.7.1.20] [EC:2.7.1.20] Metabolism; Nucleotide metabolism; Purine metabolism [PATH:ko00230]
G10809	2.09756	1.84466	0.977738	1.42595	NA
G1081	0	11.3776	0	0.0184919	PREDICTED: xanthine dehydrogenase-like [Bombyx mori]	Xanthine dehydrogenase 1 OS=Arabidopsis thaliana GN=XDH1 PE=1 SV=1	Uncharacterized protein OS=Bombyx mori PE=4 SV=1	COG4631|Xanthine dehydrogenase, molybdopterin-binding subunit B|F|Nucleotide transport and metabolism ;	GO:0003824; catalytic activity; Molecular Function GO:0005506; iron ion binding; Molecular Function GO:0009055; electron carrier activity; Molecular Function GO:0016491; oxidoreductase activity; Molecular Function GO:0016614; oxidoreductase activity, acting on CH-OH group of donors; Molecular Function GO:0046872; metal ion binding; Molecular Function GO:0050660; flavin adenine dinucleotide bindin…	IPR000674; Aldehyde oxidase/xanthine dehydrogenase, a/b hammerhead IPR001041; 2Fe-2S ferredoxin-type domain IPR002346; Molybdopterin dehydrogenase, FAD-binding IPR002888; [2Fe-2S]-binding IPR005107; CO dehydrogenase flavoprotein, C-terminal IPR006058; 2Fe-2S ferredoxin, iron-sulphur binding site IPR008274; Aldehyde oxidase/xanthine dehydrogenase, molybdopterin binding IPR012675; Beta-grasp domain…	NA
G10810	9.01503	29.9403	0.325913	0.105626	PREDICTED: 17-beta-hydroxysteroid dehydrogenase 14-like [Bombyx mori]	3-oxoacyl-[acyl-carrier-protein] reductase FabG OS=Thermotoga maritima (strain ATCC 43589 / MSB8 / DSM 3109 / JCM 10099) GN=fabG PE=3 SV=1	Uncharacterized protein OS=Bombyx mori PE=4 SV=1	COG1028|Dehydrogenases with different specificities (related to short-chain alcohol dehydrogenases)|IQR|Lipid transport and metabolism ; Secondary metabolites biosynthesis, transport and catabolism ; General function prediction only ;	GO:0008152; metabolic process; Biological Process GO:0016491; oxidoreductase activity; Molecular Function	IPR002198; Short-chain dehydrogenase/reductase SDR IPR002347; Glucose/ribitol dehydrogenase IPR016040; NAD(P)-binding domain	NA
G10811	0.981835	0.993279	1.05922	1.6372	NA
G10812	6.24804	27.1733	0.814781	1.10907	NA
G10813	10.1366	7.80881	8.72317	8.29637	hypothetical protein KGM_22654 [Danaus plexippus]	Uridine diphosphate glucose pyrophosphatase OS=Bos taurus GN=NUDT14 PE=2 SV=1	Uncharacterized protein OS=Danaus plexippus GN=KGM_22654 PE=4 SV=1	COG0494|NTP pyrophosphohydrolases including oxidative damage repair enzymes|LR|Replication, recombination and repair ; General function prediction only ;	GO:0016787; hydrolase activity; Molecular Function GO:0016818; hydrolase activity, acting on acid anhydrides, in phosphorus-containing anhydrides; Molecular Function GO:0046872; metal ion binding; Molecular Function	IPR000086; NUDIX hydrolase domain IPR004385; Nucleoside diphosphate pyrophosphatase IPR015797; NUDIX hydrolase domain-like	K08077
G10814	1.02705	1.41978	0.244575	0.792647	NA
G10815	1.11636	0.709892	1.38592	2.90637	NA
G10816	1.83083	8.66068	0.16305	6.39402	PREDICTED: proton-coupled amino acid transporter 1-like [Bombyx mori]	Proton-coupled amino acid transporter 4 OS=Xenopus laevis GN=slc36a4 PE=2 SV=1	Amino acid transporter OS=Pararge aegeria PE=4 SV=1	COG0814|Amino acid permeases|E|Amino acid transport and metabolism ;	NA	IPR013057; Amino acid transporter, transmembrane	NA
G10817	2.41134	2.20067	2.85337	1.32108	PREDICTED: uncharacterized protein LOC101738478 [Bombyx mori]	NA	Uncharacterized protein OS=Bombyx mori PE=4 SV=1	NA	GO:0007165; signal transduction; Biological Process	IPR000159; Ras-association	NA
G10819	3.12581	2.83957	5.62522	4.91441	hypothetical protein KGM_16292 [Danaus plexippus]	CCA tRNA nucleotidyltransferase 1, mitochondrial OS=Mus musculus GN=Trnt1 PE=1 SV=1	Uncharacterized protein OS=Danaus plexippus GN=KGM_16292 PE=3 SV=1	COG0617|tRNA nucleotidyltransferase/poly(A) polymerase|J|Translation, ribosomal structure and biogenesis ;	GO:0003723; RNA binding; Molecular Function GO:0006396; RNA processing; Biological Process GO:0009022; tRNA nucleotidyltransferase activity; Molecular Function GO:0016779; nucleotidyltransferase activity; Molecular Function GO:0042780; tRNA 3'-end processing; Biological Process	IPR002646; Poly A polymerase, head domain IPR026973; tRNA nucleotidyltransferase	K00974 cca; tRNA nucleotidyltransferase (CCA-adding enzyme) [EC:2.7.7.72 3.1.3.- 3.1.4.-] [EC:2.7.7.72 3.1.3.- 3.1.4.-] Genetic Information Processing; Translation; RNA transport [PATH:ko03013]
G10821	10.0026	9.93849	13.044	9.5646	NA
G10822	3.75313	4.11974	0.897289	0.898849	PREDICTED: CUE domain-containing protein 1-like [Bombyx mori]	CUE domain-containing protein 1 OS=Mus musculus GN=Cuedc1 PE=2 SV=2	Uncharacterized protein OS=Danaus plexippus GN=KGM_22210 PE=4 SV=1	NA	GO:0005515; protein binding; Molecular Function	IPR003892; Ubiquitin system component Cue IPR009060; UBA-like	NA
G10823	54.4204	142.06	37.4414	16.0207	similar to CG3590-PA [Papilio xuthus]	Adenylosuccinate lyase OS=Gallus gallus GN=ADSL PE=2 SV=2	Similar to CG3590-PA OS=Papilio xuthus PE=2 SV=1	COG0015|Adenylosuccinate lyase|F|Nucleotide transport and metabolism ;	GO:0003824; catalytic activity; Molecular Function GO:0004018; N6-(1,2-dicarboxyethyl)AMP AMP-lyase (fumarate-forming) activity; Molecular Function GO:0009152; purine ribonucleotide biosynthetic process; Biological Process	IPR000362; Fumarate lyase family IPR004769; Adenylosuccinate lyase IPR008948; L-Aspartase-like IPR019468; Adenylosuccinate lyase C-terminal IPR020557; Fumarate lyase, conserved site IPR022761; Fumarate lyase, N-terminal IPR024083; Fumarase/histidase, N-terminal	K01756 purB, ADSL; adenylosuccinate lyase [EC:4.3.2.2] [EC:4.3.2.2] Metabolism; Nucleotide metabolism; Purine metabolism [PATH:ko00230] Metabolism; Amino acid metabolism; Alanine, aspartate and glutamate metabolism [PATH:ko00250]
G10824	0.0446801	6.03755	0	0.951722	cuticular protein RR-2 motif 133 precursor [Bombyx mori] tpd|FAA00636.1| TPA: putative cuticle protein [Bombyx mori]	Cuticle protein 19 OS=Locusta migratoria PE=1 SV=1	Putative cuticle protein OS=Bombyx mori GN=BmorCPR133 PE=2 SV=1	NA	GO:0042302; structural constituent of cuticle; Molecular Function	IPR000618; Insect cuticle protein	NA
G10825	18.8997	15.7687	17.1301	24.639	PREDICTED: probable ATP-dependent RNA helicase DDX28-like [Bombyx mori]	Probable ATP-dependent RNA helicase DDX28 OS=Mus musculus GN=Ddx28 PE=2 SV=2	Uncharacterized protein OS=Bombyx mori GN=Bmo.3307 PE=4 SV=1	COG0513|Superfamily II DNA and RNA helicases|LKJ|Replication, recombination and repair ; Transcription ; Translation, ribosomal structure and biogenesis ;	GO:0003676; nucleic acid binding; Molecular Function GO:0004386; helicase activity; Molecular Function GO:0005524; ATP binding; Molecular Function GO:0008026; ATP-dependent helicase activity; Molecular Function	IPR001650; Helicase, C-terminal IPR011545; DNA/RNA helicase, DEAD/DEAH box type, N-terminal IPR014001; Helicase, superfamily 1/2, ATP-binding domain IPR014014; RNA helicase, DEAD-box type, Q motif IPR027417; P-loop containing nucleoside triphosphate hydrolase	NA
G10826	2.23401	1.4206	2.28401	4.3885	PREDICTED: uncharacterized protein LOC101744019 [Bombyx mori]	NA	Uncharacterized protein OS=Danaus plexippus GN=KGM_16279 PE=4 SV=1	NA	NA	NA	NA
G10827	2.94889	3.05429	2.77344	2.48505	PREDICTED: molybdopterin synthase catalytic subunit-like isoform X1 [Bombyx mori] ref|XP_004923394.1| PREDICTED: molybdopterin synthase catalytic subunit-like isoform X2 [Bombyx mori]	Molybdopterin synthase catalytic subunit OS=Drosophila yakuba GN=Mocs2 PE=3 SV=1	Molybdopterin synthase catalytic subunit OS=Danaus plexippus GN=Mocs2 PE=3 SV=1	COG0314|Molybdopterin converting factor, large subunit|H|Coenzyme transport and metabolism ;	GO:0006777; Mo-molybdopterin cofactor biosynthetic process; Biological Process	IPR003448; Molybdopterin biosynthesis MoaE	K03635 MOCS2, moaE; molybdopterin synthase catalytic subunit [EC:2.-.-.-] [EC:2.-.-.-] Metabolism; Metabolism of cofactors and vitamins; Folate biosynthesis [PATH:ko00790] Genetic Information Processing; Folding, sorting and degradation; Ubiquitin system [BR:ko04121] Genetic Information Processing; Folding, sorting and degradation; Sulfur relay system [PATH:ko04122]
G10828	0.0893603	1.06545	3.09973	1.32184	PREDICTED: protein toll-like [Megachile rotundata]	Protein toll OS=Drosophila melanogaster GN=Tl PE=1 SV=1	Protein toll (Fragment) OS=Acromyrmex echinatior GN=G5I_00406 PE=4 SV=1	COG4886|Leucine-rich repeat (LRR) protein|S|Function unknown ;	GO:0005515; protein binding; Molecular Function GO:0007165; signal transduction; Biological Process	IPR000157; Toll/interleukin-1 receptor homology (TIR) domain IPR000483; Cysteine-rich flanking region, C-terminal IPR001611; Leucine-rich repeat IPR003591; Leucine-rich repeat, typical subtype	K10160 TLR4; toll-like receptor 4 K10160 Environmental Information Processing; Signal transduction; NF-kappa B signaling pathway [PATH:ko04064] Environmental Information Processing; Signal transduction; HIF-1 signaling pathway [PATH:ko04066] Environmental Information Processing; Signal transduction; PI3K-Akt signaling pathway [PATH:ko04151] Cellular Processes; Transport and catabolism; Exosome [B…
G10829	2.14465	1.84678	1.142	3.54252	NA
G1083	9.30705	3.92897	4.11228	6.20102	hypothetical protein KGM_17241 [Danaus plexippus]	Basement membrane-specific heparan sulfate proteoglycan core protein OS=Mus musculus GN=Hspg2 PE=1 SV=1	Uncharacterized protein OS=Bombyx mori PE=4 SV=1	NA	GO:0005515; protein binding; Molecular Function	IPR002172; Low-density lipoprotein (LDL) receptor class A repeat IPR020067; Frizzled domain IPR023415; Low-density lipoprotein (LDL) receptor class A, conserved site	NA
G10830	5.63293	5.82781	6.36625	4.70844	NA
G10831	216.51	153.513	53.8683	193.522	isocitrate dehydrogenase, partial [Papilio xuthus]	Probable isocitrate dehydrogenase [NAD] subunit alpha, mitochondrial OS=Drosophila melanogaster GN=l(1)G0156 PE=2 SV=1	Isocitrate dehydrogenase OS=Pararge aegeria PE=3 SV=1	COG0473|Isocitrate/isopropylmalate dehydrogenase|CE|Energy production and conversion ; Amino acid transport and metabolism ;	GO:0000287; magnesium ion binding; Molecular Function GO:0004449; isocitrate dehydrogenase (NAD+) activity; Molecular Function GO:0006099; tricarboxylic acid cycle; Biological Process GO:0016616; oxidoreductase activity, acting on the CH-OH group of donors, NAD or NADP as acceptor; Molecular Function GO:0051287; NAD binding; Molecular Function GO:0055114; oxidation-reduction process; Biological P…	IPR001804; Isocitrate and isopropylmalate dehydrogenases family IPR004434; Isocitrate dehydrogenase NAD-dependent IPR019818; Isocitrate/isopropylmalate dehydrogenase, conserved site IPR024084; Isopropylmalate dehydrogenase-like domain	K00030 IDH3; isocitrate dehydrogenase (NAD+) [EC:1.1.1.41] [EC:1.1.1.41] Metabolism; Overview; Carbon metabolism [PATH:ko01200] Metabolism; Overview; 2-Oxocarboxylic acid metabolism [PATH:ko01210] Metabolism; Overview; Biosynthesis of amino acids [PATH:ko01230] Metabolism; Carbohydrate metabolism; Citrate cycle (TCA cycle) [PATH:ko00020]
G10832	4.64941	2.62962	4.08093	5.34329	ARP6 actin-related protein 6-like protein [Bombyx mori] gb|ABF51455.1| ARP6 actin-related protein 6-like protein [Bombyx mori]	Actin-related protein 6 OS=Gallus gallus GN=ACTR6 PE=2 SV=1	ARP6 actin-related protein 6-like protein OS=Bombyx mori PE=2 SV=1	COG5277|Actin and related proteins|Z|Cytoskeleton ;	NA	IPR004000; Actin-related protein	K11662
G10833	8.80705	1.91891	3.42798	11.0569	hypothetical protein KGM_06860 [Danaus plexippus]	Centromere protein I OS=Gallus gallus GN=CENPI PE=1 SV=1	Centromere protein I OS=Pararge aegeria PE=4 SV=1	NA	GO:0000776; kinetochore; Cellular Component GO:0034508; centromere complex assembly; Biological Process	IPR012485; Centromere protein I	K11501
G10834	49.087	35.4643	52.3175	45.8676	PREDICTED: 28 kDa heat- and acid-stable phosphoprotein-like [Bombyx mori]	NA	28 kDa heat-and acid-stable phosphoprotein OS=Pararge aegeria PE=4 SV=1	NA	NA	IPR019380; Casein kinase substrate, phosphoprotein PP28	NA
G10835	8.18117	6.04102	12.4876	12.4324	NA
G10836	11.8917	7.17815	4.65226	10.6866	NA
G10837	16.7647	8.95492	18.3642	12.3795	NA
G10838	16.1388	19.8288	17.4664	19.0983	NA
G10839	2.32604	0.142223	0.326662	0.317606	hypothetical protein KGM_08174 [Danaus plexippus]	NA	Uncharacterized protein OS=Bombyx mori PE=4 SV=1	NA	NA	IPR000859; CUB domain	NA
G1084	2.36291	1.617	6.77085	1.20367	PREDICTED: uncharacterized protein LOC101743969 [Bombyx mori]	Methylcytosine dioxygenase TET2 OS=Homo sapiens GN=TET2 PE=1 SV=3	Uncharacterized protein OS=Bombyx mori PE=4 SV=1	NA	NA	IPR024779; 2OGFeDO domain, nucleic acid-modifying type	NA
G10840	1.6998	1.56446	2.3683	2.69965	PREDICTED: probable Rho GTPase-activating protein CG5521-like [Bombyx mori]	Probable Rho GTPase-activating protein CG5521 OS=Drosophila melanogaster GN=CG5521 PE=1 SV=2	Uncharacterized protein OS=Bombyx mori PE=4 SV=1	NA	GO:0005096; GTPase activator activity; Molecular Function GO:0005634; nucleus; Cellular Component GO:0043547; positive regulation of GTPase activity; Biological Process	IPR027107; Tuberin/Ral GTPase-activating protein subunit alpha	NA
G10841	1.43141	0.85334	0	5.29343	PREDICTED: pancreatic lipase-related protein 2-like [Bombyx mori]	Pancreatic lipase-related protein 2 OS=Bos taurus GN=PNLIPRP2 PE=2 SV=1	Lipase OS=Danaus plexippus GN=KGM_21329 PE=3 SV=1	NA	GO:0003824; catalytic activity; Molecular Function GO:0006629; lipid metabolic process; Biological Process	IPR000734; Lipase IPR013818; Lipase, N-terminal	NA
G10842	8.2306	65.2094	0.0816656	0.635211	PREDICTED: apyrase-like [Bombyx mori]	Apyrase OS=Tabanus yao PE=1 SV=1	Putative apyrase OS=Danaus plexippus GN=KGM_15487 PE=3 SV=1	COG0737|5'-nucleotidase/2',3'-cyclic phosphodiesterase and related esterases|F|Nucleotide transport and metabolism ;	GO:0000166; nucleotide binding; Molecular Function GO:0009166; nucleotide catabolic process; Biological Process GO:0016787; hydrolase activity; Molecular Function GO:0016788; hydrolase activity, acting on ester bonds; Molecular Function GO:0046872; metal ion binding; Molecular Function	IPR004843; Phosphoesterase domain IPR006146; 5'-Nucleotidase, conserved site IPR006179; 5'-Nucleotidase/apyrase IPR008334; 5'-Nucleotidase, C-terminal	K01081 E3.1.3.5; 5'-nucleotidase [EC:3.1.3.5] [EC:3.1.3.5] Metabolism; Nucleotide metabolism; Purine metabolism [PATH:ko00230] Metabolism; Nucleotide metabolism; Pyrimidine metabolism [PATH:ko00240] Metabolism; Metabolism of cofactors and vitamins; Nicotinate and nicotinamide metabolism [PATH:ko00760]
G10843	2.72862	5.04893	3.10329	10.4281	hypothetical protein AaeL_AAEL005204 [Aedes aegypti] gb|EAT43359.1| AAEL005204-PA [Aedes aegypti]	Uncharacterized MFS-type transporter C09D4.1 OS=Caenorhabditis elegans GN=C09D4.1 PE=3 SV=2	Putative feline leukemia virus subgroup c receptor-related protein 2 OS=Corethrella appendiculata PE=2 SV=1	COG2271|Sugar phosphate permease|G|Carbohydrate transport and metabolism ;	GO:0016021; integral component of membrane; Cellular Component GO:0055085; transmembrane transport; Biological Process	IPR011701; Major facilitator superfamily IPR016196; Major facilitator superfamily domain, general substrate transporter IPR020846; Major facilitator superfamily domain	K08220
G10844	1.65507	3.55558	4.81827	3.75833	NA
G10845	1.96819	2.13335	2.85829	2.27617	NA
G10846	32.3595	13.0921	7.76269	7.62692	PREDICTED: peroxisomal biogenesis factor 19-like [Bombyx mori]	Peroxisomal biogenesis factor 19 OS=Cricetulus griseus GN=PEX19 PE=1 SV=1	Uncharacterized protein OS=Bombyx mori PE=4 SV=1	NA	NA	NA	K13337 PEX19; peroxin-19 K13337 Cellular Processes; Transport and catabolism; Peroxisome [PATH:ko04146]
G10847	0.716116	1.20959	0.571988	0.105929	NA
G10849	0.268544	0	0	23.7282	cytochrome P450 [Cnaphalocrocis medinalis]	Cytochrome P450 6B7 OS=Helicoverpa armigera GN=CYP6B7 PE=2 SV=1	Cytochrome P450 OS=Cnaphalocrocis medinalis GN=cyp6CV1 PE=2 SV=1	COG2124|Cytochrome P450|Q|Secondary metabolites biosynthesis, transport and catabolism ;	GO:0005506; iron ion binding; Molecular Function GO:0016705; oxidoreductase activity, acting on paired donors, with incorporation or reduction of molecular oxygen; Molecular Function GO:0020037; heme binding; Molecular Function GO:0055114; oxidation-reduction process; Biological Process	IPR001128; Cytochrome P450 IPR002401; Cytochrome P450, E-class, group I IPR017972; Cytochrome P450, conserved site	NA
G1085	3.00509	3.8567	5.68637	3.68581	PKG-Ib [Danaus plexippus]	cGMP-dependent protein kinase, isozyme 2 forms cD5/T2 OS=Drosophila melanogaster GN=for PE=2 SV=3	PKG-Ib OS=Danaus plexippus GN=KGM_02250 PE=4 SV=1	COG0515|Serine/threonine protein kinase|RTKL|General function prediction only ; Signal transduction mechanisms ; Transcription ; Replication, recombination and repair ;	GO:0004672; protein kinase activity; Molecular Function GO:0004674; protein serine/threonine kinase activity; Molecular Function GO:0004692; cGMP-dependent protein kinase activity; Molecular Function GO:0005524; ATP binding; Molecular Function GO:0006468; protein phosphorylation; Biological Process GO:0016772; transferase activity, transferring phosphorus-containing groups; Molecular Function	IPR000595; Cyclic nucleotide-binding domain IPR000719; Protein kinase domain IPR000961; AGC-kinase, C-terminal IPR002290; Serine/threonine- / dual specificity protein kinase, catalytic domain IPR002374; cGMP-dependent kinase IPR008271; Serine/threonine-protein kinase, active site IPR011009; Protein kinase-like domain IPR014710; RmlC-like jelly roll fold IPR017441; Protein kinase, ATP binding site…	K07376 PRKG; protein kinase, cGMP-dependent [EC:2.7.11.12] [EC:2.7.11.12] Environmental Information Processing; Signal transduction; cGMP - PKG signaling pathway [PATH:ko04022] Cellular Processes; Cell communication; Gap junction [PATH:ko04540] Organismal Systems; Immune system; Platelet activation [PATH:ko04611] Organismal Systems; Digestive system; Salivary secretion [PATH:ko04970] Organismal S…
G10850	7.42971	9.89021	14.218	7.09727	PREDICTED: transmembrane protein 184C-like [Bombyx mori]	Transmembrane protein 184C OS=Xenopus laevis GN=tmem184c PE=2 SV=1	Uncharacterized protein OS=Danaus plexippus GN=KGM_12208 PE=4 SV=1	NA	NA	IPR005178; Organic solute transporter Ost-alpha	NA
G10851	142.015	80.4736	198.725	124.838	nucleoplasmin isoform 2 [Danaus plexippus]	Nucleoplasmin-like protein OS=Drosophila melanogaster GN=Nlp PE=1 SV=1	Nucleoplasmin isoform 2 OS=Danaus plexippus GN=KGM_20041 PE=4 SV=1	NA	GO:0003676; nucleic acid binding; Molecular Function	IPR004301; Nucleoplasmin IPR024057; Nucleoplasmin core domain	K11278
G10852	2.10359	1.06729	8.74324	2.33045	PREDICTED: semaphorin-2A-like [Bombyx mori]	Semaphorin-2A OS=Drosophila melanogaster GN=Sema-2a PE=1 SV=2	Semaphorin-2a OS=Tribolium castaneum GN=Sema-2a PE=4 SV=1	NA	GO:0004872; receptor activity; Molecular Function GO:0005515; protein binding; Molecular Function GO:0007275; multicellular organismal development; Biological Process GO:0016020; membrane; Cellular Component	IPR001627; Sema domain IPR002165; Plexin IPR007110; Immunoglobulin-like domain IPR015943; WD40/YVTN repeat-like-containing domain IPR016201; Plexin-like fold IPR027231; Semaphorin	NA
G10853	1.2532	1.99227	0.163425	2.80713	NA
G10854	4.2967	2.27688	1.87939	4.92572	NA
G10855	7.16116	1.70766	15.9339	8.73918	NA
G10856	4.78903	6.68834	19.5293	5.66723	putative Methylosome protein [Danaus plexippus]	Methylosome protein 50 OS=Pongo abelii GN=WDR77 PE=2 SV=1	Putative Methylosome protein OS=Danaus plexippus GN=KGM_22508 PE=4 SV=1	NA	GO:0005515; protein binding; Molecular Function	IPR001680; WD40 repeat IPR015943; WD40/YVTN repeat-like-containing domain IPR017986; WD40-repeat-containing domain	K13221
G10857	8.14582	5.76336	8.17125	8.15657	reverse transcriptase [Danaus plexippus]	NA	Reverse transcriptase OS=Danaus plexippus GN=KGM_14880 PE=4 SV=1	NA	NA	NA	NA
G10858	9.04617	6.33623	6.62253	11.606	hypothetical protein KGM_16416 [Danaus plexippus]	T-cell activation inhibitor, mitochondrial OS=Homo sapiens GN=TCAIM PE=2 SV=2	Uncharacterized protein OS=Danaus plexippus GN=KGM_16416 PE=4 SV=1	NA	NA	IPR027986; T-cell activation inhibitor, mitochondrial IPR027989; Domain of unknown function DUF4461 IPR028031; Domain of unknown function DUF4460	NA
G10859	33.4529	230.382	6.70429	3.81566	cold-related protein precursor [Bombyx mori] gb|ACS44813.1| cold-related protein [Bombyx mori]	NA	Cold-related protein OS=Bombyx mori PE=4 SV=1	NA	NA	NA	NA
G1086	3.38141	3.68327	3.48682	4.48315	hypothetical protein KGM_18635 [Danaus plexippus]	Ubiquitin carboxyl-terminal hydrolase 35 OS=Homo sapiens GN=USP35 PE=1 SV=3	Uncharacterized protein OS=Danaus plexippus GN=KGM_18635 PE=4 SV=1	COG5533|Ubiquitin C-terminal hydrolase|O|Posttranslational modification, protein turnover, chaperones ;	GO:0004221; ubiquitin thiolesterase activity; Molecular Function GO:0006511; ubiquitin-dependent protein catabolic process; Biological Process	IPR001394; Ubiquitin carboxyl-terminal hydrolases family 2 IPR018200; Peptidase C19, ubiquitin carboxyl-terminal hydrolase 2, conserved site	K11854
G10860	1.11958	0.783129	9.97467	0.476957	PREDICTED: uncharacterized protein LOC101740597 isoform X1 [Bombyx mori]	NA	Putative uncharacterized protein OS=Tribolium castaneum GN=TcasGA2_TC000163 PE=4 SV=1	NA	NA	IPR001507; Zona pellucida domain IPR003014; PAN-1 domain IPR003609; Apple-like	NA
G10861	2.1048	0.569548	1.79871	3.3387	hypothetical protein KGM_04356 [Danaus plexippus]	NA	Uncharacterized protein OS=Danaus plexippus GN=KGM_04356 PE=4 SV=1	NA	GO:0000124; SAGA complex; Cellular Component GO:0003712; transcription cofactor activity; Molecular Function	IPR021950; Transcription factor Spt20	NA
G10862	10.5688	4.62758	0.245279	0.0529952	PREDICTED: facilitated trehalose transporter Tret1-like [Bombyx mori]	Facilitated trehalose transporter Tret1 OS=Anopheles gambiae GN=Tret1 PE=1 SV=3	Putative sugar transporter OS=Danaus plexippus GN=KGM_08297 PE=3 SV=1	COG0477|Permeases of the major facilitator superfamily|GEPR|Carbohydrate transport and metabolism ; Amino acid transport and metabolism ; Inorganic ion transport and metabolism ; General function prediction only ;	GO:0016020; membrane; Cellular Component GO:0016021; integral component of membrane; Cellular Component GO:0022857; transmembrane transporter activity; Molecular Function GO:0022891; substrate-specific transmembrane transporter activity; Molecular Function GO:0055085; transmembrane transport; Biological Process	IPR003663; Sugar/inositol transporter IPR005828; General substrate transporter IPR016196; Major facilitator superfamily domain, general substrate transporter IPR020846; Major facilitator superfamily domain	NA
G10863	3.53786	1.92223	2.28927	3.70967	hypothetical protein KGM_01399 [Danaus plexippus]	Zinc finger protein 540 OS=Pongo abelii GN=ZNF540 PE=2 SV=1	Uncharacterized protein OS=Danaus plexippus GN=KGM_01399 PE=4 SV=1	COG5048|FOG: Zn-finger|R|General function prediction only ;	GO:0003676; nucleic acid binding; Molecular Function GO:0005634; nucleus; Cellular Component GO:0008270; zinc ion binding; Molecular Function GO:0046872; metal ion binding; Molecular Function	IPR007087; Zinc finger, C2H2 IPR012934; Zinc finger, AD-type IPR013087; Zinc finger C2H2-type/integrase DNA-binding domain IPR015880; Zinc finger, C2H2-like	NA
G10864	1.25392	0.854323	1.14463	1.00691	NA
G10865	5.32918	6.19384	5.47789	4.18662	NA
G10866	7.07572	5.19713	7.2766	9.11518	NA
G10867	0.403279	1.06852	24.542	5.72678	hypothetical protein KGM_05659 [Danaus plexippus]	Low-density lipoprotein receptor-related protein 1B OS=Homo sapiens GN=LRP1B PE=1 SV=2	Uncharacterized protein OS=Danaus plexippus GN=KGM_05659 PE=4 SV=1	COG3391|Uncharacterized conserved protein|S|Function unknown ;	GO:0005515; protein binding; Molecular Function	IPR000033; LDLR class B repeat IPR002172; Low-density lipoprotein (LDL) receptor class A repeat IPR011042; Six-bladed beta-propeller, TolB-like IPR013658; SMP-30/Gluconolactonase/LRE-like region IPR023415; Low-density lipoprotein (LDL) receptor class A, conserved site	NA
G10869	3.94318	3.9179	6.54453	3.97693	NA
G1087	0	0.0497839	0	1.79733	putative lysosomal glucocerebrosidase [Danaus plexippus]	Uncharacterized protein MAL13P1.304 OS=Plasmodium falciparum (isolate 3D7) GN=MAL13P1.304 PE=4 SV=1	Type-2 histone deacetylase 2 OS=Pararge aegeria PE=4 SV=1	NA	NA	NA	NA
G10870	48.8249	148.966	124.172	13.1049	mitochondrial aldehyde dehydrogenase [Bombyx mori] gb|ABD36228.1| mitochondrial aldehyde dehydrogenase [Bombyx mori]	Aldehyde dehydrogenase X, mitochondrial OS=Rattus norvegicus GN=Aldh1b1 PE=1 SV=1	Mitochondrial aldehyde dehydrogenase OS=Bombyx mori GN=LOC692889 PE=2 SV=1	COG1012|NAD-dependent aldehyde dehydrogenases|C|Energy production and conversion ;	GO:0008152; metabolic process; Biological Process GO:0016491; oxidoreductase activity; Molecular Function GO:0016620; oxidoreductase activity, acting on the aldehyde or oxo group of donors, NAD or NADP as acceptor; Molecular Function GO:0055114; oxidation-reduction process; Biological Process	IPR015590; Aldehyde dehydrogenase domain IPR016160; Aldehyde dehydrogenase, conserved site IPR016161; Aldehyde/histidinol dehydrogenase IPR016162; Aldehyde dehydrogenase, N-terminal IPR016163; Aldehyde dehydrogenase, C-terminal	K00128 E1.2.1.3; aldehyde dehydrogenase (NAD+) [EC:1.2.1.3] [EC:1.2.1.3] Metabolism; Carbohydrate metabolism; Glycolysis / Gluconeogenesis [PATH:ko00010] Metabolism; Carbohydrate metabolism; Pentose and glucuronate interconversions [PATH:ko00040] Metabolism; Carbohydrate metabolism; Ascorbate and aldarate metabolism [PATH:ko00053] Metabolism; Carbohydrate metabolism; Pyruvate metabolism [PATH:ko0…
G10871	2.10723	1.21169	1.22781	3.23644	PREDICTED: LOW QUALITY PROTEIN: histone-lysine N-methyltransferase SETMAR-like [Bombus impatiens]	Mariner Mos1 transposase OS=Drosophila mauritiana GN=mariner\T PE=1 SV=1	Transposase OS=Forficula auricularia PE=4 SV=1	NA	NA	NA	NA
G10872	2.86942	2.77975	1.39152	2.17531	SCF apoptosis response protein [Bombyx mori] gb|ABF51433.1| SCF apoptosis response protein [Bombyx mori]	Protein SYS1 homolog OS=Nematostella vectensis GN=sys1 PE=3 SV=1	SCF apoptosis response protein OS=Bombyx mori GN=LOC733000 PE=2 SV=1	NA	GO:0000139; Golgi membrane; Cellular Component	IPR016973; Integral membrane protein SYS1 IPR019185; Integral membrane protein SYS1-related	NA
G10873	13.9436	11.6892	16.5345	21.1164	PREDICTED: CDK5 regulatory subunit-associated protein 3-like [Bombyx mori]	CDK5 regulatory subunit-associated protein 3 OS=Mus musculus GN=Cdk5rap3 PE=2 SV=1	Putative CDK5 regulatory subunit associated protein 3 OS=Danaus plexippus GN=KGM_04200 PE=4 SV=1	NA	NA	IPR008491; Protein of unknown function DUF773	NA
G10874	11.7915	8.4818	5.07494	3.02421	NA
G10875	23.2692	20.3136	13.997	2.17531	NA
G10876	1.79339	1.06913	1.47337	1.27335	PREDICTED: uncharacterized protein LOC101745414 [Bombyx mori]	Transposon Tf2-9 polyprotein OS=Schizosaccharomyces pombe (strain 972 / ATCC 24843) GN=Tf2-9 PE=3 SV=1	Uncharacterized protein OS=Strongylocentrotus purpuratus GN=Sp-GagpolL_16 PE=4 SV=1	COG2801|Transposase and inactivated derivatives|L|Replication, recombination and repair ;	GO:0003676; nucleic acid binding; Molecular Function GO:0015074; DNA integration; Biological Process	IPR001584; Integrase, catalytic core IPR012337; Ribonuclease H-like domain	NA
G10878	4.53091	3.06662	2.70273	4.19387	PREDICTED: mitochondrial ribonuclease P protein 3-like [Bombyx mori]	Mitochondrial ribonuclease P protein 3 OS=Mus musculus GN=Kiaa0391 PE=2 SV=1	Uncharacterized protein OS=Danaus plexippus GN=KGM_05784 PE=4 SV=1	NA	NA	IPR026318; Mitochondrial ribonuclease P protein 3	K17655
G10879	1.03179	0.855801	1.39232	1.69878	NA
G1088	5.85721	10.0086	2.00144	14.5483	PREDICTED: uncharacterized protein LOC101737006 [Bombyx mori]	TWiK family of potassium channels protein 9 OS=Caenorhabditis elegans GN=twk-9 PE=2 SV=2	Uncharacterized protein OS=Bombyx mori PE=3 SV=1	COG1226|Kef-type K+ transport systems, predicted NAD-binding component|P|Inorganic ion transport and metabolism ;	GO:0005267; potassium channel activity; Molecular Function GO:0016020; membrane; Cellular Component GO:0071805; potassium ion transmembrane transport; Biological Process	IPR003280; Two pore domain potassium channel IPR013099; Two pore domain potassium channel domain	NA
G10880	1.39068	1.35502	0.163802	0.106174	PREDICTED: putative inorganic phosphate cotransporter-like [Bombyx mori]	Putative inorganic phosphate cotransporter OS=Drosophila melanogaster GN=Picot PE=1 SV=1	Uncharacterized protein OS=Bombyx mori PE=4 SV=1	COG0477|Permeases of the major facilitator superfamily|GEPR|Carbohydrate transport and metabolism ; Amino acid transport and metabolism ; Inorganic ion transport and metabolism ; General function prediction only ;	GO:0016021; integral component of membrane; Cellular Component GO:0055085; transmembrane transport; Biological Process	IPR011701; Major facilitator superfamily IPR016196; Major facilitator superfamily domain, general substrate transporter IPR020846; Major facilitator superfamily domain	NA
G10882	6.19075	2.92399	0.81901	1.75187	PREDICTED: guanine deaminase-like [Bombyx mori]	Guanine deaminase OS=Rattus norvegicus GN=Gda PE=1 SV=1	Amidohydrolase OS=Musca domestica PE=2 SV=1	COG0402|Cytosine deaminase and related metal-dependent hydrolases|FR|Nucleotide transport and metabolism ; General function prediction only ;	GO:0006147; guanine catabolic process; Biological Process GO:0008270; zinc ion binding; Molecular Function GO:0008892; guanine deaminase activity; Molecular Function GO:0016787; hydrolase activity; Molecular Function GO:0016810; hydrolase activity, acting on carbon-nitrogen (but not peptide) bonds; Molecular Function	IPR006680; Amidohydrolase 1 IPR011059; Metal-dependent hydrolase, composite domain IPR014311; Guanine deaminase	K01487 E3.5.4.3, guaD; guanine deaminase [EC:3.5.4.3] [EC:3.5.4.3] Metabolism; Nucleotide metabolism; Purine metabolism [PATH:ko00230]
G10883	14.9834	27.4569	0.573307	0.106174	PREDICTED: putative serine protease K12H4.7-like [Bombyx mori]	Putative serine protease K12H4.7 OS=Caenorhabditis elegans GN=K12H4.7 PE=3 SV=2	Carboxypeptidase 3 OS=Mamestra configurata GN=CP3 PE=2 SV=1	NA	GO:0006508; proteolysis; Biological Process GO:0008236; serine-type peptidase activity; Molecular Function	IPR008758; Peptidase S28	NA
G10884	98.9174	79.2329	74.7757	153.687	NA
G10885	127.657	128.444	115.465	90.9904	NA
G10886	0.583523	2.21209	0.0819483	0.531175	hypothetical protein KGM_03325 [Danaus plexippus]	NA	Uncharacterized protein OS=Danaus plexippus GN=KGM_03325 PE=4 SV=1	NA	NA	NA	NA
G10887	2.51364	1.99802	1.55702	4.72746	PREDICTED: lipase member H-B-like [Bombyx mori]	Lipase member H OS=Rattus norvegicus GN=Liph PE=2 SV=1	Putative lipase OS=Danaus plexippus GN=KGM_16537 PE=3 SV=1	NA	GO:0003824; catalytic activity; Molecular Function GO:0006629; lipid metabolic process; Biological Process	IPR000734; Lipase IPR013818; Lipase, N-terminal	NA
G10888	0.673296	0.713579	1.06533	1.11547	NA
G1089	4.01164	1.8684	3.03258	2.22529	PREDICTED: uncharacterized protein LOC101740603 [Bombyx mori]	PDZ domain-containing protein 2 OS=Rattus norvegicus GN=Pdzd2 PE=1 SV=1	Uncharacterized protein OS=Bombyx mori PE=4 SV=1	NA	NA	NA	NA
G10890	8.07955	58.014	1.88481	82.8103	wunen [Papilio xuthus]	Putative phosphatidate phosphatase OS=Drosophila melanogaster GN=wun PE=1 SV=2	Wunen OS=Papilio xuthus PE=2 SV=1	COG0671|Membrane-associated phospholipid phosphatase|I|Lipid transport and metabolism ;	GO:0003824; catalytic activity; Molecular Function GO:0016020; membrane; Cellular Component	IPR000326; Phosphatidic acid phosphatase type 2/haloperoxidase	NA
G10891	7.72046	7.34986	4.9169	11.6859	hypothetical protein BRAFLDRAFT_208131 [Branchiostoma floridae] gb|EEN60062.1| hypothetical protein BRAFLDRAFT_208131 [Branchiostoma floridae]	Zinc finger protein Pegasus OS=Xenopus tropicalis GN=ikzf5 PE=2 SV=1	Putative uncharacterized protein (Fragment) OS=Branchiostoma floridae GN=BRAFLDRAFT_208131 PE=4 SV=1	NA	GO:0003676; nucleic acid binding; Molecular Function GO:0046872; metal ion binding; Molecular Function	IPR007087; Zinc finger, C2H2 IPR013087; Zinc finger C2H2-type/integrase DNA-binding domain IPR015880; Zinc finger, C2H2-like	NA
G10892	4.39887	2.14074	1.14728	4.30252	NA
G10893	2.87439	2.57037	0.983947	2.81686	NA
G10895	2.11088	0.642592	0.983947	0.744075	PREDICTED: DNA-directed RNA polymerase III subunit RPC3-like isoform X1 [Bombyx mori]	DNA-directed RNA polymerase III subunit RPC3 OS=Homo sapiens GN=POLR3C PE=1 SV=1	Uncharacterized protein OS=Bombyx mori PE=4 SV=1	NA	GO:0003677; DNA binding; Molecular Function GO:0003899; DNA-directed RNA polymerase activity; Molecular Function GO:0006351; transcription, DNA-templated; Biological Process	IPR008806; RNA polymerase III Rpc82, C -terminal IPR013197; RNA polymerase III subunit RPC82-related, helix-turn-helix	K03023 RPC82, POLR3C; DNA-directed RNA polymerase III subunit RPC3 K03023 Metabolism; Nucleotide metabolism; Purine metabolism [PATH:ko00230] Metabolism; Nucleotide metabolism; Pyrimidine metabolism [PATH:ko00240] Genetic Information Processing; Transcription; RNA polymerase [PATH:ko03020] Organismal Systems; Immune system; Cytosolic DNA-sensing pathway [PATH:ko04623] Human Diseases; Infectious d…
G10896	0	0.142798	22.7128	0.531482	hypothetical protein KGM_15382 [Danaus plexippus]	NA	Uncharacterized protein OS=Bombyx mori PE=4 SV=1	NA	NA	NA	NA
G10897	4.67088	1.85638	0	0.0531482	tachykinin precursor [Bombyx mori] dbj|BAG50368.1| tachykinin [Bombyx mori]	Tachykinins OS=Apis mellifera GN=Atk PE=1 SV=1	Uncharacterized protein OS=Bombyx mori GN=Tk PE=4 SV=1	NA	NA	NA	NA
G10898	0.269474	0.571193	1.06594	1.32871	hypothetical protein EAG_11378 [Camponotus floridanus]	Nucleic-acid-binding protein from mobile element jockey OS=Drosophila funebris GN=gag PE=4 SV=1	Reverse transcriptase OS=Pararge aegeria PE=4 SV=1	NA	NA	NA	NA
G10899	1.88632	1.78498	2.62386	4.35815	NA
G1090	16.7428	14.6791	12.7649	14.3589	hypothetical protein KGM_15898 [Danaus plexippus]	Protein transport protein Sec24B OS=Homo sapiens GN=SEC24B PE=1 SV=2	Uncharacterized protein OS=Danaus plexippus GN=KGM_15898 PE=4 SV=1	COG5028|Vesicle coat complex COPII, subunit SEC24/subunit SFB2/subunit SFB3|U|Intracellular trafficking, secretion, and vesicular transport ;	GO:0006886; intracellular protein transport; Biological Process GO:0006888; ER to Golgi vesicle-mediated transport; Biological Process GO:0008270; zinc ion binding; Molecular Function GO:0030127; COPII vesicle coat; Cellular Component	IPR002035; von Willebrand factor, type A IPR006895; Zinc finger, Sec23/Sec24-type IPR006896; Sec23/Sec24, trunk domain IPR006900; Sec23/Sec24, helical domain IPR007123; Gelsolin domain IPR012990; Sec23/Sec24 beta-sandwich	K14007 SEC24; protein transport protein SEC24 K14007 Genetic Information Processing; Folding, sorting and degradation; Protein processing in endoplasmic reticulum [PATH:ko04141]
G10900	1.43719	0.428395	1.8039	2.55111	PREDICTED: zinc finger protein 226-like [Bombyx mori]	Myoneurin OS=Danio rerio GN=mynn PE=2 SV=1	Uncharacterized protein OS=Bombyx mori PE=4 SV=1	COG5048|FOG: Zn-finger|R|General function prediction only ;	GO:0003676; nucleic acid binding; Molecular Function GO:0005634; nucleus; Cellular Component GO:0008270; zinc ion binding; Molecular Function GO:0046872; metal ion binding; Molecular Function	IPR007087; Zinc finger, C2H2 IPR012934; Zinc finger, AD-type IPR013087; Zinc finger C2H2-type/integrase DNA-binding domain IPR015880; Zinc finger, C2H2-like	NA
G10901	1.21333	1.42881	2.05107	1.11676	NA
G10902	0.0449383	0.142881	3.03559	5.69014	sugar transporter [Danaus plexippus]	Facilitated trehalose transporter Tret1 OS=Apis mellifera ligustica GN=Tret1 PE=1 SV=1	Uncharacterized protein OS=Bombyx mori GN=Bmo.7278 PE=4 SV=1	COG0477|Permeases of the major facilitator superfamily|GEPR|Carbohydrate transport and metabolism ; Amino acid transport and metabolism ; Inorganic ion transport and metabolism ; General function prediction only ;	GO:0016021; integral component of membrane; Cellular Component GO:0022857; transmembrane transporter activity; Molecular Function GO:0055085; transmembrane transport; Biological Process	IPR005828; General substrate transporter IPR016196; Major facilitator superfamily domain, general substrate transporter IPR020846; Major facilitator superfamily domain	NA
G10903	1.5279	1.00016	5.08667	1.0104	NA
G10904	20.2672	35.5058	52.4255	17.549	PREDICTED: probable ATP-dependent RNA helicase ddx17-like [Bombyx mori]	NA	Uncharacterized protein OS=Bombyx mori PE=4 SV=1	NA	NA	NA	NA
G10905	18.2899	102.16	57.8403	71.6852	C-type lectin 21 [Danaus plexippus]	Hemolymph lipopolysaccharide-binding protein OS=Periplaneta americana PE=1 SV=1	C-type lectin 21 OS=Danaus plexippus GN=KGM_12775 PE=4 SV=1	NA	GO:0030246; carbohydrate binding; Molecular Function	IPR001304; C-type lectin IPR016186; C-type lectin-like IPR016187; C-type lectin fold	NA
G10906	3.77481	3.07193	2.05107	2.7653	hypothetical protein KGM_01861 [Danaus plexippus]	UPF0585 protein CG18661 OS=Drosophila melanogaster GN=CG18661 PE=2 SV=2	Uncharacterized protein OS=Pararge aegeria PE=4 SV=1	NA	NA	IPR010342; Protein of unknown function DUF938	NA
G10908	4.98815	10.0731	9.76312	8.72134	NA
G10909	3.10253	5.00371	2.21644	5.05492	NA
G1091	27.8319	14.8815	11.4506	18.5738	Ca2 /calmodulin-dependent protein kinase II [Bombyx mori] dbj|BAJ08364.1| Ca2+/calmodulin-dependent protein kinase II [Bombyx mori]	Calcium/calmodulin-dependent protein kinase type II alpha chain OS=Drosophila melanogaster GN=CaMKII PE=1 SV=1	Ca2+/calmodulin-dependent protein kinase II OS=Bombyx mori GN=CaMKII PE=2 SV=1	COG0515|Serine/threonine protein kinase|RTKL|General function prediction only ; Signal transduction mechanisms ; Transcription ; Replication, recombination and repair ;	GO:0004672; protein kinase activity; Molecular Function GO:0004674; protein serine/threonine kinase activity; Molecular Function GO:0004683; calmodulin-dependent protein kinase activity; Molecular Function GO:0005516; calmodulin binding; Molecular Function GO:0005524; ATP binding; Molecular Function GO:0006468; protein phosphorylation; Biological Process GO:0016772; transferase activity, transfer…	IPR000719; Protein kinase domain IPR002290; Serine/threonine- / dual specificity protein kinase, catalytic domain IPR008271; Serine/threonine-protein kinase, active site IPR011009; Protein kinase-like domain IPR013543; Calcium/calmodulin-dependent protein kinase II, association-domain IPR017441; Protein kinase, ATP binding site IPR020636; Calcium/calmodulin-dependent/calcium-dependent protein kin…	K04515 CAMK2; calcium/calmodulin-dependent protein kinase (CaM kinase) II [EC:2.7.11.17] [EC:2.7.11.17] Environmental Information Processing; Signal transduction; ErbB signaling pathway [PATH:ko04012] Environmental Information Processing; Signal transduction; Wnt signaling pathway [PATH:ko04310] Environmental Information Processing; Signal transduction; HIF-1 signaling pathway [PATH:ko04066] Envi…
G10910	0.224821	0.0714816	0	4.09714	PREDICTED: slowpoke-binding protein-like [Bombyx mori]	Slowpoke-binding protein OS=Drosophila melanogaster GN=Slob PE=1 SV=2	Uncharacterized protein OS=Bombyx mori PE=3 SV=1	NA	GO:0016772; transferase activity, transferring phosphorus-containing groups; Molecular Function	IPR011009; Protein kinase-like domain	K17543
G10911	1.52878	1.14371	1.88808	3.40542	PREDICTED: transmembrane protein 64-like [Bombyx mori]	Transmembrane protein 64 OS=Mus musculus GN=Tmem64 PE=2 SV=1	AAEL000649-PA OS=Aedes aegypti GN=AAEL000649 PE=4 SV=1	COG0398|Uncharacterized conserved protein|S|Function unknown ;	NA	IPR015414; SNARE associated Golgi protein	NA
G10912	3.55217	1.5726	5.41797	6.01269	polycomb [Bombyx mori] dbj|BAJ54073.1| polycomb [Bombyx mori]	Chromobox protein homolog 7 OS=Rattus norvegicus GN=Cbx7 PE=2 SV=1	Polycomb OS=Bombyx mori GN=PC PE=2 SV=1	NA	NA	IPR000953; Chromo domain/shadow IPR016197; Chromo domain-like IPR017984; Chromo domain subgroup IPR023779; Chromo domain, conserved site IPR023780; Chromo domain	K11455
G10913	233.319	254.046	1197.04	39.3219	serine hydroxymethyltransferase [Bombyx mori] gb|ABD36354.1| serine hydroxymethyltransferase [Bombyx mori]	Serine hydroxymethyltransferase, cytosolic OS=Oryctolagus cuniculus GN=SHMT1 PE=1 SV=2	Serine hydroxymethyltransferase OS=Bombyx mori GN=LOC692975 PE=2 SV=1	COG0112|Glycine/serine hydroxymethyltransferase|E|Amino acid transport and metabolism ;	GO:0003824; catalytic activity; Molecular Function GO:0004372; glycine hydroxymethyltransferase activity; Molecular Function GO:0006544; glycine metabolic process; Biological Process GO:0006563; L-serine metabolic process; Biological Process GO:0030170; pyridoxal phosphate binding; Molecular Function	IPR001085; Serine hydroxymethyltransferase IPR015421; Pyridoxal phosphate-dependent transferase, major region, subdomain 1 IPR015422; Pyridoxal phosphate-dependent transferase, major region, subdomain 2 IPR015424; Pyridoxal phosphate-dependent transferase IPR019798; Serine hydroxymethyltransferase, pyridoxal phosphate binding site	K00600 glyA, SHMT; glycine hydroxymethyltransferase [EC:2.1.2.1] [EC:2.1.2.1] Metabolism; Overview; Carbon metabolism [PATH:ko01200] Metabolism; Overview; Biosynthesis of amino acids [PATH:ko01230] Metabolism; Carbohydrate metabolism; Glyoxylate and dicarboxylate metabolism [PATH:ko00630] Metabolism; Energy metabolism; Methane metabolism [PATH:ko00680] Metabolism; Amino acid metabolism; Glycine, …
G10914	27.7879	48.822	53.605	30.3827	PREDICTED: proteasome maturation protein-like [Bombyx mori]	2-oxo-4-hydroxy-4-carboxy-5-ureidoimidazoline decarboxylase OS=Xenopus laevis GN=urad PE=2 SV=1	Uncharacterized protein OS=Bombyx mori GN=Bmo.8610 PE=4 SV=1	COG3195|Uncharacterized protein conserved in bacteria|S|Function unknown ;	NA	IPR008012; Proteasome maturation factor UMP1	K11599 POMP, UMP1; proteasome maturation protein K11599 Genetic Information Processing; Folding, sorting and degradation; Proteasome [PATH:ko03050]
G10915	8.90292	32.0238	0.0820904	3.8311	putative multiple inositol polyphosphate phosphatase [Danaus plexippus]	Multiple inositol polyphosphate phosphatase 1 OS=Homo sapiens GN=MINPP1 PE=1 SV=1	Putative multiple inositol polyphosphate phosphatase OS=Danaus plexippus GN=KGM_00272 PE=4 SV=1	NA	GO:0003993; acid phosphatase activity; Molecular Function	IPR000560; Histidine phosphatase superfamily, clade-2	NA
G10916	16.1422	11.4371	6.73141	9.897	ociad protein isoform 2 [Danaus plexippus]	OCIA domain-containing protein 1 OS=Drosophila melanogaster GN=asrij PE=2 SV=1	Uncharacterized protein OS=Bombyx mori GN=LOC100101168 PE=4 SV=1	NA	NA	IPR009764; Ovarian carcinoma immunoreactive antigen	NA
G10917	10.6565	8.43483	15.5151	7.66219	ARP1 actin-related protein 1-like protein A [Bombyx mori] gb|ABF51213.1| ARP1 actin-related protein 1-like protein A [Bombyx mori]	Alpha-centractin OS=Rattus norvegicus GN=Actr1a PE=1 SV=1	ARP1 actin-related protein 1-like protein A OS=Bombyx mori GN=LOC732868 PE=2 SV=1	COG5277|Actin and related proteins|Z|Cytoskeleton ;	NA	IPR004000; Actin-related protein IPR004001; Actin, conserved site IPR020902; Actin/actin-like conserved site	K16575
G10918	7.51337	5.72184	9.61013	6.44209	NA
G10919	29.1537	17.0225	62.0962	10.7546	NA
G1092	0.987836	0.673031	0.744291	0.853543	conserved hypothetical protein [Riptortus pedestris]	Protein lin-10 OS=Caenorhabditis elegans GN=lin-10 PE=1 SV=1	Uncharacterized protein OS=Riptortus pedestris PE=2 SV=1	NA	GO:0005515; protein binding; Molecular Function	IPR001478; PDZ domain IPR006020; PTB/PI domain IPR011993; Pleckstrin homology-like domain	NA
G10920	0.0899805	1.57351	0	0.106481	serine protease 7 precursor [Bombyx mori] gb|ABF51435.1| serine protease 7 [Bombyx mori]	Serine protease snake OS=Drosophila melanogaster GN=snk PE=1 SV=2	Serine protease 7 OS=Bombyx mori PE=2 SV=1	COG5640|Secreted trypsin-like serine protease|O|Posttranslational modification, protein turnover, chaperones ;	GO:0003824; catalytic activity; Molecular Function GO:0004252; serine-type endopeptidase activity; Molecular Function GO:0006508; proteolysis; Biological Process	IPR001254; Peptidase S1 IPR001314; Peptidase S1A, chymotrypsin-type IPR009003; Trypsin-like cysteine/serine peptidase domain IPR018114; Peptidase S1, trypsin family, active site	NA
G10921	2.2945	0.429138	0.657103	1.59721	PREDICTED: uncharacterized protein LOC101739887 [Bombyx mori]	NA	Uncharacterized protein OS=Danaus plexippus GN=KGM_00374 PE=4 SV=1	NA	NA	NA	NA
G10922	23.5749	18.2384	7.31027	8.73143	hypothetical protein KGM_20602 [Danaus plexippus]	NA	Uncharacterized protein OS=Danaus plexippus GN=KGM_20602 PE=4 SV=1	NA	NA	NA	NA
G10923	11.4275	64.5852	169.533	2.07638	unknown secreted protein [Papilio xuthus]	Viral cathepsin OS=Adoxophyes honmai nucleopolyhedrovirus GN=VCATH PE=3 SV=1	Uncharacterized protein OS=Papilio xuthus PE=2 SV=1	NA	NA	IPR013201; Proteinase inhibitor I29, cathepsin propeptide	NA
G10924	16.8713	16.1642	10.1851	24.9698	PREDICTED: tRNA pseudouridine synthase A, mitochondrial-like isoform X2 [Bombyx mori]	tRNA pseudouridine synthase A, mitochondrial OS=Rattus norvegicus GN=Pus1 PE=3 SV=2	tRNA pseudouridine synthase OS=Bombyx mori PE=3 SV=1	COG0101|Pseudouridylate synthase|J|Translation, ribosomal structure and biogenesis ;	GO:0001522; pseudouridine synthesis; Biological Process GO:0003723; RNA binding; Molecular Function GO:0009451; RNA modification; Biological Process GO:0009982; pseudouridine synthase activity; Molecular Function	IPR001406; Pseudouridine synthase I, TruA IPR020094; Pseudouridine synthase I, TruA, N-terminal IPR020095; Pseudouridine synthase I, TruA, C-terminal IPR020097; Pseudouridine synthase I, TruA, alpha/beta domain IPR020103; Pseudouridine synthase, catalytic domain	K06173
G10925	1.75462	1.21589	2.21772	0.159721	ORF1 [Bombyx mori]	NA	ORF1 OS=Bombyx mori PE=4 SV=1	NA	NA	NA	NA
G10926	17.8161	15.8066	28.4197	10.0624	NA
G10927	1.48468	1.93112	2.21772	1.86342	NA
G10928	4.63399	4.14833	1.47848	1.70369	NA
G10929	68.4751	62.8687	44.683	26.8332	PREDICTED: spectrin beta chain-like [Bombyx mori]	Spectrin beta chain OS=Drosophila melanogaster GN=beta-Spec PE=1 SV=2	Spectrin beta chain (Fragment) OS=Pararge aegeria PE=4 SV=1	COG5069|Ca2+-binding actin-bundling protein fimbrin/plastin (EF-Hand superfamily)|Z|Cytoskeleton ;	GO:0003779; actin binding; Molecular Function GO:0005515; protein binding; Molecular Function	IPR001589; Actinin-type, actin-binding, conserved site IPR001715; Calponin homology domain IPR002017; Spectrin repeat	NA
G1093	3.12282	2.12051	2.57847	5.05111	PREDICTED: trafficking protein particle complex subunit 10-like [Bombyx mori]	Trafficking protein particle complex subunit 10 OS=Drosophila melanogaster GN=SIDL PE=1 SV=1	Uncharacterized protein OS=Bombyx mori GN=Bmo.11757 PE=4 SV=1	NA	GO:0005515; protein binding; Molecular Function	IPR011990; Tetratricopeptide-like helical IPR021773; Foie gras liver health family 1 IPR022233; TRAPP II complex, TRAPPC10	NA
G10930	6.97349	15.0198	5.58538	5.80321	NA
G10931	1.12541	0.214693	0.0821854	3.99534	NA
G10932	0.900326	0.429386	1.64371	1.22524	reverse transcriptase [Danaus plexippus]	NA	Reverse transcriptase OS=Danaus plexippus GN=KGM_21330 PE=4 SV=1	NA	NA	NA	NA
G10933	64.8234	124.164	973.486	44.5348	hypothetical protein [Papilio xuthus]	NA	Uncharacterized protein OS=Papilio xuthus PE=2 SV=1	NA	NA	NA	NA
G10934	1.3955	0.143129	0.164371	2.23739	NA
G10935	2.29583	2.2185	3.04086	3.8888	NA
G10936	41.8201	32.1324	34.4357	13.5309	NA
G10937	64.1403	17.1854	227.045	22.4935	PREDICTED: uncharacterized protein LOC101745594 [Bombyx mori]	NA	Uncharacterized protein OS=Danaus plexippus GN=KGM_07721 PE=4 SV=1	NA	NA	NA	NA
G10939	2.11699	0.572846	1.80913	1.54576	NA
G1094	1.71222	1.37348	3.95765	0.873683	putative Homeobox protein cut [Danaus plexippus]	Homeobox protein cut OS=Drosophila melanogaster GN=ct PE=1 SV=1	Putative Homeobox protein cut OS=Danaus plexippus GN=KGM_08613 PE=3 SV=1	NA	GO:0003677; DNA binding; Molecular Function GO:0003700; sequence-specific DNA binding transcription factor activity; Molecular Function GO:0005634; nucleus; Cellular Component GO:0006355; regulation of transcription, DNA-templated; Biological Process GO:0043565; sequence-specific DNA binding; Molecular Function	IPR001356; Homeobox domain IPR003350; Homeodomain protein CUT IPR009057; Homeodomain-like IPR010982; Lambda repressor-like, DNA-binding domain IPR017970; Homeobox, conserved site	K09313
G10940	2.38724	1.71854	1.15126	2.5052	hypothetical protein KGM_13171 [Danaus plexippus]	Gastrula zinc finger protein XlCGF46.1 (Fragment) OS=Xenopus laevis PE=3 SV=1	Uncharacterized protein OS=Danaus plexippus GN=KGM_13171 PE=4 SV=1	COG5048|FOG: Zn-finger|R|General function prediction only ;	GO:0003676; nucleic acid binding; Molecular Function GO:0003700; sequence-specific DNA binding transcription factor activity; Molecular Function GO:0005634; nucleus; Cellular Component GO:0006351; transcription, DNA-templated; Biological Process GO:0046872; metal ion binding; Molecular Function	IPR007087; Zinc finger, C2H2 IPR013087; Zinc finger C2H2-type/integrase DNA-binding domain IPR015880; Zinc finger, C2H2-like IPR027775; C2H2- zinc finger protein family	NA
G10941	0.900847	1.00248	0.575631	2.18539	NA
G10942	3.24305	2.79263	6.74311	1.54576	endonuclease and reverse transcriptase-like protein [Bombyx mori]	RNA-directed DNA polymerase from mobile element jockey OS=Drosophila melanogaster GN=pol PE=1 SV=1	Endonuclease and reverse transcriptase-like protein OS=Bombyx mori PE=4 SV=1	NA	GO:0003723; RNA binding; Molecular Function GO:0003964; RNA-directed DNA polymerase activity; Molecular Function GO:0006278; RNA-dependent DNA replication; Biological Process	IPR000477; Reverse transcriptase	NA
G10943	9.41385	41.1017	22.0384	2.87831	endonuclease-reverse transcriptase HmRTE-e01 [Danaus plexippus]	NA	Endonuclease-reverse transcriptase HmRTE-e01 OS=Danaus plexippus GN=KGM_18386 PE=4 SV=1	NA	NA	NA	NA
G10944	2.11822	1.86283	1.97474	0.693329	NA	NA	Uncharacterized protein OS=Bombyx mori PE=4 SV=1	NA	NA	NA	NA
G10945	10.9066	7.73791	14.2346	5.75996	cleavage and polyadenylation specific factor 5 [Bombyx mori] gb|ABF51245.1| cleavage and polyadenylation specific factor 5 [Bombyx mori]	Cleavage and polyadenylation specificity factor subunit 5 OS=Danio rerio GN=cpsf5 PE=2 SV=1	Cleavage and polyadenylation specific factor 5 OS=Bombyx mori GN=LOC732888 PE=2 SV=1	NA	GO:0003729; mRNA binding; Molecular Function GO:0005849; mRNA cleavage factor complex; Cellular Component GO:0006378; mRNA polyadenylation; Biological Process GO:0016787; hydrolase activity; Molecular Function	IPR000086; NUDIX hydrolase domain IPR015797; NUDIX hydrolase domain-like IPR016706; Cleavage/polyadenylation specificity factor subunit 5	K14397 NUDT21, CPSF5, CFIM25; cleavage and polyadenylation specificity factor subunit 5 K14397 Genetic Information Processing; Translation; mRNA surveillance pathway [PATH:ko03015]
G10946	2.11822	2.22107	5.84193	5.43996	PREDICTED: uncharacterized protein LOC101744553 [Bombyx mori]	NA	Uncharacterized protein OS=Danaus plexippus GN=KGM_10752 PE=4 SV=1	NA	NA	NA	NA
G10947	0.540821	0	0.329123	4.90663	PREDICTED: organic cation transporter protein-like [Bombyx mori]	Organic cation transporter protein OS=Drosophila melanogaster GN=Orct PE=1 SV=1	Uncharacterized protein OS=Bombyx mori PE=4 SV=1	COG0477|Permeases of the major facilitator superfamily|GEPR|Carbohydrate transport and metabolism ; Amino acid transport and metabolism ; Inorganic ion transport and metabolism ; General function prediction only ;	GO:0016021; integral component of membrane; Cellular Component GO:0022857; transmembrane transporter activity; Molecular Function GO:0055085; transmembrane transport; Biological Process	IPR005828; General substrate transporter IPR016196; Major facilitator superfamily domain, general substrate transporter IPR020846; Major facilitator superfamily domain	NA
G10948	20.8667	9.45744	5.34824	10.2933	PREDICTED: probable methyltransferase-like protein 15 homolog [Bombyx mori]	Probable methyltransferase-like protein 15 homolog OS=Drosophila melanogaster GN=CG14683 PE=2 SV=2	S-adenosyl-methyl transferase Mraw OS=Pararge aegeria PE=3 SV=1	COG0275|Predicted S-adenosylmethionine-dependent methyltransferase involved in cell envelope biogenesis|M|Cell wall/membrane/envelope biogenesis ;	GO:0008168; methyltransferase activity; Molecular Function	IPR002903; Ribosomal RNA small subunit methyltransferase H IPR023397; S-adenosyl-L-methionine-dependent methyltransferase, MraW, recognition domain	K16667
G10949	2.5689	6.44826	0.411403	1.59999	PREDICTED: androgen-induced gene 1 protein-like [Bombyx mori]	Androgen-dependent TFPI-regulating protein OS=Homo sapiens GN=ADTRP PE=2 SV=1	Uncharacterized protein OS=Danaus plexippus GN=KGM_06539 PE=4 SV=1	NA	GO:0016021; integral component of membrane; Cellular Component	IPR006838; FAR-17a/AIG1-like protein	NA
G1095	9.86688	8.34246	25.9594	5.42908	PREDICTED: DNA repair protein RAD50-like [Bombyx mori]	DNA repair protein RAD50 OS=Drosophila melanogaster GN=rad50 PE=2 SV=4	Uncharacterized protein OS=Bombyx mori GN=Bmo.5389 PE=4 SV=1	COG0419|ATPase involved in DNA repair|L|Replication, recombination and repair ;	GO:0005524; ATP binding; Molecular Function GO:0006281; DNA repair; Biological Process GO:0030870; Mre11 complex; Cellular Component	IPR004584; DNA repair protein Rad50, eukaryotes IPR013134; Zinc hook, Rad50 IPR027417; P-loop containing nucleoside triphosphate hydrolase	K10866 RAD50; DNA repair protein RAD50 [EC:3.6.-.-] [EC:3.6.-.-] Genetic Information Processing; Replication and repair; Homologous recombination [PATH:ko03440] Genetic Information Processing; Replication and repair; Non-homologous end-joining [PATH:ko03450]
G10950	3.96602	3.36742	2.38614	1.54666	PREDICTED: post-GPI attachment to proteins factor 2-like [Bombyx mori]	Post-GPI attachment to proteins factor 2 OS=Drosophila pseudoobscura pseudoobscura GN=GA17744 PE=3 SV=2	Fgf receptor activating protein OS=Papilio xuthus PE=2 SV=1	NA	NA	IPR019402; Frag1/DRAM/Sfk1	NA
G10951	1.12671	1.218	81.211	0.159999	adenosine deaminase related growth factor [Danaus plexippus]	Adenosine deaminase CECR1 OS=Sus scrofa GN=CECR1 PE=2 SV=1	Adenosine deaminase related growth factor OS=Danaus plexippus GN=KGM_15562 PE=4 SV=1	COG1816|Adenosine deaminase|F|Nucleotide transport and metabolism ;	GO:0005615; extracellular space; Cellular Component GO:0009168; purine ribonucleoside monophosphate biosynthetic process; Biological Process GO:0019239; deaminase activity; Molecular Function	IPR001365; Adenosine/AMP deaminase domain IPR006331; Adenosine deaminase-related growth factor IPR013659; Adenosine/AMP deaminase N-terminal	NA
G10952	15.3233	13.3264	78.4957	13.0132	PREDICTED: uncharacterized protein LOC101738839 [Bombyx mori]	NA	Uncharacterized protein OS=Bombyx mori PE=4 SV=1	NA	NA	IPR001507; Zona pellucida domain	NA
G10953	6.30958	10.6038	14.5637	1.49332	PREDICTED: proton-coupled amino acid transporter 4-like [Bombyx mori]	Proton-coupled amino acid transporter 4 OS=Xenopus laevis GN=slc36a4 PE=2 SV=1	Amino acid transporter (Fragment) OS=Papilio xuthus PE=2 SV=1	COG0814|Amino acid permeases|E|Amino acid transport and metabolism ;	NA	IPR013057; Amino acid transporter, transmembrane	NA
G10954	3.78575	4.80037	2.46842	0.693329	hypothetical protein GLOINDRAFT_46946, partial [Rhizophagus irregularis DAOM 181602]	NA	Uncharacterized protein (Fragment) OS=Rhizophagus irregularis (strain DAOM 181602 / DAOM 197198 / MUCL 43194) GN=GLOINDRAFT_46946 PE=4 SV=1	NA	NA	NA	NA
G10955	3.56041	3.79731	1.72789	5.1733	PREDICTED: male-enhanced antigen 1-like [Bombyx mori]	NA	Uncharacterized protein OS=Danaus plexippus GN=KGM_15730 PE=4 SV=1	NA	GO:0007283; spermatogenesis; Biological Process	IPR009685; Male enhanced antigen 1	NA
G10956	1.5774	2.50766	2.38614	2.02665	cytochrome CYP6AB14 [Spodoptera littoralis]	Cytochrome P450 6B6 OS=Helicoverpa armigera GN=CYP6B6 PE=2 SV=1	Cytochrome CYP6AB14 OS=Spodoptera littoralis PE=2 SV=1	COG2124|Cytochrome P450|Q|Secondary metabolites biosynthesis, transport and catabolism ;	GO:0005506; iron ion binding; Molecular Function GO:0016705; oxidoreductase activity, acting on paired donors, with incorporation or reduction of molecular oxygen; Molecular Function GO:0020037; heme binding; Molecular Function GO:0055114; oxidation-reduction process; Biological Process	IPR001128; Cytochrome P450 IPR002401; Cytochrome P450, E-class, group I IPR017972; Cytochrome P450, conserved site	K14999
G10957	1.44303	0.860266	0.98794	0.640367	ORF1 [Bombyx mori]	NA	ORF1 OS=Bombyx mori PE=4 SV=1	NA	NA	NA	NA
G10958	4.23889	1.2904	3.12848	4.48257	NA
G1096	47.49	11.3171	29.7517	3.49614	transcription factor E74 isoform B [Manduca sexta]	Ecdysone-induced protein 74EF isoform B OS=Drosophila melanogaster GN=Eip74EF PE=2 SV=2	Transcription factor E74 isoform B OS=Manduca sexta PE=2 SV=1	NA	GO:0003700; sequence-specific DNA binding transcription factor activity; Molecular Function GO:0006355; regulation of transcription, DNA-templated; Biological Process GO:0043565; sequence-specific DNA binding; Molecular Function	IPR000418; Ets domain IPR011991; Winged helix-turn-helix DNA-binding domain	K09428
G10960	88.9716	405.687	195.448	88.1038	cuticular protein RR-3 motif 148 precursor [Bombyx mori] tpd|FAA00651.1| TPA: putative cuticle protein [Bombyx mori]	NA	Putative cuticle protein OS=Bombyx mori GN=BmorCPR148 PE=2 SV=1	NA	GO:0042302; structural constituent of cuticle; Molecular Function	IPR000618; Insect cuticle protein	NA
G10961	118.418	53.6232	42.5638	32.1784	elongation factor [Spodoptera exigua] gb|AEJ38220.1| elongation factor [Spodoptera exigua] gb|AEJ38221.1| elongation factor [Spodoptera exigua]	Elongation factor Tu, mitochondrial OS=Mus musculus GN=Tufm PE=1 SV=1	Elongation factor Tu OS=Spodoptera exigua PE=2 SV=1	COG0050|GTPases - translation elongation factors|J|Translation, ribosomal structure and biogenesis ;	GO:0003746; translation elongation factor activity; Molecular Function GO:0003924; GTPase activity; Molecular Function GO:0005525; GTP binding; Molecular Function GO:0005622; intracellular; Cellular Component GO:0006414; translational elongation; Biological Process	IPR000795; Elongation factor, GTP-binding domain IPR004160; Translation elongation factor EFTu/EF1A, C-terminal IPR004161; Translation elongation factor EFTu/EF1A, domain 2 IPR004541; Translation elongation factor EFTu/EF1A, bacterial/organelle IPR009000; Translation protein, beta-barrel domain IPR009001; Translation elongation factor EF1A/initiation factor IF2gamma, C-terminal IPR027417; P-loop …	K02358 tuf, TUFM; elongation factor Tu K02358 Organismal Systems; Environmental adaptation; Plant-pathogen interaction [PATH:ko04626]
G10962	2.20963	3.72782	0	0.266819	UDP-glycosyltransferase UGT33B1 [Helicoverpa armigera]	Ecdysteroid UDP-glucosyltransferase OS=Spodoptera littoralis nuclear polyhedrosis virus GN=EGT PE=3 SV=1	UDP-glycosyltransferase UGT33B1 OS=Helicoverpa armigera GN=UGT33B1 PE=2 SV=1	COG1819|Glycosyl transferases, related to UDP-glucuronosyltransferase|GC|Carbohydrate transport and metabolism ; Energy production and conversion ;	GO:0008152; metabolic process; Biological Process GO:0016758; transferase activity, transferring hexosyl groups; Molecular Function	IPR002213; UDP-glucuronosyl/UDP-glucosyltransferase	NA
G10963	23.4943	17.4921	9.05612	5.81666	NA
G10964	4.10361	6.66706	7.40955	11.3665	PREDICTED: WD repeat domain phosphoinositide-interacting protein 2-like isoform X1 [Apis dorsata]	WD repeat domain phosphoinositide-interacting protein 2 OS=Rattus norvegicus GN=Wipi2 PE=2 SV=1	WD repeat domain phosphoinositide-interacting protein 2 OS=Apis cerana GN=ACCB00395.1 PE=2 SV=1	NA	NA	NA	NA
G10965	0.406087	0.0717304	0	1.22808	neuropeptide receptor A25 [Bombyx mori] dbj|BAG68424.1| neuropeptide receptor A25 [Bombyx mori]	Neuropeptides capa receptor OS=Drosophila melanogaster GN=CapaR PE=2 SV=3	Neuropeptide receptor A25 OS=Bombyx mori GN=BNGR-A25 PE=2 SV=1	NA	GO:0004930; G-protein coupled receptor activity; Molecular Function GO:0007186; G-protein coupled receptor signaling pathway; Biological Process GO:0016021; integral component of membrane; Cellular Component	IPR000276; G protein-coupled receptor, rhodopsin-like IPR017452; GPCR, rhodopsin-like, 7TM	NA
G10966	0.947535	16.3545	12.1093	0.373764	hypothetical protein KGM_15552 [Danaus plexippus]	Proclotting enzyme OS=Tachypleus tridentatus PE=1 SV=1	Uncharacterized protein OS=Danaus plexippus GN=KGM_15552 PE=4 SV=1	COG5640|Secreted trypsin-like serine protease|O|Posttranslational modification, protein turnover, chaperones ;	GO:0003824; catalytic activity; Molecular Function GO:0004252; serine-type endopeptidase activity; Molecular Function GO:0006508; proteolysis; Biological Process	IPR001254; Peptidase S1 IPR001314; Peptidase S1A, chymotrypsin-type IPR009003; Trypsin-like cysteine/serine peptidase domain IPR018114; Peptidase S1, trypsin family, active site	NA
G10967	0.902414	0.860765	0.659009	1.22808	NA
G10969	3.56454	4.16036	3.54217	4.64535	NA
G1097	50.5167	48.7552	10.4804	14.6659	hypothetical protein KGM_19125 [Danaus plexippus]	Putative protein disulfide-isomerase C1F5.02 OS=Schizosaccharomyces pombe (strain 972 / ATCC 24843) GN=SPAC1F5.02 PE=3 SV=1	Uncharacterized protein OS=Bombyx mori PE=4 SV=1	COG0526|Thiol-disulfide isomerase and thioredoxins|OC|Posttranslational modification, protein turnover, chaperones ; Energy production and conversion ;	GO:0045454; cell redox homeostasis; Biological Process	IPR010893; [NiFe]-hydrogenase maturation factor HyaE IPR012336; Thioredoxin-like fold IPR013766; Thioredoxin domain	NA
G10971	6.3169	3.72998	7.33147	5.82004	PREDICTED: zinc finger protein 34-like [Bombyx mori]	Zinc finger protein 345 OS=Bos taurus GN=ZNF345 PE=2 SV=1	Uncharacterized protein OS=Bombyx mori PE=4 SV=1	COG5048|FOG: Zn-finger|R|General function prediction only ;	GO:0003676; nucleic acid binding; Molecular Function GO:0046872; metal ion binding; Molecular Function	IPR007087; Zinc finger, C2H2 IPR013087; Zinc finger C2H2-type/integrase DNA-binding domain IPR015880; Zinc finger, C2H2-like	NA
G10972	4.42183	2.86922	3.21267	5.39288	PREDICTED: E3 ubiquitin-protein ligase SIAH1-like [Bombyx mori]	E3 ubiquitin-protein ligase SIAH1 OS=Rattus norvegicus GN=Siah1 PE=1 SV=2	E3 ubiquitin-protein ligase OS=Bombyx mori PE=3 SV=1	NA	GO:0004842; ubiquitin-protein ligase activity; Molecular Function GO:0005515; protein binding; Molecular Function GO:0005634; nucleus; Cellular Component GO:0006511; ubiquitin-dependent protein catabolic process; Biological Process GO:0007275; multicellular organismal development; Biological Process GO:0008270; zinc ion binding; Molecular Function GO:0016567; protein ubiquitination; Biological Pr…	IPR001841; Zinc finger, RING-type IPR004162; E3 ubiquitin-protein ligase SINA like IPR008974; TRAF-like IPR013010; Zinc finger, SIAH-type IPR013083; Zinc finger, RING/FYVE/PHD-type IPR013323; SIAH-type domain IPR018121; Seven-in-absentia protein, TRAF-like domain	K04506 SIAH1; E3 ubiquitin-protein ligase SIAH1 [EC:6.3.2.19] [EC:6.3.2.19] Genetic Information Processing; Folding, sorting and degradation; SNAREs [BR:ko04131] Genetic Information Processing; Folding, sorting and degradation; Ubiquitin mediated proteolysis [PATH:ko04120] Environmental Information Processing; Signal transduction; Wnt signaling pathway [PATH:ko04310] Cellular Processes; Cell grow…
G10974	5.27912	16.0676	19.5231	0.907712	NA
G10975	1.94132	3.80392	15.6605	1.60277	putative MFS-type transporter [Danaus plexippus]	MFS-type transporter SLC18B1 OS=Homo sapiens GN=SLC18B1 PE=1 SV=1	Putative MFS-type transporter OS=Danaus plexippus GN=KGM_10222 PE=4 SV=1	COG0477|Permeases of the major facilitator superfamily|GEPR|Carbohydrate transport and metabolism ; Amino acid transport and metabolism ; Inorganic ion transport and metabolism ; General function prediction only ;	GO:0016021; integral component of membrane; Cellular Component GO:0055085; transmembrane transport; Biological Process	IPR011701; Major facilitator superfamily IPR016196; Major facilitator superfamily domain, general substrate transporter IPR020846; Major facilitator superfamily domain	NA
G10976	12.1897	7.9667	6.18179	13.1962	PREDICTED: protein crossbronx homolog isoform X1 [Bombyx mori]	Protein crossbronx homolog OS=Aedes aegypti GN=AAEL000265 PE=3 SV=1	Putative Aktip protein OS=Danaus plexippus GN=KGM_04491 PE=4 SV=1	COG5078|Ubiquitin-protein ligase|O|Posttranslational modification, protein turnover, chaperones ;	GO:0016881; acid-amino acid ligase activity; Molecular Function	IPR000608; Ubiquitin-conjugating enzyme, E2 IPR016135; Ubiquitin-conjugating enzyme/RWD-like	NA
G10977	1.62529	1.57898	0.989087	2.08361	PREDICTED: PQ-loop repeat-containing protein 1-like [Bombyx mori]	PQ-loop repeat-containing protein 1 OS=Homo sapiens GN=PQLC1 PE=2 SV=1	Uncharacterized protein OS=Danaus plexippus GN=KGM_02042 PE=4 SV=1	NA	NA	IPR006603; Cystinosin/ERS1p repeat	NA
G10978	2.25735	3.44506	3.4618	3.41925	NA
G10979	11.2867	16.8664	15.6605	20.2484	hypothetical protein KGM_18987 [Danaus plexippus]	Retinoblastoma-binding protein 5 OS=Mus musculus GN=Rbbp5 PE=1 SV=2	Uncharacterized protein OS=Danaus plexippus GN=KGM_18987 PE=4 SV=1	COG2319|FOG: WD40 repeat|R|General function prediction only ;	GO:0005515; protein binding; Molecular Function	IPR001680; WD40 repeat IPR015943; WD40/YVTN repeat-like-containing domain IPR017986; WD40-repeat-containing domain IPR019775; WD40 repeat, conserved site	K14961
G1098	7.62937	5.47669	3.73349	2.82953	NA
G10980	2.2122	36.6755	50.8556	6.03712	PREDICTED: macrophage mannose receptor 1-like [Bombyx mori]	Hemolymph lipopolysaccharide-binding protein OS=Periplaneta americana PE=1 SV=1	Uncharacterized protein OS=Bombyx mori GN=CTL21 PE=4 SV=1	NA	GO:0030246; carbohydrate binding; Molecular Function	IPR001304; C-type lectin IPR016186; C-type lectin-like IPR016187; C-type lectin fold IPR018378; C-type lectin, conserved site	NA
G10981	1.08353	1.00481	0.659391	1.28222	NA
G10982	0.857791	0.645948	1.56605	1.22879	NA
[truncated: 64,091 more rows]
