# Supplementary material for: Transcriptome Characterization of Dendrolimus punctatus and Expression Profiles at Different Developmental Stages
Source: PLoS One. 2016 Aug 25;11(8):e0161667. doi: 10.1371/journal.pone.0161667 (PMC4999207; doi:10.1371/journal.pone.0161667)
Supplement: S4 Table — (XLSX) [file pone.0161667.s004.xlsx]

## Sheet: egg_VS_larva
S4 Table. The differentially expressed genes between egg and larva.
GeneID	logFC(larva/egg)	egg_VS_larva(PValue)	egg_VS_larva(FDR)	nr	swissprot	trembl
G19885	19.9747	0	0	NA
G37446	19.7184	0	0	NA
G63101	19.6935	0	0	NA
G17837	19.3657	0	0	insect intestinal lipase 6 [Mamestra configurata]	Pancreatic triacylglycerol lipase (Fragment) OS=Myocastor coypus GN=PNLIP PE=2 SV=1	Insect intestinal lipase 6 OS=Mamestra configurata PE=2 SV=1
G69296	19.1062	0	0	NA
G19124	18.9446	0	0	osiris 19 precursor [Bombyx mori] gb|ACI23618.1| osiris 19 [Bombyx mori]	NA	Osiris 19 OS=Bombyx mori PE=2 SV=1
G46683	18.4754	0	0	NA
G55440	17.8736	0	0	NA
G48501	17.6803	0	0	NA
G33643	17.3626	0	0	NA
G25170	17.2652	0	0	NA
G52546	17.1791	0	0	NA
G27740	17.0848	1.9572e-295	4.40057e-293	NA
G30547	16.8435	5.5868e-250	1.11199e-247	collagen precursor [Bombyx mori] tpd|FAA00649.1| TPA: putative cuticle protein [Bombyx mori]	NA	Uncharacterized protein OS=Bombyx mori GN=CPR146 PE=4 SV=1
G16754	16.8341	1.78778e-248	3.54675e-246	PREDICTED: pancreatic lipase-related protein 2-like [Bombyx mori]	Pancreatic lipase-related protein 2 OS=Cavia porcellus GN=PNLIPRP2 PE=1 SV=1	Pancreatic lipase-like protein OS=Epiphyas postvittana GN=Lip20 PE=2 SV=1
G26997	16.7461	1.00643e-233	1.89743e-231	cuticular protein CPR97Aa [Papilio xuthus]	Cuticle protein 8 OS=Locusta migratoria PE=1 SV=1	Cuticular protein CPR97Aa OS=Papilio xuthus GN=PxutCPR97Aa PE=2 SV=1
G21743	16.7361	3.22058e-232	5.99729e-230	NA
G19760	16.5757	7.78688e-208	1.32786e-205	PREDICTED: uncharacterized protein LOC101741151 [Bombyx mori]	NA	Uncharacterized protein OS=Bombyx mori GN=Bmo.12573 PE=4 SV=1
G17872	16.57	6.2295e-207	1.05635e-204	PREDICTED: uncharacterized protein LOC101741384 [Bombyx mori]	NA	Osiris 9B OS=Papilio polytes PE=2 SV=1
G42148	16.4811	1.36988e-194	2.19423e-192	NA
G34953	16.4036	2.35344e-184	3.66334e-182	NA
G55452	16.385	3.0124e-182	4.62972e-180	NA
G22197	16.2268	2.77844e-163	4.01597e-161	NA
G38769	16.211	1.77821e-161	2.53999e-159	cuticular protein RR-2 motif 103 precursor [Bombyx mori] dbj|BAB32476.1| cuticle protein [Bombyx mori]	Cuticle protein 8 OS=Locusta migratoria PE=1 SV=1	Cuticle protein OS=Bombyx mori GN=bmwcp1b PE=2 SV=1
G43420	16.2084	3.55642e-161	5.0562e-159	NA
G51509	16.1934	1.13805e-159	1.60296e-157	cuticular protein CPR99 [Danaus plexippus]	NA	Cuticular protein CPR99 OS=Danaus plexippus GN=KGM_08085 PE=4 SV=1
G65614	15.8772	2.30824e-128	2.81378e-126	NA
G37564	15.827	7.56366e-124	8.95063e-122	NA
G25471	15.8054	4.84074e-122	5.62963e-120	NA
G5449	15.7232	2.03036e-115	2.27832e-113	cuticular protein PxutCPR18 [Papilio xuthus]	Pupal cuticle protein 36 OS=Manduca sexta GN=PCP36 PE=1 SV=1	Cuticular protein PxutCPR18 OS=Papilio xuthus PE=2 SV=1
G39770	15.7085	3.24856e-114	3.61854e-112	NA
G20307	15.6234	1.36255e-107	1.44356e-105	PREDICTED: uncharacterized protein LOC101743593 isoform X1 [Bombyx mori]	NA	Uncharacterized protein OS=Bombyx mori PE=4 SV=1
G63532	15.6094	1.09004e-106	1.14684e-104	NA
G59671	15.5624	2.2324e-103	2.31662e-101	NA
G14722	15.542	7.14368e-102	7.31318e-100	PREDICTED: keratin-associated protein 10-4-like, partial [Danio rerio]	NA	U88, putative (Fragment) OS=Brugia malayi GN=Bm1_53965 PE=4 SV=1
G33213	15.4735	4.68168e-97	4.59888e-95	NA
G30738	15.2187	2.10844e-81	1.81043e-79	NA
G52716	15.1758	2.6988e-79	2.26606e-77	NA
G29502	15.158	4.31808e-78	3.60079e-76	NA
G14440	15.1459	1.72723e-77	1.43441e-75	pancreatic lipase 2 [Mamestra configurata]	Pancreatic lipase-related protein 2 OS=Bos taurus GN=PNLIPRP2 PE=2 SV=1	Pancreatic lipase-like protein (Fragment) OS=Epiphyas postvittana GN=Lip15 PE=2 SV=1
G29601	15.125	1.38179e-76	1.14283e-74	cuticular protein RR-2 motif 118 precursor [Bombyx mori] tpd|FAA00621.1| TPA: putative cuticle protein [Bombyx mori]	Cuticle protein 19 OS=Locusta migratoria PE=1 SV=1	Putative cuticle protein OS=Bombyx mori GN=BmorCPR118 PE=2 SV=1
G52405	15.0989	4.42172e-75	3.58384e-73	NA
G36649	15.0773	7.07474e-74	5.70367e-72	NA
G6036	15.0581	5.6598e-73	4.52687e-71	acyl-CoA delta-14 desaturase [Danaus plexippus]	Acyl-CoA desaturase OS=Mesocricetus auratus GN=SCD PE=2 SV=1	Acyl-CoA delta-14 desaturase OS=Danaus plexippus GN=KGM_10980 PE=3 SV=1
G21326	14.9362	2.96736e-67	2.25174e-65	NA
G47030	14.855	1.21543e-63	8.87909e-62	cuticular protein RR-2 motif 119 precursor [Bombyx mori] tpd|FAA00622.1| TPA: putative cuticle protein [Bombyx mori]	Cuticle protein 18.6, isoform B OS=Locusta migratoria PE=1 SV=1	Uncharacterized protein OS=Bombyx mori GN=CPR120 PE=4 SV=1
G17034	14.8545	1.21543e-63	8.88979e-62	cuticular protein RR-2 motif 128 precursor [Bombyx mori] tpd|FAA00631.1| TPA: putative cuticle protein [Bombyx mori]	Cuticle protein 19 OS=Locusta migratoria PE=1 SV=1	Putative cuticle protein OS=Bombyx mori GN=BmorCPR128 PE=2 SV=1
G44913	14.8246	3.88938e-62	2.78763e-60	NA
G25425	14.7286	3.18618e-58	2.1733e-56	unknown secreted protein [Papilio xuthus]	NA	Uncharacterized protein OS=Papilio xuthus PE=2 SV=1
G33206	14.5386	2.67276e-51	1.66586e-49	cuticular protein RR-2 motif 118 precursor [Bombyx mori] tpd|FAA00621.1| TPA: putative cuticle protein [Bombyx mori]	Cuticle protein 8 OS=Locusta migratoria PE=1 SV=1	Putative cuticle protein OS=Bombyx mori GN=BmorCPR118 PE=2 SV=1
G15584	14.4521	2.73692e-48	1.64668e-46	PREDICTED: uncharacterized protein YKL105C-like [Bombyx mori]	NA	Uncharacterized protein OS=Bombyx mori PE=4 SV=1
G41527	14.416	4.37906e-47	2.60627e-45	membrane-bound alkaline phosphatase precursor [Bombyx mori] sp|P29523.4|PPB_BOMMO RecName: Full=Membrane-bound alkaline phosphatase; Short=M-ALP; Flags: Precursor dbj|BAB62745.3| membrane-bound alkaline phosphatase [Bombyx mori] dbj|BAA14420.4| membrane-bound alkaline phosphatase [Bombyx mori]	Membrane-bound alkaline phosphatase OS=Bombyx mori GN=Alp-m PE=1 SV=4	Alkaline phosphatase OS=Bombyx mori GN=Alpm PE=3 SV=1
G19372	14.4065	8.75812e-47	5.19218e-45	chymotrypsin [Heliothis virescens]	Brachyurin OS=Uca pugilator PE=1 SV=2	Chymotrypsin OS=Heliothis virescens PE=2 SV=1
G34903	14.4048	8.75812e-47	5.19726e-45	NA
G20879	14.3879	3.50324e-46	2.05678e-44	NA
G41234	14.3633	2.8026e-45	1.62036e-43	hypothetical protein KGM_06199 [Danaus plexippus]	NA	Uncharacterized protein OS=Danaus plexippus GN=KGM_06199 PE=4 SV=1
G30020	14.3477	5.6052e-45	3.2223e-43	PREDICTED: uncharacterized protein LOC101739819 [Bombyx mori]	Venom peptide BmKAPI OS=Mesobuthus martensii PE=2 SV=1	Protease inhibitor 3 OS=Lonomia obliqua PE=2 SV=1
G44208	14.3112	8.96832e-44	5.04111e-42	cuticular protein RR-2 motif 116 precursor [Bombyx mori] tpd|FAA00619.1| TPA: putative cuticle protein [Bombyx mori]	Cuticle protein 8 OS=Locusta migratoria PE=1 SV=1	Putative cuticle protein OS=Bombyx mori GN=BmorCPR116 PE=4 SV=1
G23476	14.2956	1.79366e-43	1.00265e-41	PREDICTED: circadian clock-controlled protein-like [Bombyx mori]	Protein takeout OS=Drosophila melanogaster GN=to PE=2 SV=1	DUF233 protein (Fragment) OS=Heliothis virescens GN=hvpg0014 PE=2 SV=1
G59247	14.2793	7.17464e-43	3.974e-41	NA
G60123	14.2299	2.29588e-41	1.23015e-39	NA
G33538	14.1892	1.83671e-40	9.72111e-39	NA
G71831	14.1435	5.87748e-39	3.01865e-37	NA
G33772	14.1087	4.70198e-38	2.38266e-36	cuticular protein RR-2 motif 118 precursor [Bombyx mori] tpd|FAA00621.1| TPA: putative cuticle protein [Bombyx mori]	Cuticle protein 19 OS=Locusta migratoria PE=1 SV=1	Putative cuticle protein OS=Bombyx mori GN=BmorCPR118 PE=2 SV=1
G64721	14.0248	6.01854e-36	2.9394e-34	NA
G33191	14.0132	1.20371e-35	5.84587e-34	NA
G15028	14.0108	1.20371e-35	5.8412e-34	cuticular protein hypothetical 22 precursor [Bombyx mori] tpd|FAA00489.1| TPA: putative cuticle protein [Bombyx mori]	NA	Putative cuticle protein OS=Bombyx mori GN=BmorCPH22 PE=2 SV=1
G14437	13.9848	0	0	neutral lipase [Helicoverpa armigera]	Pancreatic lipase-related protein 2 OS=Rattus norvegicus GN=Pnliprp2 PE=1 SV=1	Neutral lipase OS=Helicoverpa armigera GN=Lipn004 PE=2 SV=1
G43914	13.9735	9.62964e-35	4.55996e-33	NA
G34913	13.9161	1.54074e-33	7.08591e-32	NA
G14899	13.8976	6.16298e-33	2.81729e-31	PREDICTED: uncharacterized protein LOC101737971 [Bombyx mori]	NA	Uncharacterized protein OS=Danaus plexippus GN=KGM_11737 PE=4 SV=1
G31488	13.8931	6.16298e-33	2.81517e-31	PREDICTED: pheromone-binding protein-related protein 3-like [Bombyx mori]	NA	Odorant binding protein 5 OS=Agrotis ipsilon GN=OBP5 PE=2 SV=1
G28025	13.8165	1.97215e-31	8.7262e-30	NA
G35798	13.7905	7.8886e-31	3.43293e-29	PREDICTED: uncharacterized protein LOC101739819 [Bombyx mori]	NA	Protease inhibitor 3 OS=Lonomia obliqua PE=2 SV=1
G65167	13.6681	2.01948e-28	8.31163e-27	C-type lectin 21 [Danaus plexippus]	NA	C-type lectin 21 OS=Danaus plexippus GN=KGM_12775 PE=4 SV=1
G28341	13.6592	4.03896e-28	1.64891e-26	unknown [Zea mays]	Protein TAR1 OS=Kluyveromyces lactis (strain ATCC 8585 / CBS 2359 / DSM 70799 / NBRC 1267 / NRRL Y-1140 / WM37) GN=TAR1-A PE=4 SV=2	Uncharacterized protein OS=Zea mays PE=2 SV=1
G60529	13.6565	4.03896e-28	1.6478e-26	NA
G24251	13.5905	6.46234e-27	2.56244e-25	hypothetical protein KGM_12967 [Danaus plexippus]	NA	Uncharacterized protein OS=Bombyx mori PE=4 SV=1
G1081	13.4739	8.2718e-25	3.11898e-23	PREDICTED: xanthine dehydrogenase-like [Bombyx mori]	Xanthine dehydrogenase 1 OS=Arabidopsis thaliana GN=XDH1 PE=1 SV=1	Uncharacterized protein OS=Bombyx mori PE=4 SV=1
G51663	13.4373	3.30872e-24	1.23153e-22	NA
G13626	13.3651	0	0	acidic lipase [Helicoverpa armigera]	Lipase 3 OS=Drosophila melanogaster GN=Lip3 PE=2 SV=1	Lipase OS=Helicoverpa armigera GN=Lipa007 PE=2 SV=1
G37077	13.3408	0	0	NA
G33539	13.2777	8.47032e-22	2.87267e-20	NA
G65545	13.2658	1.69407e-21	5.69129e-20	NA
G53447	13.2006	1.35525e-20	4.40907e-19	NA
G65857	13.1897	1.35525e-20	4.41144e-19	NA
G36885	13.1518	5.42102e-20	1.723e-18	NA
G18280	13.0725	4.3368e-19	1.33642e-17	PREDICTED: hornerin-like [Bombyx mori]	NA	Uncharacterized protein OS=Bombyx mori PE=4 SV=1
G13449	13.0517	8.67362e-19	2.6288e-17	acyl-CoA desaturase HvirIPAE [Heliothis virescens]	Acyl-CoA Delta(11) desaturase OS=Spodoptera littoralis PE=1 SV=1	Acyl-CoA desaturase HvirIPAE OS=Heliothis virescens GN=HvirIPAE PE=2 SV=1
G36296	13.0365	1.73472e-18	5.19024e-17	hypothetical protein KGM_09696 [Danaus plexippus]	NA	Uncharacterized protein OS=Danaus plexippus GN=KGM_09696 PE=4 SV=1
G14253	13.0102	3.46944e-18	1.01748e-16	beta-tubulin [Bombyx mori] dbj|BAB86855.1| beta-tubulin [Bombyx mori]	Tubulin beta-4 chain OS=Xenopus laevis GN=tubb4 PE=2 SV=1	Beta-tubulin OS=Bombyx mori GN=bmtub4 PE=2 SV=1
G11791	13.01	3.46944e-18	1.01699e-16	PREDICTED: lactase-phlorizin hydrolase-like [Bombyx mori]	Myrosinase 1 OS=Brevicoryne brassicae PE=1 SV=1	Uncharacterized protein OS=Bombyx mori PE=3 SV=1
G23232	12.9935	6.9389e-18	2.00495e-16	cuticular protein RR-2 motif 109 precursor [Bombyx mori] tpd|FAA00612.1| TPA: putative cuticle protein [Bombyx mori]	Cuticle protein 19 OS=Locusta migratoria PE=1 SV=1	Putative cuticle protein OS=Bombyx mori GN=BmorCPR109 PE=2 SV=1
G33596	12.9756	6.9389e-18	2.0059e-16	NA
G72771	12.9583	1.38778e-17	3.9646e-16	NA
G24619	12.9563	1.38778e-17	3.9553e-16	NA
G28483	12.9382	2.77556e-17	7.79713e-16	PREDICTED: uncharacterized protein LOC101746791 [Bombyx mori]	NA	NA
G56835	12.9374	2.77556e-17	7.80435e-16	NA
G49496	12.9296	2.77556e-17	7.80074e-16	NA
G39595	12.8988	5.55112e-17	1.53527e-15	unknown [Lotus japonicus]	Putative uncharacterized protein ART2 OS=Saccharomyces cerevisiae (strain ATCC 204508 / S288c) GN=ART2 PE=5 SV=1	Senescence-associated protein OS=Picea abies GN=SAP1 PE=2 SV=1
G26360	12.8957	5.55112e-17	1.53667e-15	endonuclease-reverse transcriptase [Bombyx mori]	NA	Endonuclease-reverse transcriptase OS=Bombyx mori PE=4 SV=1
G57889	12.8826	1.11022e-16	3.03187e-15	NA
G13891	12.8792	1.11022e-16	3.03733e-15	endonuclease-reverse transcriptase [Bombyx mori]	NA	Endonuclease-reverse transcriptase OS=Bombyx mori PE=4 SV=1
G46275	12.8779	1.11022e-16	3.0387e-15	NA
G43262	12.8209	4.4409e-16	1.17933e-14	NA
G61904	12.8045	8.88178e-16	2.32308e-14	NA
G35525	12.7986	8.88178e-16	2.32408e-14	NA
G22476	12.7984	8.88178e-16	2.32108e-14	PREDICTED: uncharacterized protein LOC101742784 [Bombyx mori]	NA	Uncharacterized protein OS=Bombyx mori PE=4 SV=1
G23954	12.7868	8.88178e-16	2.32208e-14	NA
G30548	12.7534	1.77636e-15	4.57908e-14	NA
G31090	12.7411	3.55272e-15	9.02783e-14	NA
G39980	12.7392	3.55272e-15	9.0354e-14	NA
G55935	12.7302	3.55272e-15	9.02028e-14	hypothetical protein SORBIDRAFT_1610s002010 [Sorghum bicolor] gb|EES20326.1| hypothetical protein SORBIDRAFT_1610s002010 [Sorghum bicolor]	NA	Uncharacterized protein OS=Solanum tuberosum GN=PGSC0003DMG402019042 PE=4 SV=1
G52731	12.7164	7.10542e-15	1.7751e-13	NA
G40749	12.7137	7.10542e-15	1.77583e-13	hypothetical protein AMTR_s00191p00039450 [Amborella trichopoda] gb|ERN12143.1| hypothetical protein AMTR_s00191p00039450 [Amborella trichopoda]	NA	Uncharacterized protein OS=Amborella trichopoda GN=AMTR_s00191p00039450 PE=4 SV=1
G3019	12.6953	7.10542e-15	1.77656e-13	hypothetical protein KGM_05854 [Danaus plexippus]	NA	Uncharacterized protein OS=Danaus plexippus GN=KGM_05854 PE=4 SV=1
G71525	12.689	1.42109e-14	3.48143e-13	NA
G61132	12.674	1.42109e-14	3.48003e-13	NA
G10142	12.6729	1.42109e-14	3.48284e-13	NA
G17788	12.6668	1.42109e-14	3.48565e-13	PREDICTED: uncharacterized protein LOC101746664 [Bombyx mori]	Trypsin-1 OS=Anopheles gambiae GN=TRYP1 PE=2 SV=3	Uncharacterized protein OS=Bombyx mori GN=Bmo.5015 PE=4 SV=1
G34853	12.6594	1.42109e-14	3.48424e-13	cuticular protein RR-2 motif 109 precursor [Bombyx mori] tpd|FAA00612.1| TPA: putative cuticle protein [Bombyx mori]	Cuticle protein 19 OS=Locusta migratoria PE=1 SV=1	Putative cuticle protein OS=Bombyx mori GN=BmorCPR109 PE=2 SV=1
G59621	12.6335	2.84218e-14	6.86318e-13	NA
G14062	12.6225	5.68434e-14	1.35008e-12	PREDICTED: glucose dehydrogenase [acceptor]-like [Bombyx mori]	Glucose dehydrogenase [FAD, quinone] OS=Drosophila melanogaster GN=Gld PE=3 SV=3	Uncharacterized protein OS=Bombyx mori GN=Bmo.9220 PE=3 SV=1
G63326	12.6184	5.68434e-14	1.35166e-12	NA
G11589	12.6158	5.68434e-14	1.35113e-12	PREDICTED: solute carrier family 46 member 3-like [Bombyx mori]	Proton-coupled folate transporter OS=Xenopus laevis GN=slc46a1 PE=2 SV=1	Adenylate cyclase OS=Danaus plexippus GN=KGM_02925 PE=4 SV=1
G62399	12.5941	5.68434e-14	1.3506e-12	NA
G51649	12.5893	1.13687e-13	2.64327e-12	NA
G58055	12.5886	1.13687e-13	2.64631e-12	NA
G43788	12.5546	2.27374e-13	5.18722e-12	NA
G56441	12.5397	2.27374e-13	5.18527e-12	NA
G64718	12.53	2.27374e-13	5.18917e-12	p260 [Danaus plexippus]	NA	p260 OS=Danaus plexippus GN=KGM_19819 PE=4 SV=1
G55961	12.5237	4.54748e-13	1.01196e-11	NA
G49612	12.5192	4.54748e-13	1.01234e-11	NA
G10397	12.5042	4.54748e-13	1.01271e-11	NA
G19426	12.495	0	0	PREDICTED: uncharacterized protein LOC101738644 [Bombyx mori]	NA	Uncharacterized protein OS=Bombyx mori GN=Bmo.2522 PE=4 SV=1
G26754	12.4628	9.09494e-13	1.98179e-11	NA
G3025	12.4612	9.09494e-13	1.98393e-11	hypothetical protein KGM_05854 [Danaus plexippus]	NA	Uncharacterized protein OS=Danaus plexippus GN=KGM_05854 PE=4 SV=1
G61908	12.4566	9.09494e-13	1.98321e-11	NA
G45463	12.4525	1.81899e-12	3.87458e-11	NA
G67063	12.4501	1.81899e-12	3.87186e-11	multimodular carbohydrate-active enzyme [Eubacterium sp. CAG:252] emb|CDB69092.1| multimodular carbohydrate-active enzyme [Eubacterium sp. CAG:252]	NA	Multimodular carbohydrate-active enzyme OS=Eubacterium sp. CAG:252 GN=BN564_00548 PE=4 SV=1
G45381	12.4485	1.81899e-12	3.8705e-11	NA
G14981	12.4457	1.81899e-12	3.86915e-11	NA
G43039	12.4413	1.81899e-12	3.86779e-11	NA
G66133	12.4306	1.81899e-12	3.87322e-11	NA
G60531	12.4155	3.63798e-12	7.59721e-11	NA
G35488	12.3836	3.63798e-12	7.60244e-11	NA
G18796	12.3248	0	0	osiris 18 precursor [Bombyx mori] gb|ACI23619.1| osiris 18 [Bombyx mori]	NA	Osiris 18 OS=Bombyx mori GN=Osi18 PE=2 SV=1
G29148	12.3219	1.45519e-11	2.92034e-10	NA
G48767	12.2811	2.91038e-11	5.71596e-10	NA
G45583	12.264	2.91038e-11	5.72152e-10	NA
G47912	12.2502	5.82076e-11	1.11611e-09	NA
G54788	12.2462	5.82076e-11	1.11365e-09	NA
G64691	12.2405	5.82076e-11	1.114e-09	NA
G30693	12.2399	5.82076e-11	1.11541e-09	putative cuticular protein [Danaus plexippus]	NA	Putative cuticular protein OS=Danaus plexippus GN=KGM_22038 PE=4 SV=1
G71520	12.2296	5.82076e-11	1.1147e-09	NA
G64256	12.228	5.82076e-11	1.11717e-09	NA
G46889	12.2114	1.16415e-10	2.1752e-09	NA
G25850	12.2097	1.16415e-10	2.17319e-09	PREDICTED: uncharacterized protein LOC101741564 isoform X1 [Bombyx mori]	Follicle cell protein 3C-1 OS=Drosophila melanogaster GN=Fcp3C PE=2 SV=3	Uncharacterized protein OS=Bombyx mori PE=4 SV=1
G69048	12.1746	1.16415e-10	2.17386e-09	NA
G61764	12.1612	2.3283e-10	4.23059e-09	NA
G40676	12.1576	2.3283e-10	4.2382e-09	cytochrome CYP324A1 [Spodoptera littoralis]	NA	Cytochrome CYP324A1 OS=Spodoptera littoralis PE=2 SV=1
G48449	12.1523	2.3283e-10	4.2344e-09	NA
G38030	12.1216	4.65662e-10	8.22489e-09	NA
G9149	12.1065	4.65662e-10	8.21772e-09	beta-fructofuranosidase 1 [Manduca sexta]	Sucrose-6-phosphate hydrolase OS=Zymomonas mobilis subsp. mobilis (strain ATCC 10988 / DSM 424 / LMG 404 / NCIMB 8938 / NRRL B-806 / ZM1) GN=sacA PE=3 SV=1	Beta-fructofuranosidase 1 OS=Manduca sexta GN=Suc1 PE=2 SV=1
G35431	12.0757	9.31322e-10	1.6071e-08	PREDICTED: probable E3 ubiquitin-protein ligase HERC2-like [Bombyx mori]	NA	Putative RNA-directed DNA polymerase (Fragment) OS=Anoplophora glabripennis GN=RTXE PE=4 SV=1
G38777	12.0681	9.31322e-10	1.60436e-08	PREDICTED: glucose dehydrogenase [acceptor]-like [Bombyx mori]	Glucose dehydrogenase [FAD, quinone] OS=Drosophila pseudoobscura pseudoobscura GN=Gld PE=3 SV=4	Uncharacterized protein OS=Bombyx mori GN=Bmo.9220 PE=3 SV=1
G58244	12.0636	9.31322e-10	1.60801e-08	NA
G33540	12.0553	9.31322e-10	1.60664e-08	NA
G38557	12.0548	9.31322e-10	1.60756e-08	NA
G22308	12.0482	9.31322e-10	1.60847e-08	odorant binding protein LOC100301495 precursor [Bombyx mori] dbj|BAH36761.1| odorant binding protein [Bombyx mori]	NA	DUF233 protein OS=Heliothis virescens GN=hvpg0108 PE=2 SV=1
G57668	12.0471	9.31322e-10	1.60482e-08	NA
G57294	12.0307	1.86265e-09	3.13142e-08	NA
G56777	12.0199	1.86265e-09	3.13316e-08	NA
G70609	12.0161	1.86265e-09	3.13056e-08	NA
G69931	12.0023	1.86265e-09	3.12709e-08	NA
G51351	11.9948	1.86265e-09	3.13403e-08	NA
G28176	11.953	3.7253e-09	6.11056e-08	NA
G40686	11.9512	3.7253e-09	6.10726e-08	NA
G43086	11.9388	3.7253e-09	6.09738e-08	NA
G49671	11.9342	3.7253e-09	6.09409e-08	NA
G54044	11.9312	7.45058e-09	1.18715e-07	NA
G66657	11.929	7.45058e-09	1.18808e-07	NA
G59406	11.9274	7.45058e-09	1.1859e-07	hypothetical protein KGM_21198 [Danaus plexippus]	NA	Uncharacterized protein OS=Danaus plexippus GN=KGM_21198 PE=4 SV=1
G59016	11.9161	7.45058e-09	1.18559e-07	NA
G21007	11.9006	7.45058e-09	1.18746e-07	NA
G9322	11.8978	7.45058e-09	1.18528e-07	cuticular protein RR-2 motif 132 precursor [Bombyx mori] tpd|FAA00635.1| TPA: putative cuticle protein [Bombyx mori]	Pro-resilin OS=Drosophila melanogaster GN=resilin PE=1 SV=1	Putative cuticle protein OS=Bombyx mori GN=BmorCPR132 PE=2 SV=1
G29438	11.8879	7.45058e-09	1.18777e-07	NA
G64720	11.8779	7.45058e-09	1.18683e-07	NA
G31914	11.8768	1.49012e-08	2.29479e-07	NA
G11458	11.8551	1.49012e-08	2.29014e-07	PREDICTED: catalase-like [Bombyx mori]	Catalase OS=Rattus norvegicus GN=Cat PE=1 SV=3	Uncharacterized protein OS=Bombyx mori PE=3 SV=1
G47381	11.85	1.49012e-08	2.29537e-07	NA
G34389	11.84	1.49012e-08	2.28782e-07	NA
G7904	11.8238	1.49012e-08	2.29595e-07	carboxylesterase ae17 [Bombyx mori]	Esterase FE4 OS=Myzus persicae PE=1 SV=1	Carboxylesterase ae17 OS=Bombyx mori PE=2 SV=1
G71874	11.8215	2.98024e-08	4.44197e-07	NA
G62151	11.8105	2.98024e-08	4.43435e-07	NA
G62160	11.8105	2.98024e-08	4.43979e-07	NA
G42878	11.8056	2.98024e-08	4.43652e-07	NA
G62086	11.8045	2.98024e-08	4.42892e-07	NA
G70863	11.8006	2.98024e-08	4.42675e-07	NA
G23200	11.7954	2.98024e-08	4.42784e-07	NA
G70635	11.7937	2.98024e-08	4.4387e-07	NA
G18487	11.7934	2.98024e-08	4.43761e-07	conserved hypothetical protein [Culex quinquefasciatus] gb|EDS26871.1| conserved hypothetical protein [Culex quinquefasciatus]	NA	Putative uncharacterized protein OS=Culex quinquefasciatus GN=CpipJ_CPIJ018291 PE=4 SV=1
G61377	11.7868	2.98024e-08	4.42134e-07	NA
G70276	11.7868	2.98024e-08	4.43001e-07	NA
G39559	11.7799	2.98024e-08	4.42026e-07	NA
G33091	11.765	2.98024e-08	4.41918e-07	NA
G69189	11.7596	5.96046e-08	8.54004e-07	NA
G48883	11.7551	5.96046e-08	8.54811e-07	NA
G38900	11.7528	5.96046e-08	8.53601e-07	NA
G59881	11.7461	5.96046e-08	8.51793e-07	NA
G59939	11.7461	5.96046e-08	8.534e-07	NA
G29698	11.7414	5.96046e-08	8.52194e-07	NA	NA	Putative RNA-directed DNA polymerase from transposon BS (Fragment) OS=Pararge aegeria PE=4 SV=1
G21657	11.735	5.96046e-08	8.54206e-07	NA
G67728	11.7328	5.96046e-08	8.53803e-07	NA	NA	Uncharacterized protein OS=Bombyx mori PE=4 SV=1
G67733	11.7328	5.96046e-08	8.55215e-07	NA
G47936	11.7197	5.96046e-08	8.55013e-07	SCAN domain-containing protein 3 [Camponotus floridanus]	NA	SCAN domain-containing protein 3 (Fragment) OS=Camponotus floridanus GN=EAG_08949 PE=4 SV=1
G25767	11.7183	5.96046e-08	8.52395e-07	NA
G47833	11.7153	5.96046e-08	8.56025e-07	NA
G7128	11.7111	1.14418e-246	2.24788e-244	PREDICTED: glucose dehydrogenase [acceptor]-like [Bombyx mori]	Glucose dehydrogenase [FAD, quinone] OS=Drosophila pseudoobscura pseudoobscura GN=Gld PE=3 SV=4	Uncharacterized protein OS=Bombyx mori GN=Bmo.4040 PE=3 SV=1
G38064	11.7099	5.96046e-08	8.51994e-07	NA
G66386	11.7001	1.19209e-07	1.64961e-06	NA
G43501	11.695	1.19209e-07	1.65224e-06	NA
G51653	11.6824	1.19209e-07	1.64886e-06	NA
G22457	11.6764	1.19209e-07	1.65565e-06	NA
G57402	11.6736	1.19209e-07	1.65262e-06	NA
G25101	11.6719	1.19209e-07	1.65036e-06	NA
G57160	11.6681	1.19209e-07	1.65074e-06	NA
G65153	11.6681	1.19209e-07	1.65527e-06	NA
G34937	11.6652	1.19209e-07	1.64998e-06	NA
G64886	11.6618	1.19209e-07	1.65376e-06	NA
G29718	11.6563	1.19209e-07	1.65187e-06	unknown secreted protein [Papilio xuthus]	NA	Uncharacterized protein OS=Papilio xuthus PE=2 SV=1
G56171	11.6359	2.38418e-07	3.16156e-06	NA
G50275	11.6353	2.38418e-07	3.17404e-06	NA
G50298	11.6353	2.38418e-07	3.18522e-06	PREDICTED: ommochrome-binding protein-like [Bombyx mori]	NA	Uncharacterized protein OS=Bombyx mori PE=4 SV=1
G63807	11.6307	2.38418e-07	3.17962e-06	NA
G63854	11.6307	2.38418e-07	3.16018e-06	NA
G20980	11.6245	2.38418e-07	3.17196e-06	NA
G55373	11.6097	2.38418e-07	3.16364e-06	NA
G41482	11.6086	2.38418e-07	3.16087e-06	NA
G15753	11.6077	2.38418e-07	3.16571e-06	hypothetical protein KGM_02633 [Danaus plexippus]	Cysteine and glycine-rich protein 1 OS=Bos taurus GN=CSRP1 PE=2 SV=3	Uncharacterized protein OS=Danaus plexippus GN=KGM_02633 PE=4 SV=1
G62983	11.6062	2.38418e-07	3.17613e-06	NA
G63014	11.6062	2.38418e-07	3.17544e-06	NA
G41309	11.6014	2.38418e-07	3.18592e-06	NA
G62777	11.6002	2.38418e-07	3.18662e-06	NA
G41224	11.5977	2.38418e-07	3.18452e-06	cuticular protein RR-2 motif 109 precursor [Bombyx mori] tpd|FAA00612.1| TPA: putative cuticle protein [Bombyx mori]	Cuticle protein 19 OS=Locusta migratoria PE=1 SV=1	Putative cuticle protein OS=Bombyx mori GN=BmorCPR109 PE=2 SV=1
G41169	11.5941	2.38418e-07	3.16226e-06	NA
G49109	11.5941	2.38418e-07	3.18172e-06	NA
G49120	11.5941	2.38418e-07	3.16779e-06	NA
G54792	11.5941	2.38418e-07	3.17057e-06	NA
G46435	11.5906	0	0	NA
G54359	11.5788	2.38418e-07	3.18312e-06	NA
G61555	11.5703	4.76838e-07	6.04961e-06	NA
G72106	11.5656	4.76838e-07	6.06991e-06	NA
G72310	11.5656	4.76838e-07	6.04709e-06	NA
G61298	11.5644	4.76838e-07	6.0433e-06	NA
G61347	11.5644	4.76838e-07	6.08522e-06	NA
G61475	11.5644	4.76838e-07	6.0865e-06	NA
G53940	11.5635	4.76838e-07	6.06101e-06	putative pol-like protein [Danaus plexippus]	NA	Putative pol-like protein OS=Danaus plexippus GN=KGM_05207 PE=4 SV=1
G61103	11.5585	4.76838e-07	6.06482e-06	NA
G61156	11.5585	4.76838e-07	6.05468e-06	NA
G60918	11.5527	4.76838e-07	6.06864e-06	NA
G71518	11.5515	4.76838e-07	6.04582e-06	NA
G43645	11.5507	4.76838e-07	6.05214e-06	NA
G32904	11.5477	4.76838e-07	6.06737e-06	NA
G37287	11.5426	4.76838e-07	6.08394e-06	NA
G30977	11.541	4.76838e-07	6.04078e-06	NA
G70890	11.5375	4.76838e-07	6.07246e-06	NA
G53031	11.5336	4.76838e-07	6.08139e-06	NA
G20605	11.5327	4.76838e-07	6.04835e-06	NA
G52562	11.5188	4.76838e-07	6.05848e-06	NA
G59598	11.518	4.76838e-07	6.08011e-06	NA
G32313	11.5132	4.76838e-07	6.08778e-06	NA
G59459	11.5123	4.76838e-07	6.06609e-06	NA	NA	Uncharacterized protein OS=Bombyx mori PE=4 SV=1
G4965	11.2849	0	0	hypothetical protein TcasGA2_TC008207 [Tribolium castaneum]	NA	Putative uncharacterized protein GLEAN_08207 OS=Tribolium castaneum GN=GLEAN_08207 PE=4 SV=1
G17771	11.1241	0	0	osiris 20 [Danaus plexippus]	NA	Osiris 20 OS=Danaus plexippus GN=KGM_14010 PE=4 SV=1
G7221	11.0888	8.89104e-162	1.276e-159	PREDICTED: LOW QUALITY PROTEIN: alanine aminotransferase 2-like [Bombyx mori]	Alanine aminotransferase 1 OS=Homo sapiens GN=GPT PE=1 SV=3	Uncharacterized protein OS=Bombyx mori PE=4 SV=1
G27400	11.016	0	0	NA
G20072	11.0008	0	0	PREDICTED: catalase-like [Bombyx mori]	Catalase OS=Methanosarcina barkeri (strain Fusaro / DSM 804) GN=kat PE=3 SV=1	Uncharacterized protein OS=Bombyx mori PE=3 SV=1
G16940	10.9824	0	0	cuticular protein tweedle motif 3 [Bombyx mori] dbj|BAE06189.1| glycine rich protein [Bombyx mori]	NA	Glycine rich protein OS=Bombyx mori GN=BmGRP2 PE=2 SV=1
G36021	10.9084	0	0	chymotrypsin-like serine proteinase C3 [Ostrinia nubilalis]	Trypsin-7 OS=Anopheles gambiae GN=TRYP7 PE=2 SV=2	Chymotrypsin-like serine proteinase C3 OS=Ostrinia nubilalis PE=2 SV=1
G3462	10.8746	1.49814e-95	1.45516e-93	PREDICTED: glutenin, high molecular weight subunit DX5-like [Bombyx mori]	Glutenin, high molecular weight subunit PW212 OS=Triticum aestivum PE=3 SV=1	Uncharacterized protein OS=Bombyx mori PE=4 SV=1
G8529	10.8611	0	0	cytochrome CYP6AB14 [Spodoptera littoralis]	Cytochrome P450 6B2 OS=Helicoverpa armigera GN=CYP6B2 PE=2 SV=1	Cytochrome CYP6AB14 OS=Spodoptera littoralis PE=2 SV=1
G46255	10.8032	0	0	Collagen [Bombyx mori]	NA	Collagen (Fragment) OS=Bombyx mori PE=2 SV=1
G33943	10.7799	0	0	serine protease 11 [Mamestra configurata]	Serine proteases 1/2 OS=Drosophila melanogaster GN=Jon99Cii PE=2 SV=2	Serine protease 11 OS=Mamestra configurata GN=SP11 PE=2 SV=2
G17663	10.7783	0	0	neutral lipase [Helicoverpa armigera]	Pancreatic triacylglycerol lipase OS=Mus musculus GN=Pnlip PE=1 SV=1	Neutral lipase OS=Helicoverpa armigera GN=Lipn004 PE=2 SV=1
G25737	10.4858	0	0	NA
G33495	10.4587	0	0	NA
G18567	10.428	0	0	cuticular protein RR-2 motif 93 precursor [Bombyx mori] dbj|BAB32479.1| cuticle protein [Bombyx mori] tpd|FAA00596.1| TPA: putative cuticle protein [Bombyx mori]	Cuticle protein 19 OS=Locusta migratoria PE=1 SV=1	Cuticle protein OS=Bombyx mori GN=bmwcp4 PE=2 SV=1
G27670	10.3025	0	0	PREDICTED: calphotin-like [Bombyx mori] gb|ACY06932.1| putative cuticle protein CPH37 [Bombyx mori]	NA	Putative cuticle protein CPH37 OS=Bombyx mori GN=CPH37 PE=4 SV=1
G46689	10.1681	0	0	NA
G21331	10.1478	0	0	NA
G28853	10.0639	0	0	larval cuticle protein LCP-17 precursor [Bombyx mori] sp|O02387.1|CU17_BOMMO RecName: Full=Larval cuticle protein LCP-17; Flags: Precursor dbj|BAA20474.1| LCP17 [Bombyx mori] gb|AHF55751.1| RR1-type cuticular protein [Bombyx mori]	Larval cuticle protein LCP-17 OS=Bombyx mori GN=LCP17 PE=2 SV=1	RR1-type cuticular protein OS=Bombyx mori GN=CPR2 PE=2 SV=1
G24034	10.0594	0	0	NA
G41314	9.94957	0	0	cuticular protein hypothetical 19 precursor [Bombyx mori] tpd|FAA00486.1| TPA: putative cuticle protein [Bombyx mori]	NA	Putative cuticle protein OS=Bombyx mori GN=BmorCPH19 PE=2 SV=1
G20932	9.90002	2.36568e-165	3.43573e-163	NA
G23661	9.80835	0	0	unknown [Picea sitchensis]	NA	Putative uncharacterized protein OS=Picea sitchensis PE=2 SV=1
G14793	9.77208	6.81274e-108	7.23044e-106	PREDICTED: uncharacterized protein LOC101745588 [Bombyx mori]	NA	Ribonuclease OS=Bombyx mori PE=3 SV=1
G16303	9.76287	9.8001e-232	1.81937e-229	NA
G7938	9.69463	2.80968e-257	5.743e-255	PREDICTED: catalase-like [Bombyx mori]	Catalase OS=Homo sapiens GN=CAT PE=1 SV=3	Uncharacterized protein OS=Bombyx mori PE=3 SV=1
G22322	9.68002	4.81996e-153	6.56066e-151	NA
G13578	9.63746	0	0	hypothetical protein KGM_09971 [Danaus plexippus]	NA	Uncharacterized protein OS=Danaus plexippus GN=KGM_09971 PE=4 SV=1
G34180	9.58218	0	0	hypothetical protein KGM_06199 [Danaus plexippus]	NA	Uncharacterized protein OS=Danaus plexippus GN=KGM_06199 PE=4 SV=1
G19294	9.54643	0	0	NA
G4920	9.51114	1.00538e-87	9.09594e-86	PREDICTED: glutenin, high molecular weight subunit DX5-like [Bombyx mori]	Glutenin, high molecular weight subunit PW212 OS=Triticum aestivum PE=3 SV=1	Uncharacterized protein OS=Bombyx mori PE=4 SV=1
G13440	9.49375	6.00144e-160	8.49253e-158	hypothetical protein KGM_04336 [Danaus plexippus]	C-5 sterol desaturase OS=Candida glabrata (strain ATCC 2001 / CBS 138 / JCM 3761 / NBRC 0622 / NRRL Y-65) GN=ERG3 PE=3 SV=1	Uncharacterized protein OS=Danaus plexippus GN=KGM_04336 PE=4 SV=1
G28133	9.45815	0	0	unknown secreted protein [Papilio xuthus]	MD-2-related lipid-recognition protein OS=Manduca sexta PE=1 SV=1	Uncharacterized protein OS=Papilio xuthus PE=2 SV=1
G19025	9.38519	0	0	cuticular protein PpolCPG9 [Papilio polytes]	NA	Cuticular protein PpolCPG9 OS=Papilio polytes PE=2 SV=1
G9644	9.35179	3.18618e-58	2.17086e-56	cuticular protein RR-2 motif 78 precursor [Bombyx mori] tpd|FAA00581.1| TPA: putative cuticle protein [Bombyx mori]	Larval cuticle protein A3A OS=Tenebrio molitor PE=1 SV=1	Putative cuticle protein OS=Bombyx mori GN=BmorCPR78 PE=2 SV=1
G12301	9.27242	3.79822e-65	2.84665e-63	NA
G24033	9.26359	0	0	larval cuticle protein LCP-22 precursor [Bombyx mori] sp|O02388.1|CU22_BOMMO RecName: Full=Larval cuticle protein LCP-22; Flags: Precursor dbj|BAA20475.1| LCP22 [Bombyx mori] tpd|FAA00541.1| TPA: putative cuticle protein [Bombyx mori]	Larval cuticle protein LCP-22 OS=Bombyx mori GN=LCP22 PE=2 SV=1	Putative cuticle protein OS=Bombyx mori GN=BmorCPR38 PE=2 SV=1
G26395	9.24244	1.23074e-138	1.57625e-136	cuticular protein PpolCPR69 [Papilio polytes]	Larval cuticle protein A3A OS=Tenebrio molitor PE=1 SV=1	Cuticular protein PpolCPR69 OS=Papilio polytes PE=2 SV=1
G9546	9.15462	7.42884e-295	1.65802e-292	NA
G20051	9.15261	2.38204e-93	2.25595e-91	NA
G60071	9.14047	0	0	serine protease 13 [Mamestra configurata]	Serine proteases 1/2 OS=Drosophila melanogaster GN=Jon99Cii PE=2 SV=2	Serine protease 13 OS=Mamestra configurata GN=SP13 PE=2 SV=2
G21501	9.08665	2.39936e-96	2.33801e-94	NA
G28627	9.07346	0	0	NA
G15238	9.06218	3.82034e-265	7.94251e-263	osiris 9D [Papilio xuthus]	NA	Osiris 9D OS=Papilio xuthus PE=2 SV=1
G19600	8.97029	0	0	cuticular protein RR-2 motif 123 precursor [Bombyx mori] tpd|FAA00626.1| TPA: putative cuticle protein [Bombyx mori]	Cuticle protein 18.6, isoform B OS=Locusta migratoria PE=1 SV=1	Putative cuticle protein OS=Bombyx mori GN=BmorCPR123 PE=2 SV=1
G31672	8.96342	4.87508e-144	6.41977e-142	protease inhibitor 6 [Lonomia obliqua]	NA	Protease inhibitor 6 OS=Lonomia obliqua PE=4 SV=1
G25356	8.9072	0	0	catalase [Danaus plexippus]	Catalase OS=Drosophila melanogaster GN=Cat PE=1 SV=2	Catalase OS=Danaus plexippus GN=KGM_13149 PE=3 SV=1
G14712	8.86355	2.54894e-57	1.7155e-55	NA
G7602	8.83761	0	0	similar to CG15615-PA [Papilio xuthus]	NA	Similar to CG15615-PA OS=Papilio xuthus PE=2 SV=1
G20436	8.81854	2.22814e-75	1.82051e-73	NA
G20511	8.79994	0	0	chymotrypsin-like protein precursor [Spodoptera litura]	Collagenase OS=Hypoderma lineatum PE=1 SV=3	Chymotrypsin-like protein (Precursor) OS=Spodoptera litura PE=2 SV=1
G13787	8.78427	9.66124e-150	1.30625e-147	alkaline nuclease precursor [Bombyx mori] dbj|BAF33251.1| alkaline nuclease [Bombyx mori]	NA	Alkaline nuclease OS=Bombyx mori GN=BmNUC PE=2 SV=1
G7235	8.76735	0	0	NA
G28057	8.69368	0	0	serine protease 13 [Antheraea pernyi]	Collagenase OS=Hypoderma lineatum PE=1 SV=3	Serine protease 13 OS=Antheraea pernyi PE=2 SV=1
G14857	8.63458	1.71057e-49	1.04576e-47	NA
G25583	8.56664	0	0	NA
G7189	8.56361	1.00974e-28	4.18419e-27	PREDICTED: peroxidase-like [Bombyx mori]	Peroxidase OS=Drosophila melanogaster GN=Pxd PE=2 SV=2	Peroxidase OS=Papilio xuthus PE=2 SV=1
G13971	8.55144	4.9253e-129	6.0161e-127	osiris 9A [Papilio polytes]	NA	Osiris 9A OS=Papilio polytes PE=2 SV=1
G10649	8.47113	6.20314e-293	1.37939e-290	NA
G21841	8.45887	1.4314e-189	2.25119e-187	NA
G23842	8.45809	0	0	PREDICTED: actin cytoskeleton-regulatory complex protein PAN1-like [Bombyx mori] gb|ACY06933.1| putative cuticle protein CPH38 [Bombyx mori]	NA	Putative cuticle protein CPH38 OS=Bombyx mori GN=CPH38 PE=4 SV=1
G56624	8.4567	0	0	chymotrypsin [Helicoverpa armigera]	Chymotrypsin BI OS=Litopenaeus vannamei PE=1 SV=1	Chymotrypsin OS=Helicoverpa armigera PE=2 SV=1
G69608	8.4567	7.30314e-267	1.53409e-264	NA
G13387	8.37615	9.40396e-38	4.73764e-36	PREDICTED: uncharacterized protein LOC101744654 [Bombyx mori]	Protein toll OS=Drosophila melanogaster GN=Tl PE=1 SV=1	Uncharacterized protein OS=Bombyx mori PE=4 SV=1
G9565	8.3553	3.89828e-113	4.31848e-111	ecdysteroid-inducible angiotensin-converting enzyme-related gene product precursor [Bombyx mori] dbj|BAA97657.1| BmAcer [Bombyx mori] dbj|BAH23568.1| male reproductive organ angiotensin-converting enzyme-related protein 1 [Bombyx mori]	Angiotensin-converting enzyme OS=Drosophila melanogaster GN=Ance PE=1 SV=3	Uncharacterized protein OS=Bombyx mori GN=LOC692400 PE=4 SV=1
G12586	8.35003	7.77594e-137	9.87561e-135	carboxypeptidase [Helicoverpa armigera]	Carboxypeptidase A1 OS=Bos taurus GN=CPA1 PE=1 SV=3	Carboxypeptidase (Precursor) OS=Helicoverpa armigera GN=cb6 PE=2 SV=1
G14331	8.34753	0	0	PREDICTED: lipase 1-like [Bombyx mori]	Lipase 1 OS=Drosophila melanogaster GN=Lip1 PE=2 SV=2	Lipase OS=Bombyx mori GN=Bmo.2494 PE=3 SV=1
G62415	8.3421	0	0	NA
G35649	8.27718	0	0	putative cuticle protein CPH45 precursor [Bombyx mori] gb|AEK21795.1| putative cuticle protein CPH45 [Bombyx mori]	NA	Uncharacterized protein OS=Bombyx mori GN=Bmo.1085 PE=4 SV=1
G22703	8.27612	2.50166e-58	1.71023e-56	PREDICTED: circadian clock-controlled protein-like [Bombyx mori]	Circadian clock-controlled protein OS=Drosophila melanogaster GN=anon-3B1.2 PE=2 SV=2	DUF233 protein (Fragment) OS=Heliothis virescens GN=hvpg0014 PE=2 SV=1
G7604	8.26747	0	0	neutral lipase [Helicoverpa armigera]	Pancreatic triacylglycerol lipase (Fragment) OS=Myocastor coypus GN=PNLIP PE=2 SV=1	Neutral lipase OS=Helicoverpa armigera GN=Lipn001 PE=2 SV=1
G3894	8.18449	9.86076e-32	4.39191e-30	RNA-directed RNA polymerase [Sugarcane yellow leaf virus]	Protein P1-P2 OS=Pea enation mosaic virus-1 (strain WSG) GN=ORF1/ORF2 PE=3 SV=2	RNA-directed RNA polymerase OS=Sugarcane yellow leaf virus GN=ORF2 PE=4 SV=1
G7630	8.16864	8.35174e-43	4.61337e-41	serine protease 7 precursor [Bombyx mori] gb|ABF51435.1| serine protease 7 [Bombyx mori]	Serine protease snake OS=Drosophila melanogaster GN=snk PE=1 SV=2	Serine protease 7 OS=Bombyx mori PE=2 SV=1
G25357	8.1364	1.0161e-60	7.16429e-59	hemolymph proteinase 6 [Danaus plexippus]	Plasma kallikrein OS=Bos taurus GN=KLKB1 PE=2 SV=1	Hemolymph proteinase 6 OS=Danaus plexippus GN=KGM_05035 PE=3 SV=1
G26887	7.93314	0	0	NA
G10140	7.9072	2.11758e-22	7.35423e-21	PREDICTED: uncharacterized protein LOC101737882 [Bombyx mori]	NA	Uncharacterized protein OS=Bombyx mori PE=4 SV=1
G9713	7.89922	8.27986e-123	9.70358e-121	NA
G21485	7.87337	7.2838e-83	6.35313e-81	attacin-2 precursor [Antheraea yamamai]	Attacin-E OS=Hyalophora cecropia PE=1 SV=2	Attacin-2 OS=Antheraea yamamai PE=2 SV=1
G1838	7.8487	8.67362e-19	2.63012e-17	hypothetical protein KGM_16353 [Danaus plexippus]	NA	Uncharacterized protein OS=Bombyx mori PE=4 SV=1
G19212	7.82867	3.45248e-71	2.71841e-69	cuticular protein RR-2 motif 94 precursor [Bombyx mori] tpd|FAA00597.1| TPA: putative cuticle protein [Bombyx mori]	Cuticle protein 8 OS=Locusta migratoria PE=1 SV=1	Putative cuticle protein OS=Bombyx mori GN=BmorCPR94 PE=2 SV=1
G3579	7.82462	3.92298e-57	2.62861e-55	hypothetical protein KGM_09527 [Danaus plexippus]	NA	Uncharacterized protein OS=Danaus plexippus GN=KGM_09527 PE=4 SV=1
G18116	7.80389	0	0	PREDICTED: uncharacterized protein LOC101745456 isoform X1 [Bombyx mori] ref|XP_004921555.1| PREDICTED: uncharacterized protein LOC101745456 isoform X2 [Bombyx mori]	NA	Uncharacterized protein OS=Bombyx mori GN=Bmo.4395 PE=4 SV=1
G25964	7.74561	1.41122e-47	8.44049e-46	NA
G28426	7.6856	2.69358e-101	2.73443e-99	C-type lectin [Pieris rapae]	Hemolymph lipopolysaccharide-binding protein OS=Periplaneta americana PE=1 SV=1	C-type lectin OS=Pieris rapae GN=CTL PE=2 SV=1
G13349	7.63923	0	0	hypothetical protein KGM_22385 [Danaus plexippus]	NA	Uncharacterized protein OS=Danaus plexippus GN=KGM_22385 PE=4 SV=1
G13025	7.63842	5.22256e-64	3.87113e-62	PREDICTED: glucose dehydrogenase [acceptor]-like [Bombyx mori]	Glucose dehydrogenase [FAD, quinone] OS=Drosophila melanogaster GN=Gld PE=3 SV=3	Uncharacterized protein OS=Bombyx mori GN=Bmo.9220 PE=3 SV=1
G9519	7.62299	6.9389e-18	2.004e-16	PREDICTED: uncharacterized protein LOC101736744 [Bombyx mori]	NA	Moling OS=Manduca sexta PE=2 SV=1
G20848	7.57769	0	0	cuticular protein RR-1 motif 49 precursor [Bombyx mori] tpd|FAA00552.1| TPA: putative cuticle protein [Bombyx mori]	Endocuticle structural glycoprotein SgAbd-5 OS=Schistocerca gregaria PE=1 SV=1	Putative cuticle protein OS=Bombyx mori GN=BmorCPR49 PE=4 SV=1
G21802	7.57726	0	0	trypsin T2b [Heliothis virescens]	Trypsin CFT-1 OS=Choristoneura fumiferana PE=1 SV=1	Trypsin T2b OS=Heliothis virescens PE=2 SV=1
G26228	7.57043	0	0	NA
G12152	7.55551	3.92298e-57	2.62571e-55	alpha amylase [Danaus plexippus]	Maltase A1 OS=Drosophila melanogaster GN=Mal-A1 PE=2 SV=2	Alpha amylase OS=Danaus plexippus GN=KGM_15940 PE=4 SV=1
G18399	7.54368	0	0	triacylglycerol lipase [Danaus plexippus]	Pancreatic lipase-related protein 2 OS=Cavia porcellus GN=PNLIPRP2 PE=1 SV=1	Triacylglycerol lipase OS=Danaus plexippus GN=KGM_10852 PE=3 SV=1
G4536	7.51804	6.81078e-102	6.99597e-100	PREDICTED: glucose dehydrogenase [acceptor]-like [Bombyx mori]	Glucose dehydrogenase [FAD, quinone] OS=Drosophila pseudoobscura pseudoobscura GN=Gld PE=3 SV=4	Uncharacterized protein OS=Bombyx mori GN=Bmo.9220 PE=3 SV=1
G16026	7.46321	6.61744e-24	2.43765e-22	PREDICTED: hornerin-like [Bombyx mori]	NA	Uncharacterized protein OS=Bombyx mori PE=4 SV=1
G10039	7.46321	1.11022e-16	3.03596e-15	similar to CG12017 [Papilio xuthus]	NA	Similar to CG12017 OS=Papilio xuthus PE=2 SV=1
G17972	7.45763	0	0	gallerin [Galleria mellonella]	Insecticyanin-B OS=Manduca sexta GN=INSB PE=2 SV=1	Bombyrin (Precursor) OS=Bombyx mori PE=2 SV=1
G43058	7.43035	8.14818e-145	1.07767e-142	NA
G27434	7.43035	2.03956e-80	1.73411e-78	NA
G2293	7.42902	1.17549e-35	5.71343e-34	PREDICTED: uncharacterized protein LOC101747024 [Bombyx mori]	NA	Putative uncharacterized protein OS=Tribolium castaneum GN=TcasGA2_TC010686 PE=4 SV=1
G33266	7.38853	1.3343e-250	2.66452e-248	NA
G23487	7.38304	2.19556e-32	9.93929e-31	reverse transcriptase, partial [Bombyx mori]	NA	Reverse transcriptase (Fragment) OS=Bombyx mori PE=2 SV=1
G19293	7.38304	7.4317e-26	2.86995e-24	PREDICTED: elongation of very long chain fatty acids protein 7-like [Bombyx mori]	Elongation of very long chain fatty acids protein AAEL008004 OS=Aedes aegypti GN=AAEL008004 PE=2 SV=2	Uncharacterized protein OS=Bombyx mori PE=4 SV=1
G20667	7.36923	2.68548e-191	4.27894e-189	serine protease [Papilio polytes]	Serine proteinase stubble OS=Drosophila melanogaster GN=Sb PE=2 SV=2	Serine protease OS=Papilio polytes PE=2 SV=1
G24509	7.34122	2.81668e-33	1.29051e-31	PREDICTED: uncharacterized protein YKL105C-like [Bombyx mori]	NA	Uncharacterized protein OS=Bombyx mori PE=4 SV=1
G12739	7.33413	1.42037e-33	6.54223e-32	PREDICTED: glucose dehydrogenase [acceptor]-like [Bombyx mori]	Glucose dehydrogenase [FAD, quinone] OS=Drosophila pseudoobscura pseudoobscura GN=Gld PE=3 SV=4	Uncharacterized protein OS=Bombyx mori GN=Bmo.9220 PE=3 SV=1
G22419	7.32701	1.59465e-59	1.10762e-57	PREDICTED: uncharacterized protein LOC101744095 [Bombyx mori]	NA	Uncharacterized protein OS=Bombyx mori PE=4 SV=1
G1898	7.32701	4.76838e-07	6.05975e-06	PREDICTED: xanthine dehydrogenase-like [Bombyx mori]	Xanthine dehydrogenase OS=Oryza sativa subsp. japonica GN=XDH PE=2 SV=1	Uncharacterized protein OS=Bombyx mori PE=4 SV=1
G29074	7.31265	2.02326e-40	1.06898e-38	cuticular protein hypothetical 20 precursor [Bombyx mori] tpd|FAA00487.1| TPA: putative cuticle protein [Bombyx mori]	NA	Putative cuticle protein OS=Bombyx mori GN=BmorCPH20 PE=2 SV=1
G27368	7.29815	3.82036e-37	1.89945e-35	alpha-crystallin [Galleria mellonella]	NA	Alpha-crystallin OS=Galleria mellonella GN=alpha-crys/SHSP PE=2 SV=1
G29603	7.22338	7.657e-77	6.34152e-75	NA
G42081	7.21208	0	0	serine protease 13 [Mamestra configurata]	Serine protease 3 OS=Drosophila melanogaster GN=Jon99Ci PE=2 SV=2	Serine protease 13 OS=Mamestra configurata GN=SP13 PE=2 SV=2
G15782	7.20795	1.55326e-56	1.03279e-54	juvenile hormone diol kinase [Danaus plexippus]	Calexcitin-2 OS=Caenorhabditis elegans GN=cex-2 PE=2 SV=3	Juvenile hormone diol kinase OS=Danaus plexippus GN=KGM_02951 PE=4 SV=1
G11735	7.19236	1.77636e-15	4.57713e-14	kynureninase [Bombyx mori]	Kynureninase OS=Geobacillus thermodenitrificans (strain NG80-2) GN=kynU PE=3 SV=2	Kynureninase OS=Bombyx mori GN=BmKynu PE=2 SV=1
G11688	7.17659	3.55272e-15	9.03162e-14	unknown secreted protein [Papilio xuthus]	Glucose-1-phosphatase OS=Escherichia coli (strain K12) GN=agp PE=1 SV=1	Uncharacterized protein OS=Papilio xuthus PE=2 SV=1
G11118	7.1649	0	0	cuticular protein CPG24 [Papilio xuthus]	NA	Cuticular protein CPG24 OS=Papilio xuthus GN=PxutCPG24 PE=2 SV=1
G18807	7.10855	0	0	chymotrypsin-like serine protease precursor [Bombyx mori] gb|ABF51373.1| chymotrypsin-like serine protease [Bombyx mori]	Collagenase OS=Hypoderma lineatum PE=1 SV=3	Chymotrypsin-like serine protease OS=Bombyx mori PE=2 SV=1
G5842	7.09579	1.98614e-195	3.21527e-193	acyltransferase OPGC1 [Heliothis virescens]	Nose resistant to fluoxetine protein 6 OS=Caenorhabditis elegans GN=nrf-6 PE=1 SV=3	Acyltransferase OPGC1 OS=Heliothis virescens GN=OPGC1 PE=2 SV=1
G2148	7.08021	0	0	cuticular protein tweedle motif 2 precursor [Bombyx mori] dbj|BAE06188.1| glycine rich protein [Bombyx mori]	NA	Glycine rich protein OS=Bombyx mori GN=BmGRP1 PE=2 SV=1
G10824	7.07819	1.13687e-13	2.64733e-12	cuticular protein RR-2 motif 133 precursor [Bombyx mori] tpd|FAA00636.1| TPA: putative cuticle protein [Bombyx mori]	Cuticle protein 19 OS=Locusta migratoria PE=1 SV=1	Putative cuticle protein OS=Bombyx mori GN=BmorCPR133 PE=2 SV=1
G22230	7.05192	0	0	hypothetical protein KGM_16449 [Danaus plexippus]	NA	Uncharacterized protein OS=Danaus plexippus GN=KGM_16449 PE=4 SV=1
G23434	7.02986	6.08792e-247	1.19993e-244	hypothetical protein KGM_16449 [Danaus plexippus]	NA	Uncharacterized protein OS=Danaus plexippus GN=KGM_16449 PE=4 SV=1
G28671	7.01752	8.19226e-128	9.94655e-126	cytochrome CYP324A1 [Spodoptera littoralis]	Probable cytochrome P450 6g2 OS=Drosophila melanogaster GN=Cyp6g2 PE=2 SV=1	Cytochrome CYP324A1 OS=Spodoptera littoralis PE=2 SV=1
G22128	7.00864	1.10845e-46	6.56493e-45	cuticular protein hypothetical 20 precursor [Bombyx mori] tpd|FAA00487.1| TPA: putative cuticle protein [Bombyx mori]	NA	Putative cuticle protein OS=Bombyx mori GN=BmorCPH20 PE=2 SV=1
G66947	6.9542	1.75468e-175	2.6432e-173	masquerade-like serine proteinase [Pieris rapae]	NA	Masquerade-like serine proteinase OS=Pieris rapae PE=2 SV=1
G27701	6.93558	4.06264e-29	1.70561e-27	PREDICTED: uncharacterized protein LOC101742397 [Bombyx mori]	NA	Uncharacterized protein OS=Bombyx mori PE=4 SV=1
G25581	6.93558	3.75624e-26	1.46079e-24	NA
G10133	6.91355	1.45591e-62	1.0547e-60	cuticular protein RR-2 motif 78 precursor [Bombyx mori] tpd|FAA00581.1| TPA: putative cuticle protein [Bombyx mori]	Larval cuticle protein A3A OS=Tenebrio molitor PE=1 SV=1	Putative cuticle protein OS=Bombyx mori GN=BmorCPR78 PE=2 SV=1
G57177	6.91038	8.24838e-212	1.43889e-209	NA
G13858	6.89761	3.5465e-52	2.23802e-50	prophenol oxidase activating enzyme 3 [Spodoptera litura]	Serine protease easter OS=Drosophila melanogaster GN=ea PE=1 SV=3	Prophenol oxidase activating enzyme 3 OS=Spodoptera litura GN=PPAE 3 PE=2 SV=1
G15484	6.88603	2.23752e-72	1.7756e-70	PREDICTED: acyl-CoA Delta(11) desaturase-like isoform X1 [Bombyx mori]	Acyl-CoA Delta(11) desaturase OS=Trichoplusia ni GN=D11DS PE=1 SV=2	Uncharacterized protein OS=Bombyx mori PE=3 SV=1
G71175	6.87825	1.56093e-88	1.41856e-86	cytochrome CYP324A6, partial [Spodoptera littoralis]	Cytochrome P450 9c1 OS=Drosophila melanogaster GN=Cyp9c1 PE=2 SV=1	Cytochrome CYP324A6 (Fragment) OS=Spodoptera littoralis PE=2 SV=1
G24622	6.87043	7.4096e-117	8.36087e-115	NA
G13242	6.8487	1.13737e-24	4.27533e-23	putative sodium/potassium-dependent atpase beta-2 subunit [Danaus plexippus]	Sodium/potassium-transporting ATPase subunit beta-2 OS=Drosophila melanogaster GN=nrv2 PE=1 SV=2	Putative sodium/potassium-dependent atpase beta-2 subunit OS=Danaus plexippus GN=KGM_10732 PE=3 SV=1
G10694	6.84372	6.54686e-42	3.54225e-40	PREDICTED: pancreatic lipase-related protein 2-like isoform X1 [Bombyx mori]	Pancreatic lipase-related protein 2 OS=Bos taurus GN=PNLIPRP2 PE=2 SV=1	Uncharacterized protein (Fragment) OS=Dendroctonus ponderosae GN=D910_11182 PE=3 SV=1
G11110	6.81854	1.45519e-11	2.91841e-10	urbain precursor [Bombyx mori] emb|CAA87462.1| urbain [Bombyx mori]	NA	Urbain OS=Bombyx mori PE=4 SV=1
G7895	6.81447	1.34438e-82	1.1659e-80	takeout/JHBP like protein [Papilio xuthus]	Circadian clock-controlled protein OS=Drosophila yakuba GN=anon-3B1.2 PE=3 SV=1	Takeout/JHBP like protein OS=Papilio xuthus PE=2 SV=1
G9042	6.81243	5.11388e-90	4.73244e-88	intestinal mucin SeM8 [Spodoptera exigua]	Peritrophin-1 OS=Anopheles gambiae GN=Aper1 PE=2 SV=2	Intestinal mucin SeM8 OS=Spodoptera exigua PE=2 SV=1
G12115	6.78523	0	0	cuticular protein PpolCPG11 [Papilio polytes]	NA	Cuticular protein PpolCPG11 OS=Papilio polytes PE=2 SV=1
G13667	6.77732	4.54748e-13	1.01382e-11	hemolymph proteinase 9 [Manduca sexta]	Serine protease snake OS=Drosophila melanogaster GN=snk PE=1 SV=2	Hemolymph proteinase 9 OS=Manduca sexta PE=2 SV=1
G8387	6.73103	2.60076e-225	4.75555e-223	PREDICTED: prostatic acid phosphatase-like [Bombyx mori]	Testicular acid phosphatase homolog OS=Xenopus laevis GN=acpt PE=2 SV=1	Uncharacterized protein OS=Bombyx mori PE=4 SV=1
G14183	6.71864	7.03466e-94	6.70413e-92	acidic lipase [Helicoverpa armigera]	Lipase 1 OS=Drosophila melanogaster GN=Lip1 PE=2 SV=2	Lipase OS=Helicoverpa armigera GN=Lipa006 PE=2 SV=1
G31102	6.71319	8.04638e-29	3.3457e-27	NA
G12447	6.71319	4.0234e-21	1.33396e-19	PREDICTED: alpha-(1,3)-fucosyltransferase C-like [Bombyx mori]	Alpha-(1,3)-fucosyltransferase C OS=Drosophila melanogaster GN=FucTC PE=2 SV=4	Uncharacterized protein OS=Bombyx mori PE=3 SV=1
G18312	6.71319	3.10862e-15	7.93587e-14	NA
G23087	6.69338	6.7169e-190	1.06188e-187	unknown [Helicoverpa armigera]	27 kDa glycoprotein OS=Bombyx mori PE=1 SV=1	Putative uncharacterized protein OS=Helicoverpa armigera PE=2 SV=1
G5567	6.6856	2.90806e-25	1.10614e-23	hemolymph proteinase 6 [Manduca sexta]	Serine protease persephone OS=Drosophila melanogaster GN=psh PE=1 SV=1	Hemolymph proteinase 6 OS=Manduca sexta PE=2 SV=1
G23810	6.66126	1.05679e-58	7.25733e-57	NA
G32772	6.61716	5.34688e-113	5.86968e-111	cuticular protein RR-2 motif 118 precursor [Bombyx mori] tpd|FAA00621.1| TPA: putative cuticle protein [Bombyx mori]	Cuticle protein 19 OS=Locusta migratoria PE=1 SV=1	Putative cuticle protein OS=Bombyx mori GN=BmorCPR118 PE=2 SV=1
G20613	6.59953	8.04912e-16	2.10893e-14	NA
G15079	6.59795	0	0	NA	NA	Putative nuclease HARBI1-like protein (Fragment) OS=Pararge aegeria PE=4 SV=1
G20524	6.58994	0	0	putative cuticle protein CPH43 [Bombyx mori]	NA	Putative cuticle protein CPH43 OS=Bombyx mori GN=CPH43 PE=4 SV=1
G31279	6.58854	0	0	serine protease 13 [Antheraea pernyi]	Collagenase OS=Hypoderma lineatum PE=1 SV=3	Serine protease 13 OS=Antheraea pernyi PE=2 SV=1
G50962	6.57569	1.27173e-48	7.66665e-47	NA
G12347	6.57569	1.16415e-10	2.17654e-09	AGAP002521-PA [Anopheles gambiae str. PEST] ref|XP_003436144.1| AGAP002521-PB [Anopheles gambiae str. PEST] gb|EAA07469.4| AGAP002521-PA [Anopheles gambiae str. PEST] gb|EGK96869.1| AGAP002521-PB [Anopheles gambiae str. PEST]	3-oxoacyl-[acyl-carrier-protein] reductase FabG OS=Bacillus subtilis (strain 168) GN=fabG PE=3 SV=3	AGAP002521-PA OS=Anopheles gambiae GN=AgaP_AGAP002521 PE=4 SV=4
G18783	6.56361	1.5935e-28	6.5852e-27	antennal esterase CXE5 [Spodoptera exigua]	Venom carboxylesterase-6 OS=Apis mellifera PE=2 SV=1	Antennal esterase CXE5 OS=Spodoptera exigua GN=CarE PE=2 SV=1
G7862	6.55894	2.581e-90	2.39579e-88	hemolymph proteinase 18 [Manduca sexta]	Serine protease snake OS=Drosophila melanogaster GN=snk PE=1 SV=2	Hemolymph proteinase 18 OS=Manduca sexta PE=2 SV=1
G19408	6.52678	2.74206e-97	2.7067e-95	PREDICTED: phytanoyl-CoA dioxygenase, peroxisomal-like isoform X1 [Bombyx mori] ref|XP_004924082.1| PREDICTED: phytanoyl-CoA dioxygenase, peroxisomal-like isoform X2 [Bombyx mori]	Phytanoyl-CoA dioxygenase, peroxisomal OS=Homo sapiens GN=PHYH PE=1 SV=1	Uncharacterized protein OS=Bombyx mori PE=4 SV=1
G32640	6.51608	1.34392e-181	2.05505e-179	intestinal mucin [Mamestra configurata]	NA	Intestinal mucin OS=Mamestra configurata GN=MUCIN PE=2 SV=1
G23752	6.50168	1.38778e-17	3.96088e-16	NA
G33817	6.49443	4.0406e-188	6.30573e-186	NA
G10720	6.49179	0	0	NA
G32858	6.48755	9.09256e-231	1.68287e-228	hypothetical protein [Cryptosporidium parvum Iowa II] gb|EAK87717.1| uncharacterized secreted protein with thr rich regions, possible mucin [Cryptosporidium parvum Iowa II]	NA	Uncharacterized secreted protein with thr rich regions, possible mucin (Fragment) OS=Cryptosporidium parvum (strain Iowa II) GN=cgd4_1300 PE=4 SV=1
G8901	6.45418	1.04214e-88	9.51353e-87	intestinal mucin SeM8 [Spodoptera exigua]	Peritrophin-1 OS=Anopheles gambiae GN=Aper1 PE=2 SV=2	Intestinal mucin SeM8 OS=Spodoptera exigua PE=2 SV=1
G13458	6.41231	0	0	myo-inositol oxygenase [Bombyx mori] gb|ABF51424.1| myo-inositol oxygenase [Bombyx mori]	Inositol oxygenase OS=Danio rerio GN=miox PE=2 SV=1	Myo-inositol oxygenase OS=Bombyx mori PE=2 SV=1
G13131	6.41026	2.31266e-53	1.48881e-51	PREDICTED: lipase 1-like [Bombyx mori]	Lipase 1 OS=Drosophila melanogaster GN=Lip1 PE=2 SV=2	Lipase OS=Bombyx mori PE=3 SV=1
G15382	6.39671	1.45519e-11	2.91938e-10	takeout/JHBP like protein [Papilio polytes]	NA	Takeout/JHBP like protein OS=Papilio polytes PE=2 SV=1
G22186	6.3516	2.33932e-267	4.93101e-265	RecName: Full=Peptidoglycan recognition protein; Flags: Precursor gb|AAC31820.1| peptidoglycan recognition protein precursor [Trichoplusia ni]	Peptidoglycan recognition protein OS=Trichoplusia ni GN=PGRP PE=1 SV=1	Peptidoglycan recognition protein OS=Danaus plexippus GN=KGM_21402 PE=4 SV=1
G10126	6.34909	0	0	PREDICTED: papilin-like isoform X6 [Ceratitis capitata]	NA	Uncharacterized protein OS=Danio rerio GN=LOC100148804 PE=4 SV=1
G20996	6.34698	0	0	trypsin [Helicoverpa armigera]	Trypsin, alkaline C OS=Manduca sexta PE=2 SV=1	Trypsin (Fragment) OS=Helicoverpa armigera PE=2 SV=1
G24881	6.34593	7.01294e-98	6.95645e-96	hypothetical protein AND_003327 [Anopheles darlingi]	Zinc finger CCHC domain-containing protein 24 OS=Mus musculus GN=Zcchc24 PE=1 SV=1	Uncharacterized protein (Fragment) OS=Macaca mulatta GN=ZCCHC24 PE=2 SV=1
G15360	6.34122	1.20279e-19	3.78329e-18	juvenile hormone acid methyltransferase [Samia ricini]	Putative methyltransferase 235L OS=Invertebrate iridescent virus 6 GN=IIV6-235L PE=3 SV=1	Juvenile hormone acid methyltransferase OS=Samia ricini PE=2 SV=1
G8712	6.32897	0	0	cytochrome CYP324A1 [Spodoptera littoralis]	Cytochrome P450 6k1 OS=Blattella germanica GN=CYP6K1 PE=2 SV=1	Cytochrome CYP324A1 OS=Spodoptera littoralis PE=2 SV=1
G16288	6.31265	4.74692e-40	2.47783e-38	serine proteinase-like protein 2 [Manduca sexta]	Serine proteinase stubble OS=Drosophila melanogaster GN=Sb PE=2 SV=2	Serine proteinase-like protein 2 OS=Manduca sexta GN=SPH-2 PE=2 SV=1
G16523	6.31265	7.94094e-21	2.61002e-19	NA
G20551	6.31265	6.82122e-13	1.50362e-11	vanin-like protein 1 precursor [Papilio xuthus]	NA	Vanin-like protein 1 OS=Papilio xuthus PE=2 SV=1
G12306	6.2835	5.50554e-38	2.78753e-36	PREDICTED: facilitated trehalose transporter Tret1-like [Bombyx mori]	Facilitated trehalose transporter Tret1 OS=Aedes aegypti GN=Tret1 PE=3 SV=1	Uncharacterized protein OS=Bombyx mori PE=4 SV=1
G18505	6.2835	6.78288e-23	2.40659e-21	NA
G46483	6.27276	0	0	cytochrome p450 6B29v1 [Spodoptera litura]	Cytochrome P450 6B2 OS=Helicoverpa armigera GN=CYP6B2 PE=2 SV=1	NA
G33184	6.26871	4.51728e-45	2.60675e-43	PREDICTED: maltase 1-like [Bombyx mori]	Maltase 1 OS=Drosophila virilis GN=Mal-B1 PE=3 SV=2	Uncharacterized protein OS=Bombyx mori PE=4 SV=1
G17114	6.24554	5.02874e-109	5.37464e-107	heliomicin precursor [Heliothis virescens]	Defensin OS=Galleria mellonella PE=1 SV=2	Heliomicin OS=Heliothis virescens PE=4 SV=1
G7559	6.23865	7.45786e-11	1.41483e-09	PREDICTED: glucose dehydrogenase [acceptor]-like [Bombyx mori]	Glucose dehydrogenase [FAD, quinone] OS=Drosophila melanogaster GN=Gld PE=3 SV=3	Uncharacterized protein OS=Bombyx mori PE=3 SV=1
G7217	6.22338	4.0234e-21	1.33469e-19	hypothetical protein KGM_22559 [Danaus plexippus]	NA	Uncharacterized protein OS=Danaus plexippus GN=KGM_22559 PE=4 SV=1
G27216	6.22338	2.73218e-17	7.6895e-16	NA
G9920	6.21227	0	0	NA
G8574	6.20968	1.38834e-51	8.67098e-50	carboxyl/choline esterase CCE006b [Helicoverpa armigera]	Esterase FE4 OS=Myzus persicae PE=1 SV=1	Carboxyl/choline esterase CCE006b OS=Helicoverpa armigera PE=2 SV=1
G46599	6.19236	3.2467e-97	3.19963e-95	NA
G4697	6.17483	2.46442e-35	1.18454e-33	hypothetical protein KGM_05789 [Danaus plexippus]	Extensin-3 OS=Arabidopsis thaliana GN=EXT3 PE=2 SV=3	Uncharacterized protein OS=Danaus plexippus GN=KGM_05789 PE=4 SV=1
G12195	6.16294	1.42799e-189	2.25167e-187	hypothetical protein KGM_15552 [Danaus plexippus]	Serine protease gd OS=Drosophila melanogaster GN=gd PE=1 SV=1	Uncharacterized protein OS=Danaus plexippus GN=KGM_15552 PE=4 SV=1
G11760	6.14992	8.1989e-60	5.72104e-58	cuticular protein RR-2 motif 79 precursor [Bombyx mori] tpd|FAA00582.1| TPA: putative cuticle protein [Bombyx mori]	Cuticle protein 19 OS=Locusta migratoria PE=1 SV=1	Putative cuticle protein OS=Bombyx mori GN=BmorCPR79 PE=2 SV=1
G14670	6.13886	0	0	C-type lectin 4 [Danaus plexippus]	NA	C-type lectin 4 OS=Danaus plexippus GN=KGM_02052 PE=4 SV=1
G20255	6.12823	3.81988e-11	7.39928e-10	NA
G21445	6.1025	1.58491e-102	1.6391e-100	NA
G27067	6.08604	0	0	NA
G25442	6.08383	4.07392e-42	2.21808e-40	hypothetical protein YQE_00719, partial [Dendroctonus ponderosae]	NA	Uncharacterized protein (Fragment) OS=Dendroctonus ponderosae GN=YQE_00719 PE=4 SV=1
G69316	6.06111	1.0942e-188	1.712e-186	NA
G7566	6.06111	1.28533e-101	1.31361e-99	hypothetical protein KGM_09987 [Danaus plexippus]	Protein asteroid OS=Drosophila melanogaster GN=ast PE=2 SV=1	Uncharacterized protein OS=Danaus plexippus GN=KGM_09987 PE=4 SV=1
G25094	6.0525	3.10686e-209	5.34301e-207	cuticular protein RR-2 motif 71 precursor [Bombyx mori] dbj|BAB32481.1| cuticle protein [Bombyx mori]	Larval cuticle protein A3A OS=Tenebrio molitor PE=1 SV=1	Cuticle protein OS=Bombyx mori GN=bmwcp6 PE=2 SV=1
G23305	6.05228	0	0	cobatoxin-like protein [Trichoplusia ni]	NA	Cobatoxin-like protein OS=Trichoplusia ni PE=4 SV=1
G27499	6.02635	6.29206e-59	4.34059e-57	NA
G18691	6.02635	2.09548e-09	3.50152e-08	NA
G23700	6.00864	2.90806e-25	1.10683e-23	PREDICTED: uncharacterized protein LOC101742397 [Bombyx mori]	NA	Organic cation transporter OS=Danaus plexippus GN=KGM_07071 PE=4 SV=1
G62663	5.99072	1.46265e-119	1.67534e-117	NA
G58275	5.97958	0	0	cytochrome P450 6B46 [Manduca sexta]	Cytochrome P450 6B5 (Fragment) OS=Papilio glaucus GN=CYP6B5 PE=2 SV=1	Cytochrome P450 6B46 OS=Manduca sexta GN=CYP6B46 PE=2 SV=1
G43783	5.96892	1.64885e-127	1.99794e-125	NA
G8407	5.96342	2.3717e-19	7.39111e-18	capsid protein [Nudaurelia capensis beta virus] sp|Q9YRB2.1|CAPSD_NCBVS RecName: Full=Capsid protein; Short=CP; AltName: Full=Coat protein; Contains: RecName: Full=Large capsid protein; Contains: RecName: Full=Small capsid protein gb|AAC97510.1| capsid protein [Nudaurelia capensis beta virus]	Capsid protein OS=Nudaurelia capensis beta virus (isolate Pine emperor moth/South Africa) PE=3 SV=1	Capsid protein OS=Euprosterna elaeasa virus (isolate Euprosterna elaeasa/-/Zeddam/-) PE=4 SV=1
G27282	5.96091	1.48331e-149	2.00105e-147	cuticular protein PxutCPR30 [Papilio xuthus]	Flexible cuticle protein 12 OS=Hyalophora cecropia GN=CP12 PE=2 SV=1	Cuticular protein PxutCPR30 OS=Papilio xuthus PE=4 SV=1
G54979	5.9542	3.70328e-34	1.7214e-32	NA
G10036	5.93702	1.45884e-129	1.78912e-127	serine protease 2 [Mamestra configurata]	Trypsin, alkaline C OS=Manduca sexta PE=2 SV=1	Serine protease 2 OS=Mamestra configurata GN=SP2 PE=2 SV=1
G26359	5.92704	1.91687e-140	2.47591e-138	i-type lysozyme [Danaus plexippus]	Lysozyme OS=Ostrea edulis GN=lysoz PE=2 SV=1	I-type lysozyme OS=Danaus plexippus GN=KGM_00748 PE=4 SV=1
G12856	5.91469	0	0	PREDICTED: uncharacterized protein LOC101739533 [Bombyx mori]	NA	Uncharacterized protein OS=Bombyx mori PE=4 SV=1
G4658	5.90036	1.73708e-23	6.31077e-22	PREDICTED: cytochrome P450 4V2-like [Bombyx mori]	Cytochrome P450 4d2 OS=Drosophila melanogaster GN=Cyp4d2 PE=2 SV=2	Cytochrome CYP341A13 OS=Spodoptera littoralis PE=2 SV=1
G19221	5.89761	1.90906e-52	1.20722e-50	C-type lectin [Pieris rapae]	C-type mannose receptor 2 OS=Mus musculus GN=Mrc2 PE=1 SV=3	C-type lectin OS=Pieris rapae GN=CTL PE=2 SV=1
G17738	5.88861	0	0	peritrophin type-A domain protein 2 [Danaus plexippus]	NA	Peritrophin type-A domain protein 2 OS=Danaus plexippus GN=KGM_00341 PE=4 SV=1
G48874	5.86688	0	0	hypothetical protein PDIG_74640 [Penicillium digitatum PHI26]	Histidine-rich glycoprotein OS=Mus musculus GN=Hrg PE=1 SV=2	Uncharacterized protein OS=Penicillium digitatum (strain PHI26 / CECT 20796) GN=PDIG_74640 PE=4 SV=1
G64515	5.86519	4.29492e-113	4.73197e-111	NA
G5200	5.85202	1.26872e-48	7.65606e-47	PREDICTED: uncharacterized protein LOC101746589 [Bombyx mori]	Serine proteinase stubble OS=Drosophila melanogaster GN=Sb PE=2 SV=2	Seminal fluid protein CSSFP033 OS=Chilo suppressalis PE=2 SV=1
G52859	5.83872	9.40778e-30	3.99943e-28	NA
G13822	5.82782	0	0	triacylglycerol lipase [Danaus plexippus]	Lipase member I OS=Homo sapiens GN=LIPI PE=1 SV=2	Triacylglycerol lipase OS=Danaus plexippus GN=KGM_10852 PE=3 SV=1
G37668	5.8253	8.44806e-113	9.24066e-111	C-type lectin [Pieris rapae]	Hemolymph lipopolysaccharide-binding protein OS=Periplaneta americana PE=1 SV=1	C-type lectin OS=Pieris rapae GN=CTL PE=2 SV=1
G659	5.81395	8.30036e-45	4.7492e-43	hemicentin-like protein 2 [Spodoptera frugiperda]	Hemicentin-1 OS=Homo sapiens GN=HMCN1 PE=1 SV=2	Hemicentin-like protein 2 (Fragment) OS=Spodoptera frugiperda PE=2 SV=1
G1834	5.80379	2.42966e-71	1.91555e-69	hypothetical protein KGM_21191 [Danaus plexippus]	NA	Uncharacterized protein OS=Danaus plexippus GN=KGM_21191 PE=4 SV=1
G47459	5.79808	2.18726e-50	1.35492e-48	cecropin 1 [Helicoverpa armigera]	Hyphancin-3F OS=Hyphantria cunea PE=3 SV=1	Cecropin 1 OS=Helicoverpa armigera GN=Cec-1 PE=3 SV=1
G30983	5.79808	3.62814e-29	1.5253e-27	NA
G18478	5.79624	0	0	neutral lipase [Helicoverpa armigera]	Pancreatic triacylglycerol lipase (Fragment) OS=Myocastor coypus GN=PNLIP PE=2 SV=1	Neutral lipase OS=Helicoverpa armigera GN=Lipn001 PE=2 SV=1
G4595	5.78427	4.07454e-09	6.64213e-08	PREDICTED: uncharacterized protein LOC101746867 isoform X2 [Bombyx mori]	NA	Uncharacterized protein OS=Bombyx mori PE=4 SV=1
G3442	5.77732	8.04912e-16	2.11075e-14	PREDICTED: transient receptor potential channel pyrexia-like [Bombyx mori]	Transient receptor potential channel pyrexia OS=Drosophila melanogaster GN=pyx PE=2 SV=2	Uncharacterized protein OS=Bombyx mori PE=4 SV=1
G67485	5.75626	1.28489e-36	6.34163e-35	NA
G35425	5.75626	1.38778e-17	3.95716e-16	NA
G6345	5.74408	2.5313e-23	9.12516e-22	conserved hypothetical protein [Glyptapanteles flavicoxis]	Putative BEN domain-containing protein B1 OS=Microplitis demolitor bracovirus (isolate Webb) GN=B1 PE=4 SV=1	Putative uncharacterized protein OS=Glyptapanteles flavicoxis GN=GFP_L3_0140 PE=4 SV=1
G18363	5.74347	2.15934e-73	1.73167e-71	NA
G15501	5.73488	6.82122e-13	1.50416e-11	NA
G25080	5.72538	1.05959e-255	2.14416e-253	NA
G32984	5.72191	2.15934e-73	1.73396e-71	NA
G20754	5.71942	8.69422e-58	5.89721e-56	NA
G67473	5.71319	1.88344e-35	9.07442e-34	PREDICTED: uncharacterized protein LOC101744658 [Bombyx mori]	NA	Uncharacterized protein OS=Bombyx mori GN=Bmo.2640 PE=4 SV=1
G22081	5.71319	9.21572e-19	2.78754e-17	PREDICTED: uncharacterized protein LOC101745998 [Bombyx mori]	NA	Uncharacterized protein OS=Nasonia vitripennis PE=4 SV=1
G17254	5.71319	2.98024e-08	4.41703e-07	PREDICTED: uncharacterized protein LOC101736774 [Bombyx mori]	NA	Uncharacterized protein OS=Bombyx mori PE=4 SV=1
G30140	5.69971	0	0	RecName: Full=Larval cuticle protein LCP-14; Flags: Precursor emb|CAA31643.1| unnamed protein product [Manduca sexta] gb|AAA29318.1| larval cuticle protein 14 [Manduca sexta]	Larval cuticle protein LCP-14 OS=Manduca sexta GN=LCP-14 PE=2 SV=1	Cuticular protein PxutCPR153 OS=Papilio xuthus PE=2 SV=1
G22224	5.69854	1.61064e-52	1.02064e-50	serine proteinase-like protein 1 [Helicoverpa armigera]	Serine proteinase stubble OS=Drosophila melanogaster GN=Sb PE=2 SV=2	Serine proteinase-like protein 1 OS=Helicoverpa armigera PE=2 SV=1
G14759	5.69116	5.1159e-12	1.05925e-10	NA
G14540	5.68191	0	0	serine protease 39 [Mamestra configurata]	Trypsin, alkaline C OS=Manduca sexta PE=2 SV=1	Uncharacterized protein OS=Bombyx mori GN=LOC100101175 PE=4 SV=1
G5476	5.67957	0	0	PREDICTED: putative sulfiredoxin-like [Bombyx mori]	Putative sulfiredoxin OS=Drosophila melanogaster GN=CG6762 PE=1 SV=1	Sulfiredoxin OS=Papilio polytes PE=2 SV=1
G9670	5.67916	8.21668e-53	5.2396e-51	synaptic vesicle protein [Danaus plexippus]	Putative transporter ZK637.1 OS=Caenorhabditis elegans GN=ZK637.1 PE=3 SV=5	Uncharacterized protein OS=Bombyx mori PE=4 SV=1
G47834	5.66879	3.21226e-135	4.02906e-133	NA
G32505	5.66879	2.74424e-28	1.12412e-26	cuticular protein RR-2 motif 106 precursor [Bombyx mori] tpd|FAA00609.1| TPA: putative cuticle protein [Bombyx mori]	Cuticle protein 7 OS=Locusta migratoria PE=1 SV=2	Putative cuticle protein OS=Bombyx mori GN=BmorCPR106 PE=4 SV=1
G36954	5.66879	2.73218e-17	7.69306e-16	NA
G32329	5.66879	1.19904e-14	2.95534e-13	NA
G31677	5.66879	4.61852e-14	1.10254e-12	NA
G24275	5.66879	5.52972e-10	9.71614e-09	NA
G21201	5.64607	3.31096e-95	3.19552e-93	NA
G14167	5.64607	3.81988e-11	7.40164e-10	hemolymph proteinase 9 [Manduca sexta]	Serine protease snake OS=Drosophila melanogaster GN=snk PE=1 SV=2	Hemolymph proteinase 9 OS=Manduca sexta PE=2 SV=1
G38210	5.62299	1.38778e-17	3.96274e-16	NA
G34963	5.62299	8.04912e-16	2.10984e-14	NA
G10713	5.62299	3.48166e-13	7.83109e-12	sodium-dependent phosphate transporter [Danaus plexippus]	Putative inorganic phosphate cotransporter OS=Drosophila melanogaster GN=Picot PE=1 SV=1	Sodium-dependent phosphate transporter OS=Danaus plexippus GN=KGM_03803 PE=4 SV=1
G14724	5.62043	0	0	PREDICTED: carboxypeptidase B-like [Bombyx mori]	Carboxypeptidase B OS=Homo sapiens GN=CPB1 PE=1 SV=4	Uncharacterized protein OS=Bombyx mori GN=Bmo.8601 PE=3 SV=1
G59421	5.59163	2.66492e-84	2.34803e-82	cuticular protein RR-2 motif 108 precursor [Bombyx mori] tpd|FAA00611.1| TPA: putative cuticle protein [Bombyx mori]	NA	Putative cuticle protein OS=Bombyx mori GN=BmorCPR108 PE=4 SV=1
G67718	5.57569	2.98928e-32	1.34822e-30	NA
G38634	5.57569	2.73218e-17	7.68593e-16	NA
G21401	5.57569	5.7742e-08	8.31044e-07	NA
G21306	5.57569	5.7742e-08	8.30847e-07	PREDICTED: chaoptin-like [Bombyx mori]	NA	NA
G4335	5.56361	5.52972e-10	9.71333e-09	PREDICTED: uncharacterized protein LOC101746867 isoform X2 [Bombyx mori]	NA	Uncharacterized protein OS=Bombyx mori PE=4 SV=1
G20901	5.55144	1.58207e-15	4.0904e-14	PREDICTED: uncharacterized protein LOC101738945 [Bombyx mori]	NA	Spz1B OS=Danaus plexippus GN=KGM_02465 PE=4 SV=1
G13162	5.55144	1.07684e-09	1.84614e-08	tubulin, beta 2C [Danaus plexippus]	Tubulin beta-4B chain OS=Mus musculus GN=Tubb4b PE=1 SV=1	Tubulin, beta 2C OS=Danaus plexippus GN=KGM_00513 PE=3 SV=1
G35807	5.52678	3.10862e-15	7.93921e-14	NA
G37943	5.5101	6.1649e-45	3.53736e-43	NA
G31315	5.47615	2.6148e-12	5.50978e-11	hypothetical protein L484_002552 [Morus notabilis]	NA	Uncharacterized protein OS=Solanum tuberosum GN=PGSC0003DMG400044276 PE=4 SV=1
G30217	5.47615	1.00044e-11	2.03328e-10	NA
G13227	5.46439	1.0062e-94	9.64982e-93	NA
G21308	5.46321	1.42106e-55	9.36683e-54	attacin-like protein [Antheraea pernyi]	Attacin-E OS=Hyalophora cecropia PE=1 SV=2	Attacin-like protein OS=Antheraea pernyi PE=2 SV=1
G6150	5.44138	6.61744e-24	2.43913e-22	conserved hypothetical protein [Glyptapanteles flavicoxis]	Putative BEN domain-containing protein B1 OS=Microplitis demolitor bracovirus (isolate Webb) GN=B1 PE=4 SV=1	Putative uncharacterized protein OS=Glyptapanteles flavicoxis GN=GFP_L3_0140 PE=4 SV=1
G17572	5.44138	3.57786e-18	1.04776e-16	NA
G11499	5.43845	3.9357e-135	4.92628e-133	hemolin [Lonomia obliqua]	Hemolin OS=Manduca sexta PE=2 SV=2	Hemolin OS=Lonomia obliqua PE=2 SV=1
G22211	5.42368	1.11759e-07	1.5568e-06	osiris 9 [Danaus plexippus]	NA	Osiris 9 OS=Danaus plexippus GN=KGM_02298 PE=4 SV=1
G9889	5.41773	1.6487e-30	7.12369e-29	hemolymph proteinase 18 [Manduca sexta]	Serine protease snake OS=Drosophila melanogaster GN=snk PE=1 SV=2	Hemolymph proteinase 18 OS=Manduca sexta PE=2 SV=1
G34565	5.4064	0	0	defensin 3 precursor [Cotesia vestalis]	Defensin OS=Galleria mellonella PE=1 SV=2	Defensin 3 OS=Cotesia vestalis GN=def-3 PE=4 SV=1
G52612	5.39671	1.89257e-41	1.01675e-39	NA
G48132	5.39671	2.27896e-38	1.16064e-36	NA
G27311	5.39671	2.16586e-18	6.43577e-17	PREDICTED: cytochrome P450 4V2-like [Bombyx mori]	Cytochrome P450 4g15 OS=Drosophila melanogaster GN=Cyp4g15 PE=2 SV=1	Uncharacterized protein OS=Bombyx mori PE=3 SV=1
G19687	5.39671	3.48166e-13	7.8369e-12	PREDICTED: mucin-2-like [Bombyx mori]	NA	Uncharacterized protein OS=Bombyx mori PE=4 SV=1
G26655	5.38892	1.4114e-119	1.61969e-117	peptidoglycan recognition protein B [Samia ricini]	Peptidoglycan-recognition protein LB OS=Drosophila melanogaster GN=PGRP-LB PE=1 SV=1	Peptidoglycan recognition protein B OS=Samia ricini GN=PGRP-B PE=2 SV=1
G13441	5.38761	1.77636e-13	4.06933e-12	NA
G23915	5.38478	0	0	cuticular protein CPG14 [Danaus plexippus]	NA	Cuticular protein CPG14 OS=Danaus plexippus GN=KGM_09876 PE=4 SV=1
G42441	5.38304	1.99899e-62	1.44295e-60	NA
G7948	5.37661	3.42466e-43	1.9091e-41	beta strand repeat-containing protein [Danaus plexippus]	NA	Beta strand repeat-containing protein OS=Danaus plexippus GN=KGM_01085 PE=4 SV=1
G53330	5.36923	2.7479e-21	9.1708e-20	NA
G51094	5.36923	3.97576e-20	1.27097e-18	NA
G35129	5.36923	3.48166e-13	7.83399e-12	NA
G21857	5.36923	4.17232e-07	5.39372e-06	PREDICTED: putative inorganic phosphate cotransporter-like [Bombyx mori]	Putative inorganic phosphate cotransporter OS=Drosophila melanogaster GN=Picot PE=1 SV=1	BmPI-T1 OS=Bombyx mori GN=BmPI-T1 PE=2 SV=1
G12358	5.32087	7.96908e-27	3.15371e-25	cuticular protein RR-2 motif 61 precursor [Bombyx mori] tpd|FAA00564.1| TPA: putative cuticle protein [Bombyx mori]	Larval/pupal rigid cuticle protein 66 OS=Hyalophora cecropia GN=CP66 PE=1 SV=1	Putative cuticle protein OS=Bombyx mori GN=BmorCPR61 PE=2 SV=1
G23783	5.31265	7.21094e-22	2.45241e-20	NA
G10225	5.29862	1.20594e-191	1.92656e-189	PREDICTED: putative inorganic phosphate cotransporter-like [Bombyx mori]	Putative inorganic phosphate cotransporter OS=Drosophila melanogaster GN=Picot PE=1 SV=1	Sodium-dependent phosphate transporter OS=Danaus plexippus GN=KGM_16695 PE=4 SV=1
G10496	5.29815	4.61852e-14	1.10298e-12	osiris 2 [Papilio xuthus]	NA	Osiris 2 OS=Papilio xuthus PE=2 SV=1
G29926	5.29523	2.3049e-183	3.56948e-181	NA
G37386	5.29329	2.15256e-37	1.07552e-35	NA
G12328	5.29329	1.00044e-11	2.03192e-10	PREDICTED: solute carrier family 46 member 3-like [Bombyx mori]	Proton-coupled folate transporter OS=Xenopus laevis GN=slc46a1 PE=2 SV=1	Adenylate cyclase OS=Danaus plexippus GN=KGM_05328 PE=4 SV=1
G39295	5.2776	3.33794e-66	2.5141e-64	NA
G10442	5.27168	5.83512e-32	2.61426e-30	cytochrome CYP6AN4 [Spodoptera littoralis]	Cytochrome P450 6B6 OS=Helicoverpa armigera GN=CYP6B6 PE=2 SV=1	Cytochrome CYP6AN4 OS=Spodoptera littoralis PE=2 SV=1
G3771	5.26871	1.58207e-15	4.09214e-14	PREDICTED: YLP motif-containing protein 1-like [Bombyx mori]	NA	Uncharacterized protein OS=Bombyx mori PE=4 SV=1
G13264	5.25804	4.36194e-52	2.74404e-50	diapause associated protein 2 [Antheraea pernyi]	Ommochrome-binding protein OS=Manduca sexta PE=1 SV=1	Diapause associated protein 2 OS=Antheraea pernyi PE=2 SV=1
G23687	5.25376	1.19904e-14	2.95414e-13	NA
G8849	5.24168	6.10622e-15	1.53431e-13	NA
G7191	5.22951	1.81126e-72	1.443e-70	PREDICTED: cysteine dioxygenase type 1-like [Bombyx mori]	Cysteine dioxygenase type 1 OS=Danio rerio GN=cdo1 PE=2 SV=1	Uncharacterized protein OS=Danaus plexippus GN=KGM_11610 PE=4 SV=1
G12872	5.22951	7.8895e-54	5.11696e-52	retinol dehydratase [Spodoptera frugiperda]	Sulfotransferase 1C4 OS=Homo sapiens GN=SULT1C4 PE=1 SV=2	Retinol dehydratase OS=Spodoptera frugiperda PE=1 SV=1
G4580	5.22849	1.29441e-23	4.72233e-22	PREDICTED: uncharacterized protein LOC101744356, partial [Bombyx mori]	Atlastin-2 OS=Homo sapiens GN=ATL2 PE=1 SV=2	Uncharacterized protein OS=Bombyx mori GN=Bmo.3169 PE=4 SV=1
G23659	5.22421	0	0	unknown [Picea sitchensis]	NA	Putative uncharacterized protein OS=Picea sitchensis PE=2 SV=1
G10048	5.21312	5.86944e-53	3.74675e-51	antennal esterase CXE5 [Spodoptera exigua]	Venom carboxylesterase-6 OS=Apis mellifera PE=2 SV=1	Antennal esterase CXE5 OS=Spodoptera exigua GN=CarE PE=2 SV=1
G20271	5.21312	1.16335e-16	3.16981e-15	RecName: Full=Microvitellogenin; Flags: Precursor gb|AAA29323.1| microvitellogenin [Manduca sexta] gb|AAA29342.1| microvitellogenin [Manduca sexta]	Microvitellogenin OS=Manduca sexta GN=MVG PE=2 SV=1	Uncharacterized protein OS=Bombyx mori PE=4 SV=1
G15266	5.21312	1.77636e-13	4.07087e-12	PREDICTED: gamma-interferon-inducible lysosomal thiol reductase-like [Bombyx mori]	GILT-like protein C02D5.2 OS=Caenorhabditis elegans GN=C02D5.2 PE=3 SV=1	Uncharacterized protein OS=Bombyx mori PE=4 SV=1
G20946	5.20795	1.21497e-89	1.12093e-87	trypsin, partial [Manduca sexta]	Trypsin, alkaline C OS=Manduca sexta PE=2 SV=1	Trypsin-like protein OS=Galleria mellonella PE=2 SV=1
G17052	5.20485	1.53635e-67	1.1673e-65	NA
G38835	5.19236	3.48166e-13	7.8398e-12	NA
G6743	5.19236	2.16066e-07	2.90772e-06	heat shock protein 70-4 [Melitaea cinxia]	Heat shock protein 68 OS=Drosophila melanogaster GN=Hsp68 PE=1 SV=1	Heat shock protein 70-4 OS=Melitaea cinxia PE=2 SV=1
G16885	5.18752	4.50984e-113	4.95976e-111	cuticular protein RR-2 motif 61 precursor [Bombyx mori] tpd|FAA00564.1| TPA: putative cuticle protein [Bombyx mori]	Larval/pupal rigid cuticle protein 66 OS=Hyalophora cecropia GN=CP66 PE=1 SV=1	Putative cuticle protein OS=Bombyx mori GN=BmorCPR61 PE=2 SV=1
G5360	5.18737	1.60768e-122	1.87687e-120	PREDICTED: uncharacterized protein LOC101738118 [Bombyx mori]	NA	Uncharacterized protein OS=Bombyx mori PE=4 SV=1
G25091	5.18186	0	0	cuticular protein RR-1 motif 42 precursor [Bombyx mori] tpd|FAA00545.1| TPA: putative cuticle protein [Bombyx mori]	Endocuticle structural glycoprotein SgAbd-8 OS=Schistocerca gregaria PE=1 SV=1	Putative cuticle protein OS=Bombyx mori GN=BmorCPR42 PE=2 SV=1
G22268	5.17063	2.73554e-184	4.24722e-182	PREDICTED: uncharacterized protein LOC101737253 [Bombyx mori]	NA	Putative uncharacterized protein OS=Picea sitchensis PE=2 SV=1
G26064	5.16065	5.78936e-42	3.14079e-40	NA
G13249	5.15968	2.43044e-222	4.37818e-220	alkaline nuclease precursor [Bombyx mori] dbj|BAF33251.1| alkaline nuclease [Bombyx mori]	NA	Alkaline nuclease OS=Bombyx mori GN=BmNUC PE=2 SV=1
G15221	5.15453	1.2584e-159	1.76838e-157	cuticular protein RR-2 motif 126 precursor [Bombyx mori] tpd|FAA00629.1| TPA: putative cuticle protein [Bombyx mori]	Cuticle protein 19 OS=Locusta migratoria PE=1 SV=1	Putative cuticle protein OS=Bombyx mori GN=BmorCPR126 PE=2 SV=1
G28782	5.14453	1.53109e-32	6.94676e-31	NA
G1553	5.14273	3.81988e-11	7.40401e-10	PREDICTED: zinc finger protein 629-like [Bombyx mori]	Zinc finger protein sens OS=Drosophila melanogaster GN=sens PE=1 SV=1	Senseless OS=Danaus plexippus GN=KGM_22443 PE=4 SV=1
G41338	5.12823	9.05942e-14	2.12344e-12	NA
G40764	5.12823	1.77636e-13	4.06779e-12	NA
G36869	5.12823	1.00044e-11	2.0326e-10	predicted protein [Micromonas pusilla CCMP1545] gb|EEH50840.1| predicted protein [Micromonas pusilla CCMP1545]	NA	Predicted protein (Fragment) OS=Micromonas pusilla (strain CCMP1545) GN=MICPUCDRAFT_23892 PE=4 SV=1
G25352	5.12823	2.16066e-07	2.9103e-06	NA
G8028	5.11174	1.25069e-56	8.32518e-55	PREDICTED: esterase FE4-like [Bombyx mori]	Esterase FE4 OS=Myzus persicae PE=1 SV=1	Antennal esterase CXE11 OS=Spodoptera littoralis PE=2 SV=1
G23508	5.11174	3.72436e-24	1.38284e-22	C-type lectin [Antheraea pernyi]	NA	C-type lectin OS=Antheraea pernyi PE=2 SV=1
G27565	5.09506	1.22092e-29	5.17588e-28	cathepsin-like protease, partial [Chilo suppressalis]	Viral cathepsin OS=Xestia c-nigrum granulosis virus GN=VCATH PE=3 SV=1	Cathepsin-like protease (Fragment) OS=Chilo suppressalis PE=2 SV=2
G30717	5.09506	3.08862e-17	8.64856e-16	NA
G9805	5.07355	4.63336e-29	1.93984e-27	PREDICTED: organic cation transporter protein-like [Bombyx mori]	Solute carrier family 22 member 21 OS=Mus musculus GN=Slc22a21 PE=2 SV=1	Uncharacterized protein OS=Bombyx mori PE=4 SV=1
G18420	5.07089	9.12102e-31	3.96073e-29	C-type lectin [Pieris rapae]	C-type mannose receptor 2 OS=Mus musculus GN=Mrc2 PE=1 SV=3	C-type lectin OS=Pieris rapae GN=CTL PE=2 SV=1
G8945	5.06995	2.5084e-74	2.02766e-72	cuticular protein RR-1 motif 12 precursor [Bombyx mori] tpd|FAA00514.1| TPA: putative cuticle protein [Bombyx mori]	Pupal cuticle protein 36 OS=Manduca sexta GN=PCP36 PE=1 SV=1	Putative cuticle protein OS=Bombyx mori GN=BmorCPR12 PE=2 SV=1
G10303	5.0642	0	0	cuticular protein CPG12 [Danaus plexippus]	NA	Cuticular protein CPG12 OS=Danaus plexippus GN=KGM_20334 PE=4 SV=1
G25307	5.06386	2.68438e-155	3.69525e-153	NA
G61528	5.06111	1.04006e-39	5.40112e-38	NA
G62647	5.06111	5.36178e-21	1.76997e-19	NA
G23158	5.06111	1.33582e-12	2.8726e-11	PREDICTED: putative inorganic phosphate cotransporter-like [Bombyx mori]	Putative inorganic phosphate cotransporter OS=Drosophila ananassae GN=Picot PE=3 SV=1	Uncharacterized protein OS=Bombyx mori PE=3 SV=1
G26573	5.06111	2.16066e-07	2.90901e-06	NA
G7149	5.05346	7.7477e-20	2.45224e-18	tyrosine aminotransferase [Papilio xuthus]	Tyrosine aminotransferase OS=Rattus norvegicus GN=Tat PE=1 SV=1	Tyrosine aminotransferase OS=Papilio xuthus PE=2 SV=1
G9219	5.04962	6.1444e-15	1.54263e-13	PREDICTED: organic cation transporter protein-like [Bombyx mori]	Organic cation transporter protein OS=Drosophila melanogaster GN=Orct PE=1 SV=1	Uncharacterized protein OS=Bombyx mori PE=4 SV=1
G13253	5.04857	4.40218e-35	2.10428e-33	C-type lectin [Pieris rapae]	Hemolymph lipopolysaccharide-binding protein OS=Periplaneta americana PE=1 SV=1	C-type lectin OS=Pieris rapae GN=CTL PE=2 SV=1
G31269	5.04731	0	0	cuticular protein RR-1 motif 44 precursor [Bombyx mori] tpd|FAA00547.1| TPA: putative cuticle protein [Bombyx mori]	Endocuticle structural glycoprotein SgAbd-8 OS=Schistocerca gregaria PE=1 SV=1	Putative cuticle protein OS=Bombyx mori GN=BmorCPR44 PE=2 SV=1
G8454	5.04731	6.82122e-13	1.50307e-11	PREDICTED: putative fatty acyl-CoA reductase CG5065-like [Bombyx mori]	Putative fatty acyl-CoA reductase CG5065 OS=Drosophila melanogaster GN=CG5065 PE=3 SV=1	Uncharacterized protein OS=Bombyx mori PE=4 SV=1
G21827	5.04135	8.1497e-37	4.02558e-35	RecName: Full=Attacin-E; AltName: Full=Immune protein P5; Contains: RecName: Full=Attacin-F; Flags: Precursor emb|CAA40886.1| acidic attacin [Hyalophora cecropia]	Attacin-E OS=Hyalophora cecropia PE=1 SV=2	Attacin-like protein OS=Antheraea pernyi PE=2 SV=1
G12594	5.03337	1.64105e-15	4.24109e-14	beta-tubulin [Bombyx mori] gb|ABD36189.1| beta-tubulin [Bombyx mori]	Tubulin beta-4 chain OS=Xenopus laevis GN=tubb4 PE=2 SV=1	Beta-tubulin OS=Bombyx mori PE=2 SV=1
G27372	5.02635	8.55426e-14	2.00969e-12	hemocyte protease-1 [Bombyx mori]	Transmembrane protease serine 4 OS=Mus musculus GN=Tmprss4 PE=2 SV=1	Uncharacterized protein OS=Bombyx mori GN=CLIP3 PE=3 SV=1
G26323	5.02635	3.17968e-13	7.17579e-12	NA
G19236	5.01457	1.64979e-13	3.79947e-12	hypothetical protein KGM_19769 [Danaus plexippus]	NA	Uncharacterized protein OS=Danaus plexippus GN=KGM_19769 PE=4 SV=1
G9122	5.00004	0	0	cuticular protein RR-1 motif 34 precursor [Bombyx mori] tpd|FAA00537.1| TPA: putative cuticle protein [Bombyx mori]	Endocuticle structural glycoprotein SgAbd-8 OS=Schistocerca gregaria PE=1 SV=1	Putative cuticle protein OS=Bombyx mori GN=BmorCPR34 PE=2 SV=1
G6395	4.99792	7.7477e-20	2.45352e-18	PREDICTED: alpha-tocopherol transfer protein-like [Bombyx mori]	Alpha-tocopherol transfer protein-like OS=Pongo abelii GN=TTPAL PE=2 SV=1	Alpha tocopherol transfer protein OS=Papilio xuthus PE=2 SV=1
G15987	4.99072	5.7217e-19	1.74898e-17	NA
G55783	4.99072	3.08862e-17	8.65255e-16	NA
G31668	4.99072	7.91624e-09	1.25312e-07	PREDICTED: pheromone-binding protein-related protein 3-like [Bombyx mori]	NA	Uncharacterized protein OS=Bombyx mori GN=fmxg9M19 PE=4 SV=1
G6983	4.98882	6.09778e-147	8.18978e-145	hemolymph proteinase 9 [Manduca sexta]	Serine protease persephone OS=Drosophila melanogaster GN=psh PE=1 SV=1	Hemolymph proteinase 9 OS=Manduca sexta PE=2 SV=1
G27693	4.98856	0	0	cuticular protein RR-2 motif 75 precursor [Bombyx mori] tpd|FAA00578.1| TPA: putative cuticle protein [Bombyx mori]	Cuticle protein 18.6, isoform A OS=Locusta migratoria PE=1 SV=1	Putative cuticle protein OS=Bombyx mori GN=BmorCPR75 PE=2 SV=1
G11645	4.97713	1.35181e-84	1.19627e-82	hypothetical protein KGM_15552 [Danaus plexippus]	Serine protease gd OS=Drosophila melanogaster GN=gd PE=1 SV=1	Uncharacterized protein OS=Danaus plexippus GN=KGM_15552 PE=4 SV=1
G12041	4.97698	1.30006e-156	1.79778e-154	L-threonine dehydrogenase [Bombyx mori] gb|ABA43639.1| L-threonine dehydrogenase [Bombyx mori]	L-threonine 3-dehydrogenase, mitochondrial OS=Bos taurus GN=TDH PE=2 SV=1	L-threonine dehydrogenase OS=Bombyx mori PE=2 SV=1
G5683	4.97423	6.12312e-38	3.09764e-36	PREDICTED: glucose dehydrogenase [acceptor]-like [Bombyx mori]	Glucose dehydrogenase [FAD, quinone] OS=Drosophila melanogaster GN=Gld PE=3 SV=3	Uncharacterized protein OS=Bombyx mori PE=3 SV=1
G27653	4.96648	1.04589e-20	3.42279e-19	NA
G25765	4.96648	5.7217e-19	1.7481e-17	hypothetical protein KGM_22695 [Danaus plexippus]	NA	Uncharacterized protein OS=Danaus plexippus GN=KGM_22695 PE=4 SV=1
G19929	4.96648	8.55426e-14	2.01047e-12	NA
G12055	4.9639	4.82768e-102	4.96736e-100	PREDICTED: uncharacterized protein LOC101741012 isoform X1 [Bombyx mori] ref|XP_004927085.1| PREDICTED: uncharacterized protein LOC101741012 isoform X2 [Bombyx mori] ref|XP_004927086.1| PREDICTED: uncharacterized protein LOC101741012 isoform X3 [Bombyx mori]	NA	Uncharacterized protein OS=Bombyx mori GN=Bmo.11091 PE=4 SV=1
G2715	4.96271	2.25622e-16	6.06323e-15	chitinase precursor [Bombyx mori]	Endochitinase OS=Manduca sexta PE=2 SV=1	Uncharacterized protein OS=Bombyx mori GN=Chi PE=3 SV=1
G65179	4.9542	3.1629e-38	1.60813e-36	C-type lectin [Pieris rapae]	NA	C-type lectin OS=Pieris rapae GN=CTL PE=2 SV=1
G27728	4.9542	1.64979e-13	3.80091e-12	PREDICTED: pheromone-binding protein-related protein 3-like [Bombyx mori]	NA	Uncharacterized protein OS=Bombyx mori GN=fmxg9M19 PE=4 SV=1
G24931	4.9542	1.33582e-12	2.87464e-11	NA
G20314	4.9542	5.52972e-10	9.71052e-09	37-kDa protease precursor [Bombyx mori] dbj|BAG68694.1| 37-kDa protease [Bombyx mori]	Trypsin-7 OS=Anopheles gambiae GN=TRYP7 PE=2 SV=2	Uncharacterized protein OS=Bombyx mori PE=3 SV=1
G33609	4.94026	3.61286e-129	4.42189e-127	NA
G1795	4.93398	0	0	hypothetical protein KGM_12604 [Danaus plexippus]	Metallophosphoesterase 1 OS=Danio rerio GN=mppe1 PE=2 SV=1	Uncharacterized protein OS=Danaus plexippus GN=KGM_12604 PE=4 SV=1
G61318	4.91672	2.16586e-18	6.43263e-17	transposase [Diasemopsis comoroensis]	NA	Transposase (Fragment) OS=Diasemopsis comoroensis PE=4 SV=1
G26923	4.91672	8.04662e-07	9.96911e-06	NA
G19222	4.9131	1.35181e-84	1.19802e-82	PREDICTED: macrophage mannose receptor 1-like [Bombyx mori]	Hemolymph lipopolysaccharide-binding protein OS=Periplaneta americana PE=1 SV=1	Uncharacterized protein OS=Bombyx mori GN=CTL21 PE=4 SV=1
G37649	4.90776	7.4873e-155	1.02835e-152	NA
G8509	4.89119	8.04662e-07	9.98133e-06	NA
G24175	4.87825	1.00044e-11	2.03056e-10	PREDICTED: larval cuticle protein 16/17-like [Bombyx mori]	Larval cuticle protein 16/17 OS=Manduca sexta GN=LCP16/17 PE=2 SV=1	Uncharacterized protein OS=Bombyx mori PE=4 SV=1
G9765	4.87391	1.02125e-77	8.49273e-76	serine proteinase [Samia ricini]	Ovochymase-2 OS=Bufo japonicus GN=OVCH2 PE=1 SV=1	Serine proteinase OS=Samia ricini PE=2 SV=1
G5621	4.86922	5.2953e-21	1.74898e-19	putative lysosomal acid lipase [Danaus plexippus]	Lipase 1 OS=Drosophila melanogaster GN=Lip1 PE=2 SV=2	Putative lysosomal acid lipase OS=Danaus plexippus GN=KGM_17802 PE=4 SV=1
G42703	4.86893	1.69807e-218	3.01418e-216	PREDICTED: serine protease gd-like [Bombyx mori]	NA	NA
G27700	4.85862	1.09845e-47	6.57632e-46	NA
G12000	4.85642	2.7089e-23	9.74803e-22	PREDICTED: probable glycerophosphoryl diester phosphodiesterase 3-like isoform X1 [Bombyx mori] ref|XP_004928458.1| PREDICTED: probable glycerophosphoryl diester phosphodiesterase 3-like isoform X2 [Bombyx mori]	Glycerophosphoryl diester phosphodiesterase OS=Escherichia coli (strain K12) GN=glpQ PE=1 SV=2	Uncharacterized protein OS=Bombyx mori PE=4 SV=1
G26934	4.83872	4.7834e-29	2.00128e-27	NA
G64263	4.83872	2.16586e-18	6.42948e-17	NA
G60119	4.83872	1.16335e-16	3.17123e-15	PREDICTED: cytosolic carboxypeptidase 1-like [Bombyx mori]	NA	Putative ATP/GTP binding protein 1 OS=Danaus plexippus GN=KGM_08423 PE=4 SV=1
G52066	4.83872	8.55426e-14	2.01125e-12	PREDICTED: uncharacterized protein LOC101737984 [Bombyx mori]	NA	Uncharacterized protein OS=Bombyx mori GN=Bmo.5579 PE=4 SV=1
G46692	4.83872	4.35562e-12	9.05226e-11	NA
G26866	4.83872	8.36308e-12	1.70827e-10	PREDICTED: alpha-tocopherol transfer protein-like [Bombyx mori]	Alpha-tocopherol transfer protein-like OS=Pongo abelii GN=TTPAL PE=2 SV=1	Uncharacterized protein OS=Bombyx mori PE=4 SV=1
G45443	4.83872	1.60441e-11	3.2113e-10	NA
G38468	4.83872	2.83762e-10	5.10713e-09	NA
G4356	4.81916	3.03354e-44	1.71628e-42	PREDICTED: ankyrin-1-like [Bombyx mori]	Ankyrin repeat domain-containing protein 17 OS=Mus musculus GN=Ankrd17 PE=1 SV=2	Uncharacterized protein OS=Danaus plexippus GN=KGM_12374 PE=4 SV=1
G31023	4.81318	7.52034e-125	8.95171e-123	protease inhibitor-like protein [Antheraea mylitta]	NA	Protease inhibitor 1 (Fragment) OS=Pararge aegeria PE=4 SV=1
G5949	4.80791	1.97964e-107	2.09369e-105	PREDICTED: otopetrin-2-like [Bombyx mori]	Otopetrin-2 OS=Mus musculus GN=Otop2 PE=2 SV=1	Putative otopetrin OS=Danaus plexippus GN=KGM_05454 PE=4 SV=1
G10995	4.80384	1.85278e-218	3.2792e-216	PREDICTED: collagenase-like [Bombyx mori]	Chymotrypsin BI OS=Litopenaeus vannamei PE=1 SV=1	Chymotrypsinogen-like protein OS=Plodia interpunctella PE=2 SV=1
G9373	4.80249	1.98226e-111	2.14123e-109	PREDICTED: synaptic vesicle glycoprotein 2C-like [Bombyx mori]	Synaptic vesicle 2-related protein OS=Pongo abelii GN=SVOP PE=2 SV=1	SV2-like protein 1 OS=Danaus plexippus GN=KGM_09954 PE=4 SV=1
G17739	4.79866	0	0	putative cuticle protein CPH45 [Antheraea yamamai]	NA	Putative cuticle protein CPH45 OS=Antheraea yamamai PE=2 SV=1
G22381	4.79808	5.52972e-10	9.70771e-09	hypothetical protein TcasGA2_TC010304 [Tribolium castaneum]	NA	Uncharacterized protein (Fragment) OS=Anoplophora glabripennis PE=4 SV=1
G20355	4.79769	0	0	NA
G30303	4.78427	1.41284e-19	4.43711e-18	NA
G16529	4.78427	1.45519e-10	2.69248e-09	hypothetical protein TRIADDRAFT_28989 [Trichoplax adhaerens] gb|EDV22197.1| hypothetical protein TRIADDRAFT_28989 [Trichoplax adhaerens]	Retinol dehydrogenase 11 OS=Homo sapiens GN=RDH11 PE=1 SV=2	Uncharacterized protein (Fragment) OS=Bombyx mori PE=3 SV=1
G20865	4.77928	0	0	cuticular protein hypothetical 32 precursor [Bombyx mori] tpd|FAA00500.1| TPA: putative cuticle protein [Bombyx mori]	NA	Putative cuticle protein OS=Bombyx mori GN=BmorCPH32 PE=4 SV=1
G13433	4.77732	1.00044e-11	2.02988e-10	hemolymph protein 14 [Bombyx mori]	Transmembrane protease serine 9 OS=Mus musculus GN=Tmprss9 PE=2 SV=1	Hemolymph protein 14 OS=Bombyx mori GN=HP14 PE=2 SV=1
G4820	4.77571	7.15742e-18	2.06318e-16	PREDICTED: uncharacterized protein LOC101738702 [Bombyx mori]	NA	Uncharacterized protein OS=Bombyx mori PE=4 SV=1
G4716	4.77313	1.11759e-07	1.55644e-06	alpha-tubulin [Bombyx mori] dbj|BAB86851.1| alpha-tubulin [Bombyx mori]	Tubulin alpha chain OS=Xenopus tropicalis GN=tuba PE=2 SV=1	Alpha-tubulin OS=Bombyx mori GN=bmtua3 PE=2 SV=1
G17778	4.77033	3.05368e-40	1.59948e-38	C-type lectin 10 precursor [Bombyx mori] dbj|BAF03496.1| multi-binding protein [Bombyx mori]	Hemolymph lipopolysaccharide-binding protein OS=Periplaneta americana PE=1 SV=1	Multi-binding protein OS=Bombyx mori GN=BmMBP PE=2 SV=1
G12223	4.76432	1.09706e-49	6.71361e-48	PREDICTED: collagenase-like [Bombyx mori]	Chymotrypsin BI OS=Litopenaeus vannamei PE=1 SV=1	Serine protease 17 OS=Mamestra configurata GN=SP17 PE=2 SV=2
G58069	4.75626	3.17628e-15	8.10178e-14	NA
G38658	4.75626	1.07684e-09	1.84718e-08	NA
G36356	4.75626	7.91624e-09	1.25279e-07	NA
G36019	4.75626	7.91624e-09	1.25345e-07	NA
G31020	4.75626	2.16066e-07	2.90965e-06	PREDICTED: pheromone-binding protein-related protein 3-like [Bombyx mori]	NA	Uncharacterized protein OS=Bombyx mori PE=4 SV=1
G33729	4.74387	0	0	NA	NA	Uncharacterized protein OS=Bombyx mori PE=4 SV=1
G6171	4.73108	1.27359e-25	4.88721e-24	hypothetical protein KGM_02800 [Danaus plexippus]	Nose resistant to fluoxetine protein 6 OS=Caenorhabditis elegans GN=nrf-6 PE=1 SV=3	Uncharacterized protein OS=Danaus plexippus GN=KGM_02800 PE=4 SV=1
G60904	4.71716	2.16246e-157	3.01785e-155	NA
G62657	4.71319	5.9848e-30	2.5622e-28	NA
G57695	4.71319	6.66362e-28	2.70588e-26	NA
G28827	4.71319	1.39859e-23	5.09631e-22	NA
G31636	4.71319	1.64979e-13	3.79803e-12	basic attacin [Antheraea pernyi]	Attacin-B OS=Hyalophora cecropia PE=2 SV=2	Basic attacin OS=Antheraea pernyi PE=2 SV=1
G25421	4.71319	7.45786e-11	1.41527e-09	NA
G9749	4.70588	5.65544e-46	3.30438e-44	PREDICTED: probable G-protein coupled receptor Mth-like 3-like [Bombyx mori]	Probable G-protein coupled receptor Mth-like 3 OS=Drosophila melanogaster GN=mthl3 PE=1 SV=3	G protein-coupled receptor OS=Spodoptera frugiperda PE=2 SV=1
G48246	4.70442	1.48507e-54	9.7044e-53	NA
G32975	4.70379	1.15815e-181	1.77544e-179	PREDICTED: uncharacterized protein LOC101738428 isoform X1 [Bombyx mori]	NA	Uncharacterized protein OS=Bombyx mori PE=4 SV=1
G29746	4.69854	5.4814e-52	3.4376e-50	NA
G48754	4.69407	0	0	peritrophic membrane chitin binding protein 2 [Trichoplusia ni]	Peritrophin-1 OS=Anopheles gambiae GN=Aper1 PE=2 SV=2	Peritrophic membrane chitin binding protein 2 OS=Trichoplusia ni GN=CBP2 PE=2 SV=1
G20934	4.69116	4.37368e-16	1.16198e-14	NA
G26097	4.68945	5.43364e-247	1.07446e-244	cytochrome P450 6B46 [Manduca sexta]	Cytochrome P450 6B7 OS=Helicoverpa armigera GN=CYP6B7 PE=2 SV=1	Cytochrome P450 6B46 OS=Manduca sexta GN=CYP6B46 PE=2 SV=1
G5349	4.68816	0	0	chitin binding PM protein [Helicoverpa armigera]	NA	Chitin binding PM protein OS=Helicoverpa armigera GN=ChitDeac-1 PE=2 SV=1
G26503	4.66879	1.41981e-48	8.55083e-47	NA
G39370	4.66879	2.20252e-41	1.18117e-39	RecName: Full=Cecropin-A; AltName: Full=Cecropin-C; Flags: Precursor gb|AAA29185.1| cecropin A [Hyalophora cecropia] emb|CAA29871.1| pro-cecropin A [Hyalophora cecropia]	Cecropin-A OS=Hyalophora cecropia PE=1 SV=1	Cecropin 2 OS=Helicoverpa armigera GN=Cec-2 PE=4 SV=1
G39936	4.66879	5.0578e-17	1.40139e-15	NA
G21361	4.66879	8.36308e-12	1.70884e-10	NA
G49256	4.66879	1.60441e-11	3.20918e-10	NA
G25518	4.66879	1.45519e-10	2.69166e-09	NA
G40234	4.66879	1.07684e-09	1.84771e-08	PREDICTED: transient receptor potential channel pyrexia-like [Bombyx mori]	NA	Uncharacterized protein OS=Bombyx mori PE=4 SV=1
G39236	4.66879	2.09548e-09	3.50249e-08	NA
G14065	4.64607	4.11092e-10	7.33142e-09	N-methyltryptophan oxidase [Serratia proteamaculans 568] ref|WP_012006317.1| N-methyltryptophan oxidase [Serratia proteamaculans] gb|ABV40995.1| Sarcosine oxidase [Serratia proteamaculans 568]	N-methyl-L-tryptophan oxidase OS=Salmonella newport (strain SL254) GN=solA PE=3 SV=1	Sarcosine oxidase OS=Serratia proteamaculans (strain 568) GN=Spro_1892 PE=4 SV=1
G22594	4.63842	1.88991e-81	1.62738e-79	PREDICTED: circadian clock-controlled protein-like [Bombyx mori]	Circadian clock-controlled protein OS=Drosophila melanogaster GN=anon-3B1.2 PE=2 SV=2	DUF233 protein (Fragment) OS=Heliothis virescens GN=hvpg0014 PE=2 SV=1
G31667	4.63842	1.9383e-18	5.78224e-17	NA
G20967	4.63458	8.1391e-29	3.38193e-27	NA
G6839	4.63369	1.56606e-38	7.99585e-37	PREDICTED: kynurenine/alpha-aminoadipate aminotransferase, mitochondrial-like [Bombyx mori]	Kynurenine/alpha-aminoadipate aminotransferase, mitochondrial OS=Homo sapiens GN=AADAT PE=1 SV=2	Uncharacterized protein OS=Bombyx mori PE=4 SV=1
G42944	4.62299	3.72568e-18	1.08895e-16	NA
G35186	4.62299	1.18794e-14	2.93155e-13	NA
G28369	4.62299	5.88898e-11	1.12635e-09	NA
G28037	4.62299	1.12664e-10	2.1103e-09	putative ran-binding protein [Danaus plexippus]	E3 SUMO-protein ligase RanBP2 OS=Pan troglodytes GN=RANBP2 PE=1 SV=1	Putative ran-binding protein OS=Danaus plexippus GN=KGM_22289 PE=4 SV=1
G17725	4.61766	0	0	chymotrypsin inhibitor CI-8A [Bombyx mori]	Antichymotrypsin-1 OS=Bombyx mori PE=1 SV=1	Chymotrypsin inhibitor CI-8A (Fragment) OS=Bombyx mori PE=2 SV=1
G15851	4.61509	0	0	peritrophic membrane chitin binding protein 2 [Trichoplusia ni]	Peritrophin-1 OS=Anopheles gambiae GN=Aper1 PE=2 SV=2	Peritrophic membrane chitin binding protein 2 OS=Trichoplusia ni GN=CBP2 PE=2 SV=1
G12194	4.61365	5.88898e-11	1.12564e-09	PREDICTED: uncharacterized protein LOC101737575 [Bombyx mori]	C-type lectin domain family 12 member B OS=Mus musculus GN=Clec12b PE=2 SV=1	Uncharacterized protein OS=Bombyx mori PE=4 SV=1
G22800	4.61111	1.57825e-222	2.85151e-220	odorant-binding protein 4 [Chilo suppressalis]	NA	Odorant-binding protein 4 OS=Chilo suppressalis PE=2 SV=1
G30582	4.60219	0	0	cuticular protein RR-2 motif 91 precursor [Bombyx mori] tpd|FAA00594.1| TPA: putative cuticle protein [Bombyx mori]	Cuticle protein 19 OS=Locusta migratoria PE=1 SV=1	Putative cuticle protein OS=Bombyx mori GN=BmorCPR91 PE=2 SV=1
G9882	4.59953	3.17628e-15	8.10519e-14	cathepsin L-like protease [Helicoverpa armigera] gb|AEJ31938.1| cathepsin L-like protease [Helicoverpa assulta]	Cathepsin L OS=Drosophila melanogaster GN=Cp1 PE=2 SV=2	Cathepsin L-like protease OS=Helicoverpa armigera PE=2 SV=1
G22998	4.59724	6.06144e-234	1.14633e-231	PREDICTED: protein takeout-like [Bombyx mori]	Protein takeout OS=Drosophila melanogaster GN=to PE=2 SV=1	Takeout-like protein 2 OS=Epiphyas postvittana PE=2 SV=1
G28468	4.59075	0	0	NA
G38250	4.59018	2.20364e-237	4.18051e-235	hypothetical protein 35 [Lonomia obliqua]	NA	Uncharacterized protein OS=Lonomia obliqua PE=4 SV=1
G8514	4.58527	1.76325e-63	1.28501e-61	PREDICTED: trichohyalin-like [Bombyx mori]	NA	Uncharacterized protein OS=Bombyx mori PE=4 SV=1
G62873	4.57569	1.41846e-40	7.52715e-39	NA
G61128	4.57569	4.78944e-27	1.90532e-25	NA	NA	Uncharacterized protein OS=Bombyx mori PE=4 SV=1
G45529	4.57569	5.23824e-19	1.60605e-17	carboxypeptidase inhibitor precursor [Bombyx mori] gb|ABF51309.1| carboxypeptidase inhibitor [Bombyx mori]	NA	Carboxypeptidase inhibitor OS=Bombyx mori PE=4 SV=1
G29694	4.57569	3.55504e-16	9.48224e-15	NA
G63109	4.57569	1.18794e-14	2.93513e-13	NA
G61521	4.57569	2.29538e-14	5.56937e-13	NA
G57554	4.57569	6.124e-13	1.35337e-11	NA
G51105	4.57569	3.07522e-11	6.02023e-10	NA
G28022	4.57569	2.15322e-10	3.93129e-09	NA
G44622	4.57569	2.84126e-09	4.70754e-08	hypothetical protein CERSUDRAFT_61260, partial [Ceriporiopsis subvermispora B]	NA	Uncharacterized protein OS=Solanum tuberosum GN=PGSC0003DMG400045158 PE=4 SV=1
G39871	4.57569	7.91624e-09	1.25377e-07	NA
G16169	4.57293	9.28548e-90	8.57981e-88	hypothetical protein KGM_15552 [Danaus plexippus]	Serine protease gd OS=Drosophila melanogaster GN=gd PE=1 SV=1	Uncharacterized protein OS=Danaus plexippus GN=KGM_15552 PE=4 SV=1
G1794	4.56635	6.44968e-24	2.37874e-22	PREDICTED: uncharacterized protein LOC101735700 [Bombyx mori]	Transforming growth factor-beta-induced protein ig-h3 OS=Mus musculus GN=Tgfbi PE=2 SV=1	Uncharacterized protein OS=Bombyx mori PE=4 SV=1
G11963	4.56226	4.73458e-70	3.69437e-68	PREDICTED: uncharacterized protein LOC101739363 [Bombyx mori]	Vignain OS=Phaseolus vulgaris PE=2 SV=2	Putative peptidase OS=Bombyx mori PE=3 SV=1
G16433	4.55415	3.2741e-137	4.16689e-135	cuticular protein glycine-rich 7 precursor [Bombyx mori] tpd|FAA00445.1| TPA: putative cuticle protein [Bombyx mori]	NA	Putative cuticle protein OS=Bombyx mori GN=BmorCPG7 PE=2 SV=1
G21067	4.55144	1.18794e-14	2.93394e-13	hemocyte protease-1 [Danaus plexippus]	Proclotting enzyme OS=Tachypleus tridentatus PE=1 SV=1	Hemocyte protease-1 OS=Danaus plexippus GN=KGM_06914 PE=3 SV=1
G30598	4.54654	3.6314e-53	2.33035e-51	NA
G66113	4.54326	2.8213e-42	1.53884e-40	NA
G12125	4.54326	3.35638e-24	1.2485e-22	odorant binding protein LOC100301497 precursor [Bombyx mori] dbj|BAH36760.1| odorant binding protein [Bombyx mori]	NA	Odorant binding protein OS=Bombyx mori GN=fmxg9M19 PE=2 SV=1
G72103	4.53669	9.03304e-76	7.39041e-74	NA
G14676	4.53669	2.26664e-12	4.79279e-11	hypothetical protein, partial [Coptotermes formosanus]	NA	Uncharacterized protein (Fragment) OS=Anoplophora glabripennis PE=4 SV=1
G62385	4.52678	1.03524e-25	3.98013e-24	NA
G18282	4.52678	4.35562e-12	9.06779e-11	putative estradiol 17 beta-dehydrogenase [Danaus plexippus]	SCP2 sterol-binding domain-containing protein 1 OS=Bos taurus GN=SCP2D1 PE=2 SV=1	Putative estradiol 17 beta-dehydrogenase OS=Danaus plexippus GN=KGM_17893 PE=4 SV=1
G8767	4.52461	5.69358e-105	5.93883e-103	PREDICTED: glucose dehydrogenase [acceptor]-like [Bombyx mori]	Glucose dehydrogenase [FAD, quinone] OS=Drosophila melanogaster GN=Gld PE=3 SV=3	Uncharacterized protein OS=Bombyx mori PE=3 SV=1
G22637	4.52247	2.34864e-280	5.11035e-278	PREDICTED: protein takeout-like [Bombyx mori]	Circadian clock-controlled protein OS=Drosophila melanogaster GN=anon-3B1.2 PE=2 SV=2	Takeout/JHBP like protein OS=Papilio xuthus PE=2 SV=1
G23907	4.52225	1.46737e-42	8.06153e-41	PREDICTED: uncharacterized protein LOC101737984 [Bombyx mori]	Ommochrome-binding protein OS=Manduca sexta PE=1 SV=1	Uncharacterized protein OS=Bombyx mori GN=Bmo.5579 PE=4 SV=1
G15084	4.52124	0	0	glutathione S-transferase [Choristoneura fumiferana]	Glutathione S-transferase OS=Musca domestica PE=2 SV=1	Glutathione S-transferase OS=Choristoneura fumiferana GN=GST PE=2 SV=1
G17736	4.51844	0	0	diapause associated protein 3 [Antheraea pernyi]	Superoxide dismutase [Cu-Zn] 5 OS=Dictyostelium discoideum GN=sodE PE=3 SV=1	Superoxide dismutase [Cu-Zn] OS=Antheraea pernyi PE=2 SV=1
G28566	4.51679	6.00834e-47	3.57246e-45	NA
G22967	4.5101	1.60441e-11	3.21024e-10	NA
G20114	4.50751	2.72284e-40	1.42866e-38	juvenile hormone acid methyltransferase [Bombyx mori] dbj|BAC98835.1| juvenile hormone acid methyltransferase [Bombyx mori]	Putative methyltransferase 235L OS=Invertebrate iridescent virus 6 GN=IIV6-235L PE=3 SV=1	Juvenile hormone acid methyltransferase OS=Bombyx mori GN=JHAMT PE=2 SV=1
G10640	4.50374	2.02102e-62	1.45713e-60	luciferin 4-monooxygenase [Bombyx mori] gb|AET05796.1| luciferin 4-monooxygenase [Bombyx mori]	Luciferin 4-monooxygenase OS=Luciola lateralis PE=2 SV=1	Luciferin 4-monooxygenase OS=Bombyx mori PE=2 SV=1
G13767	4.48897	2.6372e-17	7.42907e-16	PREDICTED: proclotting enzyme-like [Bombyx mori]	Proclotting enzyme OS=Tachypleus tridentatus PE=1 SV=1	Uncharacterized protein OS=Bombyx mori PE=4 SV=1
G3819	4.48774	0	0	cytochrome P450 6B46 [Manduca sexta]	Cytochrome P450 6B2 OS=Helicoverpa armigera GN=CYP6B2 PE=2 SV=1	Cytochrome P450 6B46 OS=Manduca sexta GN=CYP6B46 PE=2 SV=1
G40995	4.47615	2.48424e-15	6.36064e-14	NA
G68053	4.47615	6.25386e-14	1.4836e-12	NA
G22117	4.47615	1.18794e-14	2.93633e-13	hemolymph proteinase 18 [Manduca sexta]	Serine protease snake OS=Drosophila melanogaster GN=snk PE=1 SV=2	Hemolymph proteinase 18 OS=Manduca sexta PE=2 SV=1
G11186	4.47615	3.07522e-11	6.01441e-10	aminoacylase 1 [Helicoverpa armigera]	Aminoacylase-1A OS=Rattus norvegicus GN=Acy1a PE=1 SV=1	Aminoacylase 1 OS=Helicoverpa armigera GN=ACY1 PE=2 SV=1
G45781	4.47615	5.39876e-09	8.68652e-08	NA
G42835	4.47615	4.07454e-09	6.64035e-08	NA
G41066	4.47615	1.53668e-08	2.35455e-07	NA
G34639	4.47615	8.04662e-07	9.98337e-06	NA
G10291	4.46877	2.93162e-45	1.69334e-43	NA
G13706	4.46321	5.0578e-17	1.40075e-15	unknown secreted protein [Papilio xuthus]	Hyphancin-3F OS=Hyphantria cunea PE=3 SV=1	Uncharacterized protein OS=Papilio xuthus PE=3 SV=1
G22373	4.45887	1.5804e-20	5.12506e-19	NA
G31272	4.45785	5.2682e-85	4.68253e-83	hypothetical protein CAPTEDRAFT_135622, partial [Capitella teleta]	NA	Uncharacterized protein (Fragment) OS=Capitella teleta GN=CAPTEDRAFT_135622 PE=4 SV=1
G27613	4.45539	3.21906e-22	1.10971e-20	unknown secreted protein [Papilio xuthus]	NA	Uncharacterized protein OS=Papilio xuthus PE=4 SV=1
G35808	4.4464	4.56384e-42	2.48259e-40	NA
G3176	4.4449	7.15742e-18	2.06416e-16	PREDICTED: uncharacterized protein LOC101737637 isoform X1 [Bombyx mori]	NA	Uncharacterized protein OS=Bombyx mori GN=Bmo.3086 PE=4 SV=1
G23187	4.44138	4.32454e-21	1.43302e-19	NA
G12386	4.43887	5.41566e-26	2.09808e-24	PREDICTED: serine protease gd-like [Bombyx mori]	NA	Uncharacterized protein OS=Danaus plexippus GN=KGM_15552 PE=4 SV=1
G20381	4.43433	1.31543e-44	7.50527e-43	NA
G16936	4.43433	2.44488e-36	1.19888e-34	prophenoloxidase-activating proteinase-1 [Manduca sexta] emb|CAL25132.1| prophenoloxidase activating protease I [Manduca sexta]	Serine protease easter OS=Drosophila melanogaster GN=ea PE=1 SV=3	Prophenoloxidase activating protease I OS=Manduca sexta GN=PAP-1 PE=2 SV=1
G40078	4.42368	6.8536e-54	4.44986e-52	TPA: putative cuticle protein [Bombyx mori]	Larval cuticle protein A3A OS=Tenebrio molitor PE=1 SV=1	Putative cuticle protein OS=Bombyx mori GN=BmorCPR71 PE=2 SV=1
G39951	4.42368	5.74346e-28	2.33535e-26	NA
G46351	4.42368	2.6372e-17	7.43252e-16	NA
G5131	4.41069	6.7098e-221	1.20157e-218	cytochrome P450 [Bombyx mori]	Cytochrome P450 6B2 OS=Helicoverpa armigera GN=CYP6B2 PE=2 SV=1	Cytochrome P450 OS=Bombyx mori GN=CYP6AE2 PE=2 SV=1
G17264	4.40981	0	0	NA
G58273	4.40833	2.1409e-292	4.74334e-290	cytochrome P450 6B46 [Manduca sexta]	Cytochrome P450 6B5 (Fragment) OS=Papilio glaucus GN=CYP6B5 PE=2 SV=1	Cytochrome P450 6B46 OS=Manduca sexta GN=CYP6B46 PE=2 SV=1
G72426	4.40576	1.6699e-41	8.98709e-40	NA
G32733	4.40576	1.85704e-16	5.00822e-15	NA
G6518	4.39863	3.46536e-82	2.99675e-80	PREDICTED: uncharacterized protein LOC101744652 [Bombyx mori]	Synaptic vesicle glycoprotein 2C OS=Mus musculus GN=Sv2c PE=1 SV=2	Putative synaptic vesicle protein OS=Danaus plexippus GN=KGM_09235 PE=4 SV=1
G10154	4.3983	0	0	simila to CG12164 [Papilio polytes]	NA	Simila to CG12164 OS=Papilio polytes PE=2 SV=1
G44332	4.39671	6.9107e-31	3.01819e-29	NA
G15935	4.39126	1.0895e-32	4.95806e-31	PREDICTED: protein rolling stone-like [Bombyx mori]	Protein rolling stone OS=Drosophila melanogaster GN=rost PE=2 SV=2	Uncharacterized protein OS=Bombyx mori PE=4 SV=1
G29881	4.38964	1.02875e-119	1.18505e-117	hypothetical protein KGM_14662 [Danaus plexippus]	Fatty acid-binding protein, muscle OS=Schistocerca gregaria PE=1 SV=2	Uncharacterized protein OS=Danaus plexippus GN=KGM_14662 PE=4 SV=1
G12921	4.38761	8.36308e-12	1.70769e-10	NA
G16803	4.36923	6.5841e-23	2.33743e-21	PREDICTED: cytochrome P450 4V2-like [Bombyx mori]	Cytochrome P450 4d2 OS=Drosophila melanogaster GN=Cyp4d2 PE=2 SV=2	Cytochrome CYP341A13 OS=Spodoptera littoralis PE=2 SV=1
G28505	4.36923	4.29018e-13	9.59278e-12	NA
G67456	4.36923	8.1371e-13	1.78525e-11	NA
G10328	4.36923	7.83984e-10	1.3602e-08	PREDICTED: protein asteroid-like [Acyrthosiphon pisum]	Protein asteroid OS=Drosophila melanogaster GN=ast PE=2 SV=1	Uncharacterized protein OS=Strigamia maritima PE=4 SV=1
G50170	4.36923	2.84126e-09	4.70883e-08	NA
G48309	4.36923	5.39876e-09	8.69574e-08	NA
G46714	4.36923	1.94123e-08	2.94689e-07	NA
G46459	4.36923	1.94123e-08	2.94468e-07	NA
G45599	4.36923	3.6729e-08	5.38967e-07	NA
G44424	4.36372	0	0	peritrophic membrane chitin binding protein 2 [Trichoplusia ni]	Peritrophin-1 OS=Anopheles gambiae GN=Aper1 PE=2 SV=2	Peritrophic membrane chitin binding protein 2 OS=Trichoplusia ni GN=CBP2 PE=2 SV=1
G36725	4.35911	8.51308e-63	6.19669e-61	NA
G44097	4.35329	2.90882e-51	1.81114e-49	seminal fluid protein CSSFP001 [Chilo suppressalis]	Myrosinase 1 OS=Brevicoryne brassicae PE=1 SV=1	Seminal fluid protein CSSFP001 OS=Chilo suppressalis PE=2 SV=1
G8031	4.35062	3.6729e-08	5.38577e-07	PREDICTED: uncharacterized protein LOC101744654 [Bombyx mori]	Platelet glycoprotein V OS=Homo sapiens GN=GP5 PE=1 SV=1	Uncharacterized protein OS=Bombyx mori PE=4 SV=1
G411	4.34827	1.11759e-07	1.55716e-06	Ankyrin repeat domain protein [Wolbachia endosymbiont of Culex quinquefasciatus] gb|EEB55313.1| Ankyrin repeat domain protein [Wolbachia endosymbiont of Culex quinquefasciatus JHB]	NA	Uncharacterized protein OS=Bombyx mori PE=4 SV=1
G29340	4.34742	0	0	NA
G10593	4.34578	9.85362e-92	9.25981e-90	serine proteinase-like protein 1 [Helicoverpa armigera]	Polyserase-2 OS=Homo sapiens GN=PRSS36 PE=1 SV=2	Serine proteinase-like protein 1 OS=Helicoverpa armigera PE=2 SV=1
G32217	4.34436	6.66198e-85	5.9127e-83	NA
G15799	4.34379	1.3044e-90	1.21451e-88	PREDICTED: serine protease gd-like [Bombyx mori]	Serine protease gd OS=Drosophila melanogaster GN=gd PE=1 SV=1	Uncharacterized protein OS=Danaus plexippus GN=KGM_15552 PE=4 SV=1
G40453	4.34122	7.73468e-27	3.06294e-25	NA
G20574	4.34122	4.35562e-12	9.05847e-11	NA
G3208	4.33447	1.0895e-32	4.95435e-31	PREDICTED: elongation of very long chain fatty acids protein AAEL008004-like [Bombyx mori]	Elongation of very long chain fatty acids protein AAEL008004 OS=Aedes aegypti GN=AAEL008004 PE=2 SV=2	Uncharacterized protein OS=Bombyx mori PE=4 SV=1
G29576	4.33176	2.25986e-13	5.16137e-12	NA
G20430	4.33176	1.02445e-08	1.60577e-07	NA
G27545	4.32591	2.06828e-49	1.26317e-47	putative glucocerebrosidase precursor isoform 1 [Danaus plexippus]	Glucosylceramidase OS=Bos taurus GN=GBA PE=2 SV=1	Putative glucocerebrosidase isoform 1 OS=Danaus plexippus GN=KGM_08668 PE=4 SV=1
G17611	4.31841	2.2535e-45	1.30662e-43	PREDICTED: macrophage mannose receptor 1-like [Bombyx mori]	Hemolymph lipopolysaccharide-binding protein OS=Periplaneta americana PE=1 SV=1	Uncharacterized protein OS=Bombyx mori GN=CTL21 PE=4 SV=1
G35909	4.31265	2e-304	4.58166e-302	PREDICTED: uncharacterized protein LOC101746322 [Bombyx mori]	NA	Uncharacterized protein OS=Bombyx mori GN=Bmo.199 PE=4 SV=1
G27885	4.31265	9.54012e-24	3.4973e-22	NA
G53322	4.31265	2.75778e-18	8.12702e-17	NA
G46799	4.31265	3.55504e-16	9.47808e-15	NA
G9843	4.30622	9.11762e-74	7.34089e-72	NA
G8624	4.30507	0	0	PREDICTED: synaptic vesicle glycoprotein 2B-like isoform X1 [Bombyx mori] ref|XP_004929626.1| PREDICTED: synaptic vesicle glycoprotein 2B-like isoform X2 [Bombyx mori]	Synaptic vesicle glycoprotein 2C OS=Mus musculus GN=Sv2c PE=1 SV=2	Uncharacterized protein OS=Bombyx mori GN=Bmo.5065 PE=4 SV=1
G17107	4.30438	1.85704e-16	5.006e-15	NA
G17099	4.30243	2.7119e-37	1.35165e-35	PREDICTED: leukocyte surface antigen CD53-like isoform X5 [Bombyx mori]	Tetraspanin-9 OS=Salmo salar GN=tspan9 PE=2 SV=1	Uncharacterized protein OS=Bombyx mori PE=4 SV=1
G10172	4.30187	0	0	prophenoloxidase-activating proteinase-3 precursor [Manduca sexta]	Serine protease easter OS=Drosophila melanogaster GN=ea PE=1 SV=3	Prophenoloxidase-activating proteinase-3 (Precursor) OS=Manduca sexta PE=2 SV=1
G17797	4.29861	2.00776e-210	3.46264e-208	hypothetical protein KGM_00113 [Danaus plexippus]	Carbonyl reductase [NADPH] 3 OS=Mus musculus GN=Cbr3 PE=2 SV=1	Carbonyl reductase OS=Pararge aegeria PE=4 SV=1
G10106	4.29539	1.19876e-51	7.49464e-50	PREDICTED: putative uncharacterized protein DDB_G0271606-like [Bombyx mori]	NA	Cuticular protein analogous to peritrophins 1-G OS=Danaus plexippus GN=KGM_19691 PE=4 SV=1
G21277	4.29329	5.39876e-09	8.69344e-08	NA
G17671	4.2835	1.28708e-35	6.23084e-34	NA
G44890	4.2835	1.21775e-28	5.03581e-27	NA
G18041	4.2835	4.11092e-10	7.32497e-09	PREDICTED: uncharacterized protein LOC101742783 [Bombyx mori]	NA	Uncharacterized protein OS=Papilio xuthus PE=4 SV=1
G10367	4.28224	0	0	peritrophic membrane chitin binding protein 2 [Trichoplusia ni]	Peritrophin-1 OS=Anopheles gambiae GN=Aper1 PE=2 SV=2	Peritrophic membrane chitin binding protein 2 OS=Trichoplusia ni GN=CBP2 PE=2 SV=1
G34989	4.2776	1.43211e-25	5.49204e-24	NA
G14003	4.27656	0	0	PREDICTED: uncharacterized protein LOC101737697 [Bombyx mori]	NA	Uncharacterized protein OS=Bombyx mori PE=4 SV=1
G41812	4.26834	0	0	cuticle protein 13 [Antheraea yamamai]	Flexible cuticle protein 12 OS=Hyalophora cecropia GN=CP12 PE=2 SV=1	Cuticle protein 13 OS=Antheraea yamamai PE=4 SV=1
G18547	4.26783	4.21256e-39	2.17459e-37	PREDICTED: uncharacterized protein LOC101744560 [Bombyx mori]	NA	Insect intestinal mucin 3 OS=Mamestra configurata GN=IIM3 PE=2 SV=1
G56076	4.26705	5.49802e-81	4.69435e-79	NA
G6267	4.2664	1.62245e-282	3.54294e-280	RecName: Full=Transferrin; Flags: Precursor gb|AAA29338.1| transferrin [Manduca sexta]	Transferrin OS=Manduca sexta PE=1 SV=1	Transferrin OS=Bombyx mori PE=2 SV=2
G38125	4.26012	0	0	trypsin [Helicoverpa armigera]	Trypsin, alkaline C OS=Manduca sexta PE=2 SV=1	Trypsin OS=Helicoverpa armigera PE=4 SV=1
G27266	4.25376	0	0	hypothetical protein KGM_06509 [Danaus plexippus]	NA	Uncharacterized protein OS=Danaus plexippus GN=KGM_06509 PE=4 SV=1
G71217	4.25376	1.28708e-35	6.23582e-34	NA
G49511	4.25376	5.006e-24	1.84966e-22	NA
G41822	4.25376	4.29018e-13	9.58925e-12	NA
G69333	4.25376	5.51958e-12	1.13972e-10	NA
G68379	4.25376	1.04268e-11	2.11063e-10	NA
G24750	4.25376	1.12664e-10	2.1116e-09	NA
G29229	4.25376	1.94123e-08	2.94541e-07	C-type lectin 21 [Danaus plexippus]	Hemolymph lipopolysaccharide-binding protein OS=Periplaneta americana PE=1 SV=1	C-type lectin 21 OS=Danaus plexippus GN=KGM_12775 PE=4 SV=1
G45590	4.25376	1.30851e-07	1.79963e-06	NA
G44017	4.25376	5.7742e-08	8.3065e-07	NA
G22678	4.25376	8.04662e-07	9.98541e-06	NA
G55920	4.25091	0	0	peritrophin 1 [Mamestra configurata]	NA	Peritrophin 1 OS=Mamestra configurata PE=2 SV=1
G17123	4.24742	1.16719e-39	6.05613e-38	NA
G6031	4.23173	4.35562e-12	9.06468e-11	similar to CG13847 [Papilio xuthus]	NA	Similar to CG13847 OS=Papilio xuthus PE=2 SV=1
G19129	4.22951	5.51958e-12	1.14011e-10	PREDICTED: glucose and ribitol dehydrogenase-like [Bombyx mori]	Glucose 1-dehydrogenase OS=Bacillus subtilis (strain 168) GN=gdh PE=2 SV=2	3-dehydroecdysone 3alpha-reductase OS=Bombyx mori PE=2 SV=1
G48627	4.22395	0	0	peritrophin 1 [Mamestra configurata]	NA	Peritrophin 1 OS=Mamestra configurata PE=2 SV=1
G17530	4.22338	9.445e-42	5.09669e-40	PREDICTED: macrophage mannose receptor 1-like [Bombyx mori]	Hemolymph lipopolysaccharide-binding protein OS=Periplaneta americana PE=1 SV=1	Lipopolysaccharide binding protein (Precursor) OS=Bombyx mori PE=2 SV=1
G25614	4.22338	1.18933e-13	2.75785e-12	PREDICTED: larval cuticle protein 16/17-like [Bombyx mori]	Larval cuticle protein 16/17 OS=Manduca sexta GN=LCP16/17 PE=2 SV=1	Uncharacterized protein OS=Bombyx mori PE=4 SV=1
G11214	4.22338	8.04662e-07	9.97725e-06	PREDICTED: carbohydrate sulfotransferase 4-like [Bombyx mori]	Carbohydrate sulfotransferase 4 OS=Mus musculus GN=Chst4 PE=2 SV=1	Uncharacterized protein OS=Danaus plexippus GN=KGM_03004 PE=4 SV=1
G35485	4.22011	4.59048e-224	8.34354e-222	PREDICTED: macrophage migration inhibitory factor-like [Bombyx mori]	Macrophage migration inhibitory factor OS=Xenopus tropicalis GN=mif PE=3 SV=1	Uncharacterized protein OS=Bombyx mori GN=Bmo.5859 PE=4 SV=1
G54957	4.21899	5.23444e-59	3.61922e-57	NA
G11739	4.21899	5.16604e-31	2.266e-29	pattern recognition serine proteinase precursor [Manduca sexta]	Coagulation factor XIII B chain OS=Homo sapiens GN=F13B PE=1 SV=3	Pattern recognition serine proteinase (Precursor) OS=Manduca sexta GN=PRSP PE=2 SV=1
G15692	4.21312	3.45988e-23	1.23844e-21	pattern recognition serine proteinase precursor [Manduca sexta]	Coagulation factor XIII B chain OS=Homo sapiens GN=F13B PE=1 SV=3	Pattern recognition serine proteinase (Precursor) OS=Manduca sexta GN=PRSP PE=2 SV=1
G30295	4.21312	1.54188e-12	3.30986e-11	putative metalloprotease [Danaus plexippus]	Insulin-degrading enzyme OS=Drosophila melanogaster GN=Ide PE=1 SV=4	Putative metalloprotease OS=Danaus plexippus GN=KGM_09624 PE=3 SV=1
G26994	4.21312	1.60441e-11	3.20813e-10	PREDICTED: 17-beta-hydroxysteroid dehydrogenase 14-like [Bombyx mori]	3-oxoacyl-[acyl-carrier-protein] reductase FabG OS=Thermotoga maritima (strain ATCC 43589 / MSB8 / DSM 3109 / JCM 10099) GN=fabG PE=3 SV=1	Uncharacterized protein OS=Bombyx mori PE=4 SV=1
G9617	4.21148	5.31784e-125	6.35492e-123	PREDICTED: cytochrome b5-related protein-like [Bombyx mori]	Cytochrome b5-related protein OS=Drosophila melanogaster GN=Cyt-b5-r PE=2 SV=2	Uncharacterized protein OS=Bombyx mori GN=Bmo.4978 PE=4 SV=1
G10401	4.20877	1.43211e-25	5.48857e-24	putative lysosomal acid lipase [Danaus plexippus]	Lipase 1 OS=Drosophila melanogaster GN=Lip1 PE=2 SV=2	Putative lysosomal acid lipase OS=Danaus plexippus GN=KGM_17802 PE=4 SV=1
G22619	4.20721	3.226e-112	3.50341e-110	PREDICTED: lactase-phlorizin hydrolase-like [Bombyx mori]	Myrosinase 1 OS=Brevicoryne brassicae PE=1 SV=1	Uncharacterized protein OS=Bombyx mori PE=3 SV=1
G17325	4.20485	4.20356e-208	7.18832e-206	NA
G18684	4.19236	1.25232e-22	4.3945e-21	NA
G38730	4.19236	3.70832e-11	7.20157e-10	NA
G20779	4.19236	5.88898e-11	1.12422e-09	NA
G21038	4.19058	0	0	PREDICTED: uncharacterized protein LOC101746909 [Bombyx mori]	NA	Uncharacterized protein OS=Danaus plexippus GN=KGM_17464 PE=4 SV=1
G20416	4.18752	7.51434e-32	3.35915e-30	antimicrobial protein 6Tox [Danaus plexippus]	NA	Antimicrobial protein 6Tox OS=Danaus plexippus GN=KGM_12629 PE=4 SV=1
G40994	4.18186	2.00106e-134	2.49955e-132	NA
G11076	4.17976	2.46334e-07	3.25871e-06	sodium-dependent phosphate transporter [Danaus plexippus]	Putative inorganic phosphate cotransporter OS=Drosophila melanogaster GN=Picot PE=1 SV=1	Sodium-dependent phosphate transporter OS=Danaus plexippus GN=KGM_03803 PE=4 SV=1
G40301	4.17129	1.89183e-17	5.3642e-16	NA
G18928	4.17129	4.62868e-07	5.92063e-06	hypothetical protein KGM_00937 [Danaus plexippus]	Nuclear pore complex protein Nup98-Nup96 OS=Homo sapiens GN=NUP98 PE=1 SV=4	Uncharacterized protein OS=Danaus plexippus GN=KGM_00937 PE=4 SV=1
G17062	4.17129	4.17232e-07	5.38798e-06	reverse transcriptase [Bombyx mori]	NA	Reverse transcriptase (Fragment) OS=Bombyx mori GN=gag PE=4 SV=1
G20301	4.16356	0	0	cytochrome P450 6B46 [Manduca sexta]	Cytochrome P450 6B5 (Fragment) OS=Papilio glaucus GN=CYP6B5 PE=2 SV=1	Cytochrome P450 6B46 OS=Manduca sexta GN=CYP6B46 PE=2 SV=1
G38659	4.16065	1.63057e-21	5.48405e-20	hypothetical protein KGM_12856 [Danaus plexippus]	NA	Uncharacterized protein OS=Danaus plexippus GN=KGM_12856 PE=4 SV=1
G21246	4.16065	5.88898e-11	1.12599e-09	NA
G30591	4.14851	0	0	unknown secreted protein [Papilio xuthus]	NA	Uncharacterized protein OS=Papilio xuthus PE=4 SV=1
G16263	4.14729	5.06024e-74	4.085e-72	NA
G9321	4.13494	4.99722e-89	4.56877e-87	alkaline phosphatase 2 [Spodoptera litura]	Membrane-bound alkaline phosphatase OS=Bombyx mori GN=Alp-m PE=1 SV=4	Alkaline phosphatase OS=Spodoptera litura PE=2 SV=1
G14584	4.13139	0	0	PREDICTED: aldose reductase-like isoform X1 [Bombyx mori]	Aldo-keto reductase AKR2E4 OS=Bombyx mori GN=akr2e PE=1 SV=1	Putative aldo-ketose reductase 1 OS=Papilio dardanus GN=akr1 PE=4 SV=1
G43065	4.12823	6.13422e-35	2.92071e-33	NA
G50508	4.12823	1.10679e-14	2.73908e-13	NA
G72468	4.12823	1.96749e-11	3.91224e-10	NA
G65366	4.12823	5.88898e-11	1.12387e-09	NA
G65414	4.12823	5.88898e-11	1.12528e-09	NA
G35363	4.12823	4.11092e-10	7.32927e-09	NA
G61096	4.12823	4.11092e-10	7.33789e-09	NA
G60338	4.12823	7.83984e-10	1.36059e-08	NA
G60099	4.12823	7.83984e-10	1.36098e-08	NA
G13916	4.12823	1.02445e-08	1.60536e-07	prophenol oxidase activating enzyme 1 [Spodoptera litura]	Transmembrane protease serine 11B OS=Homo sapiens GN=TMPRSS11B PE=2 SV=3	Prophenol oxidase activating enzyme 1 OS=Spodoptera litura GN=PPAE 1 PE=2 SV=1
G49853	4.12823	6.93836e-08	9.85049e-07	NA
G24593	4.12823	4.17232e-07	5.38913e-06	NA
G41713	4.12823	8.04662e-07	9.97521e-06	endonuclease and reverse transcriptase-like protein [Bombyx mori]	NA	Reverse transcriptase (Fragment) OS=Pararge aegeria PE=4 SV=1
G41551	4.12823	8.04662e-07	9.97114e-06	NA
G41461	4.12823	8.04662e-07	9.97318e-06	NA
G5103	4.11358	1.25232e-22	4.39196e-21	PREDICTED: leucine-rich repeat extensin-like protein 3-like [Bombyx mori]	NA	Uncharacterized protein OS=Bombyx mori PE=4 SV=1
G11473	4.11258	4.13824e-76	3.39946e-74	PREDICTED: uncharacterized protein LOC101741030 [Bombyx mori]	NA	Uncharacterized protein OS=Bombyx mori PE=4 SV=1
G10966	4.10937	1.42001e-26	5.57957e-25	hypothetical protein KGM_15552 [Danaus plexippus]	Proclotting enzyme OS=Tachypleus tridentatus PE=1 SV=1	Uncharacterized protein OS=Danaus plexippus GN=KGM_15552 PE=4 SV=1
G12670	4.10791	9.57874e-19	2.89446e-17	hypothetical protein HELRODRAFT_175086 [Helobdella robusta]	NA	Uncharacterized protein OS=Bombyx mori PE=4 SV=1
G20000	4.1062	2.95742e-39	1.52927e-37	NA
G20010	4.10175	1.96749e-11	3.90967e-10	PREDICTED: uncharacterized protein LOC101735869 [Bombyx mori]	NA	Uncharacterized protein OS=Bombyx mori PE=4 SV=1
G17492	4.10175	1.12664e-10	2.10965e-09	PREDICTED: arginine/serine-rich coiled-coil protein 2-like [Bombyx mori]	NA	Uncharacterized protein OS=Bombyx mori PE=4 SV=1
G14294	4.10035	3.53972e-30	1.52401e-28	sulfotransferase [Bombyx mori]	Sulfotransferase 1C1 OS=Mus musculus GN=Sult1c1 PE=1 SV=1	Sulfotransferase OS=Bombyx mori GN=bmST1 PE=2 SV=1
G32735	4.09703	2.37518e-132	2.94867e-130	NA
G27312	4.09506	1.18933e-13	2.75679e-12	NA
G37957	4.08383	5.68752e-71	4.46665e-69	NA
G5087	4.0827	8.05018e-92	7.57678e-90	cytochrome P450 CYP304F2 [Zygaena filipendulae]	Probable cytochrome P450 304a1 OS=Drosophila melanogaster GN=Cyp304a1 PE=2 SV=2	Cytochrome P450 CYP304F2 OS=Zygaena filipendulae PE=2 SV=2
G9768	4.08139	6.5316e-42	3.53714e-40	PREDICTED: uncharacterized protein LOC101738118 [Bombyx mori]	NA	Uncharacterized protein OS=Bombyx mori PE=4 SV=1
G32034	4.07479	7.1239e-38	3.59493e-36	NA
G31069	4.07479	9.57874e-19	2.89158e-17	NA
G20587	4.07089	6.76792e-31	2.95796e-29	NA
G31586	4.06515	2.34308e-62	1.68532e-60	NA
G14507	4.06111	2.14412e-45	1.24439e-43	PREDICTED: uncharacterized protein LOC101742343 [Bombyx mori]	NA	Putative endonuclease-reverse transcriptase OS=Danaus plexippus GN=KGM_09702 PE=4 SV=1
G66109	4.06111	2.68972e-19	8.365e-18	NA
G64529	4.06111	1.80577e-18	5.39483e-17	NA
G41547	4.06111	3.70832e-11	7.20387e-10	NA
G39531	4.06111	2.46474e-10	4.45849e-09	NA
G38122	4.06111	1.12664e-10	2.10899e-09	NA
G37076	4.06111	2.15322e-10	3.93248e-09	UDP-glycosyltransferase UGT33F2 [Helicoverpa armigera]	Ecdysteroid UDP-glucosyltransferase OS=Mamestra brassicae nuclear polyhedrosis virus GN=EGT PE=3 SV=1	UDP-glycosyltransferase UGT33F2 OS=Helicoverpa armigera GN=UGT33F2 PE=2 SV=1
G35302	4.06111	1.49339e-09	2.5345e-08	mitochondrial aldehyde dehydrogenase [Danaus plexippus]	Retinal dehydrogenase 1 OS=Rattus norvegicus GN=Aldh1a1 PE=1 SV=3	Mitochondrial aldehyde dehydrogenase OS=Danaus plexippus GN=KGM_15012 PE=3 SV=1
G34332	4.06111	2.84126e-09	4.70626e-08	NA
G31576	4.06111	3.6729e-08	5.38187e-07	NA
G30335	4.06111	6.93836e-08	9.83899e-07	NA
G30051	4.06111	1.30851e-07	1.80004e-06	NA
G10980	4.05126	1.15019e-57	7.78426e-56	PREDICTED: macrophage mannose receptor 1-like [Bombyx mori]	Hemolymph lipopolysaccharide-binding protein OS=Periplaneta americana PE=1 SV=1	Uncharacterized protein OS=Bombyx mori GN=CTL21 PE=4 SV=1
G5014	4.04833	3.0932e-21	1.03119e-19	NA
G56984	4.03803	1.25145e-23	4.56836e-22	NA
G8171	4.03337	1.11122e-20	3.63074e-19	PREDICTED: uncharacterized protein LOC101735378 [Bombyx mori]	NA	Uncharacterized protein OS=Bombyx mori PE=4 SV=1
G41800	4.02635	7.19602e-61	5.08555e-59	NA
G30405	4.02635	3.91866e-14	9.40277e-13	NA
G5939	4.01664	9.49154e-257	1.93357e-254	PREDICTED: cytosolic 10-formyltetrahydrofolate dehydrogenase-like, partial [Bombyx mori]	Cytosolic 10-formyltetrahydrofolate dehydrogenase OS=Xenopus tropicalis GN=aldh1l1 PE=2 SV=1	Putative aldehyde dehydrogenase OS=Danaus plexippus GN=KGM_15450 PE=3 SV=1
G18891	4.01457	0	0	PREDICTED: chymotrypsin-like elastase family member 1-like [Bombyx mori]	Collagenase OS=Hypoderma lineatum PE=1 SV=3	Chymotrypsin (Fragment) OS=Heliothis virescens PE=2 SV=1
G19847	3.99496	1.25599e-65	9.42492e-64	C-type lectin 21 [Danaus plexippus]	Hemolymph lipopolysaccharide-binding protein OS=Periplaneta americana PE=1 SV=1	C-type lectin 21 OS=Danaus plexippus GN=KGM_12775 PE=4 SV=1
G43686	3.99072	1.96749e-11	3.90839e-10	NA
G12242	3.99072	1.31259e-10	2.43829e-09	NA
G63773	3.99072	1.49339e-09	2.53592e-08	NA
G62190	3.99072	2.84126e-09	4.70497e-08	NA
G54808	3.99072	6.93836e-08	9.83669e-07	NA
G50955	3.99072	4.62868e-07	5.92438e-06	PREDICTED: zinc finger BED domain-containing protein 4-like [Bombyx mori]	NA	Uncharacterized protein OS=Bombyx mori PE=4 SV=1
G50207	3.99072	4.62868e-07	5.92563e-06	NA
G5944	3.99072	4.62868e-07	5.92188e-06	hypothetical protein KGM_01727 [Danaus plexippus]	Transcriptional regulator ATRX homolog OS=Caenorhabditis elegans GN=xnp-1 PE=1 SV=1	Uncharacterized protein OS=Bombyx mori PE=4 SV=1
G49623	3.99072	4.62868e-07	5.91814e-06	NA
G21417	3.98598	0	0	obstructor-A [Papilio polytes]	Probable chitinase 3 OS=Drosophila melanogaster GN=Cht3 PE=2 SV=2	Obstructor-A OS=Papilio polytes PE=2 SV=1
G40677	3.98221	8.32472e-80	7.02877e-78	NA	Bombyxin B-5 OS=Bombyx mori GN=BBXB5 PE=3 SV=1	NA
G15327	3.98195	2.35664e-96	2.30007e-94	seminal fluid protein CSSFP031 [Chilo suppressalis]	Myrosinase 1 OS=Brevicoryne brassicae PE=1 SV=1	Seminal fluid protein CSSFP031 OS=Chilo suppressalis PE=2 SV=1
G18304	3.97929	6.68624e-132	8.28371e-130	NA
G20146	3.97501	0	0	PREDICTED: trypsin, alkaline C-like [Bombyx mori]	Trypsin OS=Phaedon cochleariae PE=2 SV=1	Uncharacterized protein OS=Bombyx mori PE=4 SV=1
G8089	3.97258	1.94123e-08	2.94394e-07	caspase-4 [Spodoptera exigua]	NA	Caspase-4 (Fragment) OS=Spodoptera exigua GN=Casp-4 PE=2 SV=1
G68303	3.96835	6.77568e-113	7.42475e-111	NA
G9376	3.96298	1.0656e-21	3.60385e-20	cytochrome CYP6AE47 [Spodoptera littoralis]	Cytochrome P450 6B2 OS=Helicoverpa armigera GN=CYP6B2 PE=2 SV=1	Cytochrome CYP6AE47 OS=Spodoptera littoralis PE=2 SV=1
G22679	3.9542	1.61833e-09	2.73584e-08	PREDICTED: uncharacterized protein LOC101746177 [Bombyx mori]	NA	NA
G17558	3.95135	7.77568e-43	4.30299e-41	NA
G1398	3.94733	2.36526e-23	8.5469e-22	hypothetical protein KGM_17468 [Danaus plexippus]	Protocadherin Fat 3 OS=Homo sapiens GN=FAT3 PE=2 SV=2	Uncharacterized protein OS=Danaus plexippus GN=KGM_17468 PE=4 SV=1
G17457	3.93798	1.29195e-62	9.39286e-61	surface antigen BspA [Danaus plexippus]	Collagen alpha-2(I) chain OS=Lithobates catesbeiana GN=COL1A2 PE=2 SV=1	Surface antigen BspA OS=Danaus plexippus GN=KGM_16884 PE=4 SV=1
G43139	3.93183	1.79588e-25	6.86108e-24	NA
G12157	3.93183	1.80577e-18	5.39749e-17	NA
G1571	3.92581	1.0656e-21	3.60586e-20	PREDICTED: uncharacterized protein K02A2.6-like [Xenopus (Silurana) tropicalis]	Transposon Ty3-G Gag-Pol polyprotein OS=Saccharomyces cerevisiae (strain ATCC 204508 / S288c) GN=TY3B-G PE=1 SV=3	Polyprotein OS=Azumapecten farreri PE=4 SV=1
G5758	3.92513	2.46334e-07	3.25658e-06	seminal fluid protein CSSFP002 [Chilo suppressalis]	Trypsin-1 OS=Astacus astacus PE=1 SV=1	Seminal fluid protein CSSFP002 OS=Chilo suppressalis PE=2 SV=1
G68414	3.91672	6.4039e-18	1.85213e-16	NA
G64427	3.91672	2.8041e-16	7.51229e-15	NA
G61124	3.91672	4.62082e-16	1.22336e-14	NA
G44159	3.91672	6.98108e-11	1.32728e-09	NA
G25595	3.91672	6.98108e-11	1.32686e-09	NA
G34571	3.91672	1.94123e-08	2.94615e-07	hypothetical protein [Phaseolus vulgaris]	NA	Uncharacterized protein OS=Phaseolus vulgaris PE=2 SV=1
G4367	3.90486	1.08422e-28	4.48669e-27	membrane-bound alkaline phosphatase [Heliothis virescens]	Membrane-bound alkaline phosphatase OS=Bombyx mori GN=Alp-m PE=1 SV=4	Alkaline phosphatase OS=Heliothis virescens GN=mALP5 PE=3 SV=1
G9430	3.90401	8.1371e-13	1.7859e-11	antennal esterase CXE5 [Spodoptera exigua]	Venom carboxylesterase-6 OS=Apis mellifera PE=2 SV=1	Antennal esterase CXE5 OS=Spodoptera exigua GN=CarE PE=2 SV=1
G12521	3.89411	4.1103e-99	4.10401e-97	alcohol dehydrogenase, partial [Agrotis ipsilon]	15-hydroxyprostaglandin dehydrogenase [NAD(+)] OS=Bos taurus GN=HPGD PE=2 SV=1	Alcohol dehydrogenase (Fragment) OS=Agrotis ipsilon PE=2 SV=1
G37724	3.89119	3.83256e-36	1.87632e-34	NA
G36830	3.89119	3.16996e-12	6.64958e-11	NA
G24254	3.88722	1.02363e-29	4.34557e-28	alpha-crystallin [Galleria mellonella]	NA	Alpha-crystallin OS=Galleria mellonella GN=alpha-crys/SHSP PE=2 SV=1
G23701	3.88603	3.45064e-22	1.18752e-20	PREDICTED: uncharacterized protein LOC101736744 [Bombyx mori]	NA	Moling OS=Manduca sexta PE=2 SV=1
G28644	3.88381	4.6972e-20	1.49687e-18	NA
G27467	3.88195	0	0	chemosensory protein 4 precursor [Bombyx mori] gb|AAM34276.1|AF509239_1 chemosensory protein CSP1 [Bombyx mori] emb|CAJ01457.1| hypothetical protein [Bombyx mori] gb|ABH88197.1| chemosensory protein 4 [Bombyx mori] gb|ACJ66920.1| chemosensory protein CSP1 [Bombyx mori]	Ejaculatory bulb-specific protein 3 OS=Drosophila melanogaster GN=PebIII PE=1 SV=2	Chemosensory protein 4 OS=Bombyx mori GN=CSP4 PE=1 SV=1
G45741	3.87825	3.77384e-21	1.25465e-19	NA
G28143	3.87043	2.08354e-14	5.0655e-13	NA
G23599	3.86757	2.25276e-24	8.40555e-23	takeout/JHBP like protein, partial [Papilio xuthus]	Juvenile hormone-binding protein (Fragment) OS=Manduca sexta GN=JHBP PE=1 SV=2	Takeout/JHBP like protein (Fragment) OS=Papilio xuthus PE=2 SV=1
G34534	3.85642	2.69858e-31	1.19057e-29	NA
G8337	3.85496	3.34952e-130	4.11618e-128	PREDICTED: uncharacterized protein LOC101742057 [Bombyx mori]	NA	Uncharacterized protein OS=Bombyx mori PE=4 SV=1
G2990	3.8538	0	0	PREDICTED: inter-alpha-trypsin inhibitor heavy chain H4-like [Bombyx mori]	Inter-alpha-trypsin inhibitor heavy chain H3 OS=Rattus norvegicus GN=Itih3 PE=2 SV=1	Uncharacterized protein OS=Bombyx mori GN=Bmo.2352 PE=4 SV=1
G34693	3.84937	6.5553e-52	4.10684e-50	NA
G2067	3.84671	3.02134e-09	4.98821e-08	PREDICTED: mucin-2-like [Bombyx mori]	Uncharacterized 11.2 kDa protein in IE1-IEN intergenic region OS=Autographa californica nuclear polyhedrosis virus PE=4 SV=1	Uncharacterized protein OS=Bombyx mori PE=4 SV=1
G3988	3.84454	2.69858e-31	1.19144e-29	hypothetical protein NEMVEDRAFT_v1g143825 [Nematostella vectensis] gb|EDO29636.1| predicted protein [Nematostella vectensis]	NA	Predicted protein OS=Nematostella vectensis GN=v1g143825 PE=4 SV=1
G9977	3.84383	3.02112e-86	2.70506e-84	PREDICTED: glycine N-methyltransferase-like [Bombyx mori]	Glycine N-methyltransferase OS=Rattus norvegicus GN=Gnmt PE=1 SV=2	Uncharacterized protein OS=Bombyx mori PE=3 SV=1
G17096	3.84305	1.25413e-158	1.7583e-156	cytochrome P450 [Bombyx mori]	Cytochrome P450 6B4 OS=Papilio glaucus GN=CYP6B4 PE=2 SV=1	Cytochrome P450 OS=Bombyx mori GN=CYP6AE2 PE=2 SV=1
G29194	3.83872	7.27446e-25	2.74633e-23	NA
G9150	3.83872	1.20654e-21	4.0692e-20	PREDICTED: saccharopine dehydrogenase-like oxidoreductase-like [Bombyx mori]	Saccharopine dehydrogenase-like oxidoreductase OS=Mus musculus GN=Sccpdh PE=2 SV=1	AAEL002882-PA OS=Aedes aegypti GN=AAEL002882 PE=4 SV=1
G30103	3.83872	5.91088e-12	1.21762e-10	NA
G21335	3.83872	4.62194e-10	8.17791e-09	NA
G67444	3.83872	1.9465e-08	2.94973e-07	endonuclease-reverse transcriptase [Danaus plexippus]	NA	Endonuclease-reverse transcriptase OS=Danaus plexippus GN=KGM_06340 PE=4 SV=1
G32828	3.83872	2.46334e-07	3.25587e-06	NA
G11298	3.82584	1.11049e-25	4.26674e-24	PREDICTED: cytoplasmic dynein 2 heavy chain 1-like [Bombyx mori]	NA	Putative uncharacterized protein OS=Tribolium castaneum GN=TcasGA2_TC005062 PE=4 SV=1
G19252	3.82417	0	0	neutral lipase [Helicoverpa armigera]	Pancreatic lipase-related protein 2 OS=Bos taurus GN=PNLIPRP2 PE=2 SV=1	Neutral lipase OS=Helicoverpa armigera GN=Lipn003 PE=2 SV=1
G9829	3.82175	0	0	PREDICTED: phytanoyl-CoA dioxygenase, peroxisomal-like isoform X1 [Bombyx mori] ref|XP_004924082.1| PREDICTED: phytanoyl-CoA dioxygenase, peroxisomal-like isoform X2 [Bombyx mori]	Phytanoyl-CoA dioxygenase, peroxisomal OS=Homo sapiens GN=PHYH PE=1 SV=1	Uncharacterized protein OS=Bombyx mori PE=4 SV=1
G1545	3.81766	1.61833e-09	2.73508e-08	ATP-binding cassette sub-family B member 3 [Trichoplusia ni]	Multidrug resistance protein homolog 49 OS=Drosophila melanogaster GN=Mdr49 PE=2 SV=2	ATP-binding cassette sub-family B member 3 OS=Trichoplusia ni GN=ABCB3 PE=2 SV=1
G14661	3.81577	1.21524e-210	2.10782e-208	cytochrome P450 6B46 [Manduca sexta]	Cytochrome P450 6B2 OS=Helicoverpa armigera GN=CYP6B2 PE=2 SV=1	Cytochrome P450 6B46 OS=Manduca sexta GN=CYP6B46 PE=2 SV=1
G10775	3.81564	8.35986e-209	1.43362e-206	serine protease 24 [Mamestra configurata]	Collagenase OS=Hypoderma lineatum PE=1 SV=3	Serine protease 24 OS=Mamestra configurata GN=SP24 PE=2 SV=2
G16832	3.81465	1.36914e-256	2.7798e-254	Lopap [Danaus plexippus]	Insecticyanin-B OS=Manduca sexta GN=INSB PE=2 SV=1	Lopap OS=Danaus plexippus GN=KGM_12652 PE=3 SV=1
G31283	3.81175	1.347e-35	6.51574e-34	pattern recognition serine proteinase precursor [Danaus plexippus]	Transmembrane protease serine 2 OS=Mus musculus GN=Tmprss2 PE=2 SV=3	Pattern recognition serine proteinase OS=Danaus plexippus GN=KGM_00922 PE=4 SV=1
G34931	3.80928	1.90927e-37	9.56321e-36	NA
G28399	3.8063	7.36304e-14	1.73655e-12	NA
G6479	3.80457	2.08354e-14	5.06753e-13	PREDICTED: facilitated trehalose transporter Tret1-1-like [Bombyx mori]	Facilitated trehalose transporter Tret1 OS=Drosophila virilis GN=Tret1 PE=3 SV=2	Uncharacterized protein OS=Bombyx mori PE=4 SV=1
G22940	3.80265	5.27428e-35	2.51323e-33	C-terminally tagged firefly luciferase [Cloning vector pLR4]	Luciferin 4-monooxygenase OS=Luciola mingrelica PE=1 SV=1	Luciferase OS=Lampyroidea maculata PE=2 SV=1
G38839	3.79312	4.52798e-93	4.28162e-91	carboxypeptidase inhibitor precursor [Bombyx mori] gb|ABF51309.1| carboxypeptidase inhibitor [Bombyx mori]	NA	Carboxypeptidase inhibitor OS=Bombyx mori PE=4 SV=1
G13747	3.79218	1.04792e-08	1.63959e-07	NA
G11995	3.79218	1.94123e-08	2.94836e-07	NA
G3882	3.79042	6.38774e-15	1.60174e-13	hypothetical protein KGM_15608 [Danaus plexippus]	Glucose dehydrogenase [FAD, quinone] OS=Drosophila melanogaster GN=Gld PE=3 SV=3	Uncharacterized protein OS=Bombyx mori PE=3 SV=1
G22976	3.78853	5.92848e-26	2.29236e-24	NA
G4783	3.78604	2.41102e-177	3.66832e-175	death-associated small cytoplasmic leucine-rich protein SCLP [Manduca sexta]	Leucine-rich repeat-containing protein 20 OS=Mus musculus GN=Lrrc20 PE=2 SV=1	Death-associated small cytoplasmic leucine-rich protein SCLP OS=Manduca sexta PE=2 SV=1
G72451	3.78427	7.27446e-25	2.74804e-23	NA
G2217	3.78339	4.28278e-127	5.17918e-125	PREDICTED: myosin-2 heavy chain-like [Bombyx mori]	Myosin-1 OS=Bos taurus GN=MYH1 PE=2 SV=2	Uncharacterized protein OS=Bombyx mori PE=4 SV=1
G25625	3.77313	1.10081e-11	2.22533e-10	NA
G54361	3.76833	1.58642e-39	8.21729e-38	PREDICTED: uncharacterized protein LOC101737984 [Bombyx mori]	NA	Uncharacterized protein OS=Bombyx mori GN=Bmo.5579 PE=4 SV=1
G59223	3.76641	0	0	NA
G8219	3.76501	5.72296e-23	2.03529e-21	PREDICTED: luciferin 4-monooxygenase-like [Bombyx mori]	Luciferin 4-monooxygenase OS=Photuris pennsylvanica PE=2 SV=2	Uncharacterized protein OS=Danaus plexippus GN=KGM_09251 PE=4 SV=1
G11843	3.76252	9.8736e-245	1.90891e-242	PREDICTED: spermine oxidase-like [Bombyx mori]	Spermine oxidase OS=Mus musculus GN=Smox PE=1 SV=1	Uncharacterized protein OS=Bombyx mori PE=4 SV=1
G46259	3.75626	1.65046e-19	5.16734e-18	NA
G44722	3.75626	2.02004e-18	6.0172e-17	NA
G44423	3.75626	2.02004e-18	6.01425e-17	PREDICTED: insulin-degrading enzyme-like [Bombyx mori]	Insulin-degrading enzyme OS=Homo sapiens GN=IDE PE=1 SV=4	Insulin-degrading enzyme (Fragment) OS=Pararge aegeria PE=4 SV=1
G18356	3.75302	3.79948e-296	8.60653e-294	lysozyme [Manduca sexta]	Lysozyme OS=Hyalophora cecropia PE=2 SV=2	Lysozyme OS=Manduca sexta PE=3 SV=2
G30456	3.74971	9.8299e-35	4.65116e-33	PREDICTED: proton-coupled folate transporter-like [Bombyx mori]	NA	Uncharacterized protein OS=Bombyx mori PE=4 SV=1
G6263	3.74879	3.94504e-37	1.95983e-35	NA
G8536	3.73292	3.41018e-34	1.58881e-32	ADP-ribosylation factor-like protein [Danaus plexippus]	NA	ADP-ribosylation factor-like protein OS=Danaus plexippus GN=KGM_07729 PE=4 SV=1
G23921	3.73155	0	0	unknown secreted protein [Papilio xuthus]	NA	Uncharacterized protein OS=Papilio xuthus PE=4 SV=1
G1247	3.72487	0	0	Der1-like domain family member 1 [Bombyx mori] gb|ABD36102.1| Der1-like domain family member 1 [Bombyx mori]	Derlin-1 OS=Pongo abelii GN=DERL1 PE=2 SV=1	Uncharacterized protein OS=Bombyx mori GN=LOC693079 PE=4 SV=1
G26564	3.72191	3.68152e-22	1.26482e-20	NA
G27587	3.71942	1.5687e-16	4.24381e-15	NA
G7780	3.71882	2.11798e-87	1.91334e-85	PREDICTED: maltase 1-like [Bombyx mori]	Maltase 1 OS=Drosophila virilis GN=Mal-B1 PE=3 SV=2	Uncharacterized protein OS=Bombyx mori PE=4 SV=1
G11228	3.71527	1.21576e-37	6.11474e-36	acid lipase-1 [Bombyx mori]	Lipase 3 OS=Drosophila melanogaster GN=Lip3 PE=2 SV=1	Lipase (Fragment) OS=Pararge aegeria PE=3 SV=1
G11383	3.71061	5.39664e-16	1.42565e-14	PREDICTED: facilitated trehalose transporter Tret1-like [Bombyx mori]	Facilitated trehalose transporter Tret1 OS=Culex quinquefasciatus GN=Tret1 PE=3 SV=1	Uncharacterized protein OS=Bombyx mori PE=4 SV=1
G12131	3.70779	1.57552e-68	1.21531e-66	PREDICTED: aldose reductase-like [Bombyx mori]	Aldo-keto reductase AKR2E4 OS=Bombyx mori GN=akr2e PE=1 SV=1	Uncharacterized protein OS=Bombyx mori PE=4 SV=1
G6639	3.70588	5.39664e-16	1.42503e-14	PREDICTED: vanin-like protein 3-like [Bombyx mori]	Vanin-like protein 3 OS=Drosophila melanogaster GN=CG32750 PE=3 SV=1	Uncharacterized protein OS=Bombyx mori PE=4 SV=1
G10238	3.70503	0	0	alpha-amylase [Helicoverpa armigera] gb|ACB54942.1| amylase [Helicoverpa armigera]	Alpha-amylase 1 OS=Drosophila ananassae GN=Amy35 PE=3 SV=3	Alpha-amylase OS=Helicoverpa armigera GN=GH13Amy-1 PE=2 SV=1
G42538	3.70442	1.46337e-20	4.75572e-19	NA
G31507	3.70442	4.11924e-14	9.88015e-13	NA
G10418	3.70442	2.63072e-13	5.96575e-12	PREDICTED: cytochrome P450 4V2-like [Bombyx mori]	Cytochrome P450 4C1 OS=Blaberus discoidalis GN=CYP4C1 PE=2 SV=1	Cytochrome CYP341A13 OS=Spodoptera littoralis PE=2 SV=1
G25429	3.70442	7.05398e-11	1.33988e-09	NA
G7498	3.69751	1.11253e-96	1.09109e-94	PREDICTED: uncharacterized protein LOC101744968 [Bombyx mori]	Protein TRC8 homolog OS=Drosophila melanogaster GN=Trc8 PE=1 SV=1	Uncharacterized protein OS=Danaus plexippus GN=KGM_09803 PE=4 SV=1
G31700	3.69741	0	0	cuticle protein 1 [Lonomia obliqua]	Flexible cuticle protein 12 OS=Hyalophora cecropia GN=CP12 PE=2 SV=1	Cuticle protein 1 OS=Lonomia obliqua PE=4 SV=1
G37701	3.69699	1.41049e-124	1.67567e-122	NA
G18645	3.69296	1.70707e-51	1.06507e-49	cecropin-like protein [Antheraea mylitta]	Defense protein 4 OS=Lonomia obliqua PE=3 SV=1	Cecropin-like protein OS=Antheraea mylitta PE=4 SV=1
G19453	3.68374	1.08122e-18	3.25906e-17	cuticular protein RR-2 motif 68 precursor [Bombyx mori] tpd|FAA00571.1| TPA: putative cuticle protein [Bombyx mori]	Larval cuticle protein A1A OS=Tenebrio molitor PE=1 SV=1	Putative cuticle protein OS=Bombyx mori GN=BmorCPR68 PE=2 SV=1
G6878	3.67878	1.68746e-68	1.30001e-66	hypothetical protein KGM_01119 [Danaus plexippus]	NA	Uncharacterized protein OS=Bombyx mori PE=4 SV=1
G19630	3.67558	1.33247e-225	2.45122e-223	NA
G16758	3.66879	2.641e-69	2.05812e-67	cuticular protein glycine-rich 8 precursor [Bombyx mori] tpd|FAA00446.1| TPA: putative cuticle protein [Bombyx mori]	NA	Putative cuticle protein OS=Bombyx mori GN=BmorCPG8 PE=2 SV=1
G59219	3.66879	2.02004e-18	6.0113e-17	NA
G68681	3.66879	1.19019e-14	2.93472e-13	NA
G10271	3.66879	7.65106e-14	1.80308e-12	hypothetical protein KGM_09257 [Danaus plexippus]	E3 ubiquitin-protein ligase siah-1 OS=Caenorhabditis elegans GN=siah-1 PE=1 SV=3	E3 ubiquitin-protein ligase OS=Danaus plexippus GN=KGM_09257 PE=3 SV=1
G45148	3.66879	3.02134e-09	4.98685e-08	PREDICTED: 4-coumarate--CoA ligase 2-like [Aplysia californica]	4-coumarate--CoA ligase 2 OS=Arabidopsis thaliana GN=4CL2 PE=1 SV=2	Uncharacterized protein OS=Cladophialophora carrionii CBS 160.54 GN=G647_00492 PE=4 SV=1
G71499	3.66879	6.67788e-08	9.49178e-07	NA
G69403	3.66879	1.23313e-07	1.69942e-06	NA
G67204	3.66879	3.6729e-08	5.38707e-07	NA
G66919	3.66879	3.6729e-08	5.39228e-07	NA
G66368	3.66879	6.93836e-08	9.84819e-07	NA
G64702	3.66879	1.30851e-07	1.79841e-06	NA
G25458	3.66879	4.62868e-07	5.92313e-06	NA
G11704	3.65696	1.13426e-131	1.40239e-129	cuticular protein RR-1 motif 21 precursor [Bombyx mori] dbj|BAC16225.1| cuticle protein [Bombyx mori]	Endocuticle structural glycoprotein SgAbd-8 OS=Schistocerca gregaria PE=1 SV=1	Cuticle protein OS=Bombyx mori GN=BMWCP10 PE=2 SV=1
G43473	3.65672	7.28712e-58	4.95385e-56	NA
G14377	3.64694	3.24852e-268	6.87136e-266	antitrypsin isoform 2 precursor [Bombyx mori] gb|ACT36273.1| antitrypsin isoform 2 [Bombyx mori] gb|ACT36275.1| antitrypsin isoform 4 [Bombyx mori]	Antichymotrypsin-2 OS=Bombyx mori PE=1 SV=1	Antitrypsin isoform 2 OS=Bombyx mori PE=2 SV=1
G18249	3.64047	7.5943e-58	5.1569e-56	PREDICTED: neuroligin-2-like, partial [Bombyx mori]	NA	Uncharacterized protein OS=Bombyx mori GN=Bmo.2857 PE=4 SV=1
G10592	3.62339	1.38981e-91	1.30404e-89	PREDICTED: circadian clock-controlled protein-like [Bombyx mori]	Circadian clock-controlled protein OS=Drosophila melanogaster GN=anon-3B1.2 PE=2 SV=2	Uncharacterized protein OS=Bombyx mori GN=wds30639 PE=2 SV=1
G56488	3.62299	1.26912e-21	4.2755e-20	NA
G23551	3.62299	1.23313e-07	1.70136e-06	PREDICTED: cytochrome P450 4V2-like [Bombyx mori]	Cytochrome P450 4d2 OS=Drosophila melanogaster GN=Cyp4d2 PE=2 SV=2	Cytochrome CYP341A13 OS=Spodoptera littoralis PE=2 SV=1
G21448	3.62299	2.46334e-07	3.26155e-06	NA
G58274	3.61808	0	0	cytochrome P450 6B46 [Manduca sexta]	Cytochrome P450 6B2 OS=Helicoverpa armigera GN=CYP6B2 PE=2 SV=1	Cytochrome P450 6B46 OS=Manduca sexta GN=CYP6B46 PE=2 SV=1
G20507	3.61633	1.47211e-40	7.80502e-39	PREDICTED: uncharacterized protein LOC101741905 isoform X1 [Bombyx mori]	NA	Uncharacterized protein (Fragment) OS=Pararge aegeria PE=4 SV=1
G42443	3.61258	0	0	NA
G11608	3.6098	9.43136e-65	7.02515e-63	acyl-CoA-delta9-4-desaturase [Dendrolimus punctatus]	Acyl-CoA Delta(11) desaturase OS=Trichoplusia ni GN=D11DS PE=1 SV=2	Acyl-CoA-delta9-4-desaturase OS=Dendrolimus punctatus PE=2 SV=1
G24768	3.60962	0	0	small heat shock protein 27.2 [Spodoptera litura]	NA	Small heat shock protein 27.2 OS=Spodoptera litura GN=HSP27.2 PE=2 SV=1
G8863	3.60867	1.97343e-34	9.2582e-33	PREDICTED: uncharacterized protein LOC101743953 [Bombyx mori]	PI-PLC X domain-containing protein 2 OS=Homo sapiens GN=PLCXD2 PE=2 SV=1	Uncharacterized protein OS=Bombyx mori PE=4 SV=1
G47095	3.60739	4.86956e-13	1.08047e-11	NA
G42253	3.60739	5.91088e-12	1.2172e-10	NA
G6597	3.60739	6.67788e-08	9.48956e-07	hypothetical protein KGM_05615 [Danaus plexippus]	Lipase 1 OS=Drosophila melanogaster GN=Lip1 PE=2 SV=2	Lipase OS=Bombyx mori PE=3 SV=1
G25831	3.6037	4.92072e-218	8.68378e-216	cuticular protein RR-1 motif 39 precursor [Bombyx mori] tpd|FAA00542.1| TPA: putative cuticle protein [Bombyx mori]	Larval cuticle protein LCP-22 OS=Bombyx mori GN=LCP22 PE=2 SV=1	Putative cuticle protein OS=Bombyx mori GN=BmorCPR39 PE=2 SV=1
G17719	3.60363	0	0	gallerin [Galleria mellonella]	Insecticyanin-B OS=Manduca sexta GN=INSB PE=2 SV=1	Gallerin OS=Galleria mellonella PE=2 SV=1
G13734	3.60168	6.9216e-42	3.74167e-40	hemolymph proteinase 9 [Manduca sexta]	Serine protease snake OS=Drosophila melanogaster GN=snk PE=1 SV=2	Hemolymph proteinase 9 OS=Manduca sexta PE=2 SV=1
G9841	3.60126	1.66713e-60	1.17002e-58	NA
G10798	3.59969	1.37782e-113	1.53192e-111	35kDa protease precursor [Bombyx mori] gb|AAK06410.1|AF309500_1 35kDa protease [Bombyx mori]	Collagenase OS=Hypoderma lineatum PE=1 SV=3	35kDa protease OS=Bombyx mori PE=1 SV=1
G21012	3.59479	3.60888e-08	5.30085e-07	acyl-CoA-delta11-1-desaturase [Dendrolimus punctatus] gb|ACS69069.1| acyl-CoA-delta11-1-desaturase [Dendrolimus punctatus] gb|ACS69070.1| acyl-CoA-delta11-1-desaturase [Dendrolimus punctatus]	Acyl-CoA Delta(11) desaturase OS=Spodoptera littoralis PE=1 SV=1	Acyl-CoA-delta11-1-desaturase OS=Dendrolimus punctatus GN=APSQa PE=2 SV=1
G19943	3.59479	1.23313e-07	1.69981e-06	NA
G39649	3.59163	5.86514e-39	3.01486e-37	protease inhibitor-like protein [Antheraea mylitta]	NA	Protease inhibitor-like protein OS=Antheraea mylitta PE=4 SV=1
G20695	3.585	0	0	PREDICTED: uncharacterized protein LOC101745048 [Bombyx mori]	NA	Uncharacterized protein OS=Bombyx mori PE=4 SV=1
G5792	3.58496	4.47962e-17	1.24745e-15	NA
G52080	3.58085	0	0	NA
G21720	3.57828	3.46226e-55	2.27471e-53	NA
G5651	3.57687	1.09615e-42	6.04398e-41	phenylalanine hydroxylase [Bombyx mori] gb|ADM33594.1| phenylalanine hydroxylase [Bombyx mori]	Protein henna OS=Drosophila melanogaster GN=Hn PE=2 SV=3	Phenylalanine hydroxylase OS=Bombyx mori GN=PAH PE=2 SV=1
G16321	3.57569	3.16996e-12	6.65188e-11	NA
G52870	3.57569	4.46178e-10	7.90144e-09	NA
G51677	3.57569	1.51383e-09	2.56633e-08	NA
G44538	3.57569	1.9465e-08	2.94899e-07	aldehyde dehydrogenase [Ectropis obliqua]	Aldehyde dehydrogenase, mitochondrial OS=Pongo abelii GN=ALDH2 PE=2 SV=1	Aldehyde dehydrogenase (Fragment) OS=Ectropis obliqua GN=adh PE=2 SV=1
G43328	3.57569	3.60888e-08	5.30599e-07	NA
G38725	3.57569	7.66012e-07	9.5233e-06	serine protease 7 precursor [Bombyx mori] gb|ABF51435.1| serine protease 7 [Bombyx mori]	Complement factor I OS=Rattus norvegicus GN=Cfi PE=2 SV=1	Hemolymph proteinase 9 OS=Manduca sexta PE=2 SV=1
G37443	3.57569	2.46334e-07	3.25729e-06	NA
G17638	3.57308	9.51428e-44	5.33811e-42	NA
G10362	3.5657	3.69316e-22	1.26739e-20	PREDICTED: serine protease gd-like [Bombyx mori]	Serine protease gd OS=Drosophila melanogaster GN=gd PE=1 SV=1	Serine-peptidase 212 OS=Papilio xuthus PE=2 SV=1
G6535	3.5628	1.31519e-17	3.76077e-16	dusky-like [Papilio xuthus]	Cuticlin-1 OS=Caenorhabditis elegans GN=cut-1 PE=2 SV=2	Dusky-like OS=Papilio xuthus PE=2 SV=1
G29563	3.55994	9.32518e-91	8.69591e-89	NA
G13001	3.55632	1.51383e-09	2.56776e-08	nimrod-like protein [Tribolium castaneum]	von Willebrand factor D and EGF domain-containing protein OS=Homo sapiens GN=VWDE PE=2 SV=4	Nimrod-like protein OS=Tribolium castaneum GN=NimCl2 PE=4 SV=1
G46054	3.55575	0	0	NA
G9033	3.54878	1.03305e-55	6.81667e-54	PREDICTED: serine protease gd-like [Bombyx mori]	Serine protease gd OS=Drosophila melanogaster GN=gd PE=1 SV=1	Serine-peptidase 212 OS=Papilio polytes PE=2 SV=1
G13819	3.54794	4.11924e-14	9.87625e-13	PREDICTED: pheromone-binding protein-related protein 3-like [Bombyx mori]	NA	Odorant-binding protein 1 OS=Chilo suppressalis PE=2 SV=1
G70926	3.54326	1.25058e-37	6.28469e-36	NA
G37858	3.54326	1.12164e-18	3.37754e-17	NA
G31726	3.54326	6.67788e-08	9.49401e-07	NA
G5053	3.54326	4.62868e-07	5.92688e-06	PREDICTED: uncharacterized protein LOC101735739 [Bombyx mori]	Nose resistant to fluoxetine protein 6 OS=Caenorhabditis elegans GN=nrf-6 PE=1 SV=3	Uncharacterized protein OS=Danaus plexippus GN=KGM_18510 PE=4 SV=1
G18904	3.52894	1.03257e-55	6.82089e-54	PREDICTED: uncharacterized protein LOC101740112 [Bombyx mori]	Circadian clock-controlled protein OS=Drosophila melanogaster GN=anon-3B1.2 PE=2 SV=2	Takeout-like protein 3 OS=Danaus plexippus GN=KGM_08020 PE=4 SV=1
G22218	3.52678	2.46334e-07	3.258e-06	PREDICTED: putative inorganic phosphate cotransporter-like [Bombyx mori]	Putative inorganic phosphate cotransporter OS=Drosophila ananassae GN=Picot PE=3 SV=1	Sodium-dependent phosphate transporter OS=Danaus plexippus GN=KGM_03799 PE=4 SV=1
G9172	3.52506	2.76528e-20	8.88211e-19	NA
G24140	3.52195	7.2801e-50	4.46417e-48	NA
G53310	3.51679	5.85516e-23	2.08108e-21	NA
G13435	3.51314	4.2189e-29	1.76998e-27	NA
G10101	3.51314	5.6316e-09	9.04677e-08	NA
G34168	3.51249	9.97028e-69	7.70058e-67	hypothetical protein KGM_12978 [Danaus plexippus]	Phospholipid scramblase 3 OS=Homo sapiens GN=PLSCR3 PE=1 SV=2	Uncharacterized protein OS=Danaus plexippus GN=KGM_12978 PE=4 SV=1
G10608	3.51207	2.63072e-13	5.96798e-12	hypothetical protein KGM_09257 [Danaus plexippus]	E3 ubiquitin-protein ligase siah-1 OS=Caenorhabditis elegans GN=siah-1 PE=1 SV=3	E3 ubiquitin-protein ligase OS=Danaus plexippus GN=KGM_09257 PE=3 SV=1
G13386	3.5101	3.81352e-46	2.23679e-44	PREDICTED: macrophage mannose receptor 1-like [Bombyx mori]	Hemolymph lipopolysaccharide-binding protein OS=Periplaneta americana PE=1 SV=1	Uncharacterized protein OS=Bombyx mori GN=CTL21 PE=4 SV=1
G28387	3.5101	9.00282e-13	1.96737e-11	NA
G14677	3.50833	9.16644e-36	4.46245e-34	membrane-bound alkaline phosphatase [Heliothis virescens]	Membrane-bound alkaline phosphatase OS=Bombyx mori GN=Alp-m PE=1 SV=4	Alkaline phosphatase OS=Heliothis virescens GN=mALP5 PE=3 SV=1
G24015	3.50833	3.572e-30	1.53682e-28	NA
G17565	3.50751	7.48584e-29	3.11689e-27	NA
G42762	3.50624	9.95092e-196	1.61955e-193	NA
G29356	3.5053	3.41832e-15	8.70088e-14	PREDICTED: pro-resilin-like [Bombyx mori]	NA	Putative cuticle protein CPR151 OS=Bombyx mori GN=CPR151 PE=4 SV=1
G24472	3.5025	4.45384e-49	2.7065e-47	NA
G27784	3.50019	2.62974e-32	1.18782e-30	NA
G47123	3.49923	2.77094e-223	5.02136e-221	NA
G19701	3.49477	8.95282e-28	3.61129e-26	PREDICTED: uncharacterized protein LOC101736936 [Bombyx mori]	NA	Uncharacterized protein OS=Danaus plexippus GN=KGM_06725 PE=4 SV=1
G38248	3.49407	1.40258e-219	2.49696e-217	NA
G27618	3.49322	1.04413e-22	3.67455e-21	cuticular protein RR-2 motif 130 precursor [Bombyx mori] tpd|FAA00633.1| TPA: putative cuticle protein [Bombyx mori]	Cuticle protein 19 OS=Locusta migratoria PE=1 SV=1	Putative cuticle protein OS=Bombyx mori GN=BmorCPR130 PE=2 SV=1
G14304	3.49254	5.68196e-23	2.02189e-21	hypothetical protein KGM_15552 [Danaus plexippus]	Serine protease gd OS=Drosophila melanogaster GN=gd PE=1 SV=1	Uncharacterized protein OS=Danaus plexippus GN=KGM_15552 PE=4 SV=1
G17275	3.49233	7.8898e-41	4.20884e-39	unknown secreted protein [Papilio xuthus]	NA	Uncharacterized protein OS=Papilio xuthus PE=2 SV=1
G31267	3.49139	0	0	fatty acid binding protein [Spodoptera litura]	Fatty acid-binding protein 1 OS=Manduca sexta GN=MFB1 PE=2 SV=1	Fatty acid binding protein OS=Spodoptera litura GN=fabp1 PE=2 SV=1
G56972	3.47615	2.28074e-45	1.32115e-43	NA
G68396	3.47615	1.23616e-17	3.53645e-16	NA
G50565	3.47615	8.2558e-17	2.26986e-15	NA
G34246	3.47615	9.99516e-16	2.60419e-14	NA
G45421	3.47615	6.31172e-15	1.58333e-13	NA
G70603	3.47615	9.00282e-13	1.96666e-11	carboxylesterase CarE-7 [Bombyx mandarina]	Esterase CM06B1 OS=Caenorhabditis elegans GN=F13H6.3 PE=3 SV=3	Uncharacterized protein OS=Bombyx mori GN=ie1 PE=4 SV=1
G66096	3.47615	1.03827e-11	2.1024e-10	NA
G43687	3.47615	3.80296e-11	7.38064e-10	NA
G58262	3.47615	1.30653e-10	2.42777e-09	NA
G15572	3.46606	1.01586e-38	5.19982e-37	NA
G7591	3.44867	6.5713e-30	2.80932e-28	NA
G5491	3.44633	1.094e-176	1.65619e-174	hypothetical protein KGM_02945 [Danaus plexippus]	Putative fatty acyl-CoA reductase CG5065 OS=Drosophila melanogaster GN=CG5065 PE=3 SV=1	Uncharacterized protein OS=Danaus plexippus GN=KGM_02945 PE=4 SV=1
G49095	3.44138	3.08982e-23	1.10859e-21	NA
G17978	3.43867	1.22432e-41	6.6008e-40	PREDICTED: macrophage mannose receptor 1-like [Bombyx mori]	Hemolymph lipopolysaccharide-binding protein OS=Periplaneta americana PE=1 SV=1	Uncharacterized protein OS=Bombyx mori GN=CTL21 PE=4 SV=1
G19835	3.43596	4.8241e-61	3.41723e-59	PREDICTED: uncharacterized protein LOC101739363 [Bombyx mori]	NA	Putative peptidase OS=Bombyx mori PE=3 SV=1
G19641	3.43596	5.50668e-31	2.41193e-29	NA
G16208	3.43433	5.7951e-15	1.45916e-13	NA
G23877	3.42982	0	0	serine protease 4 [Helicoverpa armigera]	Collagenase OS=Hypoderma lineatum PE=1 SV=3	Serine protease 4 (Fragment) OS=Helicoverpa armigera PE=2 SV=1
G9957	3.42566	1.00936e-34	4.76851e-33	adenosine deaminase related growth factor [Danaus plexippus]	Adenosine deaminase CECR1 OS=Sus scrofa GN=CECR1 PE=2 SV=1	Adenosine deaminase related growth factor OS=Danaus plexippus GN=KGM_15562 PE=4 SV=1
G11375	3.42492	3.35296e-59	2.32361e-57	PREDICTED: macrophage mannose receptor 1-like [Bombyx mori]	Hemolymph lipopolysaccharide-binding protein OS=Periplaneta americana PE=1 SV=1	Uncharacterized protein OS=Bombyx mori GN=CTL21 PE=4 SV=1
G8912	3.42368	3.5182e-22	1.21008e-20	NA
G13857	3.42368	1.23313e-07	1.7002e-06	PREDICTED: tetraspanin-18-like [Bombyx mori]	NA	Uncharacterized protein OS=Bombyx mori PE=4 SV=1
G9378	3.42184	1.53802e-35	7.4338e-34	ADP-ribosylation factor-like protein [Danaus plexippus]	NA	ADP-ribosylation factor-like protein OS=Danaus plexippus GN=KGM_07729 PE=4 SV=1
G12128	3.41781	3.5662e-110	3.82497e-108	serine protease HP21 precursor [Bombyx mori] gb|AEB21638.1| serine protease HP21 [Bombyx mori]	Serine protease snake OS=Drosophila melanogaster GN=snk PE=1 SV=2	Serine protease HP21 OS=Bombyx mori PE=2 SV=1
G18480	3.41324	5.46174e-81	4.66994e-79	PREDICTED: protein CREG1-like isoform X1 [Bombyx mori] ref|XP_004930570.1| PREDICTED: protein CREG1-like isoform X2 [Bombyx mori] ref|XP_004930571.1| PREDICTED: protein CREG1-like isoform X3 [Bombyx mori]	Protein CREG1 OS=Mus musculus GN=Creg1 PE=2 SV=1	Uncharacterized protein OS=Bombyx mori PE=4 SV=1
G17651	3.41296	3.49648e-11	6.81196e-10	PREDICTED: gamma-interferon-inducible lysosomal thiol reductase-like [Bombyx mori]	Gamma-interferon-inducible lysosomal thiol reductase OS=Bos taurus GN=IFI30 PE=2 SV=1	Uncharacterized protein OS=Bombyx mori PE=4 SV=1
G22817	3.41241	1.2952e-156	1.79515e-154	PREDICTED: insecticyanin-A-like [Bombyx mori]	NA	Uncharacterized protein OS=Bombyx mori GN=Bmo.5628 PE=4 SV=1
G8175	3.41212	8.86086e-99	8.8183e-97	PREDICTED: vanin-like protein 2-like [Bombyx mori]	Vanin-like protein 2 OS=Drosophila melanogaster GN=CG32751 PE=3 SV=1	Uncharacterized protein OS=Bombyx mori GN=Bmo.6998 PE=4 SV=1
G54194	3.40576	8.18196e-13	1.79444e-11	NA
G31157	3.40576	7.66012e-07	9.52721e-06	NA
G3864	3.39815	3.60888e-08	5.30342e-07	hypothetical protein HELRODRAFT_164225 [Helobdella robusta]	NA	Uncharacterized protein (Fragment) OS=Anoplophora glabripennis PE=4 SV=1
G2084	3.39528	5.25158e-43	2.91415e-41	cytochrome P450 6B46 [Manduca sexta]	Cytochrome P450 6B2 OS=Helicoverpa armigera GN=CYP6B2 PE=2 SV=1	Cytochrome P450 6B46 OS=Manduca sexta GN=CYP6B46 PE=2 SV=1
G19163	3.39126	3.20746e-22	1.10697e-20	NA
G11131	3.37856	9.09222e-107	9.58266e-105	cytochrome P450 CYP4S4 [Mamestra brassicae]	Cytochrome P450 4C1 OS=Blaberus discoidalis GN=CYP4C1 PE=2 SV=1	Cytochrome P450 CYP4S4 OS=Mamestra brassicae GN=Cyp4S4 PE=2 SV=1
G23164	3.36923	9.38834e-35	4.44916e-33	NA
G27288	3.36923	1.17029e-10	2.18197e-09	NA
G62417	3.36923	7.07738e-10	1.23355e-08	NA
G51813	3.36923	3.10816e-08	4.60212e-07	NA
G49943	3.36923	1.9465e-08	2.9512e-07	NA
G19585	3.36338	1.18192e-21	3.98837e-20	kettin protein [Danaus plexippus]	NA	Kettin protein OS=Danaus plexippus GN=KGM_15157 PE=4 SV=1
G28967	3.36182	1.72492e-26	6.75144e-25	NA
G19784	3.36182	2.2645e-17	6.39698e-16	NA
G20260	3.35685	1.90154e-79	1.59885e-77	hemocyte protease-3 [Manduca sexta]	Trypsin 5G1 OS=Aedes aegypti GN=AAEL013712 PE=2 SV=2	Hemocyte protease-3 OS=Manduca sexta PE=2 SV=1
G10371	3.34773	7.69126e-32	3.43571e-30	PREDICTED: retinoid-inducible serine carboxypeptidase-like [Bombyx mori]	Retinoid-inducible serine carboxypeptidase OS=Homo sapiens GN=SCPEP1 PE=1 SV=1	Uncharacterized protein OS=Danaus plexippus GN=KGM_06944 PE=4 SV=1
G24371	3.34687	3.60888e-08	5.30214e-07	PREDICTED: uncharacterized protein LOC101738207 [Bombyx mori]	NA	Uncharacterized protein OS=Bombyx mori PE=4 SV=1
G15645	3.34294	1.13462e-95	1.10384e-93	lysozyme [Heliothis virescens]	Lysozyme OS=Trichoplusia ni PE=2 SV=1	Lysozyme OS=Heliothis virescens PE=2 SV=1
G15020	3.34122	4.5481e-52	2.85819e-50	NA
G11736	3.34122	7.69126e-32	3.43319e-30	RecName: Full=Thrombin inhibitor rhodniin pdb|1TBR|R Chain R, Crystal Structure Of Insect Derived Double Domain Kazal Inhibitor Rhodniin In Complex With Thrombin pdb|1TBR|S Chain S, Crystal Structure Of Insect Derived Double Domain Kazal Inhibitor Rhodniin In Complex With Thrombin pdb|1TBQ|R Chain R, Crystal Structure Of Insect Derived Double Domain Kazal Inhibitor Rhodniin In Complex With Thromb…	Thrombin inhibitor rhodniin OS=Rhodnius prolixus PE=1 SV=1	Putative 3-kazal and poly his protein similar to brasiliensin OS=Rhodnius prolixus PE=2 SV=1
G6655	3.33926	5.39606e-46	3.15586e-44	chitin synthase 2 [Manduca sexta] gb|AAX20092.1| chitin synthase 2 [Manduca sexta]	NA	Chitin synthase 2 OS=Manduca sexta PE=2 SV=1
G16737	3.33865	2.889e-182	4.45133e-180	odorant binding protein [Bombyx mori]	Protein takeout OS=Drosophila melanogaster GN=to PE=2 SV=1	Odorant binding protein OS=Bombyx mori GN=fmxg13H12 PE=2 SV=1
G21918	3.33801	0	0	unknown [Helicoverpa armigera]	27 kDa hemolymph protein OS=Galleria mellonella PE=1 SV=1	Putative uncharacterized protein OS=Helicoverpa armigera PE=2 SV=1
G34440	3.33176	7.074e-57	4.72953e-55	NA
G6807	3.32905	1.16718e-13	2.71063e-12	PREDICTED: uncharacterized protein LOC101743244 isoform X2 [Bombyx mori] ref|XP_004933396.1| PREDICTED: uncharacterized protein LOC101743244 isoform X3 [Bombyx mori]	NA	Uncharacterized protein OS=Bombyx mori PE=4 SV=1
G14994	3.3228	1.9332e-14	4.71131e-13	NA
G28978	3.31687	8.59246e-68	6.53662e-66	PREDICTED: uncharacterized protein LOC101739891 [Bombyx mori]	NA	Uncharacterized protein OS=Bombyx mori PE=4 SV=1
G6916	3.31687	1.45784e-19	4.57369e-18	PREDICTED: organic cation transporter protein-like [Bombyx mori]	Organic cation transporter protein OS=Drosophila melanogaster GN=Orct PE=1 SV=1	Uncharacterized protein OS=Danaus plexippus GN=KGM_17517 PE=4 SV=1
G12807	3.31649	1.03827e-11	2.1031e-10	PREDICTED: uncharacterized protein LOC101744244 [Bombyx mori]	NA	Putative uncharacterized protein GLEAN_08500 OS=Tribolium castaneum GN=GLEAN_08500 PE=4 SV=1
G7029	3.31568	1.28482e-09	2.19156e-08	PREDICTED: peptide transporter family 1-like [Bombyx mori]	Peptide transporter family 1 OS=Drosophila melanogaster GN=yin PE=1 SV=2	Uncharacterized protein OS=Bombyx mori PE=4 SV=1
G61965	3.31265	4.67566e-35	2.23149e-33	NA
G16566	3.31265	7.69126e-32	3.43066e-30	PREDICTED: protein takeout-like [Bombyx mori]	Protein takeout OS=Drosophila melanogaster GN=to PE=2 SV=1	Takeout/JHBP like protein OS=Papilio xuthus PE=2 SV=1
G40171	3.30106	3.845e-13	8.61959e-12	NA
G48764	3.29683	9.5125e-137	1.20559e-134	NA
G18100	3.29329	1.10187e-17	3.15675e-16	PREDICTED: mucin-2-like [Bombyx mori]	Uncharacterized 11.2 kDa protein in IE1-IEN intergenic region OS=Autographa californica nuclear polyhedrosis virus PE=4 SV=1	Uncharacterized protein OS=Bombyx mori PE=4 SV=1
G11123	3.29329	9.02902e-12	1.84058e-10	esterase [Helicoverpa armigera]	Esterase E4 OS=Myzus persicae PE=1 SV=1	Esterase OS=Helicoverpa armigera PE=2 SV=1
G13048	3.29172	6.05314e-18	1.75235e-16	PREDICTED: eukaryotic translation initiation factor 3 subunit A-like isoform X1 [Bombyx mori]	NA	Uncharacterized protein OS=Bombyx mori PE=4 SV=1
G21637	3.28871	0	0	cuticular protein RR-1 motif 17 precursor [Bombyx mori] tpd|FAA00519.1| TPA: putative cuticle protein [Bombyx mori]	Cuticle protein 3 OS=Lonomia obliqua PE=1 SV=2	Uncharacterized protein OS=Bombyx mori GN=CPR17 PE=4 SV=1
G22073	3.2877	2.7812e-09	4.61433e-08	cytochrome P450 6B46 [Manduca sexta]	Cytochrome P450 6B2 OS=Helicoverpa armigera GN=CYP6B2 PE=2 SV=1	Cytochrome P450 6B46 OS=Manduca sexta GN=CYP6B46 PE=2 SV=1
G50451	3.28677	8.8136e-116	9.90828e-114	cytochrome p450 6B29v1 [Spodoptera litura]	Cytochrome P450 6B2 OS=Helicoverpa armigera GN=CYP6B2 PE=2 SV=1	Cytochrome p450 6B29v1 OS=Spodoptera litura GN=CYP6B29v1 PE=2 SV=1
G11708	3.2835	3.49648e-11	6.80978e-10	PREDICTED: facilitated trehalose transporter Tret1-like [Bombyx mori]	Facilitated trehalose transporter Tret1 OS=Aedes aegypti GN=Tret1 PE=3 SV=1	Uncharacterized protein OS=Bombyx mori PE=4 SV=1
G23528	3.2835	3.49648e-11	6.81415e-10	NA
G14710	3.27392	0	0	hatching enzyme-like protein [Antheraea pernyi]	Zinc metalloproteinase nas-4 OS=Caenorhabditis elegans GN=nas-4 PE=2 SV=4	Hatching enzyme-like protein OS=Antheraea pernyi GN=HEL PE=2 SV=1
G1943	3.26902	4.81654e-46	2.81965e-44	hypothetical protein KGM_09246 [Danaus plexippus]	cAMP-responsive element-binding protein-like 2 OS=Danio rerio GN=crebl2 PE=3 SV=1	Uncharacterized protein OS=Danaus plexippus GN=KGM_09246 PE=4 SV=1
G22850	3.26811	1.4309e-58	9.8153e-57	serine protease [Papilio xuthus]	Tryptase OS=Sus scrofa GN=MCT7 PE=2 SV=1	Serine protease OS=Papilio xuthus PE=2 SV=1
G10697	3.26783	6.91984e-20	2.19594e-18	PREDICTED: serine protease gd-like [Bombyx mori]	Serine protease gd OS=Drosophila melanogaster GN=gd PE=1 SV=1	Uncharacterized protein OS=Danaus plexippus GN=KGM_15552 PE=4 SV=1
G11876	3.26715	8.42534e-87	7.56623e-85	PREDICTED: putative inorganic phosphate cotransporter-like [Bombyx mori]	Putative inorganic phosphate cotransporter OS=Drosophila melanogaster GN=Picot PE=1 SV=1	Uncharacterized protein OS=Bombyx mori PE=4 SV=1
G61208	3.26264	2.60734e-107	2.75276e-105	Chain A, Nmr Structure Of An Exchangeable Apolipoprotein-Manduca Sexta Apolipophorin-Iii	Apolipophorin-3 OS=Manduca sexta PE=1 SV=1	Apolipophorin-III (Fragment) OS=Agrius convolvuli PE=2 SV=1
G8350	3.25876	2.33556e-46	1.37522e-44	PREDICTED: esterase FE4-like [Bombyx mori]	Esterase FE4 OS=Myzus persicae PE=1 SV=1	Uncharacterized protein OS=Bombyx mori PE=4 SV=1
G38849	3.25376	8.18196e-13	1.7938e-11	NA
G54970	3.25376	1.63957e-11	3.27735e-10	NA
G54337	3.25376	2.97258e-11	5.8287e-10	NA
G21043	3.25376	1.17029e-10	2.1813e-09	PREDICTED: histone-lysine N-methyltransferase SETMAR-like [Otolemur garnettii]	NA	Histone-lysine N-methyltransferase SETMAR (Fragment) OS=Camponotus floridanus GN=EAG_09272 PE=4 SV=1
G70235	3.25376	1.17029e-10	2.17996e-09	NA
G40927	3.25376	1.70514e-08	2.60413e-07	NA
G39858	3.25376	3.10816e-08	4.601e-07	NA
G29728	3.25376	3.35316e-07	4.37388e-06	NA
G23989	3.25376	2.27214e-07	3.04425e-06	NA
G1575	3.25005	9.21334e-30	3.91951e-28	PREDICTED: similar to putative gag-pol protein [Tribolium castaneum] gb|EFA07205.1| hypothetical protein TcasGA2_TC010212 [Tribolium castaneum]	Transposon Ty3-I Gag-Pol polyprotein OS=Saccharomyces cerevisiae (strain ATCC 204508 / S288c) GN=TY3B-I PE=3 SV=2	Putative uncharacterized protein OS=Tribolium castaneum GN=TcasGA2_TC010212 PE=4 SV=1
G11441	3.24874	1.79966e-28	7.42202e-27	PREDICTED: uncharacterized protein LOC101738780 isoform X1 [Bombyx mori] ref|XP_004922425.1| PREDICTED: uncharacterized protein LOC101738780 isoform X2 [Bombyx mori]	NA	Uncharacterized protein OS=Bombyx mori GN=Bmo.6764 PE=4 SV=1
G4366	3.24687	2.27508e-12	4.80896e-11	putative toll-like receptor 13 [Danaus plexippus]	Toll-like receptor 13 OS=Mus musculus GN=Tlr13 PE=1 SV=1	Putative toll-like receptor 13 OS=Danaus plexippus GN=KGM_19533 PE=4 SV=1
G40311	3.24303	5.4658e-105	5.71106e-103	PREDICTED: fatty acid-binding protein 1-like [Bombyx mori]	Fatty acid-binding protein 2 OS=Manduca sexta GN=MFB2 PE=1 SV=3	Fatty acid binding protein OS=Helicoverpa zea PE=2 SV=1
G7458	3.24003	2.70374e-77	2.24229e-75	NA
G29964	3.2392	0	0	OBP6 [Helicoverpa armigera]	NA	OBP6 OS=Helicoverpa armigera PE=2 SV=1
G28247	3.23648	1.67337e-21	5.62488e-20	NA
G13644	3.23648	2.26252e-19	7.05448e-18	NA
G8189	3.23232	1.59789e-52	1.01361e-50	PREDICTED: uncharacterized protein LOC101743254 [Bombyx mori]	Protein amnionless OS=Homo sapiens GN=AMN PE=1 SV=2	Uncharacterized protein OS=Bombyx mori PE=4 SV=1
G23025	3.23173	1.16718e-13	2.70855e-12	NA
G4553	3.22951	4.48412e-34	2.08117e-32	PREDICTED: monocarboxylate transporter 9-like [Bombyx mori]	Monocarboxylate transporter 2 OS=Rattus norvegicus GN=Slc16a7 PE=1 SV=1	Monocarboxylate transporter OS=Danaus plexippus GN=KGM_08341 PE=4 SV=1
G8783	3.22799	1.2121e-54	7.93774e-53	PREDICTED: uncharacterized protein PFB0145c-like [Bombyx mori]	NA	Endonuclease-reverse transcriptase OS=Bombyx mori PE=4 SV=1
G14869	3.22679	3.35316e-07	4.37106e-06	serpin 3a [Manduca sexta] gb|AAO21506.1|AF413065_1 serpin 3b [Manduca sexta]	Serpin B3 OS=Homo sapiens GN=SERPINB3 PE=1 SV=2	Serpin 3a OS=Manduca sexta PE=2 SV=1
G3375	3.2226	1.3663e-34	6.42976e-33	PREDICTED: uncharacterized protein LOC101739891 [Bombyx mori]	Protocadherin Fat 4 OS=Mus musculus GN=Fat4 PE=1 SV=2	Uncharacterized protein OS=Danaus plexippus GN=KGM_17468 PE=4 SV=1
G8601	3.22192	2.99452e-40	1.56985e-38	NA
G5434	3.21918	8.51712e-68	6.48744e-66	PREDICTED: sodium-dependent nutrient amino acid transporter 1-like [Bombyx mori]	Sodium-dependent nutrient amino acid transporter 1 OS=Drosophila ananassae GN=NAAT1 PE=3 SV=1	Transporter OS=Bombyx mori GN=+nsd-2 PE=3 SV=1
G9907	3.21628	1.02584e-07	1.43558e-06	NA
G13513	3.21339	1.59849e-96	1.56263e-94	beta-1,3-glucanase [Manduca sexta]	Beta-1,3-glucan-binding protein OS=Penaeus monodon PE=2 SV=1	Beta-1,3-glucanase OS=Manduca sexta PE=2 SV=1
G70912	3.21312	5.88322e-28	2.39058e-26	NA
G8300	3.21312	7.66012e-07	9.52525e-06	hypothetical protein KGM_18510 [Danaus plexippus]	Nose resistant to fluoxetine protein 6 OS=Caenorhabditis elegans GN=nrf-6 PE=1 SV=3	Uncharacterized protein OS=Danaus plexippus GN=KGM_18510 PE=4 SV=1
G11883	3.21194	4.6288e-61	3.28272e-59	uricase [Bombyx mori] gb|ABA39861.1| uricase [Bombyx mori]	Uricase OS=Drosophila pseudoobscura pseudoobscura GN=Uro PE=2 SV=2	Uricase OS=Bombyx mori GN=LOC692784 PE=2 SV=1
G9259	3.20936	8.66982e-33	3.95134e-31	unknown unsecreted protein [Papilio polytes]	NA	Uncharacterized protein OS=Papilio polytes PE=4 SV=1
G39227	3.20795	1.70833e-35	8.24384e-34	cuticular protein glycine-rich 21 precursor [Bombyx mori] gb|ACH78251.2| epidermal protein [Bombyx mori]	NA	Putative cuticle protein OS=Bombyx mori GN=BmorCPG21 PE=2 SV=1
G57551	3.20485	4.81658e-19	1.47976e-17	NA
G37403	3.20485	1.63957e-11	3.27628e-10	NA
G16029	3.19931	1.02584e-07	1.43591e-06	PREDICTED: mucin-2-like [Bombyx mori]	Uncharacterized 11.2 kDa protein in IE1-IEN intergenic region OS=Autographa californica nuclear polyhedrosis virus PE=4 SV=1	Uncharacterized protein OS=Bombyx mori PE=4 SV=1
G35979	3.19717	4.35028e-26	1.69073e-24	NA
G9393	3.19653	4.4075e-30	1.8936e-28	NA
G19818	3.19236	1.34572e-30	5.82285e-29	cytochrome p450 6B29v1 [Spodoptera litura]	Cytochrome P450 6B7 OS=Helicoverpa armigera GN=CYP6B7 PE=2 SV=1	Cytochrome p450 6B29v1 OS=Spodoptera litura GN=CYP6B29v1 PE=2 SV=1
G8885	3.19236	7.08892e-16	1.86056e-14	hypothetical protein KGM_16284 [Danaus plexippus]	NA	Uncharacterized protein OS=Danaus plexippus GN=KGM_16284 PE=4 SV=1
G52889	3.19236	6.41796e-14	1.51897e-12	NA
G8902	3.18817	3.10816e-08	4.59988e-07	spatzle-like protein [Bombyx mori] gb|AEP17031.1| spatzle-like protein [Bombyx mori]	NA	Uncharacterized protein OS=Bombyx mori PE=4 SV=1
G6986	3.18705	3.20744e-201	5.30556e-199	putative amino acid transporter [Bombyx mori] dbj|BAG39453.1| putative amino acid transporter [Bombyx mori]	Sodium-dependent nutrient amino acid transporter 1 OS=Drosophila erecta GN=NAAT1 PE=3 SV=1	Transporter OS=Bombyx mori GN=+nsd-2 PE=2 SV=1
G24585	3.17498	0	0	NA
G41997	3.17469	2.16594e-171	3.22274e-169	alcohol dehydrogenase, partial [Agrotis ipsilon]	Tropinone reductase-like 2 OS=Erythroxylum coca PE=2 SV=1	Alcohol dehydrogenase (Fragment) OS=Agrotis ipsilon PE=2 SV=1
G63565	3.17129	3.08016e-35	1.47466e-33	hemolymph protein 14 [Bombyx mori]	NA	Hemolymph protein 14 OS=Bombyx mori GN=HP14 PE=2 SV=1
G39394	3.17129	9.69112e-14	2.26625e-12	NA
G66917	3.17129	1.16718e-13	2.71166e-12	NA
G29823	3.1654	1.16205e-145	1.55727e-143	NA
G30814	3.15422	5.35542e-31	2.34738e-29	NA
G60194	3.15422	1.32817e-18	3.98958e-17	NA
G36689	3.15422	1.75392e-10	3.22066e-09	NA
G7808	3.15188	5.6762e-10	9.95048e-09	PREDICTED: facilitated trehalose transporter Tret1-like [Bombyx mori]	Facilitated trehalose transporter Tret1 OS=Drosophila yakuba GN=Tret1 PE=3 SV=1	Uncharacterized protein OS=Bombyx mori PE=3 SV=1
G39646	3.14992	6.54382e-26	2.52868e-24	NA
G2557	3.14879	5.6762e-10	9.94761e-09	PREDICTED: peptidoglycan-recognition protein 2-like [Bombyx mori]	Peptidoglycan recognition protein OS=Trichoplusia ni GN=PGRP PE=1 SV=1	Uncharacterized protein OS=Bombyx mori PE=4 SV=1
G24998	3.14273	1.39952e-21	4.70958e-20	NA
G13931	3.14128	3.13736e-13	7.08555e-12	NA
G33605	3.13828	4.07586e-44	2.3017e-42	PREDICTED: uncharacterized protein LOC101737984 [Bombyx mori]	Ommochrome-binding protein OS=Manduca sexta PE=1 SV=1	Uncharacterized protein OS=Bombyx mori GN=Bmo.5579 PE=4 SV=1
G22784	3.13549	2.50562e-73	2.00671e-71	NA
G8807	3.1332	7.54136e-69	5.83202e-67	prophenol oxidase activating enzyme 3 [Spodoptera litura]	Serine protease easter OS=Drosophila melanogaster GN=ea PE=1 SV=3	Prophenol oxidase activating enzyme 3 OS=Spodoptera litura GN=PPAE 3 PE=2 SV=1
G26966	3.13245	8.32156e-40	4.32515e-38	cuticular protein glycine-rich 21 precursor [Bombyx mori] gb|ACH78251.2| epidermal protein [Bombyx mori]	NA	Putative cuticle protein OS=Bombyx mori GN=BmorCPG21 PE=2 SV=1
G47354	3.12823	1.03074e-51	6.45081e-50	NA
G35817	3.12823	1.97513e-22	6.88709e-21	NA
G21690	3.12823	1.25967e-12	2.71656e-11	Kal-1 protein precursor [Bombyx mori] gb|AAL73339.1|AF342987_1 KAL-1 [Bombyx mori]	Anosmin-1 OS=Coturnix coturnix japonica GN=KAL1 PE=2 SV=1	KAL-1 OS=Bombyx mori GN=kal-1 PE=2 SV=1
G59635	3.12823	3.10816e-08	4.59764e-07	NA
G57383	3.12823	1.02584e-07	1.43525e-06	NA
G23130	3.12823	3.35316e-07	4.37294e-06	cuticular protein RR-1 motif 51 precursor [Bombyx mori] tpd|FAA00554.1| TPA: putative cuticle protein [Bombyx mori]	Endocuticle structural glycoprotein SgAbd-8 OS=Schistocerca gregaria PE=1 SV=1	Putative cuticle protein OS=Bombyx mori GN=BmorCPR51 PE=2 SV=1
G20715	3.12632	2.15386e-123	2.53892e-121	PREDICTED: trypsin, alkaline A-like [Bombyx mori]	Trypsin, alkaline A OS=Manduca sexta PE=2 SV=1	Trypsin-like serine protease 9 OS=Ostrinia nubilalis GN=Try9 PE=2 SV=1
G21249	3.1237	8.90476e-28	3.59908e-26	NA
G11650	3.1237	5.76232e-16	1.51829e-14	PREDICTED: serine protease gd-like [Bombyx mori]	Serine protease gd OS=Drosophila melanogaster GN=gd PE=1 SV=1	Uncharacterized protein OS=Danaus plexippus GN=KGM_15552 PE=4 SV=1
G65171	3.12297	1.79178e-93	1.70224e-91	NA
G8244	3.11974	1.66149e-26	6.51154e-25	pattern recognition serine proteinase precursor [Danaus plexippus]	Transmembrane protease serine 2 OS=Mus musculus GN=Tmprss2 PE=2 SV=3	Pattern recognition serine proteinase OS=Danaus plexippus GN=KGM_00922 PE=4 SV=1
G15128	3.1181	7.72738e-18	2.2222e-16	PREDICTED: proton-coupled folate transporter-like [Bombyx mori]	Proton-coupled folate transporter OS=Xenopus laevis GN=slc46a1 PE=2 SV=1	Adenylate cyclase OS=Danaus plexippus GN=KGM_21917 PE=4 SV=1
G18624	3.11625	8.24544e-53	5.25242e-51	serine protease inhibitor 5 precursor [Bombyx mori] gb|AAS68506.1| serpin-5 [Bombyx mori]	Antithrombin-III OS=Mus musculus GN=Serpinc1 PE=1 SV=1	Serpin-5 OS=Bombyx mori PE=2 SV=1
G38781	3.11625	6.11202e-44	3.44195e-42	NA
G17090	3.1124	6.0105e-19	1.83172e-17	NA
G14235	3.10366	9.49208e-233	1.77851e-230	chemosensory protein [Papilio xuthus]	NA	Chemosensory protein OS=Papilio xuthus GN=PxutCSP8 PE=2 SV=1
G24469	3.10175	1.69775e-17	4.82064e-16	NA
G44889	3.10175	1.00986e-12	2.19184e-11	NA
G19051	3.10175	2.32802e-09	3.88048e-08	PREDICTED: cytochrome P450 4V2-like [Bombyx mori]	Cytochrome P450 4d2 OS=Drosophila melanogaster GN=Cyp4d2 PE=2 SV=2	Cytochrome CYP341A13 OS=Spodoptera littoralis PE=2 SV=1
G17930	3.10175	1.36805e-08	2.11917e-07	NA
G13011	3.09764	7.08892e-16	1.86136e-14	odorant binding protein LOC100301497 precursor [Bombyx mori] dbj|BAH36760.1| odorant binding protein [Bombyx mori]	NA	Uncharacterized protein OS=Bombyx mori GN=fmxg9M19 PE=4 SV=1
G33133	3.09506	9.69112e-14	2.268e-12	NA
G23993	3.09506	7.07738e-10	1.23285e-08	PREDICTED: cytochrome P450 4V2-like [Bombyx mori]	Cytochrome P450 4C1 OS=Blaberus discoidalis GN=CYP4C1 PE=2 SV=1	Cytochrome P450 CYP341A11 (Fragment) OS=Spodoptera frugiperda PE=2 SV=1
G13251	3.09026	4.20986e-09	6.84802e-08	PREDICTED: L-asparaginase-like [Bombyx mori]	L-asparaginase OS=Dirofilaria immitis PE=1 SV=1	Uncharacterized protein OS=Bombyx mori PE=4 SV=1
G46704	3.08383	2.45798e-08	3.688e-07	NA
G41310	3.08383	1.85702e-07	2.51471e-06	NA
G17258	3.07819	8.63954e-24	3.17482e-22	serine protease 7 precursor [Bombyx mori] gb|ABF51435.1| serine protease 7 [Bombyx mori]	Serine protease snake OS=Drosophila melanogaster GN=snk PE=1 SV=2	Serine protease 7 OS=Bombyx mori PE=2 SV=1
G7776	3.07819	1.85702e-07	2.51752e-06	PREDICTED: putative enzymatic polyprotein-like [Ceratitis capitata]	Transposon Tf2-9 polyprotein OS=Schizosaccharomyces pombe (strain 972 / ATCC 24843) GN=Tf2-9 PE=3 SV=1	Uncharacterized protein OS=Rhodnius prolixus PE=4 SV=1
G53774	3.07089	4.52448e-21	1.49764e-19	hypothetical protein SINV_05345 [Solenopsis invicta]	Inducible metalloproteinase inhibitor protein OS=Galleria mellonella GN=IMPI PE=1 SV=2	Putative uncharacterized protein (Fragment) OS=Solenopsis invicta GN=SINV_05345 PE=4 SV=1
G28844	3.06943	2.4602e-135	3.09216e-133	cuticular protein RR-2 motif 103 precursor [Bombyx mori] dbj|BAB32476.1| cuticle protein [Bombyx mori]	Cuticle protein 8 OS=Locusta migratoria PE=1 SV=1	Cuticle protein OS=Bombyx mori GN=bmwcp1b PE=2 SV=1
G18222	3.06558	2.22604e-123	2.61892e-121	C-type lectin 10 precursor [Bombyx mori] dbj|BAF03496.1| multi-binding protein [Bombyx mori]	Macrophage mannose receptor 1 OS=Mus musculus GN=Mrc1 PE=1 SV=2	C-type lectin 10 OS=Pararge aegeria PE=4 SV=1
G2296	3.06386	1.32804e-11	2.67489e-10	PREDICTED: histone-lysine N-methyltransferase SETMAR-like [Otolemur garnettii]	Putative BEN domain-containing protein B1 OS=Microplitis demolitor bracovirus (isolate Webb) GN=B1 PE=4 SV=1	Mariner transposase OS=Bombyx mori PE=2 SV=1
G5279	3.06111	3.35316e-07	4.36918e-06	unknown secreted protein [Papilio xuthus]	Transcription factor mef2A OS=Dictyostelium discoideum GN=mef2A PE=2 SV=2	Uncharacterized protein OS=Papilio xuthus PE=2 SV=1
G9734	3.05346	4.20986e-09	6.84435e-08	cytochrome P450 6AB13 [Manduca sexta]	Cytochrome P450 6B7 OS=Helicoverpa armigera GN=CYP6B7 PE=2 SV=1	Cytochrome P450 6AB13 OS=Manduca sexta GN=CYP6AB13 PE=2 SV=1
G11279	3.05256	2.95468e-143	3.87408e-141	cytochrome P450 Cyp305B1 precursor [Bombyx mori] dbj|BAA96811.1| cytochrome P450 [Bombyx mori] gb|ABC69163.1| cytochrome P450 CYP305B1V1 [Bombyx mandarina] gb|ABD78849.1| cytochrome P450 Cyp305B1 [Bombyx mori]	Probable cytochrome P450 305a1 OS=Drosophila melanogaster GN=Cyp305a1 PE=2 SV=1	Cytochrome P450 OS=Bombyx mori GN=CYP305B1 PE=2 SV=1
G12964	3.05126	1.36805e-08	2.11862e-07	PREDICTED: alpha-tocopherol transfer protein-like [Bombyx mori]	Alpha-tocopherol transfer protein-like OS=Mus musculus GN=Ttpal PE=2 SV=3	Putative CRAL/TRIO domain-containing protein OS=Danaus plexippus GN=KGM_15534 PE=4 SV=1
G3978	3.04894	5.6762e-10	9.95335e-09	hemocyte-specific integrin alpha subunit 1 [Manduca sexta]	Integrin alpha-5 OS=Xenopus laevis GN=itga5 PE=2 SV=1	Hemocyte-specific integrin alpha subunit 1 OS=Manduca sexta PE=2 SV=1
G28497	3.04731	9.69112e-14	2.26712e-12	NA
G11332	3.04731	2.43008e-10	4.40367e-09	cytochrome P450 [Cnaphalocrocis medinalis]	Cytochrome P450 6B2 OS=Helicoverpa armigera GN=CYP6B2 PE=2 SV=1	Cytochrome P450 OS=Cnaphalocrocis medinalis GN=cyp6CV1 PE=2 SV=1
G29570	3.04731	5.65314e-08	8.16524e-07	NA
G13126	3.04631	1.73606e-59	1.20447e-57	PREDICTED: prostatic acid phosphatase-like [Bombyx mori]	Prostatic acid phosphatase OS=Bos taurus GN=ACPP PE=2 SV=1	Uncharacterized protein OS=Bombyx mori PE=4 SV=1
G13945	3.04466	5.6329e-13	1.2462e-11	NA
G30641	3.03916	3.50152e-55	2.29802e-53	PREDICTED: uncharacterized protein LOC101746422 [Bombyx mori]	NA	Uncharacterized protein OS=Danaus plexippus GN=KGM_20977 PE=4 SV=1
G13757	3.03803	7.72738e-18	2.22115e-16	clip domain serine protease 4 precursor [Bombyx mori] dbj|BAB91156.1| serine protease [Bombyx mori]	Proclotting enzyme OS=Tachypleus tridentatus PE=1 SV=1	Serine protease (Precursor) OS=Bombyx mori GN=BmSP PE=2 SV=1
G27259	3.03803	7.87838e-08	1.11175e-06	putative chemosensory protein [Sesamia inferens]	Ejaculatory bulb-specific protein 3 OS=Drosophila melanogaster GN=PebIII PE=1 SV=2	Putative chemosensory protein OS=Sesamia inferens PE=2 SV=1
G26980	3.03803	7.87838e-08	1.112e-06	NA
G52749	3.03444	1.72046e-35	8.29579e-34	NA
G29932	3.03254	3.27838e-44	1.85308e-42	hypothetical protein KGM_12978 [Danaus plexippus]	Phospholipid scramblase 3 OS=Mus musculus GN=Plscr3 PE=1 SV=1	Uncharacterized protein OS=Bombyx mori PE=4 SV=1
G14886	3.02672	1.57936e-55	1.0399e-53	putative endonuclease/reverse transcriptase [Lymantria dispar]	Probable RNA-directed DNA polymerase from transposon X-element OS=Drosophila melanogaster GN=X-element\ORF2 PE=3 SV=1	Putative endonuclease/reverse transcriptase OS=Lymantria dispar PE=4 SV=1
G59021	3.02635	3.04578e-25	1.15707e-23	titin2 [Bombyx mori] dbj|BAC10620.1| Titin-like protein [Bombyx mori]	NA	Titin-like protein OS=Bombyx mori GN=Bmtitin2 PE=4 SV=1
G44698	3.02635	1.92758e-18	5.75308e-17	NA
G33808	3.02635	1.7449e-13	4.0003e-12	NA
G16634	3.02197	7.79964e-88	7.07762e-86	PREDICTED: mitochondrial ornithine transporter 1-like [Bombyx mori]	Mitochondrial ornithine transporter 1 OS=Homo sapiens GN=SLC25A15 PE=1 SV=1	Uncharacterized protein OS=Bombyx mori PE=3 SV=1
G4323	3.01929	1.49587e-19	4.69059e-18	serine protease [Papilio polytes]	Serine protease 44 OS=Mus musculus GN=Prss44 PE=2 SV=1	Serine protease OS=Papilio polytes PE=2 SV=1
G18112	3.01929	4.40594e-08	6.41572e-07	NA
G2780	3.0187	1.78137e-91	1.66628e-89	hypothetical protein [Papilio xuthus]	Uncharacterized protein DDB_G0283357 OS=Dictyostelium discoideum GN=DDB_G0283357 PE=4 SV=1	Putative uncharacterized protein OS=Papilio xuthus PE=2 SV=1
G15113	3.0174	1.83904e-44	1.04436e-42	PREDICTED: fructose-bisphosphate aldolase-like [Bombyx mori]	Fructose-bisphosphate aldolase OS=Drosophila melanogaster GN=Ald PE=1 SV=5	Fructose-bisphosphate aldolase OS=Danaus plexippus GN=KGM_19820 PE=3 SV=1
G2514	3.0156	2.43008e-10	4.39973e-09	NA
G14365	3.01325	7.45206e-119	8.51963e-117	C-type lectin 21 [Danaus plexippus]	Hemolymph lipopolysaccharide-binding protein OS=Periplaneta americana PE=1 SV=1	C-type lectin 21 OS=Danaus plexippus GN=KGM_12775 PE=4 SV=1
G27569	3.01251	7.4139e-206	1.25021e-203	alcohol dehydrogenase, partial [Agrotis ipsilon]	15-hydroxyprostaglandin dehydrogenase [NAD(+)] OS=Mus musculus GN=Hpgd PE=2 SV=1	Alcohol dehydrogenase (Fragment) OS=Agrotis ipsilon PE=2 SV=1
G13136	3.00983	4.20986e-09	6.84618e-08	chitinase [Danaus plexippus]	Probable chitinase 2 OS=Drosophila melanogaster GN=Cht2 PE=1 SV=1	Chitinase OS=Danaus plexippus GN=KGM_06807 PE=3 SV=1
G14696	3.00934	5.84172e-44	3.29585e-42	hypothetical protein CAPTEDRAFT_224336 [Capitella teleta]	Collagen alpha-2(V) chain OS=Homo sapiens GN=COL5A2 PE=1 SV=3	Uncharacterized protein OS=Capitella teleta GN=CAPTEDRAFT_224336 PE=4 SV=1
G3669	3.0027	6.03854e-07	7.59597e-06	putative pol-like protein [Danaus plexippus]	Probable RNA-directed DNA polymerase from transposon BS OS=Drosophila melanogaster GN=RTase PE=2 SV=1	Putative pol-like protein OS=Danaus plexippus GN=KGM_11377 PE=4 SV=1
G37554	2.99993	3.81462e-206	6.45053e-204	cuticular protein RR-2 motif 96 precursor [Bombyx mori] tpd|FAA00599.1| TPA: putative cuticle protein [Bombyx mori]	Cuticle protein 8 OS=Locusta migratoria PE=1 SV=1	Putative cuticle protein OS=Bombyx mori GN=BmorCPR96 PE=2 SV=1
G13961	2.99705	7.21782e-49	4.37298e-47	yellow-f4 [Papilio xuthus]	Protein yellow OS=Drosophila madeirensis GN=y PE=3 SV=1	Yellow-f4 OS=Papilio xuthus PE=2 SV=1
G33137	2.99072	1.49587e-19	4.68817e-18	NA
G34698	2.99072	1.82677e-11	3.64076e-10	unknown secreted protein [Papilio xuthus]	NA	Uncharacterized protein OS=Papilio xuthus PE=4 SV=1
G10357	2.99072	2.3835e-11	4.70095e-10	putative synaptic vesicle protein [Danaus plexippus]	Synaptic vesicle glycoprotein 2B OS=Homo sapiens GN=SV2B PE=2 SV=1	Putative synaptic vesicle protein OS=Danaus plexippus GN=KGM_07740 PE=4 SV=1
G29579	2.99072	7.63814e-11	1.44722e-09	NA
G54655	2.99072	5.80532e-09	9.31598e-08	NA
G73111	2.99072	7.59716e-09	1.20481e-07	NA
G9075	2.99072	4.40594e-08	6.41264e-07	hypothetical protein KGM_22267 [Danaus plexippus]	NA	Uncharacterized protein OS=Danaus plexippus GN=KGM_22267 PE=4 SV=1
G60484	2.99072	1.85702e-07	2.51527e-06	NA
G56991	2.99072	6.03854e-07	7.59283e-06	NA
G10842	2.98601	1.11033e-78	9.29725e-77	PREDICTED: apyrase-like [Bombyx mori]	Apyrase OS=Tabanus yao PE=1 SV=1	Putative apyrase OS=Danaus plexippus GN=KGM_15487 PE=3 SV=1
G16624	2.9842	3.96414e-162	5.70263e-160	PREDICTED: uncharacterized protein LOC101738838 [Bombyx mori]	NA	Uncharacterized protein OS=Bombyx mori GN=Bmo.12530 PE=4 SV=1
G8173	2.97755	5.80532e-09	9.31106e-08	short-chain dehydrogenease/reductase [Danaus plexippus]	3-oxoacyl-[acyl-carrier-protein] reductase FabG OS=Thermotoga maritima (strain ATCC 43589 / MSB8 / DSM 3109 / JCM 10099) GN=fabG PE=3 SV=1	Short-chain dehydrogenease/reductase OS=Danaus plexippus GN=KGM_08027 PE=4 SV=1
G1648	2.97525	4.30858e-14	1.03139e-12	PREDICTED: A-agglutinin anchorage subunit-like [Bombyx mori]	Uncharacterized threonine-rich GPI-anchored glycoprotein PJ4664.02 OS=Schizosaccharomyces pombe (strain 972 / ATCC 24843) GN=SPBPJ4664.02 PE=4 SV=1	Uncharacterized protein OS=Danaus plexippus GN=KGM_12192 PE=4 SV=1
G22190	2.97365	0	0	cuticular protein glycine-rich 10 precursor [Bombyx mori] tpd|FAA00448.1| TPA: putative cuticle protein [Bombyx mori]	NA	Putative cuticle protein OS=Bombyx mori GN=BmorCPG10 PE=2 SV=1
G19200	2.97045	3.95494e-31	1.7398e-29	PREDICTED: uncharacterized protein LOC101737984 [Bombyx mori]	Ommochrome-binding protein OS=Manduca sexta PE=1 SV=1	Uncharacterized protein OS=Bombyx mori GN=Bmo.5579 PE=4 SV=1
G563	2.96996	2.86512e-21	9.55675e-20	ATP-binding cassette sub-family A member 7 [Danaus plexippus]	ATP-binding cassette sub-family A member 3 OS=Homo sapiens GN=ABCA3 PE=1 SV=2	ATP-binding cassette sub-family A member 7 OS=Danaus plexippus GN=KGM_13649 PE=3 SV=1
G33228	2.96425	1.42359e-16	3.85468e-15	NA
G13709	2.96425	1.80774e-12	3.85467e-11	NA
G25369	2.96425	5.76552e-12	1.18848e-10	NA
G16336	2.96184	6.869e-66	5.16085e-64	PREDICTED: dual specificity protein phosphatase 14-like [Bombyx mori]	Dual specificity protein phosphatase 14 OS=Mus musculus GN=Dusp14 PE=2 SV=2	Uncharacterized protein OS=Bombyx mori PE=4 SV=1
G9080	2.96158	1.83236e-08	2.79e-07	hypothetical protein KGM_05995 [Danaus plexippus]	Putative amino acid permease F13H10.3 OS=Caenorhabditis elegans GN=F13H10.3 PE=3 SV=2	Uncharacterized protein OS=Danaus plexippus GN=KGM_05995 PE=4 SV=1
G30725	2.95909	4.5493e-102	4.68887e-100	NA
G26968	2.9583	6.57224e-20	2.08781e-18	NA
G28079	2.9583	2.3835e-11	4.69942e-10	transposase [Bombyx mori]	NA	Transposase OS=Bombyx mori PE=4 SV=1
G11320	2.95173	1.04941e-13	2.45118e-12	PREDICTED: serine protease gd-like [Bombyx mori]	Serine protease gd OS=Drosophila melanogaster GN=gd PE=1 SV=1	Uncharacterized protein OS=Danaus plexippus GN=KGM_15552 PE=4 SV=1
G8852	2.95046	1.31696e-40	7.00075e-39	NA
G10237	2.94563	1.24488e-21	4.19616e-20	PREDICTED: alpha-amylase 4N-like isoform X1 [Bombyx mori] ref|XP_004924135.1| PREDICTED: alpha-amylase 4N-like isoform X2 [Bombyx mori]	Alpha-amylase (Fragment) OS=Tribolium castaneum PE=3 SV=2	Alpha-amylase 3 OS=Danaus plexippus GN=KGM_05019 PE=3 SV=1
G10737	2.94321	1.60766e-114	1.79735e-112	PREDICTED: proton-coupled folate transporter-like isoform X1 [Bombyx mori]	Solute carrier family 46 member 3 OS=Gallus gallus GN=SLC46A3 PE=2 SV=1	Adenylate cyclase OS=Danaus plexippus GN=KGM_05329 PE=4 SV=1
G56485	2.94181	7.7825e-48	4.66389e-46	NA
G5184	2.94181	1.40516e-07	1.92384e-06	putative myospheroid protein [Danaus plexippus]	Integrin beta pat-3 OS=Caenorhabditis elegans GN=pat-3 PE=1 SV=1	Integrin beta OS=Danaus plexippus GN=KGM_20724 PE=3 SV=1
G25586	2.94181	3.35316e-07	4.36825e-06	chymotrypsin-like serine protease 14 [Ostrinia nubilalis]	Chymotrypsin-2 OS=Vespa crabro PE=1 SV=1	Chymotrypsin-like serine protease 14 OS=Ostrinia nubilalis GN=CTP14 PE=2 SV=1
G64028	2.93183	3.46104e-16	9.23558e-15	NA
G21708	2.93183	5.80532e-09	9.31352e-08	NA
G19617	2.93183	2.45798e-08	3.68709e-07	NA
G12238	2.93035	1.36844e-54	8.95194e-53	NA
G16276	2.92753	3.25654e-09	5.36049e-08	Kal-1 protein precursor [Bombyx mori] gb|AAL73339.1|AF342987_1 KAL-1 [Bombyx mori]	Anosmin-1 OS=Gallus gallus GN=KAL1 PE=2 SV=2	KAL-1 OS=Bombyx mori GN=kal-1 PE=2 SV=1
G40673	2.92513	1.77853e-47	1.0606e-45	NA
G2963	2.92322	1.36805e-08	2.117e-07	PREDICTED: uncharacterized protein LOC101740833 [Bombyx mori]	NA	Putative bel12 ag transposon polyprotein (Fragment) OS=Corethrella appendiculata PE=2 SV=1
G24565	2.91934	4.61752e-27	1.83814e-25	gloverin [Chilo suppressalis]	Gloverin OS=Hyalophora cecropia PE=1 SV=2	Gloverin OS=Chilo suppressalis PE=2 SV=1
G4385	2.91877	7.67192e-10	1.33259e-08	hypothetical protein KGM_07404 [Danaus plexippus]	NA	Uncharacterized protein OS=Danaus plexippus GN=KGM_07404 PE=4 SV=1
G28175	2.91672	7.0149e-31	3.06149e-29	NA
G3623	2.91672	1.87369e-14	4.57178e-13	hypothetical protein KGM_10657 [Danaus plexippus]	Protein Skeletor, isoforms D/E OS=Drosophila melanogaster GN=Skeletor PE=1 SV=3	Uncharacterized protein (Fragment) OS=Bombyx mori GN=Bmo.2701 PE=4 SV=1
G66664	2.91672	1.04941e-13	2.45024e-12	NA
G15068	2.91672	1.02714e-11	2.08195e-10	PREDICTED: mucin-5AC-like [Bombyx mori]	Putative GPI-anchored protein PB15E9.01c OS=Schizosaccharomyces pombe (strain 972 / ATCC 24843) GN=SPAPB15E9.01c PE=2 SV=3	Uncharacterized protein OS=Bombyx mori PE=4 SV=1
G56478	2.91672	1.82677e-11	3.63837e-10	NA
G52729	2.91672	7.63814e-11	1.44677e-09	NA
G27861	2.91672	2.40216e-09	3.99857e-08	NA
G35398	2.91672	3.35316e-07	4.36637e-06	NA
G22094	2.91162	0	0	serine protease 33 [Mamestra configurata]	Chymotrypsin-1 OS=Solenopsis invicta PE=1 SV=1	Serine protease 33 OS=Mamestra configurata GN=SP33 PE=2 SV=2
G12429	2.91121	5.87054e-61	4.15365e-59	PREDICTED: lactase-phlorizin hydrolase-like [Bombyx mori]	Myrosinase 1 OS=Brevicoryne brassicae PE=1 SV=1	Uncharacterized protein OS=Bombyx mori PE=3 SV=1
G38139	2.9098	6.3842e-18	1.84731e-16	NA
G10696	2.90816	1.92993e-202	3.22756e-200	putative secreted peptide 30 [Danaus plexippus]	NA	Putative secreted peptide 30 OS=Danaus plexippus GN=KGM_05172 PE=4 SV=1
G11278	2.90646	1.99631e-140	2.57304e-138	seminal fluid protein CSSFP031 [Chilo suppressalis]	Myrosinase 1 OS=Brevicoryne brassicae PE=1 SV=1	Seminal fluid protein CSSFP031 OS=Chilo suppressalis PE=2 SV=1
G38143	2.90493	1.27635e-148	1.71803e-146	NA
G16874	2.90259	6.1981e-17	1.71109e-15	NA
G28060	2.90228	2.34304e-114	2.61469e-112	NA
G70592	2.89909	4.87114e-43	2.70551e-41	NA
G38048	2.89761	2.50448e-25	9.54422e-24	NA
G8385	2.8966	4.011e-113	4.43526e-111	integument esterase 2 precursor [Bombyx mori] gb|ACD03181.1| carboxylesterase CarE-12 [Bombyx mori]	Venom carboxylesterase-6 OS=Apis mellifera PE=2 SV=1	Carboxylesterase CarE-12 OS=Bombyx mori PE=2 SV=1
G7278	2.89566	1.59312e-63	1.16242e-61	PREDICTED: facilitated trehalose transporter Tret1-like [Bombyx mori]	Facilitated trehalose transporter Tret1 OS=Anopheles gambiae GN=Tret1 PE=1 SV=3	Uncharacterized protein OS=Bombyx mori PE=3 SV=1
G35261	2.89119	4.77404e-18	1.38802e-16	NA
G39594	2.89119	1.91136e-15	4.91873e-14	NA
G49391	2.89119	3.33214e-14	8.01443e-13	NA
G44964	2.89119	1.38128e-12	2.96826e-11	NA
G65851	2.89119	2.43008e-10	4.40104e-09	NA
G64236	2.89119	4.3221e-10	7.68096e-09	NA
G51513	2.89119	4.40594e-08	6.41418e-07	NA
G31078	2.88824	1.93217e-41	1.0371e-39	luciferin 4-monooxygenase [Bombyx mori] gb|AET05796.1| luciferin 4-monooxygenase [Bombyx mori]	Probable 4-coumarate--CoA ligase 3 OS=Dictyostelium discoideum GN=4cl3 PE=3 SV=2	Uncharacterized protein OS=Bombyx mori PE=4 SV=1
G11235	2.88575	3.5152e-68	2.68762e-66	PREDICTED: uncharacterized protein LOC101740522 isoform X1 [Bombyx mori]	NA	Uncharacterized protein OS=Bombyx mori PE=4 SV=1
G25238	2.88179	5.74776e-11	1.10456e-09	PREDICTED: uncharacterized protein LOC101742993 [Bombyx mori]	NA	Uncharacterized protein (Fragment) OS=Rhodnius prolixus PE=4 SV=1
G60124	2.87825	1.71041e-22	5.97434e-21	NA
G7593	2.87825	1.85828e-13	4.25218e-12	NA
G14553	2.87525	1.40516e-07	1.92428e-06	NA
G5301	2.87092	5.82918e-33	2.66671e-31	PREDICTED: RING finger protein nhl-1-like [Bombyx mori]	E3 ubiquitin-protein ligase TRIM71 OS=Xenopus tropicalis GN=trim71 PE=3 SV=1	Uncharacterized protein OS=Danaus plexippus GN=KGM_14979 PE=4 SV=1
G3537	2.87043	3.16324e-10	5.68138e-09	PREDICTED: xaa-Pro aminopeptidase 1-like [Bombyx mori]	Xaa-Pro aminopeptidase 1 OS=Mus musculus GN=Xpnpep1 PE=2 SV=1	Uncharacterized protein OS=Bombyx mori PE=4 SV=1
G6431	2.86569	6.1254e-16	1.61255e-14	hypothetical protein KGM_04950 [Danaus plexippus]	PiggyBac transposable element-derived protein 3 OS=Homo sapiens GN=PGBD3 PE=2 SV=3	Uncharacterized protein OS=Danaus plexippus GN=KGM_04950 PE=4 SV=1
G12917	2.86317	1.76499e-23	6.40834e-22	hypothetical protein KGM_14013 [Danaus plexippus]	Facilitated trehalose transporter Tret1 OS=Aedes aegypti GN=Tret1 PE=3 SV=1	Uncharacterized protein OS=Danaus plexippus GN=KGM_14013 PE=3 SV=1
G11104	2.86257	2.58128e-16	6.92146e-15	hypothetical protein KGM_16696 [Danaus plexippus]	Putative inorganic phosphate cotransporter OS=Drosophila ananassae GN=Picot PE=3 SV=1	Uncharacterized protein OS=Danaus plexippus GN=KGM_16696 PE=4 SV=1
G26908	2.86144	1.7717e-07	2.40506e-06	PREDICTED: uncharacterized protein LOC101743729 [Bombyx mori]	NA	Uncharacterized protein OS=Bombyx mori PE=4 SV=1
G13385	2.86144	1.40516e-07	1.92297e-06	NA
G21437	2.85761	4.09372e-124	4.85386e-122	NA
G51503	2.84633	1.72947e-45	1.0047e-43	NA
G21767	2.84633	4.54276e-16	1.20479e-14	lysozyme-like protein 1 [Danaus plexippus]	Lysozyme OS=Bombyx mori PE=1 SV=1	Lysozyme-like protein 1 OS=Danaus plexippus GN=KGM_03853 PE=3 SV=1
G760	2.84599	2.58128e-16	6.92451e-15	cadherin-like membrane protein precursor [Bombyx mori] pir||JE0128 Bombyx mori receptor precursor - Bacillus thuringiensis dbj|BAA77212.1| BtR175 [Bombyx mori]	Cadherin-23 OS=Mus musculus GN=Cdh23 PE=1 SV=2	BtR175 (Precursor) OS=Bombyx mori GN=btr175 PE=1 SV=1
G10890	2.84405	6.02514e-67	4.5607e-65	wunen [Papilio xuthus]	Putative phosphatidate phosphatase OS=Drosophila melanogaster GN=wun PE=1 SV=2	Wunen OS=Papilio xuthus PE=2 SV=1
G31319	2.83872	1.87477e-25	7.15796e-24	PREDICTED: zonadhesin-like [Bombyx mori]	NA	Uncharacterized protein OS=Bombyx mori PE=3 SV=1
G41493	2.83872	2.80898e-20	9.01294e-19	NA
G28306	2.83872	3.24326e-11	6.33694e-10	unknown secreted protein [Papilio polytes]	Thrombin inhibitor rhodniin OS=Rhodnius prolixus PE=1 SV=1	Uncharacterized protein OS=Papilio polytes PE=2 SV=1
G47791	2.83872	1.30876e-08	2.03199e-07	NA
G72434	2.83872	7.87838e-08	1.11149e-06	NA
G69017	2.83872	2.4995e-07	3.30007e-06	NA
G18898	2.83202	6.91142e-30	2.95057e-28	PREDICTED: serine protease gd-like [Bombyx mori]	Serine protease gd OS=Drosophila melanogaster GN=gd PE=1 SV=1	Uncharacterized protein OS=Bombyx mori PE=4 SV=1
G14620	2.83175	2.79568e-295	6.26263e-293	cathepsin B-like cysteine proteinase [Helicoverpa armigera]	Cathepsin B OS=Rattus norvegicus GN=Ctsb PE=1 SV=2	Cathepsin B-like cysteine proteinase OS=Helicoverpa armigera PE=2 SV=1
G8937	2.82979	1.02246e-12	2.21839e-11	NA
G15251	2.82799	1.03258e-08	1.61768e-07	attacin II [Manduca sexta]	Attacin-E OS=Hyalophora cecropia PE=1 SV=2	Antimicrobial protein attacin 2 (Fragment) OS=Manduca sexta PE=2 SV=1
G48649	2.82731	4.29338e-243	8.24804e-241	kettin protein [Danaus plexippus]	NA	Kettin protein OS=Danaus plexippus GN=KGM_15157 PE=4 SV=1
G16669	2.82471	3.29518e-25	1.25025e-23	NA
G30843	2.82407	3.2857e-13	7.4068e-12	putative metalloprotease [Danaus plexippus]	Insulin-degrading enzyme OS=Homo sapiens GN=IDE PE=1 SV=4	Putative metalloprotease OS=Danaus plexippus GN=KGM_18409 PE=3 SV=1
G24657	2.82407	5.56268e-10	9.75993e-09	NA
G13478	2.82115	1.55973e-43	8.72686e-42	NA
G9267	2.8208	4.4337e-07	5.69885e-06	NA
G15919	2.81766	1.02246e-12	2.21759e-11	PREDICTED: mucin-17-like [Bombyx mori]	NA	Uncharacterized protein OS=Bombyx mori PE=4 SV=1
G30270	2.81564	1.03258e-08	1.61726e-07	NA
G24838	2.81564	7.84158e-07	9.74291e-06	NA
G13224	2.81229	3.91654e-64	2.90662e-62	serine protease inhibitor 31 [Bombyx mori] gb|ACG61194.1| serpin-31 [Bombyx mori]	Uncharacterized serpin-like protein MM_2675 OS=Methanosarcina mazei (strain ATCC BAA-159 / DSM 3647 / Goe1 / Go1 / JCM 11833 / OCM 88) GN=MM_2675 PE=3 SV=1	Serpin-31 OS=Bombyx mori GN=serpin-31 PE=2 SV=1
G38582	2.81117	0	0	MBF2 [Samia cynthia]	NA	MBF2 OS=Samia cynthia GN=MBF2 PE=4 SV=1
G37765	2.80928	2.27876e-31	1.00755e-29	NA
G9618	2.80727	2.19386e-197	3.58983e-195	carboxyl/cholinesterase 7 precursor [Bombyx mori] dbj|BAJ11979.1| carboxyl/cholinesterase 7 [Bombyx mori]	Venom carboxylesterase-6 OS=Apis mellifera PE=2 SV=1	Uncharacterized protein OS=Bombyx mori GN=cce-7 PE=4 SV=1
G3422	2.80715	1.4016e-15	3.62999e-14	PREDICTED: uncharacterized protein LOC101746893 [Bombyx mori]	NA	Uncharacterized protein OS=Bombyx mori PE=4 SV=1
G23210	2.8063	4.01578e-23	1.43235e-21	signal peptidase complex subunit 3 [Danaus plexippus]	NA	Signal peptidase complex subunit 3 OS=Danaus plexippus GN=KGM_12182 PE=4 SV=1
G29790	2.8063	3.81234e-21	1.26675e-19	NA
G51519	2.8063	2.37888e-11	4.69336e-10	NA
G37402	2.8063	5.72776e-08	8.25339e-07	PREDICTED: mucin-2-like, partial [Apis dorsata]	NA	Uncharacterized protein OS=Danio rerio PE=4 SV=1
G21312	2.80477	1.21167e-57	8.19119e-56	NA
G14455	2.8045	0	0	chymotrypsin inhibitor CI-8A [Bombyx mori]	Antichymotrypsin-1 OS=Bombyx mori PE=1 SV=1	Chymotrypsin inhibitor CI-8A (Fragment) OS=Bombyx mori PE=2 SV=1
G11894	2.80265	5.933e-15	1.49202e-13	NA
G22780	2.80071	1.09015e-34	5.14617e-33	PREDICTED: uncharacterized protein LOC101737984 [Bombyx mori]	Ommochrome-binding protein OS=Manduca sexta PE=1 SV=1	Uncharacterized protein OS=Bombyx mori GN=Bmo.5579 PE=4 SV=1
G21231	2.8005	1.30711e-23	4.76581e-22	PREDICTED: uncharacterized protein LOC101741350 [Bombyx mori]	NA	Uncharacterized protein OS=Bombyx mori GN=Bmo.1016 PE=4 SV=1
G14942	2.79919	2.68442e-18	7.91852e-17	PREDICTED: uncharacterized protein LOC101738769 [Bombyx mori]	NA	Uncharacterized protein OS=Bombyx mori PE=4 SV=1
G41225	2.79808	2.40156e-13	5.46445e-12	serine protease inhibitor 77Ba, partial [Papilio xuthus]	NA	Serine protease inhibitor 77Ba (Fragment) OS=Papilio xuthus PE=2 SV=1
G23496	2.79433	2.53884e-17	7.15863e-16	NA
G33336	2.79433	4.41296e-14	1.05596e-12	PREDICTED: mucin-2-like [Bombyx mori]	NA	Uncharacterized protein OS=Bombyx mori PE=4 SV=1
G6925	2.79312	1.35846e-40	7.21507e-39	carboxyl/choline esterase CCE006a [Helicoverpa armigera]	Juvenile hormone esterase OS=Heliothis virescens PE=1 SV=2	Carboxyl/choline esterase CCE006a OS=Helicoverpa armigera PE=2 SV=1
G14055	2.79191	3.8608e-38	1.95804e-36	PREDICTED: aminoacylase-1-like [Bombyx mori]	Aminoacylase-1 OS=Mus musculus GN=Acy1 PE=1 SV=1	Uncharacterized protein OS=Bombyx mori PE=4 SV=1
G15130	2.78853	1.29797e-24	4.86696e-23	PREDICTED: uncharacterized protein LOC101738525 [Bombyx mori]	NA	Putative dsRNase OS=Danaus plexippus GN=KGM_03854 PE=4 SV=1
G32396	2.78427	1.45025e-17	4.1256e-16	NA
G17621	2.78427	7.7528e-17	2.13543e-15	NA
G40586	2.78427	3.16324e-10	5.67803e-09	cytochrome P450 6a8 [Papilio polytes]	Cytochrome P450 6B4 OS=Papilio glaucus GN=CYP6B4 PE=2 SV=1	Cytochrome P450 6a8 OS=Papilio polytes PE=2 SV=1
G40375	2.78427	5.56268e-10	9.76275e-09	NA
G68744	2.78427	1.70933e-09	2.88565e-08	NA
G64932	2.78427	4.2367e-09	6.88061e-08	NA
G57193	2.78427	3.24374e-08	4.79119e-07	NA
G56108	2.78427	5.72776e-08	8.25731e-07	NA
G21787	2.78427	1.40516e-07	1.92471e-06	NA
G10859	2.78383	2.7188e-254	5.4472e-252	cold-related protein precursor [Bombyx mori] gb|ACS44813.1| cold-related protein [Bombyx mori]	NA	Cold-related protein OS=Bombyx mori PE=4 SV=1
G17754	2.7834	1.45873e-202	2.44628e-200	defense protein 1 [Helicoverpa armigera]	NA	Defense protein 1 OS=Helicoverpa armigera GN=DFP1 PE=4 SV=1
G18659	2.77842	9.70812e-12	1.97504e-10	NA
G18743	2.76988	1.9571e-18	5.83543e-17	conserved hypothetical protein [Culex quinquefasciatus] gb|EDS36659.1| conserved hypothetical protein [Culex quinquefasciatus]	NA	Putative uncharacterized protein OS=Culex quinquefasciatus GN=CpipJ_CPIJ002736 PE=4 SV=1
G8645	2.7696	1.02246e-12	2.2168e-11	PREDICTED: synaptic vesicle glycoprotein 2B-like [Bombyx mori]	Putative transporter ZK637.1 OS=Caenorhabditis elegans GN=ZK637.1 PE=3 SV=5	Uncharacterized protein OS=Bombyx mori GN=Bmo.8286 PE=4 SV=1
G26871	2.76833	4.21136e-13	9.42348e-12	GK15001 [Drosophila willistoni] gb|EDW75799.1| GK15001 [Drosophila willistoni]	Retrovirus-related Pol polyprotein from transposon TNT 1-94 OS=Nicotiana tabacum PE=2 SV=1	GK15001 OS=Drosophila willistoni GN=Dwil\GK15001 PE=4 SV=1
G31836	2.76833	1.30876e-08	2.03303e-07	NA
G9277	2.75664	0	0	cuticular protein glycine-rich 13 [Danaus plexippus]	NA	Cuticular protein glycine-rich 13 OS=Danaus plexippus GN=KGM_14257 PE=4 SV=1
G58643	2.75626	3.59658e-37	1.78965e-35	chymotrypsin inhibitor CI-8A [Bombyx mori]	NA	Chymotrypsin inhibitor CI-8A (Fragment) OS=Bombyx mori PE=2 SV=1
G60522	2.75626	1.08706e-19	3.4264e-18	NA
G43709	2.75626	9.82876e-14	2.29755e-12	NA
G57364	2.75626	3.16324e-10	5.67635e-09	NA
G17360	2.75626	5.2057e-09	8.40932e-08	PREDICTED: gamma-interferon-inducible lysosomal thiol reductase-like [Bombyx mori]	Gamma-interferon-inducible lysosomal thiol reductase OS=Bos taurus GN=IFI30 PE=2 SV=1	Uncharacterized protein OS=Bombyx mori PE=4 SV=1
G48261	2.75626	4.0032e-08	5.85173e-07	NA
G51375	2.75368	4.95616e-126	5.93439e-124	kettin protein [Danaus plexippus]	NA	Kettin protein OS=Danaus plexippus GN=KGM_15157 PE=4 SV=1
G39719	2.74971	4.61734e-19	1.41998e-17	NA
G19911	2.74971	7.45522e-09	1.18571e-07	NA
G39115	2.74852	2.99608e-60	2.09543e-58	NA
G5299	2.7468	2.55472e-20	8.23629e-19	GNBP-like protein [Manduca sexta]	Beta-1,3-glucan-binding protein (Fragment) OS=Hyphantria cunea GN=gnbp1 PE=2 SV=1	GNBP-like protein (Fragment) OS=Manduca sexta PE=2 SV=1
G16818	2.7428	2.24444e-10	4.09292e-09	NA
G12229	2.73918	6.62352e-46	3.86629e-44	PREDICTED: uncharacterized protein LOC101739363 [Bombyx mori]	Vignain OS=Phaseolus vulgaris PE=2 SV=2	Putative peptidase OS=Bombyx mori PE=3 SV=1
G71845	2.73918	1.05286e-28	4.35991e-27	RecName: Full=Cytochrome P450 6B1; AltName: Full=CYP6B1v1/CYP6B1v2/CYP6B1v3; AltName: Full=CYPVIB1 gb|AAA29789.1| CYP6B1 [Papilio polyxenes] prf||2011165A cytochrome P450	Cytochrome P450 6B1 OS=Papilio polyxenes GN=CYP6B1 PE=1 SV=1	CYP6B3v3a variant OS=Papilio polyxenes PE=2 SV=1
G64530	2.73918	1.7156e-13	3.93907e-12	NA
G39075	2.73918	3.24374e-08	4.78886e-07	NA
G29012	2.73812	7.88346e-173	1.18168e-170	alcohol dehydrogenase, partial [Agrotis ipsilon]	15-hydroxyprostaglandin dehydrogenase [NAD(+)] OS=Mus musculus GN=Hpgd PE=2 SV=1	Alcohol dehydrogenase (Fragment) OS=Agrotis ipsilon PE=2 SV=1
G12431	2.73591	4.2367e-09	6.8843e-08	NA
G25545	2.73488	2.20836e-25	8.42104e-24	NA
G13255	2.73375	1.00769e-15	2.62324e-14	PREDICTED: uncharacterized protein LOC101746774 [Bombyx mori]	Clavesin-2 OS=Danio rerio GN=clvs2 PE=2 SV=1	Uncharacterized protein OS=Bombyx mori PE=4 SV=1
G10505	2.73212	9.82876e-14	2.29667e-12	hypothetical protein KGM_10726 [Danaus plexippus]	Alpha-(1,3)-fucosyltransferase C OS=Drosophila melanogaster GN=FucTC PE=2 SV=4	Uncharacterized protein OS=Danaus plexippus GN=KGM_10726 PE=3 SV=1
G70887	2.72769	2.83896e-33	1.29973e-31	NA
G17054	2.72324	1.7717e-07	2.40399e-06	NA
G12864	2.71942	1.71786e-62	1.24298e-60	immunlectin A [Antheraea pernyi]	Hemolymph lipopolysaccharide-binding protein OS=Periplaneta americana PE=1 SV=1	Immunlectin A OS=Antheraea pernyi PE=2 SV=1
G25750	2.71872	1.55934e-54	1.01788e-52	NA
G14703	2.71716	3.91412e-10	6.99895e-09	lipase [Danaus plexippus]	Pancreatic triacylglycerol lipase (Fragment) OS=Myocastor coypus GN=PNLIP PE=2 SV=1	Lipase OS=Danaus plexippus GN=KGM_12159 PE=3 SV=1
G43603	2.7161	1.20049e-23	4.38761e-22	NA
G35495	2.71473	4.19134e-97	4.12388e-95	NA
G13295	2.70832	1.21153e-07	1.67459e-06	PREDICTED: uncharacterized protein LOC101743535 [Bombyx mori]	NA	NA
G39795	2.70122	5.77092e-16	1.51989e-14	NA
G29890	2.70122	5.1542e-11	9.93321e-10	NA
G4621	2.69938	6.97382e-08	9.88465e-07	PREDICTED: similar to putative gag-pol protein [Tribolium castaneum] gb|EFA07205.1| hypothetical protein TcasGA2_TC010212 [Tribolium castaneum]	Transposon Ty3-G Gag-Pol polyprotein OS=Saccharomyces cerevisiae (strain ATCC 204508 / S288c) GN=TY3B-G PE=1 SV=3	Putative uncharacterized protein OS=Tribolium castaneum GN=TcasGA2_TC010212 PE=4 SV=1
G39874	2.69854	9.54664e-17	2.62002e-15	NA
G37456	2.69854	2.1416e-15	5.49726e-14	NA
G8367	2.69673	9.83548e-143	1.28405e-140	cuticular protein RR-1 motif 56 precursor [Bombyx mori] tpd|FAA00559.1| TPA: putative cuticle protein [Bombyx mori]	NA	Putative cuticle protein OS=Bombyx mori GN=BmorCPR56 PE=2 SV=1
G10031	2.6967	2.55472e-20	8.23192e-19	hypothetical protein KGM_18224 [Danaus plexippus]	Carbonic anhydrase-related protein 10 OS=Pongo abelii GN=CA10 PE=2 SV=1	Uncharacterized protein OS=Danaus plexippus GN=KGM_18224 PE=4 SV=1
G7700	2.69604	4.6153e-31	2.02883e-29	unknown secreted protein [Papilio xuthus]	NA	Uncharacterized protein OS=Papilio xuthus PE=2 SV=1
G42070	2.69411	7.72818e-157	1.07358e-154	NA
G1944	2.69403	0	0	RecName: Full=C-1-tetrahydrofolate synthase, cytoplasmic; Short=C1-THF synthase; Includes: RecName: Full=Methylenetetrahydrofolate dehydrogenase; Includes: RecName: Full=Methenyltetrahydrofolate cyclohydrolase; Includes: RecName: Full=Formyltetrahydrofolate synthetase gb|AAA74302.1| methylenetetrahydrofolate dehydrogenase [Spodoptera frugiperda] prf||2108274A methylenetetrahydrofolate dehydrogena…	C-1-tetrahydrofolate synthase, cytoplasmic OS=Spodoptera frugiperda PE=2 SV=3	Uncharacterized protein OS=Bombyx mori GN=Bmo.2389 PE=3 SV=1
G14077	2.69116	1.28969e-224	2.35115e-222	carboxypeptidase precursor [Helicoverpa armigera]	Carboxypeptidase B OS=Astacus astacus PE=1 SV=1	Carboxypeptidase (Precursor) OS=Helicoverpa armigera GN=ca42 PE=2 SV=1
G14227	2.68945	1.13969e-21	3.85016e-20	PREDICTED: pupal cuticle protein 36a-like [Bombyx mori]	Pupal cuticle protein 36 OS=Manduca sexta GN=PCP36 PE=1 SV=1	Putative cuticle protein OS=Bombyx mori GN=BmorCPR13 PE=2 SV=1
G5871	2.68535	3.06024e-15	7.81894e-14	plasmatocyte-specific integrin beta 1 [Manduca sexta]	Integrin beta pat-3 OS=Caenorhabditis elegans GN=pat-3 PE=1 SV=1	Integrin beta OS=Manduca sexta PE=2 SV=1
G23786	2.6851	1.23584e-15	3.20889e-14	NA
G27437	2.67223	2.31738e-243	4.46607e-241	odorant binding protein [Chilo suppressalis]	NA	Odorant binding protein (Fragment) OS=Chilo suppressalis GN=obp4 PE=2 SV=1
G26907	2.6711	3.26232e-118	3.72266e-116	cuticular protein CPR67A [Papilio xuthus]	Cuticle protein OS=Anopheles gambiae GN=Ccp84Ab PE=2 SV=3	Cuticular protein CPR67A OS=Papilio xuthus GN=PxutCPR67A PE=2 SV=1
G50582	2.66879	7.79364e-42	4.20933e-40	chitin synthase B [Helicoverpa zea]	NA	Chitin synthase B OS=Helicoverpa zea PE=4 SV=1
G28901	2.66879	5.30128e-39	2.72964e-37	NA
G48260	2.66879	5.6913e-22	1.94539e-20	NA
G55929	2.66879	1.04049e-20	3.40881e-19	NA
G40621	2.66879	2.44514e-18	7.23025e-17	NA
G17575	2.66879	2.3558e-16	6.32803e-15	PREDICTED: uncharacterized protein LOC101737984 [Bombyx mori]	Ommochrome-binding protein OS=Manduca sexta PE=1 SV=1	Uncharacterized protein OS=Bombyx mori GN=Bmo.5579 PE=4 SV=1
G44930	2.66879	2.9899e-13	6.76007e-12	NA
G13788	2.66879	1.56734e-12	3.36214e-11	PREDICTED: mucin-17-like [Bombyx mori]	NA	Uncharacterized protein OS=Bombyx mori PE=4 SV=1
G17889	2.66879	1.5536e-10	2.86582e-09	integument esterase 2 precursor [Bombyx mori] gb|ACD03181.1| carboxylesterase CarE-12 [Bombyx mori]	Esterase E4 OS=Myzus persicae PE=1 SV=1	Carboxylesterase CarE-12 OS=Bombyx mori PE=2 SV=1
G64283	2.66879	1.28439e-10	2.3881e-09	NA
G14410	2.66879	2.04924e-09	3.42803e-08	NA
G28453	2.66879	9.76168e-10	1.68019e-08	NA
G72416	2.66879	5.2057e-09	8.40709e-08	NA	NA	Uncharacterized protein OS=Bombyx mori PE=4 SV=1
G50974	2.66879	2.29186e-08	3.44898e-07	NA
G63793	2.66879	4.0032e-08	5.85032e-07	NA
G48762	2.66879	1.21153e-07	1.67307e-06	NA
G55293	2.66879	5.41776e-07	6.8406e-06	NA
G36742	2.66879	5.41776e-07	6.83775e-06	NA
G192	2.66799	0	0	hypothetical protein OXYTRI_13058 [Oxytricha trifallax]	Putative uncharacterized protein ART2 OS=Saccharomyces cerevisiae (strain ATCC 204508 / S288c) GN=ART2 PE=5 SV=1	Uncharacterized protein OS=Oxytricha trifallax GN=OXYTRI_13058 PE=4 SV=1
G20325	2.66404	1.30877e-82	1.13665e-80	collagen [Danaus plexippus]	NA	Collagen OS=Danaus plexippus GN=KGM_17469 PE=4 SV=1
G29660	2.66378	4.08408e-62	2.92373e-60	PREDICTED: luciferin 4-monooxygenase-like [Bombyx mori]	Luciferin 4-monooxygenase OS=Photuris pennsylvanica PE=2 SV=2	Uncharacterized protein OS=Bombyx mori PE=4 SV=1
G8672	2.66057	9.03748e-13	1.97352e-11	NA
G12676	2.65845	3.81182e-83	3.32956e-81	PREDICTED: argininosuccinate lyase-like [Bombyx mori]	Argininosuccinate lyase OS=Rattus norvegicus GN=Asl PE=2 SV=1	Putative argininosuccinate lyase OS=Danaus plexippus GN=KGM_11817 PE=3 SV=1
G5694	2.65652	3.60378e-13	8.08779e-12	NA
G22067	2.65458	3.27826e-31	1.44422e-29	PREDICTED: uncharacterized protein LOC101745983 isoform X2 [Bombyx mori]	NA	Uncharacterized protein OS=Bombyx mori PE=4 SV=1
G20089	2.6539	3.72508e-39	1.92458e-37	Ommochrome-binding protein precursor [Danaus plexippus]	Ommochrome-binding protein OS=Manduca sexta PE=1 SV=1	Ommochrome-binding protein OS=Danaus plexippus GN=KGM_12857 PE=4 SV=1
G12491	2.65152	3.07196e-29	1.29327e-27	lysozyme-like protein 1 [Antheraea mylitta]	Lysozyme OS=Hyphantria cunea PE=2 SV=1	Lysozyme-like protein 1 OS=Antheraea mylitta GN=LLP1 PE=2 SV=1
G46813	2.64889	1.20101e-219	2.1444e-217	chymotrypsin inhibitor CI-8A [Bombyx mori]	Antichymotrypsin-1 OS=Bombyx mori PE=1 SV=1	Uncharacterized protein OS=Bombyx mori GN=serpin-9 PE=3 SV=1
G17895	2.64724	2.84454e-55	1.87089e-53	C-type lectin [Pieris rapae]	Hemolymph lipopolysaccharide-binding protein OS=Periplaneta americana PE=1 SV=1	C-type lectin OS=Pieris rapae GN=CTL PE=2 SV=1
G13360	2.6437	3.54456e-11	6.89899e-10	PREDICTED: arf-GAP with dual PH domain-containing protein 1-like [Bombyx mori]	Arf-GAP with dual PH domain-containing protein 1 OS=Homo sapiens GN=ADAP1 PE=1 SV=2	Putative centaurin alpha OS=Danaus plexippus GN=KGM_20307 PE=4 SV=1
G24151	2.6428	4.6446e-10	8.21322e-09	NA
G50972	2.64023	5.97058e-169	8.79748e-167	NA
G3037	2.63978	8.92102e-18	2.5594e-16	PREDICTED: aldose 1-epimerase-like isoform X1 [Bombyx mori] ref|XP_004922661.1| PREDICTED: aldose 1-epimerase-like isoform X2 [Bombyx mori]	Aldose 1-epimerase OS=Bos taurus GN=GALM PE=2 SV=1	Aldose 1-epimerase OS=Bombyx mori PE=3 SV=1
G12868	2.63871	0	0	PREDICTED: mitochondrial enolase superfamily member 1-like [Bombyx mori]	Mitochondrial enolase superfamily member 1 OS=Pongo abelii GN=ENOSF1 PE=2 SV=1	Putative mandelate racemase OS=Danaus plexippus GN=KGM_04394 PE=4 SV=1
G47370	2.63842	2.78366e-19	8.64829e-18	NA
G24010	2.63842	5.2057e-09	8.40485e-08	proline-rich protein [Galleria mellonella]	Lebocin-4 OS=Bombyx mori GN=LEB4 PE=2 SV=1	Proline-rich protein OS=Galleria mellonella GN=pro PE=2 SV=1
G2082	2.63674	3.90794e-145	5.19123e-143	PREDICTED: phosphoserine phosphatase-like isoform X1 [Bombyx mori]	Phosphoserine phosphatase OS=Bos taurus GN=PSPH PE=2 SV=1	PxPhosphoserine phosphatase OS=Plutella xylostella GN=pxPsph PE=2 SV=1
G15621	2.63403	1.18278e-09	2.02263e-08	NA
G27546	2.63132	3.53744e-30	1.52411e-28	PREDICTED: pheromone-binding protein-related protein 3-like [Bombyx mori]	NA	Odorant binding protein OS=Bombyx mori GN=fmxg9M19 PE=2 SV=1
G8343	2.63132	2.96004e-11	5.80598e-10	putative Switch-associated protein 70 [Danaus plexippus]	Differentially expressed in FDCP 6 OS=Mus musculus GN=Def6 PE=1 SV=1	Putative Switch-associated protein 70 OS=Danaus plexippus GN=KGM_22131 PE=4 SV=1
G8499	2.62962	4.68818e-08	6.80874e-07	PREDICTED: mucin-2-like [Bombyx mori]	Uncharacterized 11.2 kDa protein in IE1-IEN intergenic region OS=Autographa californica nuclear polyhedrosis virus PE=4 SV=1	Uncharacterized protein OS=Bombyx mori PE=4 SV=1
G10409	2.62815	2.04952e-11	4.06469e-10	PREDICTED: proton-coupled amino acid transporter 4-like [Bombyx mori]	Proton-coupled amino acid transporter 1 OS=Homo sapiens GN=SLC36A1 PE=1 SV=1	Amino acid transporter OS=Pararge aegeria PE=4 SV=1
G9609	2.62749	5.1627e-18	1.49815e-16	PREDICTED: putative inorganic phosphate cotransporter-like [Bombyx mori]	Putative inorganic phosphate cotransporter OS=Drosophila melanogaster GN=Picot PE=1 SV=1	Uncharacterized protein OS=Bombyx mori PE=4 SV=1
G9616	2.62521	9.03748e-13	1.97281e-11	PREDICTED: arylsulfatase B-like [Bombyx mori]	Arylsulfatase I OS=Homo sapiens GN=ARSI PE=1 SV=1	Uncharacterized protein (Fragment) OS=Bombyx mori PE=4 SV=1
G47004	2.62299	3.60378e-13	8.09078e-12	NA
G16075	2.62148	0	0	chitin deacetylase 5b [Helicoverpa armigera]	NA	Chitin deacetylase 5b OS=Helicoverpa armigera GN=cda5b PE=2 SV=1
G25275	2.62097	1.97862e-16	5.32901e-15	NA
G22900	2.62097	1.10519e-14	2.73624e-13	NA
G7054	2.62097	1.18282e-11	2.38954e-10	PREDICTED: mucin-2-like [Bombyx mori]	Uncharacterized 11.2 kDa protein in IE1-IEN intergenic region OS=Autographa californica nuclear polyhedrosis virus PE=4 SV=1	Uncharacterized protein OS=Bombyx mori PE=4 SV=1
G64018	2.61633	1.65544e-16	4.47448e-15	NA
G35924	2.61633	8.56498e-16	2.24215e-14	NA
G19105	2.61633	1.90435e-14	4.64472e-13	NA
G32461	2.614	1.96648e-145	2.61796e-143	salivary cysteine-rich peptide precursor [Bombyx mori] gb|ABD36350.1| salivary cysteine-rich peptide [Bombyx mori]	NA	Salivary cysteine-rich peptide OS=Bombyx mori PE=4 SV=1
G18269	2.61365	2.68906e-10	4.84837e-09	NA
G8597	2.61206	1.02894e-274	2.21504e-272	hypothetical protein KGM_03936 [Danaus plexippus]	NA	Uncharacterized protein OS=Danaus plexippus GN=KGM_03936 PE=4 SV=1
G12738	2.61069	3.62458e-07	4.70568e-06	NA
G11373	2.60739	2.45752e-13	5.5855e-12	PREDICTED: uncharacterized protein LOC101746726 [Bombyx mori]	NA	Uncharacterized protein OS=Bombyx mori PE=4 SV=1
G39235	2.60739	4.68818e-08	6.812e-07	NA
G16264	2.60466	1.5536e-10	2.86669e-09	PREDICTED: luciferin 4-monooxygenase-like [Bombyx mori]	Luciferin 4-monooxygenase OS=Photuris pennsylvanica PE=2 SV=2	Uncharacterized protein OS=Danaus plexippus GN=KGM_09251 PE=4 SV=1
G12645	2.60032	0	0	gelsolin precursor [Papilio xuthus]	Gelsolin OS=Drosophila melanogaster GN=Gel PE=1 SV=2	Gelsolin OS=Papilio xuthus PE=2 SV=1
G37265	2.59905	0	0	polyubiquitin, partial [Plutella xylostella]	Polyubiquitin (Fragment) OS=Xenopus laevis PE=1 SV=2	Ubiquitin OS=Pelophylax nigromaculatus PE=2 SV=1
G14357	2.59681	3.82512e-80	3.24318e-78	PREDICTED: leucine-rich repeat-containing protein 58-like [Bombyx mori]	Leucine-rich repeat-containing protein 58 OS=Xenopus laevis GN=lrrc58 PE=2 SV=1	Uncharacterized protein OS=Bombyx mori PE=4 SV=1
G61464	2.59479	2.04952e-11	4.06602e-10	NA
G54660	2.59479	8.00482e-10	1.38763e-08	NA
G31499	2.59479	1.37652e-09	2.34402e-08	NA
G39365	2.59479	3.1028e-07	4.06127e-06	PREDICTED: F-box/LRR-repeat protein 2-like isoform X2 [Bombyx mori]	NA	F-box/leucine rich repeat protein (Fragment) OS=Papilio polytes PE=2 SV=1
G24769	2.59316	0	0	cuticular protein RR-1 motif 39 precursor [Bombyx mori] tpd|FAA00542.1| TPA: putative cuticle protein [Bombyx mori]	Larval cuticle protein LCP-22 OS=Bombyx mori GN=LCP22 PE=2 SV=1	Putative cuticle protein OS=Bombyx mori GN=BmorCPR39 PE=2 SV=1
G59436	2.59018	1.1449e-63	8.39417e-62	NA
G9245	2.58883	9.6547e-14	2.26035e-12	PREDICTED: RNA-directed DNA polymerase from mobile element jockey-like [Haplochromis burtoni]	NA	Putative RNA-directed DNA polymerase from transposon BS (Fragment) OS=Pararge aegeria PE=4 SV=1
G40109	2.58862	5.92014e-44	3.33699e-42	NA
G13282	2.58633	8.25374e-19	2.5053e-17	zinc/iron transporter [Danaus plexippus]	Zinc transporter ZIP3 OS=Bos taurus GN=SLC39A3 PE=2 SV=1	Zinc/iron transporter OS=Danaus plexippus GN=KGM_14352 PE=4 SV=1
G19670	2.58254	5.68936e-28	2.31491e-26	PREDICTED: uncharacterized protein LOC101736936 [Bombyx mori]	NA	Uncharacterized protein OS=Papilio xuthus PE=2 SV=1
G5162	2.5775	1.81197e-10	3.32525e-09	hypothetical protein KGM_22731 [Danaus plexippus]	Lachesin OS=Schistocerca americana GN=LAC PE=1 SV=1	Uncharacterized protein OS=Danaus plexippus GN=KGM_22731 PE=4 SV=1
G31270	2.57569	3.4157e-24	1.26979e-22	NA
G8399	2.57569	1.37652e-09	2.34337e-08	PREDICTED: otopetrin-2-like [Bombyx mori]	Otopetrin-1 OS=Mus musculus GN=Otop1 PE=1 SV=2	Uncharacterized protein OS=Bombyx mori GN=Bmo.9917 PE=4 SV=1
G60726	2.57569	6.10828e-09	9.7918e-08	NA
G5864	2.57414	9.69158e-83	8.42904e-81	cytochrome P450 4G49 [Manduca sexta]	Cytochrome P450 4g15 OS=Drosophila melanogaster GN=Cyp4g15 PE=2 SV=1	Cytochrome P450 4G49 OS=Manduca sexta GN=CYP4G49 PE=2 SV=1
G33083	2.5716	1.57811e-145	2.10555e-143	alpha-crystallin [Galleria mellonella]	NA	Alpha-crystallin OS=Galleria mellonella GN=alpha-crys/SHSP PE=2 SV=1
G1261	2.5715	4.37774e-15	1.10825e-13	putative hemicentin 1 [Danaus plexippus]	Hemicentin-1 OS=Homo sapiens GN=HMCN1 PE=1 SV=2	Putative hemicentin 1 OS=Danaus plexippus GN=KGM_18198 PE=4 SV=1
G8419	2.5691	9.1836e-39	4.70869e-37	PREDICTED: BCL2/adenovirus E1B 19 kDa protein-interacting protein 3-like [Bombyx mori]	BCL2/adenovirus E1B 19 kDa protein-interacting protein 3 OS=Homo sapiens GN=BNIP3 PE=1 SV=2	Uncharacterized protein OS=Bombyx mori PE=4 SV=1
G66646	2.56691	1.16051e-24	4.35689e-23	cytochrome P450 6a2 [Papilio xuthus]	Cytochrome P450 6B2 OS=Helicoverpa armigera GN=CYP6B2 PE=2 SV=1	Cytochrome P450 6a2 OS=Papilio xuthus PE=2 SV=1
G39456	2.56622	3.03214e-113	3.36512e-111	NA
G14841	2.56622	5.6245e-19	1.72013e-17	NA
G2470	2.56446	2.67648e-75	2.18389e-73	PREDICTED: hemocyte protein-glutamine gamma-glutamyltransferase-like [Bombyx mori]	Hemocyte protein-glutamine gamma-glutamyltransferase OS=Tachypleus tridentatus PE=1 SV=1	Uncharacterized protein OS=Danaus plexippus GN=KGM_17132 PE=3 SV=1
G45122	2.5641	3.36084e-34	1.56702e-32	NA
G6419	2.56249	5.83038e-37	2.88935e-35	PREDICTED: tyrosine-protein phosphatase 69D-like [Bombyx mori]	Tyrosine-protein phosphatase 69D OS=Drosophila melanogaster GN=Ptp69D PE=1 SV=2	Uncharacterized protein OS=Danaus plexippus GN=KGM_20004 PE=4 SV=1
G17979	2.56188	2.68906e-10	4.84981e-09	NA
G10738	2.56166	5.29862e-197	8.64686e-195	Hdd1-like protein [Danaus plexippus]	NA	Uncharacterized protein OS=Bombyx mori PE=4 SV=1
G15305	2.55861	1.42799e-13	3.30118e-12	NA
G49248	2.55813	0	0	PREDICTED: polyubiquitin-C-like [Bubalus bubalis]	Polyubiquitin (Fragment) OS=Xenopus laevis PE=1 SV=2	Uncharacterized protein OS=Ficedula albicollis PE=4 SV=1
G14118	2.55743	9.80502e-59	6.74103e-57	NA
G1042	2.55664	1.15983e-207	1.97226e-205	PREDICTED: uncharacterized protein LOC101744916 isoform X1 [Bombyx mori]	NA	Uncharacterized protein OS=Bombyx mori GN=Bmo.6861 PE=4 SV=1
G38389	2.5564	0	0	Zgc:66168 protein, partial [Danio rerio]	Ubiquitin OS=Oryctolagus cuniculus PE=1 SV=1	Uncharacterized protein (Fragment) OS=Danio rerio GN=rps27a PE=2 SV=1
G24802	2.55632	2.09868e-07	2.83058e-06	NA
G825	2.55541	1.8028e-08	2.74775e-07	dicer-2 [Bombyx mori] dbj|BAJ11655.1| DICER-2 [Bombyx mori]	Endoribonuclease Dicer OS=Danio rerio GN=dicer1 PE=2 SV=2	DICER-2 OS=Bombyx mori GN=Dicer-2 PE=2 SV=1
G4412	2.55378	1.50202e-42	8.24442e-41	PREDICTED: glucosylceramidase-like [Bombyx mori]	Glucosylceramidase OS=Mus musculus GN=Gba PE=1 SV=1	Uncharacterized protein OS=Bombyx mori GN=Bmo.495 PE=4 SV=1
G30989	2.55074	6.23926e-29	2.605e-27	NA
G48648	2.54921	0	0	NA
G1148	2.54495	3.4074e-16	9.10445e-15	hypothetical protein KGM_03765 [Danaus plexippus]	E3 ubiquitin-protein ligase siah-1 OS=Caenorhabditis briggsae GN=siah-1 PE=3 SV=2	E3 ubiquitin-protein ligase OS=Pararge aegeria PE=3 SV=1
G23567	2.54326	2.36548e-21	7.90755e-20	NA
G57491	2.54326	9.10624e-17	2.50141e-15	NA
G57540	2.54326	4.68976e-12	9.73005e-11	NA
G22383	2.54326	2.36836e-07	3.16897e-06	NA
G65385	2.54326	2.09868e-07	2.82995e-06	NA
G915	2.54221	5.4468e-12	1.12622e-10	PREDICTED: LOW QUALITY PROTEIN: tolloid-like protein 1-like [Bombyx mori]	Tolloid-like protein 1 OS=Xenopus laevis GN=tll1 PE=1 SV=1	Tolloid-like protein 2 OS=Acromyrmex echinatior GN=G5I_09443 PE=3 SV=1
G26236	2.54035	1.73056e-170	2.56864e-168	unknown secreted protein [Papilio xuthus]	MD-2-related lipid-recognition protein OS=Manduca sexta PE=1 SV=1	Uncharacterized protein OS=Papilio xuthus PE=2 SV=1
G8976	2.53779	4.17816e-18	1.21885e-16	hypothetical protein KGM_21236 [Danaus plexippus]	Arylsulfatase B OS=Mus musculus GN=Arsb PE=2 SV=3	Uncharacterized protein OS=Danaus plexippus GN=KGM_21236 PE=4 SV=1
G65604	2.53669	5.73162e-81	4.88693e-79	NA
G17539	2.53363	8.5185e-50	5.21829e-48	NA
G17218	2.53129	2.68202e-31	1.18499e-29	NA	NA	Uncharacterized protein OS=Bombyx mori PE=4 SV=1
G21351	2.53129	3.57132e-17	9.98177e-16	PREDICTED: uncharacterized protein LOC101736369 [Bombyx mori]	NA	Uncharacterized protein OS=Bombyx mori GN=Bmo.7808 PE=4 SV=1
G53049	2.52678	1.6534e-13	3.80345e-12	NA
G16092	2.52556	6.1243e-118	6.97538e-116	glutathione S-transferase omega 2 [Bombyx mori]	Glutathione S-transferase omega-1 OS=Rattus norvegicus GN=Gsto1 PE=1 SV=2	Glutathione S-transferase omega 2 OS=Bombyx mori PE=2 SV=1
G21828	2.52391	1.70453e-95	1.65298e-93	cathepsin-like protease, partial [Chilo suppressalis]	Viral cathepsin OS=Adoxophyes honmai nucleopolyhedrovirus GN=VCATH PE=3 SV=1	Cathepsin-like protease (Fragment) OS=Chilo suppressalis PE=2 SV=2
G15769	2.5221	2.69748e-153	3.67991e-151	alcohol dehydrogenase, partial [Agrotis ipsilon]	15-hydroxyprostaglandin dehydrogenase [NAD(+)] OS=Cavia porcellus GN=HPGD PE=2 SV=1	Alcohol dehydrogenase (Fragment) OS=Agrotis ipsilon PE=2 SV=1
G31743	2.52075	0	0	cuticular protein RR-1 motif 28 precursor [Bombyx mori] tpd|FAA00530.1| TPA: putative cuticle protein [Bombyx mori]	Flexible cuticle protein 12 OS=Hyalophora cecropia GN=CP12 PE=2 SV=1	Cuticle protein 2 OS=Lonomia obliqua PE=2 SV=1
G23462	2.51679	2.99798e-20	9.60921e-19	NA
G30118	2.51679	3.96418e-16	1.05411e-14	NA
G21491	2.51679	1.6534e-13	3.80489e-12	NA
G21595	2.51482	9.6006e-80	8.09477e-78	NA
G32605	2.51462	4.62604e-61	3.2846e-59	NA
G12471	2.51012	0	0	PREDICTED: retinal dehydrogenase 1-like [Bombyx mori]	Retinal dehydrogenase 1 OS=Gallus gallus GN=ALDH1A1 PE=2 SV=1	Uncharacterized protein OS=Bombyx mori GN=Bmo.11390 PE=3 SV=1
G51	2.50974	1.04731e-112	1.13941e-110	apolipophorin precursor protein [Bombyx mori]	Apolipophorins OS=Manduca sexta PE=2 SV=1	Apolipophorin protein (Precursor) OS=Bombyx mori GN=I PE=2 SV=1
G42359	2.5053	4.0421e-09	6.59279e-08	NA
G23045	2.5053	1.05072e-08	1.64228e-07	NA
G46578	2.50023	0	0	PREDICTED: polyubiquitin-C-like [Bubalus bubalis]	Polyubiquitin (Fragment) OS=Xenopus laevis PE=1 SV=2	Uncharacterized protein OS=Ficedula albicollis PE=4 SV=1
G17551	2.49994	0	0	PREDICTED: lambda-crystallin homolog isoform X1 [Bombyx mori] ref|XP_004931942.1| PREDICTED: lambda-crystallin homolog isoform X2 [Bombyx mori]	Lambda-crystallin homolog OS=Mus musculus GN=Cryl1 PE=2 SV=3	Uncharacterized protein OS=Bombyx mori GN=Bmo.5390 PE=4 SV=1
G10659	2.49992	2.1543e-43	1.20314e-41	flavin-dependent monooxygenase FMO3 precursor [Bombyx mori] gb|ADH16750.1| flavin-dependent monooxygenase FMO3B [Bombyx mori]	Senecionine N-oxygenase OS=Tyria jacobaeae GN=sno1 PE=1 SV=1	Flavin-dependent monooxygenase FMO3B OS=Bombyx mori GN=FMO3 PE=2 SV=1
G21378	2.49992	1.82463e-21	6.11978e-20	PREDICTED: uncharacterized protein LOC101738751 [Bombyx mori]	NA	Uncharacterized protein OS=Bombyx mori PE=4 SV=1
G11294	2.49887	7.15716e-18	2.06605e-16	adenosine deaminase related growth factor precursor [Bombyx mori] dbj|BAF73622.1| adenosine deaminase related growth factor [Bombyx mori]	Adenosine deaminase CECR1 OS=Pongo abelii GN=CECR1 PE=2 SV=1	Adenosine deaminase related growth factor OS=Bombyx mori GN=ADGF PE=2 SV=1
G10923	2.49869	6.50734e-65	4.86504e-63	unknown secreted protein [Papilio xuthus]	Viral cathepsin OS=Adoxophyes honmai nucleopolyhedrovirus GN=VCATH PE=3 SV=1	Uncharacterized protein OS=Papilio xuthus PE=2 SV=1
G16247	2.49771	5.06162e-163	7.29871e-161	alpha-crystallin [Galleria mellonella]	NA	Alpha-crystallin OS=Galleria mellonella GN=alpha-crys/SHSP PE=2 SV=1
G41740	2.49596	1.68243e-35	8.1253e-34	NA
G17046	2.49408	7.22514e-139	9.27308e-137	putative apolipoprotein D [Danaus plexippus]	Apolipoprotein D OS=Homo sapiens GN=APOD PE=1 SV=1	Apolipoprotein D OS=Pararge aegeria PE=4 SV=1
G19675	2.49322	6.29376e-22	2.1489e-20	NA	NA	Nucleolar protein 10 (Fragment) OS=Hydra vulgaris GN=NOL10 PE=2 SV=1
G29891	2.49192	2.04884e-10	3.74748e-09	NA
G9145	2.49192	3.62458e-07	4.70266e-06	PREDICTED: uncharacterized protein LOC101746992 [Bombyx mori]	RNA-directed DNA polymerase from mobile element jockey OS=Drosophila funebris GN=jockey\pol PE=1 SV=1	Putative RNA-directed DNA polymerase (Fragment) OS=Anoplophora glabripennis GN=RTBS PE=4 SV=1
G59875	2.49029	2.91696e-99	2.9173e-97	NA
G23937	2.48982	1.22454e-17	3.50486e-16	PREDICTED: uncharacterized protein LOC101739845 isoform X2 [Bombyx mori]	NA	Uncharacterized protein OS=Bombyx mori PE=4 SV=1
G18009	2.48822	2.50772e-14	6.0676e-13	PREDICTED: growth arrest and DNA damage-inducible protein GADD45 alpha-like [Bombyx mori]	Growth arrest and DNA damage-inducible protein GADD45 beta OS=Bos taurus GN=GADD45B PE=2 SV=1	Uncharacterized protein OS=Bombyx mori PE=4 SV=1
G5445	2.48712	8.5702e-65	6.39154e-63	PREDICTED: gelsolin, cytoplasmic-like [Bombyx mori]	Gelsolin, cytoplasmic OS=Homarus americanus PE=1 SV=1	Uncharacterized protein OS=Bombyx mori PE=4 SV=1
G20032	2.48616	4.03932e-255	8.1197e-253	PREDICTED: transmembrane protease serine 9-like [Bombyx mori]	Collagenase OS=Hypoderma lineatum PE=1 SV=3	Uncharacterized protein OS=Bombyx mori GN=Bmo.2560 PE=3 SV=1
G10108	2.4857	1.82463e-21	6.1164e-20	carboxyl/choline esterase CCE001c [Helicoverpa armigera]	Juvenile hormone esterase OS=Heliothis virescens PE=1 SV=2	Carboxyl/choline esterase CCE001c OS=Helicoverpa armigera PE=2 SV=1
G14663	2.48508	1.05072e-08	1.64186e-07	NA	NA	Uncharacterized protein OS=Acyrthosiphon pisum PE=4 SV=1
G38369	2.48238	1.53936e-33	7.08493e-32	PREDICTED: uncharacterized protein LOC101744560 [Bombyx mori]	NA	Insect intestinal mucin 3 OS=Mamestra configurata GN=IIM3 PE=2 SV=1
G10905	2.48171	3.09218e-100	3.11822e-98	C-type lectin 21 [Danaus plexippus]	Hemolymph lipopolysaccharide-binding protein OS=Periplaneta americana PE=1 SV=1	C-type lectin 21 OS=Danaus plexippus GN=KGM_12775 PE=4 SV=1
G4011	2.48035	3.69092e-22	1.26733e-20	hemolymph protein 14 [Bombyx mori]	Low-density lipoprotein receptor OS=Mus musculus GN=Ldlr PE=1 SV=2	Hemolymph protein 14 OS=Bombyx mori GN=HP14 PE=2 SV=1
G37264	2.479	0	0	polyubiquitin, partial [Plutella xylostella]	Polyubiquitin (Fragment) OS=Xenopus laevis PE=1 SV=2	Ubiquitin OS=Pelophylax nigromaculatus PE=2 SV=1
G36440	2.47615	3.77738e-14	9.07094e-13	NA
G56109	2.47615	6.44958e-14	1.52526e-12	NA
G8284	2.47615	8.22286e-13	1.80146e-11	allatostatin receptor [Manduca sexta]	Somatostatin receptor type 2 OS=Mus musculus GN=Sstr2 PE=2 SV=1	Allatostatin receptor OS=Manduca sexta GN=ASTR PE=2 SV=1
G59426	2.47615	2.71882e-11	5.35186e-10	NA
G64037	2.47615	1.05072e-08	1.64144e-07	NA
G59851	2.47615	8.9594e-08	1.25961e-06	NA
G58072	2.47615	4.68818e-08	6.81037e-07	NA
G6965	2.47255	4.84624e-54	3.1499e-52	NA
G22909	2.4724	2.7159e-28	1.11477e-26	PREDICTED: uncharacterized protein LOC101741099 [Bombyx mori]	NA	Uncharacterized protein OS=Bombyx mori PE=4 SV=1
G4408	2.4724	4.03518e-17	1.12472e-15	NA
G27915	2.47025	2.23486e-23	8.08532e-22	NA
G36100	2.46903	4.4872e-27	1.7886e-25	NA
G41715	2.46861	1.08599e-289	2.39736e-287	NA
G10756	2.4681	9.95586e-20	3.14132e-18	30K protein 18 [Bombyx mori]	Low molecular mass 30 kDa lipoprotein 21G1 OS=Bombyx mori GN=21G1 PE=2 SV=1	30K protein 18 OS=Bombyx mori PE=2 SV=1
G36545	2.46586	1.39205e-161	1.99309e-159	NA
G8360	2.46508	8.0665e-51	5.00709e-49	PREDICTED: tyrosine aminotransferase-like [Bombyx mori]	Tyrosine aminotransferase OS=Rattus norvegicus GN=Tat PE=1 SV=1	Uncharacterized protein OS=Bombyx mori PE=3 SV=1
G1808	2.46287	4.00318e-53	2.56081e-51	PREDICTED: synaptic vesicle glycoprotein 2B-like isoform X1 [Bombyx mori]	Synaptic vesicle glycoprotein 2B OS=Homo sapiens GN=SV2B PE=2 SV=1	Putative synaptic vesicle protein OS=Danaus plexippus GN=KGM_08346 PE=4 SV=1
G480	2.46234	5.91772e-10	1.03559e-08	PREDICTED: phosphatidate phosphatase LPIN2-like [Bombyx mori]	Phosphatidate phosphatase LPIN3 OS=Homo sapiens GN=LPIN3 PE=1 SV=3	Lipin-3 OS=Danaus plexippus GN=KGM_17372 PE=4 SV=1
G6251	2.4617	1.7212e-52	1.08956e-50	yellow-y precursor [Bombyx mori] gb|ABC96700.2| yellow [Bombyx mori]	Protein yellow OS=Drosophila erecta GN=y PE=3 SV=1	Yellow OS=Bombyx mori PE=2 SV=2
G32023	2.46099	5.54286e-32	2.48516e-30	NA
G7920	2.46027	1.0248e-97	1.01489e-95	hypothetical protein KGM_18691 [Danaus plexippus]	NA	Uncharacterized protein OS=Danaus plexippus GN=KGM_18691 PE=4 SV=1
G3499	2.45957	8.0676e-08	1.13765e-06	PREDICTED: uncharacterized protein LOC101738748 [Bombyx mori]	Nose resistant to fluoxetine protein 6 OS=Caenorhabditis elegans GN=nrf-6 PE=1 SV=3	Uncharacterized protein OS=Danaus plexippus GN=KGM_08048 PE=4 SV=1
G46903	2.45729	9.72386e-15	2.41335e-13	NA
G16227	2.45688	2.5225e-62	1.81223e-60	ecdysteroid 22-kinase [Danaus plexippus]	Uncharacterized kinase-like protein D1044.1 OS=Caenorhabditis elegans GN=D1044.1 PE=3 SV=2	Ecdysteroid 22-kinase OS=Danaus plexippus GN=KGM_06127 PE=4 SV=1
G19836	2.4558	2.79184e-22	9.67376e-21	NA
G47597	2.45149	1.35851e-73	1.09233e-71	NA
G10549	2.45056	1.596e-31	7.08766e-30	NA
G17850	2.44867	4.71202e-59	3.26172e-57	NA
G21169	2.4485	9.12554e-64	6.70683e-62	PREDICTED: probable L-xylulose reductase-like [Bombyx mori]	Glucose 1-dehydrogenase 3 OS=Bacillus megaterium GN=gdhIII PE=3 SV=1	Uncharacterized protein OS=Bombyx mori PE=4 SV=1
G27916	2.4467	2.0138e-126	2.42083e-124	protease inhibitor-like protein [Antheraea mylitta]	NA	Protease inhibitor-like protein OS=Antheraea mylitta PE=4 SV=1
G61983	2.4464	5.39404e-13	1.19466e-11	NA
G12805	2.4464	6.90142e-09	1.10254e-07	PREDICTED: mucin-17-like [Bombyx mori]	NA	Uncharacterized protein OS=Bombyx mori PE=4 SV=1
G625	2.44582	3.38216e-08	4.98472e-07	hypothetical protein KGM_06150 [Danaus plexippus]	Muscle M-line assembly protein unc-89 OS=Caenorhabditis elegans GN=unc-89 PE=1 SV=3	Uncharacterized protein OS=Danaus plexippus GN=KGM_06150 PE=4 SV=1
G5700	2.44547	1.48297e-225	2.71983e-223	NA
G29423	2.44191	5.8846e-45	3.37972e-43	NA
G67493	2.44138	1.48128e-23	5.39435e-22	NA
G29127	2.43931	4.02652e-12	8.3884e-11	PREDICTED: uncharacterized protein LOC101737195 [Bombyx mori]	NA	Uncharacterized protein OS=Bombyx mori PE=4 SV=1
G13511	2.43818	1.88983e-19	5.90762e-18	PREDICTED: serine--pyruvate aminotransferase, mitochondrial-like [Bombyx mori]	Serine--pyruvate aminotransferase, mitochondrial OS=Rattus norvegicus GN=Agxt PE=1 SV=1	Putative serine-pyruvate aminotransferase, mitochondrial OS=Danaus plexippus GN=KGM_04692 PE=3 SV=1
G25477	2.43818	1.87131e-13	4.2804e-12	unknown secreted protein [Papilio xuthus]	NA	Uncharacterized protein OS=Papilio xuthus PE=2 SV=1
G7795	2.43688	1.46112e-26	5.73739e-25	PREDICTED: alanine--glyoxylate aminotransferase 2-like [Bombyx mori]	Alanine--glyoxylate aminotransferase 2-like OS=Drosophila melanogaster GN=CG8745 PE=2 SV=2	Uncharacterized protein OS=Danaus plexippus GN=KGM_02268 PE=3 SV=1
G22036	2.43433	8.22286e-13	1.80211e-11	PREDICTED: putative enzymatic polyprotein-like [Ceratitis capitata]	Transposon Ty3-I Gag-Pol polyprotein OS=Saccharomyces cerevisiae (strain ATCC 204508 / S288c) GN=TY3B-I PE=3 SV=2	Uncharacterized protein OS=Acyrthosiphon pisum PE=4 SV=1
G66677	2.43433	1.20165e-10	2.237e-09	NA
G62212	2.43433	9.089e-10	1.57109e-08	NA
G54973	2.43433	1.9965e-08	3.02173e-07	NA
G15274	2.43433	1.38434e-07	1.8979e-06	NA
G12314	2.43191	0	0	larval cuticle protein LCP-30 precursor [Danaus plexippus]	Larval cuticle protein LCP-30 OS=Bombyx mori GN=LCP30 PE=1 SV=2	Larval cuticle protein LCP-30 OS=Danaus plexippus GN=KGM_18296 PE=4 SV=1
G24475	2.43063	3.17976e-13	7.17331e-12	NA
G5926	2.43028	3.59252e-18	1.05155e-16	PREDICTED: L-asparaginase-like [Bombyx mori]	L-asparaginase OS=Dirofilaria immitis PE=1 SV=1	Lyso OS=Danaus plexippus GN=KGM_08992 PE=4 SV=1
G12881	2.42991	5.80632e-42	3.14718e-40	PREDICTED: prostatic acid phosphatase-like [Bombyx mori]	Venom acid phosphatase Acph-1 OS=Apis mellifera PE=1 SV=1	Uncharacterized protein OS=Bombyx mori GN=Bmo.12845 PE=4 SV=1
G14690	2.42961	4.4888e-17	1.24943e-15	NA
G21734	2.42836	2.75266e-26	1.07325e-24	PREDICTED: uncharacterized protein LOC101745983 isoform X4 [Bombyx mori]	NA	Uncharacterized protein OS=Bombyx mori PE=4 SV=1
G1688	2.42698	5.59694e-16	1.47535e-14	ABC transporter family C protein ABCC2 [Heliothis subflexa]	Multidrug resistance-associated protein 4 OS=Homo sapiens GN=ABCC4 PE=1 SV=3	ABC transporter family C protein ABCC2 OS=Heliothis subflexa GN=ABCC2 PE=3 SV=1
G21679	2.4264	5.06754e-53	3.23826e-51	obstructor-A [Papilio xuthus]	Peritrophin-1 OS=Anopheles gambiae GN=Aper1 PE=2 SV=2	Obstructor-A OS=Papilio xuthus PE=2 SV=1
G18264	2.42622	7.55582e-09	1.19982e-07	peptidoglycan recognition protein D [Helicoverpa armigera]	Peptidoglycan-recognition protein LB OS=Drosophila melanogaster GN=PGRP-LB PE=1 SV=1	Peptidoglycan recognition protein D OS=Ostrinia nubilalis GN=PRGP-D PE=2 SV=1
G991	2.4233	6.42982e-23	2.284e-21	PREDICTED: multidrug resistance-associated protein 4 [Bombyx mori]	Probable multidrug resistance-associated protein lethal(2)03659 OS=Drosophila melanogaster GN=l(2)03659 PE=2 SV=3	ABC transporter family C protein ABCC2 OS=Danaus plexippus GN=KGM_08850 PE=3 SV=1
G20738	2.41977	5.8419e-69	4.5293e-67	PREDICTED: barrier-to-autointegration factor B-like [Bombyx mori]	Barrier-to-autointegration factor OS=Danio rerio GN=banf1 PE=1 SV=1	Uncharacterized protein OS=Bombyx mori GN=Bmo.10311 PE=4 SV=1
G20727	2.41473	0	0	cuticular protein RR-1 motif 32 [Antheraea yamamai]	Endocuticle structural glycoprotein SgAbd-2 OS=Schistocerca gregaria PE=1 SV=1	Cuticular protein RR-1 motif 32 OS=Antheraea yamamai GN=CPR32 PE=2 SV=1
G13232	2.40907	0	0	apolipophorin III [Trichoplusia ni]	Apolipophorin-3 OS=Manduca sexta PE=1 SV=1	Apolipophorin III OS=Trichoplusia ni PE=2 SV=1
G18248	2.40576	2.79252e-14	6.74594e-13	peptidoglycan recognition protein D [Helicoverpa armigera]	Peptidoglycan-recognition protein LB OS=Drosophila melanogaster GN=PGRP-LB PE=1 SV=1	Peptidoglycan recognition protein D OS=Ostrinia nubilalis GN=PRGP-D PE=2 SV=1
G51256	2.40576	5.39404e-13	1.19509e-11	NA
G18927	2.40576	2.04884e-10	3.74861e-09	soluble alkaline phosphatase [Bombyx mori]	Membrane-bound alkaline phosphatase OS=Bombyx mori GN=Alp-m PE=1 SV=4	Alkaline phosphatase OS=Bombyx mori GN=sALP PE=3 SV=1
G6116	2.40576	3.08504e-08	4.57012e-07	PREDICTED: ubiquitin carboxyl-terminal hydrolase 3-like [Bombyx mori]	Ubiquitin carboxyl-terminal hydrolase 3 OS=Homo sapiens GN=USP3 PE=1 SV=2	Ubiquitin carboxyl-terminal hydrolase OS=Danaus plexippus GN=KGM_20167 PE=3 SV=1
G7152	2.40509	0	0	hemolymph storage protein 2 [Samia ricini]	Arylphorin subunit beta OS=Manduca sexta PE=2 SV=2	Hemolymph storage protein 2 OS=Samia ricini GN=SP2 PE=4 SV=1
G16945	2.40145	5.7646e-67	4.36893e-65	alcohol dehydrogenase, partial [Agrotis ipsilon]	15-hydroxyprostaglandin dehydrogenase [NAD(+)] OS=Bos taurus GN=HPGD PE=2 SV=1	Alcohol dehydrogenase (Fragment) OS=Agrotis ipsilon PE=2 SV=1
G2678	2.40138	2.04076e-22	7.09556e-21	hypothetical protein KGM_05523 [Danaus plexippus]	NA	Uncharacterized protein OS=Danaus plexippus GN=KGM_05523 PE=4 SV=1
G57716	2.4011	1.70976e-46	1.00967e-44	NA
G29573	2.39919	6.96084e-15	1.74185e-13	NA
G14780	2.39644	1.83855e-167	2.69596e-165	zinc-containing alcohol dehydrogenase [Bombyx mori] gb|ABF51361.1| zinc-containing alcohol dehydrogenase [Bombyx mori]	D-arabinitol dehydrogenase 1 OS=Uromyces fabae GN=ARD1 PE=1 SV=1	Uncharacterized protein OS=Bombyx mori GN=LOC732960 PE=4 SV=1
G767	2.39638	1.06217e-94	1.01705e-92	PREDICTED: dihydropyrimidine dehydrogenase [NADP(+)]-like isoform X1 [Bombyx mori]	Dihydropyrimidine dehydrogenase [NADP(+)] OS=Danio rerio GN=dpyd PE=2 SV=1	Uncharacterized protein OS=Bombyx mori PE=4 SV=1
G50156	2.39462	2.92358e-17	8.20535e-16	hypothetical protein KGM_21006 [Danaus plexippus]	NA	Uncharacterized protein OS=Danaus plexippus GN=KGM_21006 PE=4 SV=1
G66951	2.38761	1.10364e-42	6.07975e-41	NA
G1966	2.38242	1.47149e-217	2.58927e-215	unknown [Picea sitchensis]	NA	Putative uncharacterized protein OS=Picea sitchensis PE=2 SV=1
G3138	2.38176	3.3471e-76	2.75702e-74	yellow-c [Heliconius melpomene]	Protein yellow OS=Drosophila yakuba GN=y PE=3 SV=1	Yellow-c OS=Heliconius melpomene PE=2 SV=1
G9545	2.38067	2.36836e-07	3.16757e-06	leureptin [Danaus plexippus]	Leucine-rich repeat-containing protein 15 OS=Homo sapiens GN=LRRC15 PE=1 SV=2	Leureptin OS=Danaus plexippus GN=KGM_14008 PE=4 SV=1
G13503	2.37575	5.39296e-19	1.65015e-17	PREDICTED: uncharacterized protein LOC101745681 [Bombyx mori]	Arrestin domain-containing protein 3 OS=Bos taurus GN=ARRDC3 PE=2 SV=1	Uncharacterized protein OS=Bombyx mori PE=4 SV=1
G23192	2.37451	3.68274e-76	3.02938e-74	PREDICTED: uncharacterized protein LOC101737984 [Bombyx mori]	Ommochrome-binding protein OS=Manduca sexta PE=1 SV=1	Uncharacterized protein OS=Bombyx mori GN=Bmo.5579 PE=4 SV=1
G8868	2.37281	4.33638e-07	5.5773e-06	NA
G11035	2.37208	5.91772e-10	1.03529e-08	PREDICTED: uncharacterized protein LOC101737882 [Bombyx mori]	NA	Uncharacterized protein OS=Bombyx mori PE=4 SV=1
G38929	2.36923	6.81278e-12	1.39913e-10	NA
G17479	2.36923	1.33332e-10	2.47377e-09	chorion specific C/EBP [Bombyx mori] gb|AAZ84928.1| chorion specific C/EBP [Bombyx mori] gb|AAZ84929.1| chorion specific C/EBP [Bombyx mori]	CCAAT/enhancer-binding protein OS=Drosophila virilis GN=slbo PE=3 SV=1	Chorion specific C/EBP OS=Bombyx mori GN=C/EBP PE=2 SV=1
G66665	2.36923	5.71362e-08	8.23888e-07	NA
G65870	2.36923	9.62442e-08	1.34998e-06	NA
G56117	2.36923	6.86712e-07	8.60616e-06	NA
G3526	2.36884	1.94911e-33	8.95042e-32	putative F-box and leucine-rich repeat protein 7 [Danaus plexippus]	Uncharacterized F-box/LRR-repeat protein C02F5.7 OS=Caenorhabditis elegans GN=C02F5.7 PE=4 SV=3	Putative F-box and leucine-rich repeat protein 7 OS=Danaus plexippus GN=KGM_10476 PE=4 SV=1
G10692	2.36677	8.58448e-11	1.62298e-09	PREDICTED: alpha-tocopherol transfer protein-like [Bombyx mori]	Alpha-tocopherol transfer protein-like OS=Mus musculus GN=Ttpal PE=2 SV=3	Uncharacterized protein OS=Bombyx mori PE=4 SV=1
G27222	2.36339	0	0	chemosensory protein 8b [Papilio xuthus] dbj|BAM18556.1| ejaculatory bulb protein III [Papilio xuthus]	Ejaculatory bulb-specific protein 3 OS=Drosophila melanogaster GN=PebIII PE=1 SV=2	Chemosensory protein 8b OS=Papilio xuthus GN=PxutCSP8b PE=2 SV=1
G3878	2.36303	2.28562e-245	4.43301e-243	hypothetical protein KGM_13097 [Danaus plexippus]	Glycogenin-1 OS=Rattus norvegicus GN=Gyg1 PE=2 SV=4	Glycogenin-1 (Fragment) OS=Pararge aegeria PE=4 SV=1
G9456	2.36269	3.2624e-11	6.37023e-10	PREDICTED: organic cation transporter protein-like [Bombyx mori]	Organic cation transporter protein OS=Drosophila melanogaster GN=Orct PE=1 SV=1	Uncharacterized protein OS=Bombyx mori PE=4 SV=1
G3746	2.36046	1.21701e-210	2.10487e-208	aminopeptidase N precursor [Bombyx mori] gb|AAC33301.1| aminopeptidase N [Bombyx mori] gb|AFK85020.1| aminopeptidase N-4 [Bombyx mori]	Membrane alanyl aminopeptidase (Fragment) OS=Manduca sexta PE=1 SV=1	Uncharacterized protein OS=Bombyx mori GN=Apn1 PE=4 SV=1
G13330	2.35969	6.41514e-10	1.1207e-08	NA
G39527	2.35685	4.8022e-09	7.78028e-08	NA
G22255	2.35685	7.55582e-09	1.20013e-07	NA
G31537	2.3553	6.3017e-22	2.15041e-20	NA
G62402	2.35469	1.97651e-36	9.71561e-35	NA
G27381	2.35329	4.46618e-09	7.24748e-08	NA
G15918	2.35212	7.62656e-41	4.07199e-39	PREDICTED: uncharacterized protein LOC101740601 [Bombyx mori]	NA	Uncharacterized protein OS=Danaus plexippus GN=KGM_21507 PE=4 SV=1
G16767	2.3516	7.28844e-07	9.10972e-06	NA
G38594	2.34973	8.31306e-54	5.38592e-52	NA
G46806	2.34687	1.89258e-17	5.36381e-16	NA
G63362	2.34687	8.0555e-09	1.27383e-07	NA
G22130	2.34687	1.5202e-07	2.07385e-06	PREDICTED: fatty acid-binding protein, adipocyte-like [Bombyx mori]	Fatty acid-binding protein homolog 6 OS=Caenorhabditis elegans GN=lbp-6 PE=1 SV=1	Fatty acid-binding protein OS=Pararge aegeria PE=4 SV=1
G57542	2.34074	2.59736e-160	3.68406e-158	PREDICTED: laminin subunit alpha-like [Bombyx mori]	NA	Uncharacterized protein OS=Bombyx mori PE=4 SV=1
G15283	2.34017	3.90404e-16	1.03857e-14	NA
G38603	2.33717	1.76092e-24	6.59063e-23	NA
G31158	2.33717	1.78702e-18	5.34408e-17	NA
G7162	2.33622	5.56678e-26	2.15525e-24	PREDICTED: uncharacterized protein LOC101744612 [Bombyx mori]	NA	Uncharacterized protein OS=Danaus plexippus GN=KGM_01562 PE=4 SV=1
G34574	2.33622	2.42136e-13	5.50744e-12	NA
G14393	2.33449	5.80324e-136	7.30907e-134	NA
G73119	2.33176	4.38958e-12	9.1166e-11	NA
G48374	2.33176	5.71362e-08	8.24279e-07	NA
G12966	2.32729	1.34325e-13	3.10883e-12	NA
G14727	2.32514	4.0457e-13	9.05947e-12	hypothetical protein KGM_01767 [Danaus plexippus]	NA	Uncharacterized protein OS=Bombyx mori PE=4 SV=1
G7483	2.32473	0	0	PREDICTED: uncharacterized protein LOC101739953 isoform X1 [Bombyx mori]	NA	Uncharacterized protein OS=Bombyx mori PE=4 SV=1
G21490	2.32415	4.28022e-32	1.92474e-30	PREDICTED: uncharacterized protein LOC101746888 [Bombyx mori]	NA	Uncharacterized protein OS=Bombyx mori PE=4 SV=1
G17591	2.3216	2.34068e-29	9.86775e-28	PREDICTED: thyroglobulin-like isoform X1 [Bombyx mori]	Thyroglobulin OS=Bos taurus GN=TG PE=1 SV=1	Uncharacterized protein OS=Danaus plexippus GN=KGM_19640 PE=4 SV=1
G39015	2.32087	4.33638e-07	5.57848e-06	NA
G22360	2.32087	7.28844e-07	9.10785e-06	NA
G1724	2.32046	1.90987e-27	7.65298e-26	ABC transporter family C protein ABCC2 [Heliothis virescens]	Multidrug resistance-associated protein 4 OS=Homo sapiens GN=ABCC4 PE=1 SV=3	ABC transporter family C protein ABCC2 OS=Heliothis virescens GN=ABCC2 PE=3 SV=1
G20482	2.31649	6.86712e-07	8.60793e-06	reverse transcriptase [Aedes aegypti]	Probable RNA-directed DNA polymerase from transposon BS OS=Drosophila melanogaster GN=RTase PE=2 SV=1	Putative reverse transcriptase (Fragment) OS=Corethrella appendiculata PE=2 SV=1
G16993	2.31451	8.58448e-11	1.62348e-09	PREDICTED: zinc finger CCHC domain-containing protein 24-like [Bombyx mori]	Zinc finger CCHC domain-containing protein 24 OS=Mus musculus GN=Zcchc24 PE=1 SV=1	Putative Y43E12A.2 OS=Danaus plexippus GN=KGM_06782 PE=4 SV=1
G6727	2.31388	2.1458e-08	3.2356e-07	PREDICTED: putative fatty acyl-CoA reductase CG5065-like [Bombyx mori]	Putative fatty acyl-CoA reductase CG5065 OS=Drosophila melanogaster GN=CG5065 PE=3 SV=1	Uncharacterized protein OS=Bombyx mori PE=4 SV=1
G11848	2.3137	2.26016e-13	5.16012e-12	NA
G59880	2.31265	1.67259e-12	3.57151e-11	NA
G17057	2.31265	1.275e-08	1.98415e-07	NA
G57888	2.31034	2.03388e-34	9.53442e-33	PREDICTED: uncharacterized protein LOC101737984 [Bombyx mori]	NA	Uncharacterized protein OS=Bombyx mori GN=Bmo.5579 PE=4 SV=1
G11825	2.30772	1.56393e-268	3.31962e-266	PREDICTED: uncharacterized protein LOC101742173 isoform X1 [Bombyx mori] ref|XP_004932078.1| PREDICTED: uncharacterized protein LOC101742173 isoform X2 [Bombyx mori]	NA	Uncharacterized protein OS=Danaus plexippus GN=KGM_12914 PE=4 SV=1
G28376	2.3077	1.76618e-130	2.17484e-128	NA
G66131	2.30622	2.86074e-15	7.31846e-14	NA
G33285	2.30622	2.57158e-07	3.38934e-06	NA
G3052	2.30486	1.22764e-83	1.07697e-81	PREDICTED: synaptic vesicle glycoprotein 2A-like [Bombyx mori]	Synaptic vesicle glycoprotein 2C OS=Mus musculus GN=Sv2c PE=1 SV=2	Uncharacterized protein OS=Bombyx mori PE=4 SV=1
G31557	2.30351	3.79658e-13	8.51418e-12	hypothetical protein KGM_12978 [Danaus plexippus]	NA	Uncharacterized protein OS=Danaus plexippus GN=KGM_12978 PE=4 SV=1
G28773	2.30351	7.38036e-12	1.51365e-10	PREDICTED: uncharacterized protein LOC101745969 [Bombyx mori]	NA	Uncharacterized protein OS=Bombyx mori GN=Bmo.5794 PE=4 SV=1
G7009	2.30185	2.42718e-10	4.39973e-09	PREDICTED: protein neuralized-like [Bombyx mori]	E3 ubiquitin-protein ligase NEURL1 OS=Mus musculus GN=Neurl1 PE=1 SV=1	Uncharacterized protein OS=Bombyx mori PE=4 SV=1
G71209	2.30106	4.668e-18	1.35784e-16	NA
G53469	2.30106	4.0457e-13	9.06282e-12	NA
G47469	2.30106	7.38036e-12	1.51416e-10	NA
G18038	2.30106	1.53421e-10	2.83436e-09	NA
G12999	2.30106	1.44502e-10	2.67447e-09	NA
G23586	2.29927	8.81772e-45	5.04046e-43	NA
G5151	2.2985	2.17312e-17	6.14742e-16	prophenol oxidase activating enzyme 3 [Spodoptera litura]	Serine protease easter OS=Drosophila melanogaster GN=ea PE=1 SV=3	Prophenol oxidase activating enzyme 3 OS=Spodoptera litura GN=PPAE 3 PE=2 SV=1
G50448	2.29683	8.63e-14	2.02591e-12	NA
G10016	2.29539	7.0082e-29	2.92202e-27	NA
G43243	2.29329	1.67259e-12	3.57277e-11	PREDICTED: insulin-like growth factor II isoform X1 [Peromyscus maniculatus bairdii] ref|XP_006977352.1| PREDICTED: insulin-like growth factor II isoform X2 [Peromyscus maniculatus bairdii]	Bombyxin B-1 homolog OS=Samia cynthia GN=SBXB1 PE=3 SV=1	NA
G31484	2.29308	0	0	polyubiquitin [Artemia franciscana]	Polyubiquitin OS=Drosophila melanogaster GN=Ubi-p63E PE=3 SV=1	Polyubiquitin OS=Artemia franciscana GN=Ubi1 PE=4 SV=1
G157	2.2891	2.86074e-15	7.32154e-14	hypothetical protein KGM_07910 [Danaus plexippus]	UNC93-like protein MFSD11 OS=Mus musculus GN=Mfsd11 PE=1 SV=1	Uncharacterized protein OS=Danaus plexippus GN=KGM_07910 PE=4 SV=1
G13595	2.28869	6.02036e-17	1.66278e-15	NA
G8956	2.2877	8.42746e-28	3.41298e-26	multiple inositol polyphosphate phosphatase 1, partial [Papilio xuthus]	Multiple inositol polyphosphate phosphatase 1 OS=Homo sapiens GN=MINPP1 PE=1 SV=1	Multiple inositol polyphosphate phosphatase 1 (Fragment) OS=Papilio xuthus PE=2 SV=1
G13906	2.28557	1.88049e-144	2.48171e-142	hypothetical protein KGM_18868 [Danaus plexippus]	Protein MLP1 OS=Saccharomyces cerevisiae (strain ATCC 204508 / S288c) GN=MLP1 PE=1 SV=2	Uncharacterized protein OS=Danaus plexippus GN=KGM_18868 PE=4 SV=1
G12405	2.28261	1.275e-08	1.98466e-07	PREDICTED: arf-GAP with dual PH domain-containing protein 1-like [Bombyx mori]	Arf-GAP with dual PH domain-containing protein 1 OS=Homo sapiens GN=ADAP1 PE=1 SV=2	Putative centaurin alpha OS=Danaus plexippus GN=KGM_20307 PE=4 SV=1
G9450	2.28233	2.42718e-10	4.40104e-09	PREDICTED: uncharacterized protein LOC101737882 [Bombyx mori]	NA	Uncharacterized protein OS=Bombyx mori PE=4 SV=1
G11451	2.28177	3.60144e-08	5.29762e-07	PREDICTED: uncharacterized protein LOC101742944 [Bombyx mori]	NA	VEGF27Ca OS=Danaus plexippus GN=KGM_22435 PE=3 SV=1
G26724	2.27632	4.26978e-71	3.35758e-69	NA
G6367	2.27565	2.16234e-61	1.53891e-59	beta-1,3-glucan recognition protein [Antheraea pernyi]	Beta-1,3-glucan-binding protein OS=Plodia interpunctella PE=1 SV=1	Beta-1,3-glucan recognition protein OS=Antheraea pernyi PE=2 SV=1
G22510	2.27545	1.13493e-09	1.94299e-08	NA
G25282	2.27366	2.80578e-12	5.904e-11	NA
G11039	2.27262	4.15444e-16	1.10422e-14	NA
G18650	2.27146	1.13493e-09	1.94354e-08	NA
G4084	2.26933	1.38314e-61	9.85517e-60	PREDICTED: 2-amino-3-ketobutyrate coenzyme A ligase, mitochondrial-like [Bombyx mori]	2-amino-3-ketobutyrate coenzyme A ligase, mitochondrial OS=Bos taurus GN=GCAT PE=1 SV=1	Uncharacterized protein OS=Bombyx mori PE=3 SV=1
G6243	2.26544	7.28844e-07	9.10223e-06	PREDICTED: synaptic vesicle glycoprotein 2B-like [Bombyx mori]	Synaptic vesicle glycoprotein 2B OS=Homo sapiens GN=SV2B PE=2 SV=1	Uncharacterized protein OS=Danaus plexippus GN=KGM_21760 PE=4 SV=1
G1756	2.26512	5.26396e-21	1.73957e-19	PREDICTED: uncharacterized protein LOC101739478 [Bombyx mori]	Uncharacterized phosphotransferase YvkC OS=Bacillus subtilis (strain 168) GN=yvkC PE=3 SV=1	Uncharacterized protein OS=Atta cephalotes PE=4 SV=1
G8775	2.26212	9.46936e-216	1.66143e-213	NA
G1201	2.25623	1.32713e-14	3.26046e-13	PREDICTED: protein Skeletor, isoforms D/E-like [Bombyx mori]	Protein Skeletor, isoforms D/E OS=Drosophila melanogaster GN=Skeletor PE=1 SV=3	Uncharacterized protein (Fragment) OS=Bombyx mori GN=Bmo.2701 PE=4 SV=1
G19748	2.25607	2.72896e-68	2.09705e-66	C-type lectin 21 [Danaus plexippus]	Hemolymph lipopolysaccharide-binding protein OS=Periplaneta americana PE=1 SV=1	C-type lectin 21 OS=Danaus plexippus GN=KGM_12775 PE=4 SV=1
G62191	2.25376	1.68713e-41	9.07179e-40	NA
G18210	2.25376	6.1745e-31	2.70249e-29	NA
G11696	2.25376	3.08078e-22	1.06567e-20	prophenol oxidase activating enzyme 3 [Spodoptera litura]	Serine protease easter OS=Drosophila melanogaster GN=ea PE=1 SV=3	Prophenol oxidase activating enzyme 3 OS=Spodoptera litura GN=PPAE 3 PE=2 SV=1
G6207	2.25376	2.1193e-21	7.10024e-20	PREDICTED: putative hexokinase HKDC1-like [Bombyx mori]	Hexokinase-2 OS=Homo sapiens GN=HK2 PE=1 SV=2	Uncharacterized protein OS=Bombyx mori PE=3 SV=1
G20399	2.25376	4.58418e-19	1.4105e-17	NA
G39303	2.25376	3.15892e-18	9.28661e-17	NA
G56493	2.25376	1.53491e-13	3.54296e-12	NA
G21235	2.25376	2.55586e-13	5.80466e-12	NA
G72098	2.25376	5.78454e-11	1.11127e-09	NA
G69975	2.25376	2.65172e-10	4.78674e-09	NA
G49876	2.25376	1.13493e-09	1.94409e-08	NA
G39528	2.25376	5.04492e-09	8.16263e-08	NA
G7723	2.25376	1.34777e-08	2.08988e-07	NA
G44552	2.25376	1.34777e-08	2.09041e-07	NA
G45170	2.25376	1.6735e-07	2.27736e-06	NA
G41987	2.25376	4.51662e-07	5.79929e-06	NA
G19676	2.24554	0	0	PREDICTED: actin cytoskeleton-regulatory complex protein PAN1-like [Bombyx mori] gb|ACY06933.1| putative cuticle protein CPH38 [Bombyx mori]	NA	Putative cuticle protein CPH38 OS=Bombyx mori GN=CPH38 PE=4 SV=1
G7454	2.24448	5.04492e-09	8.16046e-08	PREDICTED: peptidoglycan-recognition protein SC2-like [Bombyx mori]	Peptidoglycan-recognition protein SB2 OS=Drosophila simulans GN=PGRP-SB2 PE=3 SV=1	Uncharacterized protein OS=Bombyx mori PE=4 SV=1
G27383	2.24326	7.0944e-23	2.51418e-21	luciferase [Lampyroidea maculata]	Luciferin 4-monooxygenase OS=Luciola mingrelica PE=1 SV=1	Luciferase OS=Lampyroidea maculata PE=2 SV=1
G10816	2.24198	8.396e-09	1.32664e-07	PREDICTED: proton-coupled amino acid transporter 1-like [Bombyx mori]	Proton-coupled amino acid transporter 4 OS=Xenopus laevis GN=slc36a4 PE=2 SV=1	Amino acid transporter OS=Pararge aegeria PE=4 SV=1
G10625	2.23995	1.6735e-07	2.27634e-06	hypothetical protein KGM_22373 [Danaus plexippus]	Myrosinase 1 OS=Brevicoryne brassicae PE=1 SV=1	Uncharacterized protein OS=Danaus plexippus GN=KGM_22373 PE=3 SV=1
G10189	2.23995	2.77564e-07	3.64484e-06	PREDICTED: glucosylceramidase-like [Bombyx mori]	Glucosylceramidase OS=Sus scrofa GN=GBA PE=3 SV=1	Putative O-Glycosyl hydrolase family 30 protein OS=Danaus plexippus GN=KGM_08641 PE=4 SV=1
G10794	2.23804	1.25135e-117	1.41992e-115	insect cytokine precursor uENF2 [Neogurelca himachala sangaica]	Growth-blocking peptide, long form OS=Mythimna separata PE=1 SV=2	Insect cytokine uENF2 OS=Neogurelca himachala sangaica GN=uENF2 PE=4 SV=1
G22554	2.23514	4.42736e-30	1.90079e-28	PREDICTED: uncharacterized protein LOC101745983 isoform X5 [Bombyx mori]	NA	Uncharacterized protein OS=Bombyx mori PE=4 SV=1
G1761	2.2315	1.86001e-22	6.49315e-21	putative integrase core domain protein [Trichinella spiralis] gb|EFV49847.1| putative integrase core domain protein [Trichinella spiralis]	Retrovirus-related Pol polyprotein from transposon TNT 1-94 OS=Nicotiana tabacum PE=2 SV=1	Retrovirus-related Pol polyprotein (Fragment) OS=Anoplophora glabripennis GN=POLX PE=4 SV=1
G7320	2.23121	2.77564e-07	3.64641e-06	PREDICTED: sodium- and chloride-dependent glycine transporter 1-like [Bombyx mori]	Sodium- and chloride-dependent glycine transporter 1 OS=Rattus norvegicus GN=Slc6a9 PE=1 SV=2	Transporter OS=Danaus plexippus GN=KGM_11799 PE=3 SV=1
G18916	2.22431	3.62324e-11	7.04536e-10	NA	NA	Uncharacterized protein OS=Strigamia maritima PE=4 SV=1
G69962	2.22134	1.70424e-23	6.19516e-22	NA
G16107	2.21899	1.39919e-11	2.81354e-10	NA
G7042	2.21899	8.58218e-09	1.35395e-07	cytochrome P450 6AB13 [Manduca sexta]	Cytochrome P450 6B2 OS=Helicoverpa armigera GN=CYP6B2 PE=2 SV=1	Cytochrome P450 6AB13 OS=Manduca sexta GN=CYP6AB13 PE=2 SV=1
G16753	2.21802	2.08544e-29	8.81621e-28	NA
G3629	2.21693	8.6713e-41	4.62167e-39	hypothetical protein KGM_13675 [Danaus plexippus]	Circadian clock-controlled protein OS=Drosophila melanogaster GN=anon-3B1.2 PE=2 SV=2	Uncharacterized protein OS=Danaus plexippus GN=KGM_13675 PE=4 SV=1
G30143	2.21677	0	0	cuticular protein RR-1 motif 3 precursor [Bombyx mori] tpd|FAA00505.1| TPA: putative cuticle protein [Bombyx mori]	Larval cuticle protein LCP-17 OS=Bombyx mori GN=LCP17 PE=2 SV=1	Putative cuticle protein OS=Bombyx mori GN=BmorCPR3 PE=2 SV=1
G18655	2.21312	2.24892e-08	3.3852e-07	hypothetical protein KGM_11733 [Danaus plexippus]	NA	Uncharacterized protein OS=Danaus plexippus GN=KGM_11733 PE=4 SV=1
G18822	2.21214	8e-304	1.82577e-301	PREDICTED: circadian clock-controlled protein-like [Bombyx mori]	Circadian clock-controlled protein OS=Drosophila melanogaster GN=anon-3B1.2 PE=2 SV=2	DUF233 protein (Fragment) OS=Heliothis virescens GN=hvpg0014 PE=2 SV=1
G21604	2.20773	1.57099e-47	9.3776e-46	PREDICTED: uncharacterized protein LOC101735939 [Bombyx mori]	NA	Uncharacterized protein OS=Papilio xuthus PE=2 SV=1
G555	2.20683	9.01502e-29	3.74333e-27	trehalose 6-phosphate synthase [Spodoptera exigua] gb|ACD01424.1| trehalose-phosphate synthase [Spodoptera exigua]	Bifunctional trehalose-6-phosphate synthase/phosphatase OS=Thermoproteus tenax (strain ATCC 35583 / NBRC 100435 / JCM 9277 / Kra 1) GN=tpsp PE=1 SV=1	Trehalose 6-phosphate synthase OS=Spodoptera exigua GN=tps PE=2 SV=2
G15629	2.20587	1.57099e-47	9.38683e-46	tissue inhibitor of metalloproteases [Papilio polytes]	Tissue inhibitor of metalloproteases OS=Drosophila melanogaster GN=Timp PE=2 SV=1	Tissue inhibitor of metalloproteases OS=Papilio polytes PE=2 SV=1
G3136	2.20523	4.40332e-13	9.83127e-12	PREDICTED: glutaminase kidney isoform, mitochondrial-like isoform X1 [Bombyx mori]	Glutaminase kidney isoform, mitochondrial OS=Rattus norvegicus GN=Gls PE=1 SV=2	Putative glutaminase OS=Danaus plexippus GN=KGM_08131 PE=3 SV=1
G42617	2.20485	1.88903e-09	3.17051e-08	NA
G6462	2.2039	2.29552e-21	7.67791e-20	PREDICTED: solute carrier family 28 member 3-like [Bombyx mori]	Solute carrier family 28 member 3 OS=Homo sapiens GN=SLC28A3 PE=1 SV=1	Uncharacterized protein OS=Bombyx mori PE=4 SV=1
G30724	2.20357	8.42658e-22	2.85943e-20	cuticular protein 44-aa motif precursor [Bombyx mori] tpd|FAA00434.1| TPA: putative cuticle protein [Bombyx mori]	Pupal cuticle protein C1B OS=Tenebrio molitor PE=1 SV=1	Putative cuticle protein OS=Bombyx mori GN=BmorCPF PE=2 SV=1
G54661	2.19931	9.96138e-21	3.26702e-19	NA
G12732	2.19739	2.15174e-18	6.39695e-17	PREDICTED: facilitated trehalose transporter Tret1-like [Bombyx mori]	Facilitated trehalose transporter Tret1 OS=Drosophila mojavensis GN=Tret1 PE=3 SV=2	Uncharacterized protein OS=Bombyx mori PE=4 SV=1
G16805	2.19534	2.07082e-22	7.19595e-21	PREDICTED: serine protease gd-like [Bombyx mori]	Serine protease gd OS=Drosophila melanogaster GN=gd PE=1 SV=1	Uncharacterized protein OS=Bombyx mori PE=4 SV=1
G5733	2.19394	2.15834e-29	9.11805e-28	NA
G12049	2.19236	1.59972e-10	2.9491e-09	hemolymph proteinase 5 [Danaus plexippus]	Serine protease easter OS=Drosophila melanogaster GN=ea PE=1 SV=3	Hemolymph proteinase 5 OS=Danaus plexippus GN=KGM_04694 PE=3 SV=1
G7828	2.19081	4.99766e-30	2.14412e-28	PREDICTED: calcium-independent phospholipase A2-gamma-like [Bombyx mori]	Calcium-independent phospholipase A2-gamma OS=Oryctolagus cuniculus GN=PNPLA8 PE=1 SV=1	Uncharacterized protein OS=Bombyx mori PE=4 SV=1
G29315	2.19033	2.84296e-16	7.60633e-15	NA
G10960	2.18895	0	0	cuticular protein RR-3 motif 148 precursor [Bombyx mori] tpd|FAA00651.1| TPA: putative cuticle protein [Bombyx mori]	NA	Putative cuticle protein OS=Bombyx mori GN=BmorCPR148 PE=2 SV=1
G31087	2.18664	4.56404e-35	2.17993e-33	NA
G9780	2.18337	1.69643e-13	3.89801e-12	PREDICTED: ommochrome-binding protein-like [Bombyx mori]	Ommochrome-binding protein OS=Manduca sexta PE=1 SV=1	Uncharacterized protein OS=Bombyx mori PE=4 SV=1
G10758	2.18337	2.77564e-07	3.64405e-06	PREDICTED: facilitated trehalose transporter Tret1-like [Bombyx mori]	Facilitated trehalose transporter Tret1 OS=Polypedilum vanderplanki GN=Tret1 PE=1 SV=1	Uncharacterized protein OS=Bombyx mori PE=4 SV=1
G7117	2.18091	2.62122e-24	9.76835e-23	PREDICTED: uncharacterized protein LOC101743981 [Bombyx mori]	NA	Uncharacterized protein OS=Danaus plexippus GN=KGM_12191 PE=4 SV=1
G31414	2.18013	6.45512e-36	3.14756e-34	hemolymph proteinase 19 [Manduca sexta]	NA	Hemolymph proteinase 19 OS=Manduca sexta PE=2 SV=1
G10079	2.17976	1.02732e-07	1.43699e-06	NA
G19432	2.17781	8.58218e-09	1.3543e-07	NA
G43511	2.17781	1.39919e-11	2.81167e-10	NA
G19064	2.17659	2.70464e-10	4.87357e-09	NA
G8853	2.17498	1.39919e-11	2.8126e-10	carboxyl/choline esterase CCE006b [Helicoverpa armigera]	Esterase FE4 OS=Myzus persicae PE=1 SV=1	Carboxyl/choline esterase CCE006b OS=Helicoverpa armigera PE=2 SV=1
G14076	2.17257	1.22224e-246	2.3935e-244	serine proteinase-like protein precursor [Bombyx mori] gb|ABF51436.1| serine proteinase-like protein [Bombyx mori]	Serine protease 44 OS=Homo sapiens GN=PRSS44 PE=3 SV=3	Serine proteinase-like protein OS=Bombyx mori GN=LOC733001 PE=2 SV=1
G3750	2.17237	1.41407e-08	2.18377e-07	C-type lectin - mannose binding [Papilio xuthus]	Macrophage mannose receptor 1 OS=Mus musculus GN=Mrc1 PE=1 SV=2	C-type lectin-mannose binding OS=Papilio xuthus PE=2 SV=1
G57388	2.17129	3.74224e-08	5.4795e-07	NA
G55930	2.17129	1.02732e-07	1.43633e-06	NA
G18016	2.17104	0	0	insect intestinal mucin 4 [Helicoverpa armigera]	NA	Insect intestinal mucin 4 OS=Helicoverpa armigera PE=2 SV=1
G16955	2.16949	2.67568e-24	9.96518e-23	NA
G7550	2.16864	4.38578e-10	7.78729e-09	asparagine synthetase [Bombyx mori] gb|ABC69171.1| asparagine synthetase [Bombyx mori]	Asparagine synthetase [glutamine-hydrolyzing] OS=Gallus gallus GN=ASNS PE=2 SV=3	Asparagine synthetase OS=Bombyx mori PE=2 SV=1
G5096	2.16743	3.40962e-15	8.68237e-14	PREDICTED: sodium-independent sulfate anion transporter-like [Bombyx mori]	Sodium-independent sulfate anion transporter OS=Homo sapiens GN=SLC26A11 PE=2 SV=2	Uncharacterized protein OS=Bombyx mori PE=4 SV=1
G7150	2.16522	1.36429e-37	6.85047e-36	NA
G12546	2.16398	1.53414e-165	2.23341e-163	tetraspanin D76 [Manduca sexta]	CD63 antigen OS=Bos taurus GN=CD63 PE=2 SV=4	Tetraspanin D76 OS=Manduca sexta PE=2 SV=1
G31153	2.16183	9.05162e-15	2.25019e-13	NA
G24537	2.16183	2.30376e-11	4.54811e-10	NA
G1120	2.16104	7.65776e-35	3.64326e-33	NA
G17094	2.16065	3.88364e-21	1.28974e-19	NA
G29063	2.16065	1.41407e-08	2.18488e-07	NA
G13022	2.16065	2.78624e-07	3.65638e-06	PREDICTED: probable chitinase 3-like isoform X1 [Bombyx mori] ref|XP_004928641.1| PREDICTED: probable chitinase 3-like isoform X2 [Bombyx mori]	Peritrophin-1 OS=Anopheles gambiae GN=Aper1 PE=2 SV=2	Chitin binding peritrophin-A, putative OS=Papilio polytes PE=2 SV=1
G10219	2.16012	1.0456e-20	3.42369e-19	leucine repeat-rich protein [Heliconius erato]	Leucine-rich repeat-containing protein 70 OS=Homo sapiens GN=LRRC70 PE=2 SV=1	Leucine repeat-rich protein OS=Heliconius erato PE=4 SV=1
G2500	2.15985	6.69674e-17	1.8479e-15	PREDICTED: zinc finger protein 1-like [Bombyx mori]	Zinc finger protein 1 OS=Drosophila melanogaster GN=zfh1 PE=1 SV=2	Putative zinc finger protein OS=Danaus plexippus GN=KGM_01120 PE=3 SV=1
G13262	2.15948	6.79126e-28	2.75586e-26	PREDICTED: carboxypeptidase A4-like [Bombyx mori]	Carboxypeptidase A2 OS=Rattus norvegicus GN=Cpa2 PE=1 SV=1	Uncharacterized protein OS=Bombyx mori PE=3 SV=1
G7399	2.15912	4.51662e-07	5.79561e-06	serine proteinase [Samia ricini]	Enteropeptidase OS=Mus musculus GN=Tmprss15 PE=2 SV=1	Serine proteinase OS=Samia ricini PE=2 SV=1
G26687	2.15502	0	0	cuticular protein PxutCPR46 [Papilio xuthus]	Larval cuticle protein 1 OS=Helicoverpa armigera GN=LCP1 PE=4 SV=1	Cuticular protein PxutCPR46 OS=Papilio xuthus PE=4 SV=1
G21284	2.15422	3.7328e-29	1.56822e-27	PREDICTED: low density lipoprotein receptor adapter protein 1-like [Bombyx mori]	Low density lipoprotein receptor adapter protein 1 OS=Mus musculus GN=Ldlrap1 PE=1 SV=3	Uncharacterized protein OS=Papilio xuthus PE=2 SV=1
G16103	2.14992	1.97264e-12	4.18278e-11	NA
G23396	2.14942	2.91298e-16	7.79023e-15	NA
G55312	2.14684	1.28471e-15	3.33151e-14	hemolymph proteinase 19 [Manduca sexta]	NA	Hemolymph proteinase 19 OS=Manduca sexta PE=2 SV=1
G27344	2.14684	2.77564e-07	3.64326e-06	NA
G30216	2.14558	0	0	PREDICTED: polyubiquitin-C [Bubalus bubalis]	Polyubiquitin OS=Drosophila melanogaster GN=Ubi-p63E PE=3 SV=1	Uncharacterized protein OS=Ficedula albicollis PE=4 SV=1
G7569	2.14482	8.95894e-30	3.81396e-28	PREDICTED: SEC14-like protein 2-like [Bombyx mori]	SEC14-like protein 2 OS=Bos taurus GN=SEC14L2 PE=1 SV=2	Uncharacterized protein OS=Danaus plexippus GN=KGM_00398 PE=4 SV=1
G13398	2.14217	3.96046e-21	1.31453e-19	PREDICTED: proton-coupled amino acid transporter 2-like [Bombyx mori]	Proton-coupled amino acid transporter 3 OS=Homo sapiens GN=SLC36A3 PE=2 SV=2	Putative proton-coupled amino acid transporter OS=Danaus plexippus GN=KGM_12354 PE=4 SV=1
G22932	2.14128	1.48238e-14	3.62867e-13	NA
G12598	2.13991	1.15508e-23	4.22674e-22	alcohol dehydrogenase [Danaus plexippus]	15-hydroxyprostaglandin dehydrogenase [NAD(+)] OS=Homo sapiens GN=HPGD PE=1 SV=1	Alcohol dehydrogenase OS=Pararge aegeria PE=3 SV=1
G6254	2.13987	1.60802e-36	7.91712e-35	PREDICTED: solute carrier family 25 member 38-like isoform X1 [Bombyx mori]	Solute carrier family 25 member 38 OS=Xenopus laevis GN=slc25a38 PE=2 SV=1	Uncharacterized protein OS=Bombyx mori PE=3 SV=1
G10644	2.13878	4.88568e-27	1.94234e-25	PREDICTED: arrestin domain-containing protein 1-like [Bombyx mori]	Arrestin domain-containing protein 1 OS=Homo sapiens GN=ARRDC1 PE=2 SV=1	Arrestin domain containing 4 OS=Danaus plexippus GN=KGM_20231 PE=4 SV=1
G49517	2.13828	4.50886e-13	1.00558e-11	NA
G35247	2.13446	1.69643e-13	3.89653e-12	NA
G18674	2.13274	8.6256e-09	1.36009e-07	PREDICTED: mucin-17-like [Bombyx mori]	NA	Uncharacterized protein OS=Bombyx mori PE=4 SV=1
G50047	2.12823	2.10082e-15	5.39714e-14	NA
G40091	2.12823	3.2402e-12	6.78052e-11	NA
G69965	2.12823	8.69334e-12	1.77275e-10	NA
G69011	2.12823	5.25256e-12	1.08717e-10	NA
G58837	2.12823	4.4463e-10	7.88553e-09	NA
G35793	2.12823	3.8077e-08	5.57132e-07	NA
G47384	2.12823	6.26942e-08	8.93003e-07	NA
G41999	2.12823	4.58884e-07	5.88207e-06	NA
G10943	2.12634	1.29227e-34	6.08611e-33	endonuclease-reverse transcriptase HmRTE-e01 [Danaus plexippus]	NA	Endonuclease-reverse transcriptase HmRTE-e01 OS=Danaus plexippus GN=KGM_18386 PE=4 SV=1
G12442	2.12543	7.23736e-10	1.25963e-08	hypothetical protein KGM_01806 [Danaus plexippus]	Kielin/chordin-like protein OS=Xenopus laevis GN=kcp PE=2 SV=1	Uncharacterized protein OS=Danaus plexippus GN=KGM_01806 PE=4 SV=1
G20692	2.12486	7.4114e-13	1.62898e-11	NA
G18579	2.12421	1.30486e-59	9.0738e-58	PREDICTED: uncharacterized protein LOC101739569 [Bombyx mori]	NA	Uncharacterized protein OS=Bombyx mori GN=Bmo.11185 PE=4 SV=1
G3787	2.12136	4.59792e-48	2.76089e-46	cathepsin D [Danaus plexippus]	Lysosomal aspartic protease OS=Aedes aegypti GN=AAEL006169 PE=1 SV=2	CathD OS=Pararge aegeria PE=3 SV=1
G47092	2.12131	1.12339e-16	3.06507e-15	NA
G30068	2.12131	4.4463e-10	7.88322e-09	antennal binding protein [Danaus plexippus]	NA	Antennal binding protein OS=Danaus plexippus GN=KGM_10492 PE=4 SV=1
G10812	2.12071	3.11822e-23	1.11812e-21	NA
G33784	2.12056	0	0	NA
G48273	2.11946	6.44704e-14	1.52526e-12	NA
G23375	2.11946	3.79628e-11	7.37003e-10	NA
G11372	2.11932	5.7062e-42	3.09845e-40	L-xylulose reductase [Bombyx mori] gb|ABF51375.1| dicarbonyl L-xylulose reductase [Bombyx mori]	L-xylulose reductase OS=Mesocricetus auratus GN=DCXR PE=1 SV=1	Uncharacterized protein OS=Bombyx mori GN=LOC732969 PE=3 SV=1
G19705	2.1186	1.2161e-12	2.62446e-11	NA
G19948	2.11726	9.05162e-15	2.24927e-13	short-chain dehydrogenease/reductase-like protein [Danaus plexippus]	3-oxoacyl-[acyl-carrier-protein] reductase FabG OS=Thermotoga maritima (strain ATCC 43589 / MSB8 / DSM 3109 / JCM 10099) GN=fabG PE=3 SV=1	Short-chain dehydrogenease/reductase-like protein OS=Danaus plexippus GN=KGM_20802 PE=3 SV=1
G55779	2.11358	3.23042e-19	1.00158e-17	NA
G12472	2.11188	2.17578e-22	7.55203e-21	NA
G60113	2.10937	5.25732e-09	8.47467e-08	NA
G38434	2.10692	2.83592e-20	9.09457e-19	NA
G3064	2.10175	1.99188e-12	4.2221e-11	PREDICTED: glutaminase kidney isoform, mitochondrial-like isoform X1 [Bombyx mori]	Glutaminase kidney isoform, mitochondrial OS=Rattus norvegicus GN=Gls PE=1 SV=2	Putative glutaminase OS=Danaus plexippus GN=KGM_08131 PE=3 SV=1
G52739	2.10175	2.70276e-10	4.87163e-09	NA
G9835	2.10102	8.65616e-12	1.76576e-10	NA
G50655	2.10035	9.88496e-67	7.46376e-65	cuticular protein RR-2 motif 89 precursor [Bombyx mori] tpd|FAA00592.1| TPA: putative cuticle protein [Bombyx mori]	Cuticle protein 19 OS=Locusta migratoria PE=1 SV=1	Uncharacterized protein OS=Bombyx mori GN=CPR89 PE=4 SV=1
G26107	2.09983	0	0	putative chemosensory protein [Sesamia inferens]	Ejaculatory bulb-specific protein 3 OS=Drosophila melanogaster GN=PebIII PE=1 SV=2	Putative chemosensory protein OS=Sesamia inferens PE=2 SV=1
G15011	2.09826	6.48686e-41	3.46653e-39	serine protease 7 precursor [Bombyx mori] gb|ABF51435.1| serine protease 7 [Bombyx mori]	Serine protease snake OS=Drosophila melanogaster GN=snk PE=1 SV=2	Serine protease 7 OS=Bombyx mori PE=2 SV=1
G1283	2.09764	8.6256e-09	1.35974e-07	NA
G24840	2.09506	4.58884e-07	5.88083e-06	NA
G27042	2.09329	1.41147e-08	2.18197e-07	NA
G22956	2.09149	2.98098e-16	7.96858e-15	NA
G10363	2.08849	4.8098e-52	3.01953e-50	TPA: putative cuticle protein [Bombyx mori]	Cuticle protein 8 OS=Blaberus craniifer PE=1 SV=1	Uncharacterized protein OS=Bombyx mori PE=4 SV=1
G11703	2.08815	0	0	hypothetical protein KGM_20020 [Danaus plexippus]	X-box-binding protein 1 OS=Bos taurus GN=XBP1 PE=2 SV=1	Uncharacterized protein OS=Danaus plexippus GN=KGM_20020 PE=4 SV=1
G41732	2.08802	5.62016e-30	2.40778e-28	NA
G138	2.08722	1.34138e-22	4.69885e-21	hypothetical protein TcasGA2_TC002939 [Tribolium castaneum]	NFX1-type zinc finger-containing protein 1 OS=Homo sapiens GN=ZNFX1 PE=1 SV=2	Putative uncharacterized protein OS=Tribolium castaneum GN=TcasGA2_TC002939 PE=4 SV=1
G4785	2.08694	7.56128e-07	9.41199e-06	PREDICTED: uncharacterized protein LOC101740833 [Bombyx mori]	NA	Putative uncharacterized protein (Fragment) OS=Solenopsis invicta GN=SINV_11683 PE=4 SV=1
G1600	2.08553	1.3197e-26	5.1888e-25	C5197 [Bicyclus anynana]	NA	C5197 OS=Bicyclus anynana GN=C5197 PE=2 SV=1
G1762	2.08479	2.71288e-70	2.11957e-68	PREDICTED: uncharacterized protein LOC101740799 [Bombyx mori]	NA	Twelve cysteine protein 1 OS=Danaus plexippus GN=KGM_07685 PE=4 SV=1
G50036	2.08383	2.48506e-21	8.30273e-20	NA
G13745	2.08383	4.44694e-10	7.88206e-09	PREDICTED: uncharacterized protein LOC101745240 [Bombyx mori]	NA	Uncharacterized protein OS=Bombyx mori PE=4 SV=1
G73137	2.08383	3.20638e-09	5.28509e-08	NA
G2042	2.08205	1.01364e-07	1.41983e-06	putative B-cell lymphoma 3-encoded protein [Danaus plexippus]	Ankyrin repeat domain-containing protein 35 OS=Homo sapiens GN=ANKRD35 PE=2 SV=2	Putative B-cell lymphoma 3-encoded protein OS=Danaus plexippus GN=KGM_15217 PE=4 SV=1
G12410	2.08163	3.37774e-68	2.58578e-66	acyl-CoA-delta9-3a-desaturase [Dendrolimus punctatus]	Acyl-CoA Delta(11) desaturase OS=Trichoplusia ni GN=D11DS PE=1 SV=2	Acyl-CoA-delta9-3a-desaturase OS=Dendrolimus punctatus PE=2 SV=1
G10446	2.07819	1.63805e-10	3.01702e-09	putative low-density lipoprotein receptor [Danaus plexippus]	Low-density lipoprotein receptor-related protein 2 OS=Rattus norvegicus GN=Lrp2 PE=1 SV=1	Putative low-density lipoprotein receptor OS=Danaus plexippus GN=KGM_04627 PE=4 SV=1
G21939	2.0776	1.18e-09	2.019e-08	hypothetical protein KGM_05158 [Danaus plexippus]	NA	Uncharacterized protein OS=Danaus plexippus GN=KGM_05158 PE=4 SV=1
G4643	2.0776	3.17274e-09	5.23106e-08	beta-N-acetylglucosaminidase 1 precursor [Bombyx mori] dbj|BAF52531.1| beta-N-acetylglucosaminidase 1 [Bombyx mori]	Chitooligosaccharidolytic beta-N-acetylglucosaminidase OS=Bombyx mori PE=1 SV=1	Beta-hexosaminidase OS=Bombyx mori GN=BmGlcNAcase1 PE=2 SV=1
G17182	2.07719	1.88275e-31	8.34886e-30	NA
G50174	2.07597	1.74144e-20	5.64129e-19	PREDICTED: uncharacterized protein LOC101741528 [Bombyx mori]	NA	NA
G12093	2.07493	0	0	ribosome-associated membrane protein 4 [Bombyx mori] gb|AAY82465.1| ribosome-associated membrane protein 4 [Bombyx mori]	Stress-associated endoplasmic reticulum protein 2 OS=Mus musculus GN=Serp2 PE=3 SV=2	Ribosome-associated membrane protein 4 OS=Bombyx mori GN=LOC692773 PE=4 SV=1
G9808	2.07408	4.7057e-65	3.52243e-63	organic cation transporter [Danaus plexippus]	Organic cation transporter protein OS=Drosophila melanogaster GN=Orct PE=1 SV=1	Organic cation transporter OS=Danaus plexippus GN=KGM_04004 PE=4 SV=1
G39713	2.07089	4.44694e-10	7.87975e-09	NA
G38138	2.07089	1.19341e-09	2.0385e-08	NA
G36321	2.07089	5.24026e-09	8.45615e-08	NA
G51658	2.06734	4.5859e-20	1.46217e-18	NA
G10730	2.06734	6.29904e-14	1.49315e-12	NA
G7386	2.06525	0	0	chitin deacetylase 1 [Mamestra brassicae]	Low-density lipoprotein receptor-related protein 1B OS=Homo sapiens GN=LRP1B PE=1 SV=2	Chitin deacetylase 1 OS=Mamestra brassicae PE=2 SV=1
G34231	2.06111	2.76632e-13	6.26389e-12	NA
G65400	2.06111	1.65877e-10	3.05241e-09	putative dsRNase [Danaus plexippus]	NA	Putative dsRNase OS=Danaus plexippus GN=KGM_03854 PE=4 SV=1
G24545	2.06111	5.15396e-09	8.3324e-08	NA
G16549	2.06111	3.8077e-08	5.56998e-07	NA
G15994	2.06037	4.53608e-20	1.44704e-18	NA
G16494	2.06012	7.86456e-16	2.06324e-14	PREDICTED: adenosine deaminase-like protein-like [Bombyx mori]	Adenosine deaminase-like protein OS=Homo sapiens GN=ADAL PE=2 SV=2	Adenosine deaminase-like protein OS=Pararge aegeria PE=4 SV=1
[truncated: 2,180 more rows]

## Sheet: larva_VS_pupa
Supplemental Table S4. The differentially expressed genes between larva and pupa.
GeneID	logFC(pupa/larva)	larva_VS_pupa(PValue)	larva_VS_pupa(FDR)	nr	swissprot	trembl
G17774	16.6156	1.48523e-213	1.54577e-211	NA	NA	Uncharacterized protein OS=Bombyx mori GN=fmxg9M19 PE=4 SV=1
G58649	16.2643	1.69583e-167	1.46813e-165	NA
G16773	16.1668	1.16537e-156	9.63628e-155	PREDICTED: D-amino-acid oxidase 2-like [Bombyx mori]	D-aspartate oxidase OS=Bos taurus GN=DDO PE=1 SV=2	D-amino acid oxidase (Fragment) OS=Papilio xuthus PE=2 SV=1
G33279	16.0629	8.00834e-146	6.39973e-144	hypothetical protein KGM_12367 [Danaus plexippus]	Hemicentin-1 OS=Homo sapiens GN=HMCN1 PE=1 SV=2	Uncharacterized protein OS=Danaus plexippus GN=KGM_12367 PE=4 SV=1
G20930	16.0611	1.60167e-145	1.27637e-143	PREDICTED: fatty acid synthase-like [Bombyx mori]	Fatty acid synthase OS=Rattus norvegicus GN=Fasn PE=1 SV=3	p260 OS=Danaus plexippus GN=KGM_00208 PE=4 SV=1
G45784	15.8142	6.05092e-123	4.3489e-121	PREDICTED: fatty acid synthase-like [Bombyx mori]	Fatty acid synthase OS=Gallus gallus GN=FASN PE=1 SV=5	Uncharacterized protein OS=Bombyx mori PE=4 SV=1
G29188	15.8064	2.42036e-122	1.73301e-120	PREDICTED: uncharacterized protein LOC101745748 [Bombyx mori]	NA	Uncharacterized protein OS=Bombyx mori PE=4 SV=1
G67213	15.7094	3.24856e-114	2.26086e-112	PREDICTED: fatty acid synthase-like [Bombyx mori]	NA	NA
G30563	15.6366	8.51592e-109	5.71777e-107	p260 [Danaus plexippus]	Fatty acid synthase OS=Gallus gallus GN=FASN PE=1 SV=5	p260 OS=Danaus plexippus GN=KGM_00208 PE=4 SV=1
G32606	15.6308	3.40636e-108	2.27375e-106	PREDICTED: fatty acid synthase-like [Bombyx mori]	Fatty acid synthase OS=Homo sapiens GN=FASN PE=1 SV=3	P260 OS=Bombyx mori PE=2 SV=1
G39296	15.5443	7.14368e-102	4.60175e-100	p260 [Danaus plexippus]	Fatty acid synthase OS=Homo sapiens GN=FASN PE=1 SV=3	p260 OS=Danaus plexippus GN=KGM_00208 PE=4 SV=1
G48137	15.4861	5.8521e-98	3.6624e-96	PREDICTED: fatty acid synthase-like [Bombyx mori]	Fatty acid synthase OS=Homo sapiens GN=FASN PE=1 SV=3	Uncharacterized protein OS=Bombyx mori PE=4 SV=1
G23611	15.4769	2.34084e-97	1.45224e-95	NA
G34182	15.0133	7.24454e-71	3.60888e-69	NA
G61944	14.9517	7.41842e-68	3.56796e-66	NA
G63598	14.883	7.59646e-65	3.50603e-63	NA
G51121	14.863	6.07716e-64	2.76683e-62	NA
G20567	14.8569	1.21543e-63	5.49425e-62	PREDICTED: alpha-tocopherol transfer protein-like [Bombyx mori]	Alpha-tocopherol transfer protein-like OS=Mus musculus GN=Ttpal PE=2 SV=3	CRAL/TRIO domain-containing protein OS=Danaus plexippus GN=KGM_15520 PE=4 SV=1
G8250	14.7467	3.98272e-59	1.70333e-57	UDP-glycosyltransferase UGT46B1 [Helicoverpa armigera]	UDP-glucuronosyltransferase 2B4 OS=Homo sapiens GN=UGT2B4 PE=1 SV=2	UDP-glycosyltransferase UGT46B1 OS=Helicoverpa armigera GN=UGT46B1 PE=2 SV=1
G49359	14.7336	1.59309e-58	6.7327e-57	NA
G13492	14.5914	4.1762e-53	1.66054e-51	hypothetical protein KGM_15382 [Danaus plexippus]	Nose resistant to fluoxetine protein 6 OS=Caenorhabditis elegans GN=nrf-6 PE=1 SV=3	Uncharacterized protein OS=Bombyx mori PE=4 SV=1
G42185	14.4465	5.47382e-48	2.02174e-46	NA
G61917	14.4448	5.47382e-48	2.02436e-46	NA
G71222	14.4222	2.18952e-47	8.04532e-46	NA
G67407	14.4218	2.18952e-47	8.03499e-46	NA
G58032	14.4097	8.75812e-47	3.1874e-45	NA
G57530	14.3932	1.75162e-46	6.35053e-45	NA
G70299	14.3556	2.8026e-45	9.95245e-44	NA
G21795	14.3556	2.8026e-45	9.96484e-44	PREDICTED: chorion class CB protein M5H4-like [Bombyx mori]	Chorion class B protein PC401 (Fragment) OS=Antheraea polyphemus PE=2 SV=1	Uncharacterized protein OS=Bombyx mori GN=Bmo.8721 PE=3 SV=1
G22177	14.0019	1.20371e-35	3.65254e-34	hypothetical protein KGM_05615 [Danaus plexippus]	Lipase 1 OS=Drosophila melanogaster GN=Lip1 PE=2 SV=2	Lipase OS=Bombyx mori PE=3 SV=1
G23595	13.9908	2.40742e-35	7.2819e-34	reverse transcrpitase [Papilio xuthus]	Putative 115 kDa protein in type-1 retrotransposable element R1DM OS=Drosophila melanogaster GN=R1A1-element\ORF2 PE=4 SV=1	Reverse transcrpitase OS=Papilio xuthus PE=4 SV=1
G60301	13.9573	1.92593e-34	5.72548e-33	NA
G71341	13.9458	3.85186e-34	1.1374e-32	NA
G30213	13.9092	3.08148e-33	8.9059e-32	NA
G8837	13.9013	3.08148e-33	8.91041e-32	hypothetical protein KGM_10094 [Danaus plexippus]	Fatty acyl-CoA reductase 1 OS=Homo sapiens GN=FAR1 PE=1 SV=1	Uncharacterized protein OS=Danaus plexippus GN=KGM_10094 PE=4 SV=1
G15685	13.8891	6.16298e-33	1.77044e-31	PREDICTED: uncharacterized protein LOC101740538 [Bombyx mori]	NA	Uncharacterized protein OS=Bombyx mori PE=4 SV=1
G43846	13.8361	9.86076e-32	2.77003e-30	NA
G7180	13.8332	9.86076e-32	2.77139e-30	PREDICTED: nose resistant to fluoxetine protein 6-like [Bombyx mori]	Nose resistant to fluoxetine protein 6 OS=Caenorhabditis elegans GN=nrf-6 PE=1 SV=3	Uncharacterized protein OS=Bombyx mori PE=4 SV=1
G39521	13.8209	1.97215e-31	5.49146e-30	reverse transcriptase [Papilio xuthus]	RNA-directed DNA polymerase from mobile element jockey OS=Drosophila melanogaster GN=pol PE=1 SV=1	Reverse transcriptase (Fragment) OS=Papilio xuthus PE=4 SV=1
G5426	13.7921	7.8886e-31	2.16285e-29	reverse transcriptase [Danaus plexippus]	Putative 115 kDa protein in type-1 retrotransposable element R1DM OS=Drosophila melanogaster GN=R1A1-element\ORF2 PE=4 SV=1	Reverse transcriptase OS=Danaus plexippus GN=KGM_19492 PE=4 SV=1
G29846	13.7457	6.31088e-30	1.68816e-28	NA
G30514	13.7112	5.0487e-29	1.31964e-27	NA
G59204	13.7063	5.0487e-29	1.32024e-27	NA
G58942	13.695	1.00974e-28	2.6201e-27	NA
G44134	13.6875	1.00974e-28	2.61772e-27	NA
G37490	13.6531	4.03896e-28	1.03627e-26	NA
G26476	13.6213	1.61559e-27	4.08277e-26	NA
G30286	13.6196	1.61559e-27	4.07916e-26	NA
G43070	13.5978	6.46234e-27	1.60611e-25	NA
G33576	13.5769	1.29247e-26	3.18178e-25	hypothetical protein KGM_22071 [Danaus plexippus]	NA	Reverse transcriptase (Fragment) OS=Pararge aegeria PE=4 SV=1
G65979	13.5498	5.16988e-26	1.25434e-24	NA
G31092	13.5257	1.03398e-25	2.4907e-24	PREDICTED: zinc finger protein 287-like [Bombyx mori]	Gastrula zinc finger protein xFG20-1 OS=Xenopus laevis PE=3 SV=2	Uncharacterized protein OS=Bombyx mori PE=4 SV=1
G57384	13.5253	1.03398e-25	2.4886e-24	NA
G18952	13.4546	1.65436e-24	3.86613e-23	NA
G64660	13.4401	3.30872e-24	7.6633e-23	NA
G16051	13.4025	1.32349e-23	2.99847e-22	NA
G37862	13.399	1.32349e-23	3.00085e-22	NA
G57001	13.3769	2.64698e-23	5.94509e-22	NA
G41931	13.3627	5.29396e-23	1.1747e-21	NA
G48605	13.3608	5.29396e-23	1.17653e-21	NA
G11502	13.3254	0	0	cuticular protein RR-2 motif 140 precursor [Bombyx mori] tpd|FAA00643.1| TPA: putative cuticle protein [Bombyx mori]	Pro-resilin OS=Drosophila melanogaster GN=resilin PE=1 SV=1	Putative cuticle protein OS=Bombyx mori GN=BmorCPR140 PE=2 SV=1
G70593	13.3152	2.11758e-22	4.60229e-21	NA
G66189	13.3083	4.23516e-22	9.0939e-21	NA
G70441	13.3083	4.23516e-22	9.09048e-21	NA
G56584	13.2868	8.47032e-22	1.80185e-20	hypothetical protein BRAFLDRAFT_85458 [Branchiostoma floridae] gb|EEN60377.1| hypothetical protein BRAFLDRAFT_85458 [Branchiostoma floridae]	NA	Reverse transcriptase (Fragment) OS=Pararge aegeria PE=4 SV=1
G28699	13.2856	8.47032e-22	1.80319e-20	endonuclease-reverse transcriptase HmRTE-e01 [Danaus plexippus]	NA	Endonuclease-reverse transcriptase HmRTE-e01 OS=Danaus plexippus GN=KGM_18386 PE=4 SV=1
G53892	13.2778	8.47032e-22	1.80387e-20	NA
G68035	13.261	1.69407e-21	3.55604e-20	NA
G68215	13.261	1.69407e-21	3.55213e-20	NA
G57502	13.2412	3.38814e-21	7.02437e-20	NA
G48359	13.2264	6.77626e-21	1.38974e-19	NA
G34241	13.2116	6.77626e-21	1.39024e-19	NA
G60587	13.1557	5.42102e-20	1.07551e-18	NA
G72368	13.1508	5.42102e-20	1.07663e-18	NA
G41690	13.1412	5.42102e-20	1.07588e-18	NA
G66599	13.1286	1.0842e-19	2.13103e-18	NA
G17705	13.1272	1.0842e-19	2.1325e-18	chymotrypsinogen-like protein 4 [Danaus plexippus]	NA	Chymotrypsinogen-like protein 4 OS=Danaus plexippus GN=KGM_01164 PE=4 SV=1
G56438	13.1263	1.0842e-19	2.13544e-18	NA
G47502	13.1243	1.0842e-19	2.13618e-18	NA
G60592	13.0626	8.67362e-19	1.64758e-17	NA
G12863	13.0583	0	0	cuticular protein RR-2 motif 140 precursor [Bombyx mori] tpd|FAA00643.1| TPA: putative cuticle protein [Bombyx mori]	Pro-resilin OS=Drosophila melanogaster GN=resilin PE=1 SV=1	Putative cuticle protein OS=Bombyx mori GN=BmorCPR140 PE=2 SV=1
G67500	13.0414	1.73472e-18	3.26048e-17	NA
G53131	13.0183	3.46944e-18	6.45512e-17	NA
G36650	13.0095	3.46944e-18	6.45092e-17	NA
G28687	13.0032	3.46944e-18	6.43835e-17	NA
G16224	12.9963	3.46944e-18	6.44673e-17	NA
G52424	12.9937	6.9389e-18	1.26994e-16	NA
G61023	12.9747	6.9389e-18	1.27116e-16	NA
G34773	12.9602	1.38778e-17	2.50616e-16	PREDICTED: hypodermin-A-like [Bombyx mori]	NA	Uncharacterized protein OS=Bombyx mori PE=4 SV=1
G44989	12.9538	1.38778e-17	2.49984e-16	NA
G59816	12.9458	1.38778e-17	2.5022e-16	NA
G15562	12.9413	2.77556e-17	4.93742e-16	PREDICTED: mushroom body large-type Kenyon cell-specific protein 1-like [Bombyx mori]	NA	Uncharacterized protein OS=Bombyx mori PE=4 SV=1
G53125	12.9259	2.77556e-17	4.93435e-16	NA
G26935	12.9228	2.77556e-17	4.92975e-16	NA
G25825	12.9219	2.77556e-17	4.92515e-16	NA
G33149	12.9184	2.77556e-17	4.93128e-16	NA
G38100	12.9128	5.55112e-17	9.71752e-16	cuticular protein RR-1 motif 45 precursor [Bombyx mori] dbj|BAB32485.1| cuticle protein [Bombyx mori] tpd|FAA00548.1| TPA: putative cuticle protein [Bombyx mori]	Endocuticle structural glycoprotein SgAbd-8 OS=Schistocerca gregaria PE=1 SV=1	Cuticle protein OS=Bombyx mori GN=bmwcp9 PE=2 SV=1
G15179	12.9057	5.55112e-17	9.72646e-16	putative nephrin [Danaus plexippus]	Irregular chiasm C-roughest protein OS=Drosophila melanogaster GN=rst PE=1 SV=2	Putative nephrin OS=Danaus plexippus GN=KGM_19566 PE=4 SV=1
G13075	12.901	5.55112e-17	9.71455e-16	endonuclease-reverse transcriptase [Bombyx mori]	NA	Endonuclease-reverse transcriptase (Fragment) OS=Pararge aegeria PE=4 SV=1
G54451	12.883	1.11022e-16	1.92172e-15	NA
G46832	12.8762	1.11022e-16	1.92522e-15	NA
G33178	12.8705	1.11022e-16	1.92289e-15	NA
G56131	12.8356	4.4409e-16	7.49613e-15	NA
G41882	12.8266	4.4409e-16	7.48729e-15	PREDICTED: uncharacterized protein LOC101449921 [Ceratitis capitata]	NA	RNase H and integrase-like protein (Fragment) OS=Bombyx mori GN=P-12 PE=4 SV=1
G59245	12.8218	4.4409e-16	7.49171e-15	NA
G47439	12.8195	4.4409e-16	7.50278e-15	NA
G49796	12.8165	4.4409e-16	7.48287e-15	NA
G49125	12.7938	8.88178e-16	1.47869e-14	NA
G54687	12.7886	8.88178e-16	1.47826e-14	NA
G48853	12.7848	8.88178e-16	1.4774e-14	NA
G42498	12.7787	1.77636e-15	2.90324e-14	NA
G25632	12.7562	1.77636e-15	2.90241e-14	PREDICTED: uncharacterized protein LOC101740833 [Bombyx mori]	NA	Uncharacterized protein OS=Bombyx mori PE=4 SV=1
G56206	12.7287	3.55272e-15	5.71818e-14	reverse transcriptase [Papilio xuthus]	NA	Reverse transcriptase OS=Papilio xuthus PE=4 SV=1
G52723	12.7234	3.55272e-15	5.7214e-14	NA
G64557	12.7234	3.55272e-15	5.71335e-14	NA
G69615	12.7097	7.10542e-15	1.12775e-13	NA
G37886	12.7071	7.10542e-15	1.12869e-13	NA
G54775	12.6869	1.42109e-14	2.20947e-13	NA
G40366	12.6841	1.42109e-14	2.21913e-13	NA
G68344	12.6827	1.42109e-14	2.21127e-13	NA
G68424	12.6827	1.42109e-14	2.2155e-13	reverse transcriptase [Danaus plexippus]	NA	Reverse transcriptase OS=Danaus plexippus GN=KGM_17546 PE=4 SV=1
G51237	12.6751	1.42109e-14	2.21248e-13	NA
G30581	12.666	1.42109e-14	2.21792e-13	PREDICTED: uncharacterized protein LOC101740595 [Bombyx mori]	NA	Transposon BEL-like protein OS=Pararge aegeria PE=4 SV=1
G45709	12.6604	1.42109e-14	2.21429e-13	NA
G35647	12.6593	1.42109e-14	2.2161e-13	PREDICTED: uncharacterized protein LOC101740833 [Bombyx mori]	NA	NA
G67233	12.6563	2.84218e-14	4.35263e-13	NA
G37878	12.6367	2.84218e-14	4.35496e-13	NA
G29594	12.6038	5.68434e-14	8.59692e-13	NA
G46277	12.5921	1.13687e-13	1.68417e-12	NA
G71156	12.5921	1.13687e-13	1.68504e-12	PREDICTED: facilitated trehalose transporter Tret1-like [Bombyx mori]	NA	NA
G70666	12.5783	1.13687e-13	1.6833e-12	NA
G58819	12.5695	1.13687e-13	1.68242e-12	NA
G63304	12.555	2.27374e-13	3.30662e-12	NA
G67932	12.5174	4.54748e-13	6.49585e-12	NA
G49837	12.5169	4.54748e-13	6.47642e-12	PREDICTED: A disintegrin and metalloproteinase with thrombospondin motifs 14-like [Bombyx mori]	NA	Uncharacterized protein OS=Bombyx mori PE=3 SV=1
G57013	12.5144	4.54748e-13	6.48612e-12	Putative uncharacterized transposon-derived protein F52C9.6 [Camponotus floridanus]	NA	Uncharacterized protein OS=Rhodnius prolixus PE=4 SV=1
G52808	12.501	4.54748e-13	6.49098e-12	NA
G61406	12.501	4.54748e-13	6.4926e-12	putative gamma glutamyl transpeptidase [Danaus plexippus]	NA	Putative gamma glutamyl transpeptidase OS=Danaus plexippus GN=KGM_10025 PE=4 SV=1
G28727	12.4965	4.54748e-13	6.4991e-12	NA	NA	Uncharacterized protein OS=Bombyx mori PE=4 SV=1
G61177	12.4951	4.54748e-13	6.47319e-12	NA
G60945	12.4893	9.09494e-13	1.27432e-11	NA
G66304	12.4847	9.09494e-13	1.27213e-11	NA
G33640	12.4829	9.09494e-13	1.27526e-11	NA
G39426	12.4786	9.09494e-13	1.27245e-11	NA
G51950	12.4767	9.09494e-13	1.27027e-11	NA
G43304	12.4718	9.09494e-13	1.27588e-11	NA
G48459	12.4674	9.09494e-13	1.27494e-11	NA
G48315	12.463	9.09494e-13	1.27369e-11	NA
G45439	12.4595	9.09494e-13	1.27089e-11	PREDICTED: WD repeat-containing protein 16-like [Bombyx mori]	NA	Uncharacterized protein OS=Bombyx mori PE=4 SV=1
G51350	12.4575	9.09494e-13	1.26996e-11	NA
G59210	12.4433	1.81899e-12	2.49121e-11	NA
G53878	12.4153	3.63798e-12	4.88065e-11	NA
G63823	12.4153	3.63798e-12	4.88409e-11	NA
G70538	12.4083	3.63798e-12	4.86808e-11	NA
G63309	12.403	3.63798e-12	4.88524e-11	NA
G46475	12.3941	3.63798e-12	4.87607e-11	NA
G57520	12.3932	3.63798e-12	4.8658e-11	NA
G57376	12.3878	3.63798e-12	4.8715e-11	NA
G69771	12.3878	3.63798e-12	4.87493e-11	NA
G62600	12.3848	3.63798e-12	4.87264e-11	NA
G31695	12.3685	7.27596e-12	9.51118e-11	hypothetical protein TcasGA2_TC002031 [Tribolium castaneum]	RNA-directed DNA polymerase from mobile element jockey OS=Drosophila funebris GN=jockey\pol PE=1 SV=1	Putative uncharacterized protein OS=Tribolium castaneum GN=TcasGA2_TC002031 PE=4 SV=1
G45823	12.3649	7.27596e-12	9.52644e-11	unc-5 [Danaus plexippus]	Netrin receptor unc-5 OS=Drosophila melanogaster GN=unc-5 PE=1 SV=1	Unc-5 OS=Danaus plexippus GN=KGM_11909 PE=4 SV=1
G38703	12.3575	7.27596e-12	9.53737e-11	NA
G32542	12.3502	7.27596e-12	9.52862e-11	NA
G31238	12.3406	7.27596e-12	9.51336e-11	PREDICTED: uncharacterized protein LOC101740833 [Bombyx mori]	NA	Uncharacterized protein (Fragment) OS=Pararge aegeria PE=4 SV=1
G27801	12.3213	1.45519e-11	1.87352e-10	NA
G66622	12.3213	1.45519e-11	1.86763e-10	NA
G39698	12.3118	1.45519e-11	1.87099e-10	NA
G65830	12.3019	1.45519e-11	1.86847e-10	NA
G21704	12.297	0	0	cuticular protein hypothetical 12 precursor [Bombyx mori] tpd|FAA00479.1| TPA: putative cuticle protein [Bombyx mori]	Syndecan-3 OS=Rattus norvegicus GN=Sdc3 PE=2 SV=3	Putative cuticle protein OS=Bombyx mori GN=BmorCPH12 PE=2 SV=1
G50258	12.2944	2.91038e-11	3.67012e-10	NA
G26429	12.2858	2.91038e-11	3.67093e-10	NA
G54053	12.2828	2.91038e-11	3.6685e-10	NA
G24056	12.2774	2.91038e-11	3.6677e-10	NA
G27162	12.2744	2.91038e-11	3.67174e-10	PREDICTED: similar to BEL12_AG transposon polyprotein [Tribolium castaneum] gb|EFA13455.1| hypothetical protein TcasGA2_TC010686 [Tribolium castaneum]	NA	Uncharacterized protein OS=Bombyx mori PE=4 SV=1
G64728	12.2702	2.91038e-11	3.66931e-10	NA
G40904	12.2684	2.91038e-11	3.66204e-10	NA
G25266	12.2615	2.91038e-11	3.67256e-10	PREDICTED: irregular chiasm C-roughest protein-like [Bombyx mori]	Irregular chiasm C-roughest protein OS=Drosophila melanogaster GN=rst PE=1 SV=2	Putative nephrin OS=Danaus plexippus GN=KGM_19566 PE=4 SV=1
G72579	12.2577	5.82076e-11	7.12177e-10	NA
G57845	12.2522	5.82076e-11	7.14932e-10	PREDICTED: glutamate receptor ionotropic, delta-2-like [Bombyx mori]	NA	NA
G57886	12.2522	5.82076e-11	7.13705e-10	NA
G48890	12.2442	5.82076e-11	7.14012e-10	NA
G52861	12.2429	5.82076e-11	7.14472e-10	NA
G42738	12.2387	5.82076e-11	7.12329e-10	NA
G63161	12.227	5.82076e-11	7.15548e-10	NA
G42344	12.2237	5.82076e-11	7.1524e-10	NA
G22610	12.2205	5.82076e-11	7.13093e-10	NA
G51752	12.204	1.16415e-10	1.38491e-09	NA
G31376	12.2038	1.16415e-10	1.38751e-09	NA
G56088	12.1982	1.16415e-10	1.38694e-09	NA
G69819	12.1951	1.16415e-10	1.39071e-09	NA
G33925	12.1947	1.16415e-10	1.38347e-09	NA
G61741	12.1909	1.16415e-10	1.39158e-09	NA
G61892	12.1909	1.16415e-10	1.38463e-09	NA
G55737	12.1876	1.16415e-10	1.38549e-09	hypothetical protein KGM_10721 [Danaus plexippus]	NA	Uncharacterized protein OS=Danaus plexippus GN=KGM_10721 PE=4 SV=1
G41360	12.1795	1.16415e-10	1.3852e-09	NA
G50803	12.1755	1.16415e-10	1.38665e-09	NA
G47053	12.1743	1.16415e-10	1.39187e-09	PREDICTED: uncharacterized protein LOC101740833 [Bombyx mori]	NA	Uncharacterized protein OS=Bombyx mori PE=4 SV=1
G68364	12.1682	2.3283e-10	2.7067e-09	NA
G46484	12.1531	2.3283e-10	2.69956e-09	NA
G60264	12.1499	2.3283e-10	2.7023e-09	NA
G49869	12.143	2.3283e-10	2.70121e-09	NA
G54165	12.1359	2.3283e-10	2.70066e-09	NA
G21394	12.1282	2.3283e-10	2.70505e-09	PREDICTED: uncharacterized protein LOC101740833 [Bombyx mori]	NA	Uncharacterized protein OS=Bombyx mori GN=Bmo.7233 PE=4 SV=1
G59504	12.127	4.65662e-10	5.24172e-09	NA
G49447	12.1247	4.65662e-10	5.24793e-09	NA
G35786	12.1157	4.65662e-10	5.25104e-09	NA
G35581	12.1007	4.65662e-10	5.25207e-09	NA
G65533	12.0965	4.65662e-10	5.24689e-09	NA
G41965	12.0933	4.65662e-10	5.25726e-09	NA
G52782	12.086	4.65662e-10	5.2583e-09	NA
G65086	12.0838	4.65662e-10	5.26142e-09	NA
G17222	12.0773	0	0	C-type lectin 5 [Helicoverpa armigera]	NA	C-type lectin 5 OS=Helicoverpa armigera GN=CTL5 PE=2 SV=1
G41579	12.075	9.31322e-10	1.02256e-08	NA
G41266	12.0604	9.31322e-10	1.02334e-08	NA
G41286	12.0604	9.31322e-10	1.0267e-08	NA
G36590	12.0589	9.31322e-10	1.02236e-08	NA
G64014	12.0589	9.31322e-10	1.02789e-08	PREDICTED: targeting protein for Xklp2-like [Bombyx mori]	NA	Uncharacterized protein OS=Bombyx mori PE=3 SV=1
G64187	12.0589	9.31322e-10	1.02315e-08	NA
G36357	12.0465	9.31322e-10	1.02591e-08	NA
G51416	12.0424	9.31322e-10	1.02374e-08	NA
G72747	12.0424	9.31322e-10	1.02393e-08	NA
G63102	12.0343	9.31322e-10	1.02512e-08	NA
G63162	12.0343	9.31322e-10	1.02749e-08	NA
G56308	12.0335	9.31322e-10	1.02532e-08	NA
G72121	12.0282	1.86265e-09	1.99677e-08	NA
G30967	12.0183	1.86265e-09	2.00128e-08	NA
G62538	12.0162	1.86265e-09	1.9949e-08	NA
G42847	12.0053	1.86265e-09	1.99865e-08	NA
G49619	11.9818	3.7253e-09	3.86871e-08	NA
G61238	11.9805	3.7253e-09	3.87082e-08	NA
G61258	11.9805	3.7253e-09	3.86239e-08	hypothetical protein KGM_05223 [Danaus plexippus]	NA	Uncharacterized protein OS=Danaus plexippus GN=KGM_05223 PE=4 SV=1
G69727	11.9727	3.7253e-09	3.87222e-08	NA
G34898	11.9689	3.7253e-09	3.87716e-08	NA
G69454	11.966	3.7253e-09	3.87434e-08	NA
G60494	11.9631	3.7253e-09	3.86941e-08	NA
G45221	11.9619	3.7253e-09	3.86099e-08	NA
G41784	11.9604	3.7253e-09	3.8814e-08	NA
G68307	11.9458	3.7253e-09	3.8666e-08	NA
G68345	11.9458	3.7253e-09	3.87999e-08	NA
G68520	11.9458	3.7253e-09	3.87928e-08	NA
G68572	11.9458	3.7253e-09	3.87787e-08	PREDICTED: LOW QUALITY PROTEIN: dynein heavy chain 2, axonemal-like [Bombyx mori]	Dynein heavy chain 2, axonemal OS=Homo sapiens GN=DNAH2 PE=2 SV=3	Uncharacterized protein OS=Bombyx mori PE=4 SV=1
G53512	11.9408	3.7253e-09	3.86449e-08	NA
G53303	11.9358	3.7253e-09	3.87857e-08	NA
G59143	11.9231	7.45058e-09	7.53605e-08	NA
G32328	11.9219	7.45058e-09	7.53338e-08	NA
G67323	11.9193	7.45058e-09	7.54139e-08	NA
G38182	11.916	7.45058e-09	7.52539e-08	NA
G11568	11.9132	7.45058e-09	7.53205e-08	PREDICTED: uncharacterized protein LOC101741127 [Bombyx mori]	NA	Uncharacterized protein OS=Danaus plexippus GN=KGM_14023 PE=4 SV=1
G35743	11.9062	7.45058e-09	7.54005e-08	putative WW, C2 and coiled-coil domain containing 1 [Danaus plexippus]	NA	Uncharacterized protein OS=Bombyx mori PE=4 SV=1
G66675	11.9062	7.45058e-09	7.51609e-08	NA
G52249	11.9014	7.45058e-09	7.55075e-08	hypothetical protein TcasGA2_TC010710 [Tribolium castaneum]	NA	Uncharacterized protein OS=Anoplophora glabripennis PE=4 SV=1
G43448	11.8907	7.45058e-09	7.54673e-08	NA
G35252	11.8795	7.45058e-09	7.51742e-08	NA
G57568	11.8787	7.45058e-09	7.52938e-08	NA
G65295	11.8678	1.49012e-08	1.46042e-07	NA
G57098	11.8624	1.49012e-08	1.45816e-07	NA
G56876	11.857	1.49012e-08	1.46092e-07	NA
G56739	11.8516	1.49012e-08	1.45717e-07	NA
G64203	11.8365	1.49012e-08	1.45841e-07	NA
G45793	11.8344	1.49012e-08	1.46067e-07	NA
G63759	11.8303	1.49012e-08	1.46318e-07	NA
G50001	11.8257	1.49012e-08	1.46443e-07	NA
G63536	11.8241	1.49012e-08	1.45792e-07	NA
G45235	11.8139	2.98024e-08	2.82865e-07	NA
G41585	11.8119	2.98024e-08	2.83714e-07	PREDICTED: trypsin-7-like [Bombyx mori]	Ovochymase-2 OS=Bufo japonicus GN=OVCH2 PE=1 SV=1	Serine protease-like protein OS=Danaus plexippus GN=KGM_10937 PE=3 SV=1
G63217	11.8119	2.98024e-08	2.81975e-07	PREDICTED: laminin subunit alpha-1-like [Apis dorsata]	Laminin subunit alpha-5 OS=Homo sapiens GN=LAMA5 PE=1 SV=8	Putative extracellular matrix glycoprotein laminin subunit beta (Fragment) OS=Ixodes ricinus PE=2 SV=1
G6233	11.793	0	0	moderately methionine rich hexamerin precursor [Hyalophora cecropia]	Basic juvenile hormone-suppressible protein 2 OS=Trichoplusia ni GN=BJSP-2 PE=1 SV=1	Moderately methionine rich hexamerin (Precursor) OS=Hyalophora cecropia PE=2 SV=1
G73271	11.7866	2.98024e-08	2.82818e-07	NA	NA	Uncharacterized protein OS=Acyrthosiphon pisum PE=4 SV=1
G33517	11.7827	2.98024e-08	2.8343e-07	NA
G72769	11.7794	2.98024e-08	2.83101e-07	NA
G54157	11.7733	2.98024e-08	2.83053e-07	NA
G72686	11.7723	2.98024e-08	2.82584e-07	NA
G61534	11.7699	2.98024e-08	2.81929e-07	NA
G40548	11.7652	2.98024e-08	2.84472e-07	NA
G72091	11.7652	2.98024e-08	2.83478e-07	NA
G71780	11.7581	5.96046e-08	5.48067e-07	NA
G71791	11.7581	5.96046e-08	5.45172e-07	putative 1-beta dynein [Danaus plexippus]	NA	Putative 1-beta dynein OS=Danaus plexippus GN=KGM_08356 PE=4 SV=1
G71801	11.7581	5.96046e-08	5.45608e-07	NA
G71918	11.7581	5.96046e-08	5.45521e-07	NA
G71710	11.7511	5.96046e-08	5.46046e-07	NA
G47665	11.7407	5.96046e-08	5.47891e-07	NA
G70554	11.7303	5.96046e-08	5.44562e-07	NA
G60198	11.7291	5.96046e-08	5.45871e-07	NA
G43025	11.7234	5.96046e-08	5.45783e-07	NA
G59810	11.7234	5.96046e-08	5.47979e-07	NA
G69702	11.7097	5.96046e-08	5.443e-07	NA
G42728	11.7082	5.96046e-08	5.46484e-07	PREDICTED: uncharacterized protein LOC101742787 [Bombyx mori]	NA	Uncharacterized protein OS=Bombyx mori GN=Bmo.11623 PE=4 SV=1
G69355	11.7029	1.19209e-07	1.05635e-06	NA
G46618	11.6978	1.19209e-07	1.06047e-06	PREDICTED: uncharacterized protein LOC101737647 [Bombyx mori]	NA	NA
G31938	11.692	1.19209e-07	1.05341e-06	NA
G51353	11.6799	1.19209e-07	1.05521e-06	hypothetical protein TcasGA2_TC001846 [Tribolium castaneum]	Retrovirus-related Pol polyprotein from transposon 297 OS=Drosophila melanogaster GN=pol PE=4 SV=1	Retrovirus-related Pol polyprotein (Fragment) OS=Anoplophora glabripennis GN=POL2 PE=4 SV=1
G41960	11.6783	1.19209e-07	1.06195e-06	putative TATA element modulatory factor [Danaus plexippus]	NA	Putative TATA element modulatory factor OS=Danaus plexippus GN=KGM_22014 PE=4 SV=1
G58276	11.6783	1.19209e-07	1.06129e-06	NA
G58279	11.6783	1.19209e-07	1.05964e-06	NA
G58311	11.6783	1.19209e-07	1.06113e-06	NA
G46065	11.6769	1.19209e-07	1.05997e-06	NA
G68090	11.6761	1.19209e-07	1.05832e-06	NA
G68111	11.6761	1.19209e-07	1.05849e-06	NA
G67832	11.6694	1.19209e-07	1.05374e-06	NA
G50956	11.6657	1.19209e-07	1.05423e-06	NA
G67455	11.6628	1.19209e-07	1.06328e-06	NA
G57773	11.6617	1.19209e-07	1.05488e-06	NA
G57614	11.6563	1.19209e-07	1.05456e-06	NA
G67081	11.6497	1.19209e-07	1.05948e-06	PREDICTED: uncharacterized protein LOC101736695, partial [Bombyx mori]	NA	Uncharacterized protein OS=Danaus plexippus GN=KGM_05389 PE=4 SV=1
G66746	11.6432	1.19209e-07	1.0603e-06	PREDICTED: uncharacterized protein LOC101738452 [Bombyx mori]	NA	Uncharacterized protein OS=Bombyx mori PE=4 SV=1
G31093	11.6412	2.38418e-07	2.03355e-06	NA
G57116	11.64	2.38418e-07	2.03781e-06	NA
G50227	11.6377	2.38418e-07	2.02538e-06	NA
G66326	11.6367	2.38418e-07	2.03903e-06	PREDICTED: uncharacterized protein LOC101741528 [Bombyx mori]	NA	Uncharacterized protein (Fragment) OS=Anoplophora glabripennis PE=4 SV=1
G50015	11.633	2.38418e-07	2.02991e-06	unc-5 [Danaus plexippus]	Netrin receptor unc-5 OS=Drosophila melanogaster GN=unc-5 PE=1 SV=1	Unc-5 OS=Danaus plexippus GN=KGM_11909 PE=4 SV=1
G56429	11.6238	2.38418e-07	2.03052e-06	PREDICTED: agrin-like [Bombyx mori]	Agrin OS=Gallus gallus GN=AGRN PE=1 SV=3	Uncharacterized protein OS=Bombyx mori PE=4 SV=1
G56536	11.6238	2.38418e-07	2.02358e-06	NA
G65862	11.6238	2.38418e-07	2.03598e-06	PREDICTED: uncharacterized protein LOC101737582, partial [Bombyx mori]	NA	Reverse transcriptase OS=Danaus plexippus GN=KGM_20107 PE=4 SV=1
G65611	11.6174	2.38418e-07	2.02418e-06	NA
G44492	11.6119	2.38418e-07	2.03689e-06	PREDICTED: uncharacterized protein LOC101740833 [Bombyx mori]	NA	Uncharacterized protein OS=Bombyx mori GN=Bmo.7233 PE=4 SV=1
G65386	11.6111	2.38418e-07	2.02629e-06	NA
G40430	11.6097	2.38418e-07	2.03933e-06	NA
G37322	11.6079	2.38418e-07	2.03173e-06	NA
G55758	11.6026	2.38418e-07	2.03811e-06	NA
G55802	11.6026	2.38418e-07	2.0287e-06	PREDICTED: hypothetical protein LOC100570266 [Acyrthosiphon pisum]	NA	Pao retrotransposon peptidase protein (Fragment) OS=Candidatus Regiella insecticola R5.15 GN=Rin_00007350 PE=4 SV=1
G28689	11.6011	2.38418e-07	2.03537e-06	NA
G65096	11.5984	2.38418e-07	2.02599e-06	PREDICTED: trypsin-7-like [Bombyx mori]	Venom serine protease OS=Polistes dominula PE=2 SV=1	Uncharacterized protein OS=Bombyx mori PE=3 SV=1
G64696	11.5921	2.38418e-07	2.03233e-06	NA
G55242	11.5869	2.38418e-07	2.03842e-06	NA
G55258	11.5869	2.38418e-07	2.03446e-06	NA
G64493	11.5859	2.38418e-07	2.03415e-06	NA
G64613	11.5859	2.38418e-07	2.03264e-06	NA
G55229	11.5817	2.38418e-07	2.03659e-06	NA
G55032	11.5765	2.38418e-07	2.02448e-06	NA
G54859	11.5714	4.76838e-07	3.89501e-06	NA
G26750	11.5693	4.76838e-07	3.90617e-06	PREDICTED: uncharacterized protein LOC101745010 [Bombyx mori]	NA	Putative uncharacterized protein OS=Tribolium castaneum GN=TcasGA2_TC006136 PE=4 SV=1
G63936	11.5673	4.76838e-07	3.87341e-06	NA
G43318	11.565	4.76838e-07	3.88058e-06	NA
G26670	11.5632	4.76838e-07	3.90561e-06	hypothetical protein KGM_15935 [Danaus plexippus]	NA	Uncharacterized protein OS=Danaus plexippus GN=KGM_15935 PE=4 SV=1
G63402	11.555	4.76838e-07	3.89167e-06	NA
G31602	11.5535	4.76838e-07	3.88114e-06	hypothetical protein KGM_15934 [Danaus plexippus]	Laminin subunit alpha-5 OS=Homo sapiens GN=LAMA5 PE=1 SV=8	Uncharacterized protein OS=Bombyx mori PE=4 SV=1
G47848	11.5524	4.76838e-07	3.90282e-06	NA
G63089	11.5489	4.76838e-07	3.90226e-06	NA
G23788	11.5378	4.76838e-07	3.88723e-06	NA
G38764	11.5307	4.76838e-07	3.87176e-06	NA
G62430	11.5307	4.76838e-07	3.89668e-06	NA
G62441	11.5307	4.76838e-07	3.89222e-06	NA
G47120	11.5264	4.76838e-07	3.87066e-06	NA
G61932	11.5188	4.76838e-07	3.87396e-06	NA
G33066	11.5171	4.76838e-07	3.88834e-06	NA
G61753	11.5128	4.76838e-07	3.87893e-06	NA
G46665	11.5094	4.76838e-07	3.89278e-06	NA
G61658	11.5069	9.53674e-07	7.42789e-06	NA
G35233	11.501	9.53674e-07	7.42486e-06	NA
G46453	11.501	9.53674e-07	7.48298e-06	NA
G61443	11.501	9.53674e-07	7.45329e-06	NA
G41705	11.4973	9.53674e-07	7.47887e-06	hypothetical protein KGM_14076 [Danaus plexippus]	NA	Uncharacterized protein OS=Danaus plexippus GN=KGM_14076 PE=4 SV=1
G52593	11.4961	9.53674e-07	7.41274e-06	NA
G32685	11.4956	9.53674e-07	7.48092e-06	NA
G46181	11.4884	9.53674e-07	7.50255e-06	NA
G41442	11.4827	9.53674e-07	7.49945e-06	PREDICTED: uncharacterized protein LOC101743872 [Bombyx mori]	NA	Uncharacterized protein OS=Bombyx mori PE=4 SV=1
G60504	11.4776	9.53674e-07	7.42385e-06	NA
G51972	11.4767	9.53674e-07	7.49018e-06	NA
G45846	11.476	9.53674e-07	7.45941e-06	NA
G26786	11.4718	9.53674e-07	7.47169e-06	NA
G51904	11.4718	9.53674e-07	7.44616e-06	NA
G45710	11.4677	9.53674e-07	7.4635e-06	NA
G51643	11.467	9.53674e-07	7.44515e-06	NA
G51764	11.467	9.53674e-07	7.47271e-06	PREDICTED: LOW QUALITY PROTEIN: dynein heavy chain 2, axonemal-like [Bombyx mori]	NA	Uncharacterized protein OS=Bombyx mori PE=4 SV=1
G60181	11.4661	9.53674e-07	7.49739e-06	NA
G59834	11.4603	9.53674e-07	7.4198e-06	NA
G37419	11.4591	9.53674e-07	7.47066e-06	NA
G72700	11.4575	9.53674e-07	7.4482e-06	NA
G59781	11.4546	9.53674e-07	7.43195e-06	NA
G37241	11.4527	9.53674e-07	7.50979e-06	PREDICTED: uncharacterized protein LOC101738874 [Bombyx mori]	NA	Putative uncharacterized protein OS=Tribolium castaneum GN=TcasGA2_TC001824 PE=4 SV=1
G51221	11.4527	9.53674e-07	7.48812e-06	NA
G51311	11.4527	9.53674e-07	7.46248e-06	NA
G40719	11.4504	9.53674e-07	7.47579e-06	hypothetical protein KGM_05165 [Danaus plexippus]	NA	Uncharacterized protein OS=Bombyx mori PE=4 SV=1
G72672	11.4504	9.53674e-07	7.47784e-06	NA
G59556	11.4489	9.53674e-07	7.49842e-06	NA
G45182	11.4473	9.53674e-07	7.50875e-06	NA
G45207	11.4473	9.53674e-07	7.46759e-06	hypothetical protein AND_010412 [Anopheles darlingi]	NA	Uncharacterized protein OS=Bombyx mori PE=4 SV=1
G72134	11.4433	9.53674e-07	7.44108e-06	CG43444, isoform B [Drosophila melanogaster] gb|AFH04253.1| CG43444, isoform B [Drosophila melanogaster]	Methylcytosine dioxygenase TET1 OS=Homo sapiens GN=TET1 PE=1 SV=2	Uncharacterized protein OS=Megaselia scalaris PE=4 SV=1
G44982	11.4392	9.53674e-07	7.49223e-06	PREDICTED: trypsin-7-like [Bombyx mori]	Trypsin-1 OS=Astacus astacus PE=1 SV=1	Uncharacterized protein OS=Bombyx mori PE=3 SV=1
G71790	11.4362	9.53674e-07	7.4421e-06	NA
G287	11.0777	1.68675e-80	9.22274e-79	p260 [Bombyx mori] gb|AAB53257.1| p260 [Bombyx mori]	Fatty acid synthase OS=Gallus gallus GN=FASN PE=1 SV=5	P260 OS=Bombyx mori PE=2 SV=1
G36507	10.1269	0	0	cuticular protein RR-2 motif 134 precursor [Bombyx mori] tpd|FAA00637.1| TPA: putative cuticle protein [Bombyx mori]	Larval/pupal rigid cuticle protein 66 OS=Hyalophora cecropia GN=CP66 PE=1 SV=1	Putative cuticle protein OS=Bombyx mori GN=BmorCPR134 PE=2 SV=1
G584	10.0907	0	0	vitellogenin [Actias selene]	Vitellogenin OS=Bombyx mori GN=VG PE=1 SV=1	Vitellogenin OS=Actias selene PE=4 SV=1
G4668	9.57251	3.62228e-71	1.81076e-69	carboxylesterase [Spodoptera litura]	Esterase FE4 OS=Myzus persicae PE=1 SV=1	Carboxylesterase OS=Spodoptera litura PE=2 SV=2
G15892	9.25391	0	0	NA
G16230	9.10051	3.10104e-115	2.17141e-113	PREDICTED: fatty acid synthase-like [Bombyx mori]	NA	Uncharacterized protein OS=Bombyx mori PE=4 SV=1
G4401	8.9973	8.75812e-47	3.18943e-45	serine protease 13 [Antheraea pernyi]	Collagenase OS=Hypoderma lineatum PE=1 SV=3	Serine protease 13 OS=Antheraea pernyi PE=2 SV=1
G10341	8.88264	1.15913e-69	5.70458e-68	hypothetical protein KGM_08422 [Danaus plexippus]	NA	Uncharacterized protein OS=Danaus plexippus GN=KGM_08422 PE=4 SV=1
G11865	8.68748	3.32344e-65	1.54261e-63	hypothetical protein KGM_04496 [Danaus plexippus]	NA	Uncharacterized protein OS=Danaus plexippus GN=KGM_04496 PE=4 SV=1
G13483	8.64755	0	0	32 kDa apolipoprotein precursor [Bombyx mori] gb|ACM24341.1| 32 kDa apolipoprotein [Bombyx mori]	Apolipoprotein D OS=Cavia porcellus GN=APOD PE=2 SV=1	32 kDa apolipoprotein OS=Bombyx mori PE=2 SV=1
G661	8.62591	2.15526e-69	1.05525e-67	PREDICTED: uncharacterized protein LOC101739910 [Bombyx mori]	NA	Uncharacterized protein OS=Acyrthosiphon pisum PE=4 SV=1
G15429	8.48504	0	0	NA
G21672	8.47534	0	0	cuticular protein hypothetical 11 precursor [Bombyx mori] tpd|FAA00478.1| TPA: putative cuticle protein [Bombyx mori]	NA	Putative cuticle protein OS=Bombyx mori GN=BmorCPH11 PE=2 SV=1
G13248	8.28445	2.44832e-108	1.63617e-106	PREDICTED: 15-hydroxyprostaglandin dehydrogenase [NAD(+)]-like [Bombyx mori]	Alcohol dehydrogenase 2 OS=Ceratitis cosyra GN=ADH2 PE=3 SV=1	Uncharacterized protein OS=Bombyx mori PE=3 SV=1
G12767	8.23429	0	0	carboxypeptidase [Bombyx mori] gb|ABJ97184.1| carboxypeptidase [Bombyx mori]	Zinc carboxypeptidase A 1 OS=Anopheles gambiae GN=AGAP009593 PE=2 SV=3	Uncharacterized protein OS=Bombyx mori GN=LOC778503 PE=4 SV=1
G17694	8.15238	3.55858e-258	4.18375e-256	RecName: Full=Pupal cuticle protein 27; AltName: Full=MS-PCP27; Short=MsCP27; Flags: Precursor gb|AAL92478.1| cuticle protein 27 [Manduca sexta]	Pupal cuticle protein 27 OS=Manduca sexta GN=PCP27 PE=1 SV=1	Putative cuticle protein OS=Bombyx mori GN=BmorCPR16 PE=2 SV=1
G25606	8.1268	0	0	cuticle protein 2 [Lonomia obliqua]	Endocuticle structural glycoprotein ABD-5 OS=Locusta migratoria PE=1 SV=1	Cuticle protein 2 OS=Lonomia obliqua PE=2 SV=1
G19093	7.89313	1.25705e-58	5.32829e-57	NA
G11545	7.78825	0	0	cuticular protein hypothetical 3 precursor [Bombyx mori] tpd|FAA00470.1| TPA: putative cuticle protein [Bombyx mori]	Pupal cuticle protein PCP52 OS=Galleria mellonella GN=PCP52 PE=2 SV=1	Putative cuticle protein OS=Bombyx mori GN=BmorCPH3 PE=2 SV=1
G16298	7.7279	3.60044e-218	3.79561e-216	unknown unsecreted protein [Papilio xuthus]	Androgen-dependent TFPI-regulating protein OS=Mus musculus GN=Adtrp PE=2 SV=2	Uncharacterized protein OS=Pararge aegeria PE=4 SV=1
G6268	7.71731	3.5438e-176	3.18875e-174	very methionine rich hexamerin precursor [Hyalophora cecropia]	Sex-specific storage-protein 1 OS=Bombyx mori GN=SP1 PE=2 SV=1	Very methionine rich hexamerin (Precursor) OS=Hyalophora cecropia PE=2 SV=1
G11370	7.65326	0	0	PREDICTED: vegetative cell wall protein gp1-like [Bombyx mori]	NA	Uncharacterized protein OS=Bombyx mori GN=Bmo.4815 PE=4 SV=1
G45780	7.65085	9.68086e-147	7.75799e-145	NA
G34004	7.57468	7.7982e-94	4.71506e-92	NA
G1877	7.56596	9.09494e-13	1.27307e-11	PREDICTED: transient receptor potential cation channel subfamily A member 1-like [Bombyx mori]	Transient receptor potential cation channel subfamily A member 1 OS=Drosophila melanogaster GN=TrpA1 PE=2 SV=3	Uncharacterized protein (Fragment) OS=Bombyx mori PE=4 SV=1
G6779	7.51309	0	0	PREDICTED: hemicentin-1-like [Bombyx mori]	Hemicentin-1 OS=Homo sapiens GN=HMCN1 PE=1 SV=2	Uncharacterized protein OS=Danaus plexippus GN=KGM_12367 PE=4 SV=1
G7647	7.50646	6.61722e-65	3.05902e-63	PREDICTED: synaptic vesicle glycoprotein 2A-like, partial [Bombyx mori]	Synaptic vesicle glycoprotein 2C OS=Rattus norvegicus GN=Sv2c PE=1 SV=1	Uncharacterized protein OS=Danaus plexippus GN=KGM_21760 PE=4 SV=1
G10896	7.31338	5.57646e-47	2.03336e-45	hypothetical protein KGM_15382 [Danaus plexippus]	NA	Uncharacterized protein OS=Bombyx mori PE=4 SV=1
G15660	7.25325	0	0	PREDICTED: trimethyllysine dioxygenase, mitochondrial-like [Bombyx mori]	Trimethyllysine dioxygenase, mitochondrial OS=Bos taurus GN=TMLHE PE=2 SV=1	Putative trimethyllysine dioxygenase OS=Danaus plexippus GN=KGM_04948 PE=4 SV=1
G34948	7.24091	0	0	PREDICTED: uncharacterized protein LOC101745178, partial [Bombyx mori]	NA	Uncharacterized protein OS=Papilio polytes PE=4 SV=1
G43319	7.17692	1.02924e-97	6.42719e-96	p260 [Danaus plexippus]	Fatty acid synthase OS=Mus musculus GN=Fasn PE=1 SV=2	p260 OS=Danaus plexippus GN=KGM_00208 PE=4 SV=1
G857	7.10503	4.69822e-52	1.85136e-50	PREDICTED: uncharacterized protein LOC101737350 [Bombyx mori]	Probable endochitinase OS=Caenorhabditis elegans GN=cht-1 PE=1 SV=1	Uncharacterized protein OS=Bombyx mori PE=4 SV=1
G16870	7.09666	0	0	RecName: Full=Pupal cuticle protein 20; AltName: Full=MS-PCP20; Short=MsCP20; Flags: Precursor gb|AAL90881.1|AF487520_1 cuticle protein 20 [Manduca sexta]	Pupal cuticle protein 20 OS=Manduca sexta GN=PCP20 PE=1 SV=1	Cuticular protein RR-1 motif 8 OS=Danaus plexippus GN=KGM_02122 PE=4 SV=1
G22571	7.04513	6.24482e-39	2.00684e-37	NA
G23898	6.95453	3.14536e-39	1.01594e-37	endonuclease-reverse transcriptase [Danaus plexippus]	NA	Endonuclease-reverse transcriptase OS=Danaus plexippus GN=KGM_17695 PE=4 SV=1
G19654	6.92074	6.86082e-60	2.96307e-58	phytanoyl-CoA dioxygenase peroxisomal precursor [Bombyx mori] gb|ABD36151.1| phytanoyl-CoA dioxygenase peroxisomal precursor [Bombyx mori]	Probable phytanoyl-CoA dioxygenase OS=Caenorhabditis elegans GN=ZK550.6 PE=3 SV=2	Phytanoyl-CoA dioxygenase peroxisomal OS=Bombyx mori PE=2 SV=1
G6159	6.89179	0	0	PREDICTED: transmembrane protease serine 9-like [Bombyx mori]	Proclotting enzyme OS=Tachypleus tridentatus PE=1 SV=1	Uncharacterized protein OS=Danaus plexippus GN=KGM_11046 PE=3 SV=1
G21158	6.829	6.71764e-31	1.84712e-29	PREDICTED: hexaprenyldihydroxybenzoate methyltransferase, mitochondrial-like [Bombyx mori]	Hexaprenyldihydroxybenzoate methyltransferase, mitochondrial OS=Mus musculus GN=Coq3 PE=1 SV=1	Hexaprenyldihydroxybenzoate methyltransferase OS=Pararge aegeria PE=4 SV=1
G75	6.82469	7.57758e-128	5.5723e-126	chitinase-related protein 1 [Danaus plexippus]	Probable chitinase 3 OS=Drosophila melanogaster GN=Cht3 PE=2 SV=2	Uncharacterized protein OS=Bombyx mori PE=4 SV=1
G28112	6.77073	0	0	cuticular protein hypothetical 1 [Danaus plexippus]	NA	Cuticular protein hypothetical 1 OS=Danaus plexippus GN=KGM_12932 PE=4 SV=1
G8218	6.73467	0	0	PREDICTED: alpha-methyldopa hypersensitive protein-like [Bombyx mori]	Alpha-methyldopa hypersensitive protein OS=Drosophila melanogaster GN=amd PE=2 SV=2	Uncharacterized protein OS=Bombyx mori PE=3 SV=1
G3567	6.66453	8.7888e-24	2.00229e-22	hypothetical protein KGM_14102 [Danaus plexippus]	Tyrosine-protein kinase-like otk OS=Drosophila ananassae GN=otk PE=3 SV=1	Uncharacterized protein OS=Danaus plexippus GN=KGM_14102 PE=4 SV=1
G15251	6.63663	0	0	attacin II [Manduca sexta]	Attacin-E OS=Hyalophora cecropia PE=1 SV=2	Antimicrobial protein attacin 2 (Fragment) OS=Manduca sexta PE=2 SV=1
G22698	6.54116	0	0	cuticular protein PpolCPFL4 [Papilio polytes]	NA	Cuticular protein PpolCPFL4 OS=Papilio polytes PE=2 SV=1
G7200	6.51231	0	0	PREDICTED: glucose dehydrogenase [acceptor]-like [Bombyx mori]	Glucose dehydrogenase [FAD, quinone] OS=Drosophila pseudoobscura pseudoobscura GN=Gld PE=3 SV=4	Uncharacterized protein OS=Bombyx mori GN=Bmo.4040 PE=3 SV=1
G23034	6.49732	2.45664e-79	1.33176e-77	NA
G21676	6.45006	0	0	cuticular protein CPFL family 4 precursor [Bombyx mori] gb|ACS36222.1| hard cuticular protein 1 [Bombyx mori]	NA	Hard cuticular protein 1 OS=Bombyx mori PE=2 SV=1
G2634	6.42846	9.53674e-07	7.43397e-06	NA
G30799	6.40489	0	0	NA
G29929	6.36957	1.3205e-66	6.25628e-65	NA
G22181	6.36392	0	0	TPA: putative cuticle protein [Bombyx mori]	NA	Putative cuticle protein OS=Bombyx mori GN=BmorCPFL4 PE=2 SV=1
G36362	6.34124	3.754e-209	3.86479e-207	protease inhibitor 5 [Lonomia obliqua]	NA	Protease inhibitor 5 (Fragment) OS=Lonomia obliqua PE=2 SV=1
G36581	6.32204	2.59752e-124	1.88108e-122	NA
G38567	6.24404	1.04537e-42	3.56173e-41	NA
G28767	6.19964	4.06264e-29	1.06433e-27	NA
G48374	6.17088	0	0	NA
G31002	6.15384	1.35197e-89	7.91487e-88	NA
G7348	6.15384	3.7253e-09	3.87293e-08	hexamerine [Spodoptera exigua]	Acidic juvenile hormone-suppressible protein 1 OS=Trichoplusia ni GN=AJSP-1 PE=1 SV=1	Hexamerine OS=Spodoptera exigua PE=2 SV=1
G14955	6.13667	1.42799e-189	1.37361e-187	PREDICTED: microtubule-associated proteins 1A/1B light chain 3C-like isoform X3 [Bombyx mori]	Microtubule-associated proteins 1A/1B light chain 3C OS=Homo sapiens GN=MAP1LC3C PE=1 SV=1	Microtubule-associated protein 1 light chain 3 OS=Bombyx mori PE=2 SV=1
G8872	6.11573	0	0	RecName: Full=Pupal cuticle protein 36; AltName: Full=MS-PCP36; Short=MsCP36; Flags: Precursor gb|AAM88288.1|AF526296_1 cuticle protein 36 [Manduca sexta]	Pupal cuticle protein 36 OS=Manduca sexta GN=PCP36 PE=1 SV=1	Putative cuticle protein OS=Bombyx mori GN=BmorCPR15 PE=2 SV=1
G29084	6.08228	1.09352e-128	8.09343e-127	NA
G20106	6.08228	2.73218e-17	4.86631e-16	NA
G31636	6.07709	0	0	basic attacin [Antheraea pernyi]	Attacin-B OS=Hyalophora cecropia PE=2 SV=2	Basic attacin OS=Antheraea pernyi PE=2 SV=1
G10951	6.05908	2.54666e-156	2.10276e-154	adenosine deaminase related growth factor [Danaus plexippus]	Adenosine deaminase CECR1 OS=Sus scrofa GN=CECR1 PE=2 SV=1	Adenosine deaminase related growth factor OS=Danaus plexippus GN=KGM_15562 PE=4 SV=1
G15930	6.05762	3.48166e-13	5.00592e-12	NA
G22089	6.03253	1.81604e-18	3.40436e-17	putative nephrin [Danaus plexippus]	NA	Putative nephrin OS=Danaus plexippus GN=KGM_19566 PE=4 SV=1
G28673	5.86356	2.38534e-213	2.46909e-211	PREDICTED: uncharacterized protein LOC101747061 [Bombyx mori]	NA	Uncharacterized protein (Fragment) OS=Anoplophora glabripennis PE=4 SV=1
G19498	5.86193	0	0	NA
G6549	5.81435	7.04732e-18	1.28854e-16	NA
G15686	5.80121	2.17016e-93	1.30525e-91	NA
G16010	5.79743	1.09944e-73	5.67479e-72	PREDICTED: uncharacterized protein LOC101737350 [Bombyx mori]	NA	Uncharacterized protein OS=Danaus plexippus GN=KGM_08571 PE=4 SV=1
G45696	5.75423	8.32784e-73	4.23342e-71	NA
G67239	5.75423	2.25498e-58	9.52292e-57	NA
G41982	5.75423	7.289e-34	2.1336e-32	NA
G30164	5.75423	1.34003e-22	2.92798e-21	PREDICTED: RNA-directed DNA polymerase from mobile element jockey-like [Bombyx mori]	Probable RNA-directed DNA polymerase from transposon X-element OS=Drosophila melanogaster GN=X-element\ORF2 PE=3 SV=1	Uncharacterized protein OS=Acyrthosiphon pisum PE=4 SV=1
G5979	5.73658	1.63688e-36	5.03108e-35	PREDICTED: facilitated trehalose transporter Tret1-like [Bombyx mori]	Facilitated trehalose transporter Tret1 OS=Bombyx mori GN=Tret1 PE=1 SV=1	Uncharacterized protein OS=Bombyx mori PE=4 SV=1
G1574	5.7251	1.41991e-92	8.4865e-91	PREDICTED: uncharacterized protein LOC101738605 [Bombyx mori]	NA	Uncharacterized protein OS=Bombyx mori PE=4 SV=1
G41695	5.7232	3.05264e-64	1.39537e-62	PREDICTED: zonadhesin-like [Bombyx mori]	NA	Uncharacterized protein OS=Bombyx mori PE=4 SV=1
G22517	5.7232	8.69422e-58	3.65272e-56	NA
G34525	5.7232	4.5095e-25	1.0687e-23	NA
G12147	5.7232	1.05818e-16	1.83944e-15	NA
G19588	5.70214	2.51474e-36	7.70854e-35	PREDICTED: hexaprenyldihydroxybenzoate methyltransferase, mitochondrial-like [Bombyx mori]	Hexaprenyldihydroxybenzoate methyltransferase, mitochondrial OS=Mus musculus GN=Coq3 PE=1 SV=1	Hexaprenyldihydroxybenzoate methyltransferase OS=Pararge aegeria PE=4 SV=1
G57707	5.65907	5.56946e-46	1.99892e-44	CRAL/TRIO domain-containing protein [Danaus plexippus]	NA	CRAL/TRIO domain-containing protein OS=Danaus plexippus GN=KGM_15520 PE=4 SV=1
G22026	5.65907	4.61852e-14	7.02778e-13	NA
G19272	5.65195	0	0	cuticular protein CPFL4A [Danaus plexippus]	NA	Cuticular protein CPFL4A OS=Danaus plexippus GN=KGM_19242 PE=4 SV=1
G9484	5.6481	6.09864e-20	1.20743e-18	PREDICTED: pickpocket protein 28-like [Bombyx mori]	Pickpocket protein 28 OS=Drosophila melanogaster GN=ppk28 PE=1 SV=1	Uncharacterized protein OS=Danaus plexippus GN=KGM_15463 PE=3 SV=1
G70898	5.62591	1.08709e-164	9.25695e-163	NA
G31266	5.62591	2.0395e-20	4.11632e-19	NA
G20709	5.59196	3.95158e-83	2.22011e-81	PREDICTED: uncharacterized protein LOC101737152 [Bombyx mori]	NA	Uncharacterized protein OS=Bombyx mori PE=4 SV=1
G18388	5.57468	1.04589e-20	2.13124e-19	reverse transcriptase [Danaus plexippus]	Retrovirus-related Pol polyprotein from type-1 retrotransposable element R1 4 (Fragment) OS=Nasonia vitripennis PE=4 SV=1	Reverse transcriptase OS=Danaus plexippus GN=KGM_06413 PE=4 SV=1
G15193	5.57157	0	0	PREDICTED: alcohol dehydrogenase [NADP(+)]-like isoform X1 [Bombyx mori]	Aldo-keto reductase AKR2E4 OS=Bombyx mori GN=akr2e PE=1 SV=1	Uncharacterized protein OS=Bombyx mori PE=4 SV=1
G25818	5.56887	8.05432e-91	4.76406e-89	NA
G6329	5.51843	1.11089e-200	1.10389e-198	cytochrome P450 CYP304F2 [Zygaena filipendulae]	Probable cytochrome P450 304a1 OS=Drosophila melanogaster GN=Cyp304a1 PE=2 SV=2	Cytochrome P450 CYP304F2 OS=Zygaena filipendulae PE=2 SV=2
G21827	5.50581	0	0	RecName: Full=Attacin-E; AltName: Full=Immune protein P5; Contains: RecName: Full=Attacin-F; Flags: Precursor emb|CAA40886.1| acidic attacin [Hyalophora cecropia]	Attacin-E OS=Hyalophora cecropia PE=1 SV=2	Attacin-like protein OS=Antheraea pernyi PE=2 SV=1
G19496	5.50342	2.7479e-21	5.72818e-20	NA
G9174	5.48811	0	0	PREDICTED: RNA-binding protein 33-like [Bombyx mori]	NA	Uncharacterized protein OS=Bombyx mori GN=Bmo.2924 PE=4 SV=1
G43950	5.48504	1.84766e-29	4.87854e-28	NA
G23867	5.48504	9.05942e-14	1.35472e-12	NA
G6146	5.46643	0	0	cytochrome P450 9G3 [Bombyx mori] gb|ABZ81070.1| CYP9G3 [Bombyx mori] dbj|BAM73894.1| cytochrome P450 [Bombyx mori] dbj|BAM73895.1| cytochrome P450 [Bombyx mori]	Probable cytochrome P450 9f2 OS=Drosophila melanogaster GN=Cyp9f2 PE=2 SV=1	CYP9G3 OS=Bombyx mori GN=CYP9G3 PE=2 SV=1
G6887	5.44757	2.09548e-09	2.2338e-08	PREDICTED: uncharacterized protein LOC101741127 [Bombyx mori]	Zinc finger protein 263 OS=Homo sapiens GN=ZNF263 PE=2 SV=2	Uncharacterized protein OS=Bombyx mori GN=Bmo.10663 PE=4 SV=1
G16929	5.44757	4.07454e-09	4.21301e-08	unknown [Pectinophora gossypiella]	Probable RNA-directed DNA polymerase from transposon BS OS=Drosophila melanogaster GN=RTase PE=2 SV=1	Putative uncharacterized protein OS=Pectinophora gossypiella PE=4 SV=1
G963	5.41927	8.43e-158	7.00107e-156	PREDICTED: uncharacterized protein LOC101745853 [Bombyx mori]	NA	Gag-pol polyprotein (Fragment) OS=Pararge aegeria PE=4 SV=1
G6868	5.41465	3.2143e-30	8.6509e-29	PREDICTED: glucose dehydrogenase [acceptor]-like [Bombyx mori]	Glucose dehydrogenase [FAD, quinone] OS=Drosophila melanogaster GN=Gld PE=3 SV=3	Uncharacterized protein OS=Danaus plexippus GN=KGM_12719 PE=3 SV=1
G22978	5.40909	1.33582e-12	1.85033e-11	NA
G7327	5.39735	1.90936e-87	1.1031e-85	PREDICTED: transcription factor SPT20 homolog [Bombyx mori]	NA	Uncharacterized protein OS=Bombyx mori PE=4 SV=1
G29645	5.38958	0	0	cuticular protein RR-2 motif 59 [Danaus plexippus]	Larval/pupal rigid cuticle protein 66 OS=Hyalophora cecropia GN=CP66 PE=1 SV=1	Cuticular protein RR-2 motif 59 OS=Danaus plexippus GN=KGM_10129 PE=4 SV=1
G18994	5.36957	1.11342e-18	2.10658e-17	PREDICTED: mushroom body large-type Kenyon cell-specific protein 1-like [Bombyx mori]	Mushroom body large-type Kenyon cell-specific protein 1 OS=Apis mellifera GN=Mblk-1 PE=1 SV=1	Uncharacterized protein OS=Bombyx mori PE=4 SV=1
G42354	5.34939	1.31324e-96	8.10323e-95	NA
G28338	5.34939	4.63336e-29	1.21218e-27	NA
G15869	5.32892	5.7742e-08	5.31453e-07	hypothetical protein KGM_05223 [Danaus plexippus]	Protein NDNF OS=Mus musculus GN=Ndnf PE=1 SV=2	Uncharacterized protein OS=Danaus plexippus GN=KGM_05223 PE=4 SV=1
G49346	5.27289	2.23134e-83	1.2561e-81	NA
G6859	5.27159	6.68628e-43	2.28904e-41	PREDICTED: scavenger receptor class B member 1-like [Bombyx mori]	Scavenger receptor class B member 1 OS=Homo sapiens GN=SCARB1 PE=1 SV=1	Scavenger receptor class B, member 1-like protein OS=Danaus plexippus GN=KGM_00159 PE=4 SV=1
G33255	5.25492	3.1736e-65	1.47425e-63	NA
G12956	5.24404	1.33582e-12	1.84854e-11	cytochrome P450 monooxygenase CYP6AE22 [Bombyx mori] gb|ABP99019.1| cytochrome P450 monooxygenase CYP6AE22 [Bombyx mori]	Cytochrome P450 6k1 OS=Blattella germanica GN=CYP6K1 PE=2 SV=1	Cytochrome P450 monooxygenase CYP6AE22 OS=Bombyx mori PE=2 SV=1
G4491	5.24006	1.05174e-33	3.06448e-32	PREDICTED: mushroom body large-type Kenyon cell-specific protein 1-like [Bombyx mori]	Mushroom body large-type Kenyon cell-specific protein 1 OS=Apis mellifera GN=Mblk-1 PE=1 SV=1	Uncharacterized protein OS=Bombyx mori PE=4 SV=1
G36744	5.22939	6.79372e-55	2.75305e-53	NA
G32146	5.22201	2.22206e-31	6.18432e-30	NA
G15015	5.21707	2.31628e-113	1.60033e-111	PREDICTED: microtubule-associated proteins 1A/1B light chain 3C-like isoform X3 [Bombyx mori]	Microtubule-associated proteins 1A/1B light chain 3C OS=Homo sapiens GN=MAP1LC3C PE=1 SV=1	Microtubule-associated protein 1 light chain 3 OS=Bombyx mori PE=2 SV=1
G15998	5.21459	2.7479e-21	5.72401e-20	putative chemosensory protein, partial [Sesamia inferens]	NA	Putative chemosensory protein (Fragment) OS=Sesamia inferens PE=2 SV=1
G12413	5.20068	0	0	longer ecdysteroid-phosphate phosphatase [Bombyx mori]	Protein UBASH3A homolog OS=Drosophila melanogaster GN=CG13604 PE=2 SV=1	Longer ecdysteroid-phosphate phosphatase OS=Bombyx mori GN=longer EPPase PE=2 SV=1
G22121	5.17692	2.9392e-19	5.68517e-18	PREDICTED: leucine-rich repeat-containing protein 56-like [Bombyx mori]	Leucine-rich repeat-containing protein 56 OS=Homo sapiens GN=LRRC56 PE=2 SV=1	Uncharacterized protein OS=Danaus plexippus GN=KGM_12210 PE=4 SV=1
G23250	5.16592	0	0	heat shock protein hsp20.1 [Bombyx mori] dbj|BAD74196.1| heat shock protein hsp20.1 [Bombyx mori]	Protein lethal(2)essential for life OS=Drosophila melanogaster GN=l(2)efl PE=1 SV=1	Heat shock protein hsp20.1 OS=Bombyx mori GN=Hsp20.1 PE=2 SV=1
G43764	5.15384	4.94886e-23	1.10198e-21	hypothetical protein KGM_11078 [Danaus plexippus]	NA	Uncharacterized protein OS=Danaus plexippus GN=KGM_11078 PE=4 SV=1
G41318	5.15384	2.7479e-21	5.72609e-20	NA
G24010	5.15086	0	0	proline-rich protein [Galleria mellonella]	Lebocin-4 OS=Bombyx mori GN=LEB4 PE=2 SV=1	Proline-rich protein OS=Galleria mellonella GN=pro PE=2 SV=1
G21308	5.14585	0	0	attacin-like protein [Antheraea pernyi]	Attacin-E OS=Hyalophora cecropia PE=1 SV=2	Attacin-like protein OS=Antheraea pernyi PE=2 SV=1
G18371	5.13846	0	0	putative cuticular protein [Papilio xuthus]	Cuticle protein 1 OS=Lonomia obliqua PE=1 SV=2	Putative cuticular protein OS=Papilio xuthus GN=PxutCPH4 PE=2 SV=1
G17285	5.10653	2.7479e-21	5.72192e-20	hypothetical protein KGM_08289 [Danaus plexippus]	NA	Uncharacterized protein OS=Danaus plexippus GN=KGM_08289 PE=4 SV=1
G21498	5.08228	3.08862e-17	5.47217e-16	hypothetical protein KGM_12969 [Danaus plexippus]	NA	Uncharacterized protein OS=Danaus plexippus GN=KGM_12969 PE=4 SV=1
G54502	5.05762	2.51774e-27	6.31236e-26	NA
G29564	5.04094	1.5853e-36	4.87518e-35	cuticular protein RR-2 motif 99 precursor [Bombyx mori] dbj|BAB32477.1| cuticle protein [Bombyx mori]	Cuticle protein 8 OS=Locusta migratoria PE=1 SV=1	Cuticle protein OS=Bombyx mori GN=bmwcp2 PE=2 SV=1
G26191	5.03253	1.40786e-21	2.96945e-20	NA
G24630	5.02407	5.37424e-56	2.20916e-54	NA
G7624	5.02407	3.81988e-11	4.74995e-10	NA
G17497	5.007	3.97576e-20	7.92904e-19	PREDICTED: lipase member I-like [Bombyx mori]	Phospholipase A1 OS=Vespa crabro PE=1 SV=1	Vitellogenin OS=Danaus plexippus GN=KGM_12717 PE=3 SV=1
G39593	5.007	4.21144e-18	7.77742e-17	NA
G35837	5.007	1.64105e-15	2.68902e-14	PREDICTED: tigger transposable element-derived protein 6-like [Bombyx mori]	NA	Uncharacterized protein OS=Bombyx mori PE=4 SV=1
G28205	5.007	2.6148e-12	3.55386e-11	NA
G4104	4.98754	9.43306e-148	7.58068e-146	PREDICTED: RNA-binding protein MEX3D-like [Bombyx mori]	RNA-binding protein MEX3B OS=Homo sapiens GN=MEX3B PE=1 SV=1	RNA-binding protein MEX3B (Fragment) OS=Pararge aegeria PE=4 SV=1
G34246	4.98599	0	0	NA
G9054	4.9775	0	0	PREDICTED: uncharacterized protein LOC101744379 isoform X1 [Bombyx mori] ref|XP_004930087.1| PREDICTED: uncharacterized protein LOC101744379 isoform X2 [Bombyx mori]	NA	Uncharacterized protein OS=Danaus plexippus GN=KGM_08418 PE=4 SV=1
G16090	4.95453	1.59039e-17	2.8585e-16	PREDICTED: uncharacterized protein LOC101743968 [Bombyx mori]	NA	GF13569 OS=Drosophila ananassae GN=Dana\GF13569 PE=4 SV=1
G24403	4.95453	1.07684e-09	1.17623e-08	NA
G2698	4.93733	4.10098e-47	1.49822e-45	hypothetical protein KGM_05659 [Danaus plexippus]	Prolow-density lipoprotein receptor-related protein 1 OS=Homo sapiens GN=LRP1 PE=1 SV=2	Uncharacterized protein OS=Danaus plexippus GN=KGM_05659 PE=4 SV=1
G20103	4.933	2.26534e-35	6.86304e-34	hypothetical protein KGM_07056 [Danaus plexippus]	NA	Uncharacterized protein OS=Danaus plexippus GN=KGM_07056 PE=4 SV=1
G68397	4.90008	4.70998e-31	1.30009e-29	NA
G47487	4.90008	3.80354e-20	7.59352e-19	NA
G42255	4.90008	4.21144e-18	7.7749e-17	NA
G41679	4.90008	8.18572e-18	1.49382e-16	NA
G23558	4.90008	4.07454e-09	4.21377e-08	NA
G9984	4.90008	5.7742e-08	5.31882e-07	PREDICTED: uncharacterized protein LOC101742355 [Bombyx mori]	NA	Uncharacterized protein OS=Danaus plexippus GN=KGM_02456 PE=4 SV=1
G2003	4.87858	2.74216e-21	5.7183e-20	antennae-specific aldehyde oxidase 2 [Amyelois transitella]	Xanthine dehydrogenase OS=Oryza sativa subsp. japonica GN=XDH PE=2 SV=1	Antennae-specific aldehyde oxidase 2 OS=Amyelois transitella PE=2 SV=1
G38017	4.86261	1.03783e-127	7.62203e-126	NA
G52554	4.8435	3.7989e-22	8.17558e-21	NA
G30848	4.8435	2.6148e-12	3.55556e-11	NA
G21254	4.81762	1.44792e-60	6.31055e-59	NA
G8088	4.79658	1.64105e-15	2.68825e-14	PREDICTED: prolow-density lipoprotein receptor-related protein 1-like [Bombyx mori]	Prolow-density lipoprotein receptor-related protein 1 OS=Homo sapiens GN=LRP1 PE=1 SV=2	Uncharacterized protein OS=Danaus plexippus GN=KGM_05659 PE=4 SV=1
G70586	4.7846	5.23744e-86	3.00157e-84	NA
G35355	4.7846	6.124e-13	8.66122e-12	NA
G30416	4.7846	1.95541e-11	2.49394e-10	NA
G21434	4.7846	2.16066e-07	1.85843e-06	NA
G21008	4.76443	1.41284e-19	2.76462e-18	PREDICTED: alpha-tocopherol transfer protein-like [Bombyx mori]	Alpha-tocopherol transfer protein-like OS=Mus musculus GN=Ttpal PE=2 SV=3	Putative CRAL/TRIO domain-containing protein OS=Danaus plexippus GN=KGM_15534 PE=4 SV=1
G43702	4.75423	5.26126e-94	3.18789e-92	similar to CG31548, partial [Papilio xuthus]	N-acylmannosamine 1-dehydrogenase OS=Flavobacterium sp. (strain 141-8) PE=1 SV=3	Short-chain dehydrogenease/reductase OS=Pararge aegeria PE=4 SV=1
G29769	4.75423	7.3323e-20	1.44866e-18	NA
G52590	4.7232	3.80354e-20	7.59883e-19	NA
G44551	4.7232	3.08862e-17	5.47048e-16	zinc finger protein [Danaus plexippus]	Zinc finger protein 91 OS=Homo sapiens GN=ZNF91 PE=2 SV=2	Zinc finger protein OS=Danaus plexippus GN=KGM_18480 PE=4 SV=1
G24565	4.71728	0	0	gloverin [Chilo suppressalis]	Gloverin OS=Hyalophora cecropia PE=1 SV=2	Gloverin OS=Chilo suppressalis PE=2 SV=1
G22740	4.70744	4.78944e-27	1.19397e-25	PREDICTED: uncharacterized protein K02A2.6-like [Danio rerio]	NA	Uncharacterized protein OS=Acyrthosiphon pisum PE=4 SV=1
G38647	4.69416	1.29297e-302	1.7632e-300	gallerimycin [Samia ricini]	NA	Gallerimycin OS=Samia ricini PE=4 SV=1
G4390	4.69149	5.52994e-54	2.21889e-52	PREDICTED: uncharacterized protein LOC101746276 [Bombyx mori]	NA	Uncharacterized protein OS=Bombyx mori PE=4 SV=1
G21097	4.67963	9.51442e-221	1.01047e-218	NA
G72800	4.65907	6.66362e-28	1.699e-26	NA
G37659	4.65907	9.07876e-25	2.13211e-23	NA
G60708	4.65907	3.21906e-22	6.95127e-21	NA
G59192	4.65907	1.96417e-22	4.27374e-21	NA
G52469	4.65907	5.23824e-19	1.00336e-17	NA
G6667	4.65907	7.45786e-11	9.03003e-10	enolase-phosphatase e-1 [Danaus plexippus]	NA	Uncharacterized protein OS=Bombyx mori PE=4 SV=1
G29546	4.65907	2.83762e-10	3.26032e-09	PREDICTED: netrin receptor UNC5C-like [Bombyx mori]	NA	Unc-5 OS=Danaus plexippus GN=KGM_11909 PE=4 SV=1
G20467	4.64189	0	0	conserved hypothetical protein [Papilio polytes]	NA	Uncharacterized protein OS=Papilio polytes PE=2 SV=1
G3313	4.63546	8.75824e-23	1.93216e-21	PREDICTED: roundabout homolog 1-like [Bombyx mori]	Roundabout homolog 2 OS=Homo sapiens GN=ROBO2 PE=1 SV=2	Roundabout, isoform B OS=Danaus plexippus GN=KGM_01762 PE=4 SV=1
G21866	4.61468	3.72568e-18	6.89818e-17	NA
G23623	4.61057	1.74612e-69	8.57129e-68	NA	NA	Uncharacterized protein OS=Bombyx mori PE=4 SV=1
G40160	4.59196	6.61272e-26	1.59965e-24	PREDICTED: protein toll-like [Bombyx mori]	Leucine-rich repeat-containing G-protein coupled receptor 5 OS=Homo sapiens GN=LGR5 PE=1 SV=1	Uncharacterized protein OS=Bombyx mori PE=4 SV=1
G27874	4.59196	6.8012e-16	1.13861e-14	NA
G42330	4.59196	2.29538e-14	3.53418e-13	NA
G40810	4.59196	8.55426e-14	1.28052e-12	NA
G40117	4.59196	1.64979e-13	2.42017e-12	NA
G19913	4.59196	5.88898e-11	7.18523e-10	NA
G21067	4.57556	0	0	hemocyte protease-1 [Danaus plexippus]	Proclotting enzyme OS=Tachypleus tridentatus PE=1 SV=1	Hemocyte protease-1 OS=Danaus plexippus GN=KGM_06914 PE=3 SV=1
G10314	4.57468	4.35562e-12	5.79579e-11	achaete-scute-like protein [Bombyx mori] gb|ABC84346.1| achaete-scute-like protein [Bombyx mori] gb|ABC84347.1| achaete-scute-like protein [Bombyx mori]	Achaete-scute complex protein T3 OS=Drosophila melanogaster GN=l(1)sc PE=2 SV=2	Uncharacterized protein OS=Bombyx mori GN=Ash1 PE=4 SV=1
G14727	4.5516	0	0	hypothetical protein KGM_01767 [Danaus plexippus]	NA	Uncharacterized protein OS=Bombyx mori PE=4 SV=1
G16212	4.53949	9.69446e-17	1.68776e-15	NA
G71547	4.52157	7.86176e-70	3.87246e-68	NA
G10867	4.52157	8.731e-42	2.93109e-40	hypothetical protein KGM_05659 [Danaus plexippus]	Low-density lipoprotein receptor-related protein 1B OS=Homo sapiens GN=LRP1B PE=1 SV=2	Uncharacterized protein OS=Danaus plexippus GN=KGM_05659 PE=4 SV=1
G16088	4.52157	3.55504e-16	6.02575e-15	PREDICTED: uncharacterized protein LOC101739571 [Bombyx mori]	NA	Uncharacterized protein OS=Danaus plexippus GN=KGM_07400 PE=4 SV=1
G49085	4.52157	1.30028e-15	2.1417e-14	NA
G26115	4.52157	5.7742e-08	5.31625e-07	NA
G26013	4.52157	5.7742e-08	5.31796e-07	NA
G27312	4.51821	1.7916e-297	2.36417e-295	NA
G12964	4.50767	4.08098e-226	4.43306e-224	PREDICTED: alpha-tocopherol transfer protein-like [Bombyx mori]	Alpha-tocopherol transfer protein-like OS=Mus musculus GN=Ttpal PE=2 SV=3	Putative CRAL/TRIO domain-containing protein OS=Danaus plexippus GN=KGM_15534 PE=4 SV=1
G11117	4.48504	1.37427e-17	2.48412e-16	NA
G60302	4.47266	5.01864e-165	4.27993e-163	NA
G11922	4.47017	1.14986e-29	3.05869e-28	NA
G71508	4.44757	6.92082e-66	3.24399e-64	endonuclease-reverse transcriptase HmRTE-e01 [Danaus plexippus]	NA	Endonuclease-reverse transcriptase HmRTE-e01 OS=Danaus plexippus GN=KGM_18386 PE=4 SV=1
G41573	4.44757	1.18918e-34	3.54816e-33	NA
G15347	4.44757	4.24044e-29	1.1099e-27	IAP-binding motif 1 [Danaus plexippus]	NA	IAP-binding motif 1 OS=Danaus plexippus GN=KGM_13454 PE=4 SV=1
G72418	4.44757	1.23888e-23	2.81348e-22	NA
G71185	4.44757	4.56534e-23	1.01817e-21	NA
G27463	4.44757	8.2692e-21	1.68865e-19	NA
G64921	4.44757	1.5804e-20	3.19988e-19	NA	NA	Uncharacterized protein OS=Bombyx mori PE=4 SV=1
G55404	4.44757	1.37427e-17	2.48333e-16	NA
G44733	4.44757	4.43256e-14	6.752e-13	NA
G43379	4.44757	1.64979e-13	2.42142e-12	NA
G26578	4.44757	1.11759e-07	9.98854e-07	PREDICTED: netrin receptor UNC5C-like [Bombyx mori]	Netrin receptor UNC5B OS=Mus musculus GN=Unc5b PE=1 SV=1	Unc-5 OS=Danaus plexippus GN=KGM_11909 PE=4 SV=1
G12724	4.42671	7.35202e-33	2.10989e-31	PREDICTED: roundabout homolog 1-like [Bombyx mori]	NA	Uncharacterized protein OS=Bombyx mori PE=4 SV=1
G13037	4.40128	2.48424e-15	4.03251e-14	PREDICTED: uncharacterized protein LOC101746405 [Bombyx mori]	NA	Uncharacterized protein OS=Bombyx mori PE=4 SV=1
G19196	4.39186	0	0	cuticular protein CPR54 [Papilio xuthus]	NA	Cuticular protein CPR54 OS=Papilio xuthus GN=PxutCPR54 PE=2 SV=1
G54979	4.37572	0	0	NA
G39198	4.36957	1.16656e-40	3.86855e-39	NA
G64269	4.36957	3.99732e-19	7.70057e-18	NA
G59843	4.36957	3.72568e-18	6.90042e-17	NA
G49234	4.36957	6.25386e-14	9.43329e-13	NA
G48885	4.36957	6.25386e-14	9.42831e-13	NA
G47509	4.36957	2.25986e-13	3.28978e-12	NA
G41916	4.36957	4.35562e-12	5.7931e-11	NA
G34460	4.36957	2.84126e-09	3.00137e-08	NA
G32573	4.36957	1.94123e-08	1.8822e-07	NA
G31453	4.36957	3.6729e-08	3.45055e-07	NA
G25608	4.36957	8.04662e-07	6.38389e-06	PREDICTED: tetratricopeptide repeat protein 25-like [Bombyx mori]	Tetratricopeptide repeat protein 25 OS=Xenopus laevis GN=ttc25 PE=2 SV=1	Uncharacterized protein OS=Bombyx mori PE=4 SV=1
G21231	4.36256	0	0	PREDICTED: uncharacterized protein LOC101741350 [Bombyx mori]	NA	Uncharacterized protein OS=Bombyx mori GN=Bmo.1016 PE=4 SV=1
G3675	4.33919	1.62152e-93	9.76295e-92	hypothetical protein KGM_03503 [Danaus plexippus]	NA	Uncharacterized protein OS=Bombyx mori GN=Bmo.7271 PE=4 SV=1
G23319	4.33919	6.10398e-41	2.03009e-39	hypothetical protein KGM_08556 [Danaus plexippus]	NA	Uncharacterized protein OS=Danaus plexippus GN=KGM_08556 PE=4 SV=1
G17163	4.31633	0	0	pupal cuticle protein precursor [Bombyx mori] sp|P42852.1|CUPP_BOMMO RecName: Full=Pupal cuticle protein; Flags: Precursor emb|CAA48756.1| pupal cuticle protein [Bombyx mori] tpd|FAA00499.1| TPA: putative cuticle protein [Bombyx mori] prf||1713293A pupal cuticle protein	Pupal cuticle protein OS=Bombyx mori GN=PCP PE=2 SV=1	Putative cuticle protein OS=Bombyx mori GN=BmorCPH31 PE=2 SV=1
G7993	4.31512	4.81904e-30	1.29394e-28	PREDICTED: roundabout homolog 1-like [Bombyx mori]	Roundabout homolog 1 OS=Mus musculus GN=Robo1 PE=1 SV=1	Roundabout, isoform B OS=Danaus plexippus GN=KGM_01762 PE=4 SV=1
G15736	4.2871	1.5483e-141	1.21687e-139	NA
G66472	4.2871	6.7695e-36	2.06181e-34	NA
G60396	4.2871	2.0746e-32	5.91214e-31	hypothetical protein KGM_13458 [Danaus plexippus]	NA	Uncharacterized protein OS=Danaus plexippus GN=KGM_13458 PE=4 SV=1
G14865	4.2871	3.0932e-21	6.43156e-20	hypothetical protein KGM_11078 [Danaus plexippus]	Zinc finger protein 501 OS=Homo sapiens GN=ZNF501 PE=2 SV=2	Uncharacterized protein OS=Danaus plexippus GN=KGM_11078 PE=4 SV=1
G71404	4.2871	3.01884e-20	6.03958e-19	NA
G55555	4.2871	1.30028e-15	2.14232e-14	NA
G53325	4.2871	9.04832e-15	1.42818e-13	NA
G46802	4.2871	2.91878e-12	3.94917e-11	NA
G46664	4.2871	2.91878e-12	3.9473e-11	NA
G45327	4.2871	1.17861e-12	1.63694e-11	PREDICTED: armadillo repeat-containing protein 2-like [Bombyx mori]	NA	Uncharacterized protein OS=Bombyx mori PE=4 SV=1
G38417	4.2871	4.11092e-10	4.68374e-09	NA
G37630	4.2871	7.83984e-10	8.70657e-09	NA
G15476	4.2871	2.16066e-07	1.85732e-06	NA
G5410	4.28353	4.02412e-176	3.61525e-174	stathmin [Bombyx mori] gb|ABD36259.1| stathmin [Bombyx mori]	Stathmin-4 OS=Rattus norvegicus GN=Stmn4 PE=1 SV=1	Stathmin OS=Bombyx mori PE=2 SV=1
G16146	4.26573	2.25986e-13	3.28894e-12	NA
G52133	4.24404	3.23306e-51	1.25667e-49	p260 [Danaus plexippus]	NA	p260 OS=Danaus plexippus GN=KGM_00208 PE=4 SV=1
G42718	4.24404	2.10434e-20	4.24269e-19	NA
G16657	4.24404	1.18933e-13	1.75415e-12	PREDICTED: SUN domain-containing protein 1-like [Bombyx mori]	SUN domain-containing protein 2 OS=Homo sapiens GN=SUN2 PE=1 SV=3	Uncharacterized protein OS=Danaus plexippus GN=KGM_02790 PE=4 SV=1
G24268	4.24404	5.88898e-11	7.18984e-10	hypothetical protein TcasGA2_TC006136 [Tribolium castaneum]	NA	Putative uncharacterized protein OS=Tribolium castaneum GN=TcasGA2_TC006136 PE=4 SV=1
G3536	4.24213	1.91666e-134	1.46409e-132	PREDICTED: heterogeneous nuclear ribonucleoprotein R-like isoform X10 [Musca domestica]	Heterogeneous nuclear ribonucleoprotein R OS=Homo sapiens GN=HNRNPR PE=1 SV=1	Heterogeneous nuclear ribonucleoprotein Q (Fragment) OS=Pararge aegeria PE=4 SV=1
G20498	4.23778	5.65934e-55	2.29988e-53	NA
G8171	4.23595	0	0	PREDICTED: uncharacterized protein LOC101735378 [Bombyx mori]	NA	Uncharacterized protein OS=Bombyx mori PE=4 SV=1
G6763	4.23206	3.99732e-19	7.69797e-18	hypothetical protein TcasGA2_TC010684 [Tribolium castaneum]	NA	Putative uncharacterized protein OS=Tribolium castaneum GN=TcasGA2_TC010686 PE=4 SV=1
G31199	4.22939	6.14116e-40	2.00511e-38	NA
G3372	4.22792	1.83184e-68	8.90789e-67	PREDICTED: phosphoinositide 3-kinase adapter protein 1-like [Bombyx mori]	Phosphoinositide 3-kinase adapter protein 1 OS=Gallus gallus GN=PIK3AP1 PE=1 SV=1	Uncharacterized protein OS=Bombyx mori PE=4 SV=1
G27372	4.22363	7.9224e-223	8.47697e-221	hemocyte protease-1 [Bombyx mori]	Transmembrane protease serine 4 OS=Mus musculus GN=Tmprss4 PE=2 SV=1	Uncharacterized protein OS=Bombyx mori GN=CLIP3 PE=3 SV=1
G18356	4.2166	0	0	lysozyme [Manduca sexta]	Lysozyme OS=Hyalophora cecropia PE=2 SV=2	Lysozyme OS=Manduca sexta PE=3 SV=2
G10597	4.21565	2.75864e-59	1.18158e-57	p260 [Danaus plexippus]	Fatty acid synthase OS=Gallus gallus GN=FASN PE=1 SV=5	p260 OS=Danaus plexippus GN=KGM_00208 PE=4 SV=1
G66619	4.19964	5.83136e-66	2.74232e-64	putative pheromone-degrading enzyme [Antheraea polyphemus]	NA	Putative integumental esterase OS=Antheraea polyphemus PE=2 SV=1
G20598	4.19964	2.6256e-24	6.1034e-23	NA
G47239	4.19964	6.5841e-23	1.45871e-21	NA
G34223	4.19964	1.25232e-22	2.74263e-21	NA
G48129	4.19964	5.51958e-12	7.29029e-11	NA
G39917	4.19964	7.83984e-10	8.6998e-09	NA
G15030	4.18533	6.885e-53	2.73381e-51	p260 [Danaus plexippus]	Fatty acid synthase OS=Rattus norvegicus GN=Fasn PE=1 SV=3	p260 OS=Danaus plexippus GN=KGM_00208 PE=4 SV=1
G32145	4.16927	3.98264e-20	7.93999e-19	NA
G19678	4.16927	1.96749e-11	2.50599e-10	polyprotein [Antheraea mylitta]	NA	Polyprotein OS=Antheraea mylitta PE=4 SV=1
G12279	4.16927	1.30851e-07	1.15112e-06	PREDICTED: uncharacterized protein LOC101745010 [Bombyx mori]	NA	Transposon BEL-like protein (Fragment) OS=Pararge aegeria PE=4 SV=1
G23005	4.15384	1.49339e-09	1.6167e-08	TRAS3 [Bombyx mori]	NA	TRAS3 protein OS=Bombyx mori GN=TRAS3 PE=4 SV=1
G2598	4.14717	2.46334e-07	2.0855e-06	PREDICTED: uncharacterized protein LOC101743917 [Bombyx mori]	Uncharacterized protein C20orf112 homolog OS=Mus musculus PE=2 SV=1	Uncharacterized protein OS=Danaus plexippus GN=KGM_11589 PE=4 SV=1
G39306	4.1445	4.98042e-42	1.67889e-40	NA
G43132	4.13824	1.64421e-28	4.24906e-27	NA
G9351	4.13375	6.25386e-14	9.4308e-13	aquaporin transporter [Danaus plexippus]	Neurogenic protein big brain OS=Drosophila melanogaster GN=bib PE=1 SV=2	Aquaporin transporter OS=Danaus plexippus GN=KGM_09198 PE=4 SV=1
G13681	4.12775	0	0	alpha-N-acetylgalactosaminidase precursor [Bombyx mori] gb|ABD36218.1| alpha-N-acetylgalactosaminidase [Bombyx mori]	Alpha-N-acetylgalactosaminidase OS=Gallus gallus GN=NAGA PE=1 SV=1	Alpha-N-acetylgalactosaminidase OS=Bombyx mori PE=2 SV=1
G4438	4.11364	5.10632e-64	2.32667e-62	PREDICTED: fatty acid synthase-like [Bombyx mori]	Fatty acid synthase OS=Gallus gallus GN=FASN PE=1 SV=5	p260 OS=Danaus plexippus GN=KGM_19819 PE=4 SV=1
G37390	4.10653	8.73584e-16	1.45567e-14	NA
G21836	4.10653	2.91878e-12	3.94823e-11	NA
G50708	4.10653	5.51958e-12	7.29197e-11	NA
G34447	4.10653	1.30851e-07	1.14935e-06	PREDICTED: carboxypeptidase A2-like [Bombyx mori]	NA	Uncharacterized protein OS=Bombyx mori PE=3 SV=1
G34179	4.10653	2.46334e-07	2.08674e-06	NA
G30349	4.10653	4.17232e-07	3.46056e-06	NA
G29175	4.10653	8.04662e-07	6.39099e-06	hypothetical protein KGM_14628 [Danaus plexippus]	NA	Uncharacterized protein OS=Danaus plexippus GN=KGM_14628 PE=4 SV=1
G21806	4.09688	1.34479e-37	4.21726e-36	NA
G8646	4.09106	3.4578e-42	1.16906e-40	hypothetical protein KGM_17977 [Danaus plexippus]	Protein toll OS=Drosophila melanogaster GN=Tl PE=1 SV=1	Uncharacterized protein OS=Danaus plexippus GN=KGM_17977 PE=4 SV=1
G15771	4.09041	6.8071e-17	1.18907e-15	PREDICTED: uncharacterized protein LOC101741190 [Bombyx mori]	NA	Polyprotein OS=Antheraea mylitta PE=4 SV=1
G11913	4.09041	1.18933e-13	1.75551e-12	PREDICTED: facilitated trehalose transporter Tret1-like [Bombyx mori]	Facilitated trehalose transporter Tret1 OS=Culex quinquefasciatus GN=Tret1 PE=3 SV=1	Sugar transporter OS=Danaus plexippus GN=KGM_09529 PE=4 SV=1
G4878	4.09041	3.6729e-08	3.44601e-07	PREDICTED: prolow-density lipoprotein receptor-related protein 1-like [Bombyx mori]	Prolow-density lipoprotein receptor-related protein 1 OS=Mus musculus GN=Lrp1 PE=1 SV=1	Uncharacterized protein OS=Bombyx mori PE=4 SV=1
G70928	4.08228	6.7033e-64	3.04947e-62	NA
G13625	4.07879	3.58984e-17	6.34249e-16	hypothetical protein KGM_01980 [Danaus plexippus]	NA	Uncharacterized protein OS=Danaus plexippus GN=KGM_01980 PE=4 SV=1
G7855	4.06176	1.66908e-73	8.57624e-72	PREDICTED: beta-hexosaminidase subunit beta-like [Bombyx mori]	Beta-hexosaminidase subunit beta OS=Homo sapiens GN=HEXB PE=1 SV=3	Beta-hexosaminidase OS=Bombyx mori PE=3 SV=1
G60529	4.05762	0	0	NA
G1329	4.05546	1.85942e-32	5.30157e-31	PREDICTED: interference hedgehog-like [Bombyx mori]	Interference hedgehog OS=Drosophila grimshawi GN=iHog PE=3 SV=1	Uncharacterized protein OS=Bombyx mori PE=4 SV=1
G23487	4.03902	0	0	reverse transcriptase, partial [Bombyx mori]	NA	Reverse transcriptase (Fragment) OS=Bombyx mori PE=2 SV=1
G4167	4.02746	8.04662e-07	6.38478e-06	hypothetical protein KGM_05660 [Danaus plexippus]	Prolow-density lipoprotein receptor-related protein 1 OS=Homo sapiens GN=LRP1 PE=1 SV=2	Uncharacterized protein OS=Danaus plexippus GN=KGM_05660 PE=4 SV=1
G12493	4.01982	1.89183e-17	3.3939e-16	hypothetical protein KGM_05660 [Danaus plexippus]	Prolow-density lipoprotein receptor-related protein 1 OS=Mus musculus GN=Lrp1 PE=1 SV=1	Uncharacterized protein OS=Bombyx mori PE=4 SV=1
G3841	4.01227	5.55728e-40	1.81967e-38	putative follistatin [Danaus plexippus]	Follistatin OS=Gallus gallus GN=FST PE=2 SV=1	Putative follistatin OS=Danaus plexippus GN=KGM_17316 PE=4 SV=1
G6578	4.007	6.4039e-18	1.17466e-16	PREDICTED: hypothetical protein LOC100118645 [Nasonia vitripennis]	NA	Uncharacterized protein (Fragment) OS=Nasonia vitripennis PE=4 SV=1
G43293	4.007	4.25286e-17	7.48613e-16	NA
G71219	4.007	2.44226e-16	4.1643e-15	NA
G70241	4.007	4.62082e-16	7.77457e-15	NA
G69609	4.007	8.73584e-16	1.45524e-14	NA
G68977	4.007	1.65023e-15	2.70251e-14	NA
G67604	4.007	3.11474e-15	5.04164e-14	NA
G61761	4.007	1.38213e-13	2.03431e-12	CRAL/TRIO domain-containing protein [Danaus plexippus]	NA	CRAL/TRIO domain-containing protein OS=Danaus plexippus GN=KGM_15520 PE=4 SV=1
G59167	4.007	1.18933e-13	1.7546e-12	NA
G54304	4.007	5.51958e-12	7.2886e-11	NA	NA	Putative rnase h OS=Psorophora albipes PE=2 SV=1
G52951	4.007	1.04268e-11	1.35278e-10	PREDICTED: myrosinase 1-like [Bombyx mori]	Myrosinase 1 OS=Brevicoryne brassicae PE=1 SV=1	Uncharacterized protein OS=Bombyx mori PE=3 SV=1
G48647	4.007	2.46474e-10	2.84506e-09	NA
G45626	4.007	2.15322e-10	2.51339e-09	NA
G43333	4.007	1.49339e-09	1.61823e-08	NA
G25289	4.007	1.49339e-09	1.617e-08	hypothetical protein CAPTEDRAFT_209938, partial [Capitella teleta]	NA	Uncharacterized protein OS=Nasonia vitripennis PE=4 SV=1
G39842	4.007	1.02445e-08	1.02067e-07	NA
G39274	4.007	1.94123e-08	1.88156e-07	NA
G1250	4.0046	1.44747e-56	6.00186e-55	PREDICTED: failed axon connections-like isoform X2 [Bombyx mori]	Failed axon connections OS=Drosophila melanogaster GN=fax PE=2 SV=1	Uncharacterized protein OS=Danaus plexippus GN=KGM_21737 PE=4 SV=1
G12899	3.99406	7.98138e-17	1.39079e-15	PREDICTED: doublesex- and mab-3-related transcription factor A2-like [Bombyx mori]	Doublesex- and mab-3-related transcription factor A2 OS=Xiphophorus maculatus GN=dmrta2 PE=2 SV=1	Uncharacterized protein OS=Danaus plexippus GN=KGM_14864 PE=4 SV=1
G2487	3.96783	2.46334e-07	2.08581e-06	PREDICTED: uncharacterized protein LOC101743917 [Bombyx mori]	Uncharacterized protein C20orf112 homolog OS=Mus musculus PE=2 SV=1	Uncharacterized protein OS=Danaus plexippus GN=KGM_11589 PE=4 SV=1
G5541	3.95453	5.55728e-40	1.81862e-38	abdominal B isoform RBL [Bombyx mori] dbj|BAH30152.1| Abdominal-B [Bombyx mori]	Homeobox protein abdominal-B OS=Drosophila melanogaster GN=Abd-B PE=1 SV=3	Abdominal-B OS=Bombyx mori GN=Abd-B PE=2 SV=1
G69344	3.95453	5.757e-29	1.50134e-27	NA
G49914	3.95453	1.65046e-19	3.22408e-18	NA
G27573	3.93661	8.9921e-27	2.2242e-25	PREDICTED: slit homolog 1 protein-like [Nasonia vitripennis]	Leucine-rich repeat transmembrane neuronal protein 2 OS=Homo sapiens GN=LRRTM2 PE=2 SV=3	Uncharacterized protein (Fragment) OS=Rhodnius prolixus PE=4 SV=1
G17660	3.93661	4.23392e-24	9.76656e-23	hypothetical protein KGM_22222 [Danaus plexippus]	NA	Uncharacterized protein OS=Danaus plexippus GN=KGM_22222 PE=4 SV=1
G27964	3.93145	1.24034e-31	3.47404e-30	NA
G7466	3.93145	3.0905e-19	5.97378e-18	PREDICTED: teneurin-m-like isoform X3 [Apis dorsata]	Teneurin-m OS=Drosophila melanogaster GN=Ten-m PE=1 SV=2	Putative odd Oz protein OS=Danaus plexippus GN=KGM_07919 PE=4 SV=1
G11220	3.93145	9.0845e-13	1.27504e-11	NA
G3038	3.90225	8.92382e-248	1.02593e-245	furin-like convetase precursor [Bombyx mori] dbj|BAC97793.1| furin-like convetase [Bombyx mori]	Furin-like protease 1, isoform 1-CRR OS=Drosophila melanogaster GN=Fur1 PE=2 SV=2	Furin-like convetase OS=Bombyx mori PE=2 SV=1
G24459	3.90008	5.85348e-48	2.16057e-46	NA
G72811	3.90008	3.11474e-15	5.03879e-14	NA
G55110	3.90008	1.96749e-11	2.50543e-10	NA
G54647	3.90008	3.70832e-11	4.62734e-10	NA
G52398	3.90008	1.31259e-10	1.55437e-09	NA
G48171	3.90008	1.61833e-09	1.74633e-08	NA
G28026	3.90008	3.02134e-09	3.1775e-08	NA
G46571	3.90008	5.6316e-09	5.75426e-08	NA
G16363	3.90008	3.6729e-08	3.44828e-07	NA
G38836	3.90008	1.30851e-07	1.15042e-06	NA
G26593	3.87018	1.587e-58	6.71689e-57	cuticular protein RR-1 motif 33 precursor [Bombyx mori] tpd|FAA00536.1| TPA: putative cuticle protein [Bombyx mori]	Endocuticle structural glycoprotein SgAbd-8 OS=Schistocerca gregaria PE=1 SV=1	Putative cuticle protein OS=Bombyx mori GN=BmorCPR33 PE=2 SV=1
G35973	3.86261	9.57874e-19	1.8177e-17	NA
G24366	3.86261	1.04268e-11	1.35309e-10	NA
G32582	3.85989	1.38771e-70	6.88888e-69	NA
G13763	3.8499	3.40182e-18	6.33344e-17	NA
G33934	3.8435	5.51958e-12	7.29534e-11	NA
G6279	3.83558	0	0	PREDICTED: glucosamine-6-phosphate isomerase 2-like isoform X1 [Bombyx mori]	Glucosamine-6-phosphate isomerase OS=Aedes aegypti GN=Gnpda1 PE=3 SV=1	Uncharacterized protein OS=Bombyx mori PE=3 SV=1
G24704	3.83328	8.48496e-59	3.60993e-57	short-chain dehydrogenease/reductase-like protein [Danaus plexippus]	3-oxoacyl-[acyl-carrier-protein] reductase FabG OS=Thermotoga maritima (strain ATCC 43589 / MSB8 / DSM 3109 / JCM 10099) GN=fabG PE=3 SV=1	Uncharacterized protein OS=Bombyx mori PE=3 SV=1
G6593	3.82442	6.68016e-152	5.44495e-150	PREDICTED: UNC93-like protein-like [Bombyx mori]	UNC93-like protein OS=Drosophila melanogaster GN=CG4928 PE=2 SV=1	Uncharacterized protein OS=Bombyx mori PE=4 SV=1
G24870	3.82413	1.04268e-11	1.3537e-10	hypothetical protein TcasGA2_TC010713 [Tribolium castaneum]	NA	Putative uncharacterized protein OS=Tribolium castaneum GN=TcasGA2_TC010713 PE=4 SV=1
G14689	3.82113	1.687e-26	4.14409e-25	NA
G23599	3.81639	0	0	takeout/JHBP like protein, partial [Papilio xuthus]	Juvenile hormone-binding protein (Fragment) OS=Manduca sexta GN=JHBP PE=1 SV=2	Takeout/JHBP like protein (Fragment) OS=Papilio xuthus PE=2 SV=1
G16972	3.81435	4.62194e-10	5.22533e-09	zinc finger DNA binding protein [Pectinophora gossypiella]	NA	Uncharacterized protein OS=Bombyx mori PE=4 SV=1
G6277	3.81014	2.8041e-16	4.76989e-15	PREDICTED: uncharacterized protein LOC101744923 [Bombyx mori]	Dystrophin, isoform E OS=Drosophila melanogaster GN=Dys PE=1 SV=1	Uncharacterized protein OS=Danaus plexippus GN=KGM_16340 PE=4 SV=1
G11867	3.80845	1.04792e-08	1.04187e-07	reverse transcriptase [Danaus plexippus]	NA	Reverse transcriptase OS=Danaus plexippus GN=KGM_15537 PE=4 SV=1
G9318	3.80845	3.6729e-08	3.44658e-07	hypothetical protein KGM_14644 [Danaus plexippus]	Facilitated trehalose transporter Tret1 OS=Aedes aegypti GN=Tret1 PE=3 SV=1	Uncharacterized protein OS=Danaus plexippus GN=KGM_14644 PE=3 SV=1
G18035	3.79955	4.6972e-20	9.34501e-19	luciferase [Danaus plexippus]	Luciferin 4-monooxygenase OS=Photinus pyralis PE=1 SV=1	Luciferase OS=Danaus plexippus GN=KGM_09275 PE=4 SV=1
G4607	3.78909	2e-307	2.80088e-305	NA
G24660	3.7846	1.11789e-49	4.26112e-48	NA
G14541	3.7846	1.13677e-37	3.57669e-36	K3 protein [Bombyx mori] dbj|BAG06921.1| hypothetical protein [Bombyx mori]	SH3 and cysteine-rich domain-containing protein OS=Mus musculus GN=Stac PE=2 SV=1	Putative uncharacterized protein BmK3 OS=Bombyx mori GN=BmK3 PE=2 SV=1
G43151	3.7846	4.20768e-21	8.7045e-20	NA
G22362	3.7846	2.02004e-18	3.78058e-17	NA
G43249	3.7846	2.21536e-14	3.41373e-13	NA
G69673	3.7846	2.59176e-13	3.75001e-12	NA
G64258	3.7846	5.91088e-12	7.79091e-11	NA
G63766	3.7846	1.10081e-11	1.42593e-10	NA
G61157	3.7846	3.80296e-11	4.7351e-10	NA
G59220	3.7846	1.96749e-11	2.50655e-10	NA
G7618	3.7846	1.31259e-10	1.55405e-09	facilitated trehalose transporter Tret1 [Bombyx mori] sp|A9ZSY3.1|TRET1_BOMMO RecName: Full=Facilitated trehalose transporter Tret1; Short=BmTRET1 dbj|BAF96744.1| trehalose transporter BmTRET1 [Bombyx mori]	Facilitated trehalose transporter Tret1 OS=Bombyx mori GN=Tret1 PE=1 SV=1	Facilitated trehalose transporter Tret1 OS=Pararge aegeria PE=3 SV=1
G56083	3.7846	1.31259e-10	1.55309e-09	NA
G55946	3.7846	1.31259e-10	1.55341e-09	NA
G30739	3.7846	8.65498e-10	9.57646e-09	NA
G52102	3.7846	1.61833e-09	1.74732e-08	carboxyl/cholinesterase 6 precursor [Bombyx mori] dbj|BAJ11978.1| carboxyl/cholinesterase 6 [Bombyx mori]	Juvenile hormone esterase OS=Heliothis virescens PE=1 SV=2	Uncharacterized protein OS=Bombyx mori GN=cce-6 PE=4 SV=1
G50332	3.7846	3.02134e-09	3.17925e-08	NA
G47371	3.7846	1.9465e-08	1.88475e-07	NA
G27655	3.7846	1.9465e-08	1.88379e-07	NA
G43945	3.7846	1.94123e-08	1.88379e-07	NA
G40903	3.7846	1.30851e-07	1.15095e-06	NA
G39429	3.7846	4.62868e-07	3.79718e-06	NA
G38304	3.7846	8.67992e-07	6.87583e-06	NA
G2409	3.77898	2.34238e-225	2.53964e-223	vesicle amine transport protein [Bombyx mori] gb|ABF51491.1| vesicle amine transport protein [Bombyx mori]	Synaptic vesicle membrane protein VAT-1 homolog-like OS=Homo sapiens GN=VAT1L PE=1 SV=2	Vesicle amine transport protein OS=Pararge aegeria PE=4 SV=1
G1163	3.76584	1.01306e-66	4.81166e-65	PREDICTED: uncharacterized protein LOC101736841 [Bombyx mori]	NA	Uncharacterized protein OS=Bombyx mori PE=4 SV=1
G14199	3.75603	1.02365e-30	2.79052e-29	PREDICTED: uncharacterized protein LOC101745350 [Bombyx mori]	NA	Uncharacterized protein OS=Danaus plexippus GN=KGM_17383 PE=4 SV=1
G39229	3.75423	2.53958e-24	5.90584e-23	PREDICTED: protein vestigial-like [Bombyx mori]	Protein vestigial OS=Drosophila melanogaster GN=vg PE=1 SV=1	Uncharacterized protein OS=Bombyx mori PE=4 SV=1
G19631	3.75423	1.46337e-20	2.9703e-19	hypothetical protein KGM_09429 [Danaus plexippus]	NA	Uncharacterized protein OS=Danaus plexippus GN=KGM_09429 PE=4 SV=1
G51	3.75095	0	0	apolipophorin precursor protein [Bombyx mori]	Apolipophorins OS=Manduca sexta PE=2 SV=1	Apolipophorin protein (Precursor) OS=Bombyx mori GN=I PE=2 SV=1
G15233	3.74754	4.40822e-44	1.5349e-42	PREDICTED: prolow-density lipoprotein receptor-related protein 1-like [Bombyx mori]	Neurogenic locus notch homolog protein 3 OS=Rattus norvegicus GN=Notch3 PE=2 SV=2	Uncharacterized protein OS=Bombyx mori PE=4 SV=1
G1279	3.74396	5.322e-43	1.82526e-41	PREDICTED: matrix metalloproteinase-14-like [Bombyx mori]	Matrix metalloproteinase-16 OS=Mus musculus GN=Mmp16 PE=2 SV=3	Uncharacterized protein OS=Bombyx mori GN=Bmo.3587 PE=4 SV=1
G18303	3.74066	1.4006e-56	5.81171e-55	PREDICTED: elongation of very long chain fatty acids protein 4-like, partial [Bombyx mori]	Elongation of very long chain fatty acids protein 7 OS=Bos taurus GN=ELOVL7 PE=2 SV=1	Uncharacterized protein OS=Danaus plexippus GN=KGM_09792 PE=4 SV=1
G30812	3.73569	3.45064e-22	7.44291e-21	PREDICTED: uncharacterized protein K02A2.6-like [Xenopus (Silurana) tropicalis]	NA	Uncharacterized protein (Fragment) OS=Anoplophora glabripennis PE=4 SV=1
G30599	3.72642	0	0	putative chemosensory protein [Sesamia inferens]	Ejaculatory bulb-specific protein 3 OS=Drosophila melanogaster GN=PebIII PE=1 SV=2	Putative chemosensory protein OS=Sesamia inferens PE=2 SV=1
G10937	3.72373	0	0	PREDICTED: uncharacterized protein LOC101745594 [Bombyx mori]	NA	Uncharacterized protein OS=Danaus plexippus GN=KGM_07721 PE=4 SV=1
G51830	3.7232	4.5431e-17	7.97982e-16	NA
G28552	3.7232	1.9465e-08	1.88507e-07	hypothetical protein KGM_21337 [Danaus plexippus]	NA	Uncharacterized protein OS=Danaus plexippus GN=KGM_21337 PE=4 SV=1
G895	3.69714	9.99516e-16	1.65633e-14	TRAS3 [Bombyx mori]	Putative 115 kDa protein in type-1 retrotransposable element R1DM OS=Drosophila melanogaster GN=R1A1-element\ORF2 PE=4 SV=1	TRAS3 protein OS=Bombyx mori GN=TRAS3 PE=4 SV=1
G33034	3.69149	3.8474e-18	7.11663e-17	cytochrome P450, partial [Bombyx mori]	NA	Endonuclease and reverse transcriptase-like protein OS=Bombyx mori PE=4 SV=1
G24571	3.69149	1.38213e-13	2.03483e-12	PREDICTED: uncharacterized protein K02A2.6-like [Oreochromis niloticus]	Retrovirus-related Pol polyprotein from transposon opus OS=Drosophila melanogaster GN=pol PE=4 SV=1	Uncharacterized protein OS=Strongylocentrotus purpuratus GN=Sp-PolypL_937 PE=4 SV=1
G3880	3.69149	2.46334e-07	2.08643e-06	PREDICTED: LOW QUALITY PROTEIN: protein scabrous-like [Bombyx mori]	Protein scabrous OS=Drosophila melanogaster GN=sca PE=2 SV=3	Putative scabrous protein OS=Danaus plexippus GN=KGM_18615 PE=4 SV=1
G54986	3.68507	3.64486e-42	1.23012e-40	NA
G28636	3.68507	6.04858e-19	1.15509e-17	NA
G15725	3.68077	3.07318e-23	6.878e-22	allantoicase [Danaus plexippus]	Allantoicase OS=Xenopus laevis GN=allc PE=2 SV=1	Allantoicase OS=Danaus plexippus GN=KGM_09516 PE=4 SV=1
G30598	3.67681	0	0	NA
G4846	3.6716	1.14881e-161	9.69585e-160	perilipin [Bombyx mori] gb|ABD36152.1| perilipin [Bombyx mori]	Lipid storage droplets surface-binding protein 1 OS=Drosophila melanogaster GN=Lsd-1 PE=2 SV=2	Uncharacterized protein OS=Bombyx mori GN=LOC692833 PE=3 SV=1
G10860	3.67095	3.41832e-15	5.51273e-14	PREDICTED: uncharacterized protein LOC101740597 isoform X1 [Bombyx mori]	NA	Putative uncharacterized protein OS=Tribolium castaneum GN=TcasGA2_TC000163 PE=4 SV=1
G28369	3.6633	4.74572e-108	3.16038e-106	NA
G30267	3.65907	6.13868e-72	3.09033e-70	NA
G56296	3.65907	3.59372e-34	1.06173e-32	NA
G40851	3.65907	1.69797e-12	2.33723e-11	NA
G70851	3.65907	3.16996e-12	4.27283e-11	PREDICTED: A disintegrin and metalloproteinase with thrombospondin motifs 14-like [Bombyx mori]	NA	Uncharacterized protein OS=Bombyx mori PE=4 SV=1
G27340	3.65907	7.05398e-11	8.54826e-10	NA
G64279	3.65907	1.30653e-10	1.54752e-09	NA
G61117	3.65907	4.46178e-10	5.05928e-09	NA
G61126	3.65907	4.46178e-10	5.05627e-09	NA
G60923	3.65907	4.46178e-10	5.05727e-09	NA
G34010	3.65907	2.46474e-10	2.84448e-09	NA
G56987	3.65907	8.65498e-10	9.57831e-09	NA
G53417	3.65907	5.6316e-09	5.75015e-08	NA
G53315	3.65907	5.6316e-09	5.75118e-08	NA
G51494	3.65907	1.9465e-08	1.88443e-07	NA
G48862	3.65907	6.67788e-08	6.07387e-07	NA	NA	Uncharacterized protein OS=Acyrthosiphon pisum PE=4 SV=1
G47941	3.65907	1.23313e-07	1.08732e-06	NA
G43758	3.65907	1.30851e-07	1.15077e-06	NA
G43717	3.65907	1.30851e-07	1.15059e-06	NA
G3226	3.6536	2.20962e-96	1.36049e-94	hypothetical protein TcasGA2_TC000185 [Tribolium castaneum]	Heterogeneous nuclear ribonucleoprotein Q OS=Mus musculus GN=Syncrip PE=1 SV=2	Heterogeneous nuclear ribonucleoprotein Q (Fragment) OS=Pararge aegeria PE=4 SV=1
G6538	3.64443	1.14049e-101	7.33016e-100	leucyl aminopeptidase, putative [Riptortus pedestris]	Putative aminopeptidase W07G4.4 OS=Caenorhabditis elegans GN=lap-2 PE=1 SV=1	Leucyl aminopeptidase, putative OS=Riptortus pedestris PE=2 SV=1
G10159	3.64128	7.8604e-109	5.28385e-107	NA
G45741	3.64124	3.32104e-233	3.68461e-231	NA
G13157	3.6375	1.00751e-72	5.11255e-71	Wnt inhibitory factor 1 precursor [Bombyx mori] gb|ABD36274.1| Wnt inhibitory factor 1 precursor [Bombyx mori]	Protein shifted OS=Drosophila melanogaster GN=shf PE=1 SV=2	Wnt inhibitory factor 1 OS=Bombyx mori PE=2 SV=1
G9953	3.63503	1.19019e-14	1.86417e-13	PREDICTED: protein four-jointed-like [Bombyx mori]	Protein four-jointed OS=Drosophila melanogaster GN=fj PE=1 SV=2	Uncharacterized protein OS=Bombyx mori PE=4 SV=1
G17350	3.63427	9.0023e-32	2.53261e-30	PREDICTED: sarcoplasmic calcium-binding protein-like [Bombyx mori]	Sarcoplasmic calcium-binding protein OS=Hediste diversicolor PE=1 SV=1	Uncharacterized protein OS=Danaus plexippus GN=KGM_08605 PE=4 SV=1
G14173	3.62285	3.8474e-18	7.11433e-17	NA
G4162	3.62068	6.66e-34	1.95248e-32	PREDICTED: organic cation transporter protein-like [Bombyx mori]	Organic cation transporter protein OS=Drosophila melanogaster GN=Orct PE=1 SV=1	Uncharacterized protein OS=Bombyx mori PE=4 SV=1
G11873	3.61468	7.87674e-25	1.85439e-23	PREDICTED: class E basic helix-loop-helix protein 40 isoform X1 [Bombyx mori] ref|XP_004931723.1| PREDICTED: class E basic helix-loop-helix protein 40 isoform X2 [Bombyx mori]	Enhancer of split mgamma protein OS=Drosophila melanogaster GN=HLHmgamma PE=2 SV=1	Uncharacterized protein OS=Bombyx mori PE=3 SV=1
G36268	3.61468	1.16417e-14	1.82642e-13	NA
G32270	3.61468	9.00282e-13	1.26451e-11	NA
G18689	3.61468	1.30851e-07	1.15006e-06	PREDICTED: protein dachsous-like [Bombyx mori]	Protein dachsous OS=Drosophila melanogaster GN=ds PE=1 SV=3	Uncharacterized protein OS=Bombyx mori PE=3 SV=1
G9007	3.60563	8.67992e-07	6.86536e-06	NA
G69302	3.60037	0	0	AGAP011516-PA [Anopheles gambiae str. PEST] gb|EAA10668.4| AGAP011516-PA [Anopheles gambiae str. PEST]	Actin, muscle-type A2 OS=Bombyx mori PE=3 SV=1	Putative actin indirect flight muscle (Fragment) OS=Anopheles aquasalis PE=2 SV=1
G46697	3.59196	7.65106e-14	1.14923e-12	PREDICTED: dedicator of cytokinesis protein 1-like [Bombyx mori]	Dedicator of cytokinesis protein 1 OS=Mus musculus GN=Dock1 PE=1 SV=3	Uncharacterized protein OS=Bombyx mori PE=4 SV=1
G33199	3.59196	1.61833e-09	1.74567e-08	PREDICTED: glucose dehydrogenase [acceptor]-like [Bombyx mori]	NA	GMCbeta2 OS=Bombyx mori PE=2 SV=1
G23672	3.58107	1.18132e-97	7.36878e-96	PREDICTED: prolow-density lipoprotein receptor-related protein 1-like [Bombyx mori]	NA	Uncharacterized protein OS=Bombyx mori PE=4 SV=1
G10708	3.57648	1.96323e-274	2.43329e-272	takeout/JHBP like protein [Papilio polytes]	Circadian clock-controlled protein OS=Drosophila melanogaster GN=anon-3B1.2 PE=2 SV=2	Takeout/JHBP like protein OS=Papilio polytes PE=2 SV=1
G24746	3.56887	1.61833e-09	1.74534e-08	NA
G5567	3.56383	2.83128e-205	2.87342e-203	hemolymph proteinase 6 [Manduca sexta]	Serine protease persephone OS=Drosophila melanogaster GN=psh PE=1 SV=1	Hemolymph proteinase 6 OS=Manduca sexta PE=2 SV=1
G11616	3.55633	1.84681e-51	7.20785e-50	hypothetical protein KGM_10094 [Danaus plexippus]	Putative fatty acyl-CoA reductase CG5065 OS=Drosophila melanogaster GN=CG5065 PE=3 SV=1	Uncharacterized protein OS=Danaus plexippus GN=KGM_10094 PE=4 SV=1
G5558	3.54111	1.12164e-18	2.12002e-17	PREDICTED: uncharacterized protein LOC101745010 [Bombyx mori]	NA	Uncharacterized protein (Fragment) OS=Pararge aegeria PE=4 SV=1
G2571	3.54027	4.11924e-14	6.27808e-13	PREDICTED: semaphorin-2A-like [Bombyx mori]	Semaphorin-2A OS=Schistocerca gregaria GN=SEMA-2A PE=2 SV=1	Putative semaphorin 2a OS=Danaus plexippus GN=KGM_10809 PE=4 SV=1
G28593	3.53751	1.23829e-29	3.28473e-28	PREDICTED: protein vestigial-like [Bombyx mori]	Protein vestigial OS=Drosophila melanogaster GN=vg PE=1 SV=1	Protein vestigial (Fragment) OS=Pararge aegeria PE=4 SV=1
G4897	3.53751	1.23313e-07	1.08783e-06	PREDICTED: uncharacterized protein KIAA1841-like [Bombyx mori]	Uncharacterized protein KIAA1841 OS=Homo sapiens GN=KIAA1841 PE=2 SV=2	Uncharacterized protein OS=Danaus plexippus GN=KGM_15403 PE=4 SV=1
G6820	3.53524	1.74059e-19	3.39549e-18	PREDICTED: carboxypeptidase A2-like [Bombyx mori]	Carboxypeptidase B OS=Astacus astacus PE=1 SV=1	Uncharacterized protein OS=Bombyx mori PE=3 SV=1
G16032	3.53354	8.07996e-21	1.65119e-19	putative slit-robo rho gtpase activating protein 1,3 [Danaus plexippus]	SLIT-ROBO Rho GTPase-activating protein 3 OS=Mus musculus GN=Srgap3 PE=1 SV=1	Uncharacterized protein OS=Bombyx mori PE=4 SV=1
G41408	3.52157	3.60918e-26	8.77538e-25	NA
G58183	3.52157	4.94812e-24	1.13865e-22	NA
G72392	3.52157	1.44068e-20	2.92529e-19	NA
G49902	3.52157	1.49534e-20	3.03196e-19	NA
G7267	3.52157	2.76528e-20	5.54395e-19	enolase-phosphatase e-1 [Danaus plexippus]	Enolase-phosphatase E1 OS=Aedes aegypti GN=AAEL000109 PE=3 SV=1	Enolase-phosphatase e-1 OS=Danaus plexippus GN=KGM_17786 PE=4 SV=1
G38599	3.52157	6.31172e-15	1.00513e-13	NA
G71455	3.52157	3.80296e-11	4.73303e-10	NA
G67274	3.52157	4.46178e-10	5.0623e-09	NA
G63775	3.52157	1.51383e-09	1.63728e-08	NA
G60725	3.52157	9.33488e-09	9.31662e-08	NA
G60254	3.52157	1.61833e-09	1.74501e-08	NA
G33507	3.52157	5.6316e-09	5.75323e-08	NA
G55896	3.52157	1.04792e-08	1.04259e-07	NA
G55772	3.52157	1.9465e-08	1.88411e-07	NA
G55627	3.52157	1.9465e-08	1.88188e-07	NA
G5513	3.52157	3.60888e-08	3.39598e-07	PREDICTED: uncharacterized protein KIAA1841-like [Bombyx mori]	Uncharacterized protein KIAA1841 OS=Homo sapiens GN=KIAA1841 PE=2 SV=2	Uncharacterized protein OS=Bombyx mori PE=4 SV=1
G51970	3.52157	1.23313e-07	1.08716e-06	NA
G29768	3.52157	1.23313e-07	1.08749e-06	NA
G49873	3.52157	2.27214e-07	1.95138e-06	NA
G49304	3.52157	4.17698e-07	3.4589e-06	NA
G45695	3.52157	4.62868e-07	3.79772e-06	NA
G44385	3.52157	4.62868e-07	3.79882e-06	NA
G43206	3.52157	8.67992e-07	6.87011e-06	NA
G14898	3.49732	8.22546e-10	9.1171e-09	seminal fluid protein CSSFP014 [Chilo suppressalis]	Myrosinase 1 OS=Brevicoryne brassicae PE=1 SV=1	Seminal fluid protein CSSFP014 (Fragment) OS=Chilo suppressalis PE=2 SV=1
G11509	3.48789	6.6918e-76	3.51108e-74	NA
G7299	3.48735	1.62952e-56	6.74204e-55	PREDICTED: LOW QUALITY PROTEIN: kelch-like protein 5-like [Bombyx mori]	Kelch-like protein 5 OS=Homo sapiens GN=KLHL5 PE=2 SV=3	Uncharacterized protein OS=Danaus plexippus GN=KGM_18695 PE=4 SV=1
G44729	3.48504	3.5182e-22	7.58577e-21	NA
G58854	3.47266	1.67906e-23	3.79202e-22	NA
G31570	3.47266	6.40186e-11	7.78938e-10	NA
G20324	3.46703	0	0	Lix1 protein [Bombyx mori] gb|ABD36314.1| Lix1 protein [Bombyx mori]	LIX1-like protein OS=Rattus norvegicus GN=Lix1l PE=2 SV=1	Lix1 protein OS=Bombyx mori PE=2 SV=1
G29534	3.46268	1.52005e-16	2.61211e-15	NA
G19095	3.46268	2.4163e-10	2.79309e-09	NA	NA	Period (Fragment) OS=Pararge aegeria PE=4 SV=1
G67464	3.44757	3.67324e-18	6.80992e-17	NA
G33402	3.44757	1.9465e-08	1.88284e-07	NA
G33260	3.44757	1.9465e-08	1.88571e-07	NA
G30405	3.44572	2.17828e-127	1.59772e-125	NA
G47354	3.4448	0	0	NA
G6321	3.43911	3.60888e-08	3.39431e-07	hypothetical protein KGM_14628 [Danaus plexippus]	Down syndrome cell adhesion molecule-like protein Dscam2 OS=Drosophila melanogaster GN=Dscam2 PE=2 SV=3	Uncharacterized protein OS=Danaus plexippus GN=KGM_14628 PE=4 SV=1
G6380	3.43547	0	0	cationic peptide CP8 precursor [Manduca sexta]	Fungal protease inhibitor-1 OS=Antheraea mylitta GN=fpi-1 PE=1 SV=1	Cationic peptide CP8 OS=Manduca sexta GN=CP8 PE=4 SV=1
G12460	3.4323	7.66012e-07	6.10268e-06	protein Wnt-1 precursor [Danaus plexippus]	Protein Wnt-1 OS=Bombyx mori GN=WNT-1 PE=2 SV=1	Protein Wnt OS=Danaus plexippus GN=KGM_18824 PE=3 SV=1
G16435	3.42889	3.1691e-68	1.53715e-66	AGAP002521-PA [Anopheles gambiae str. PEST] ref|XP_003436144.1| AGAP002521-PB [Anopheles gambiae str. PEST] gb|EAA07469.4| AGAP002521-PA [Anopheles gambiae str. PEST] gb|EGK96869.1| AGAP002521-PB [Anopheles gambiae str. PEST]	3-oxoacyl-[acyl-carrier-protein] reductase FabG OS=Thermotoga maritima (strain ATCC 43589 / MSB8 / DSM 3109 / JCM 10099) GN=fabG PE=3 SV=1	AGAP002521-PA OS=Anopheles gambiae GN=AgaP_AGAP002521 PE=4 SV=4
G426	3.42599	3.08982e-23	6.91253e-22	putative odd Oz protein [Danaus plexippus]	Teneurin-m OS=Drosophila melanogaster GN=Ten-m PE=1 SV=2	Putative odd Oz protein OS=Danaus plexippus GN=KGM_07919 PE=4 SV=1
G17987	3.42461	2.07638e-33	6.02235e-32	putative CRAL/TRIO domain-containing protein [Danaus plexippus]	Alpha-tocopherol transfer protein OS=Rattus norvegicus GN=Ttpa PE=1 SV=1	Putative CRAL/TRIO domain-containing protein OS=Danaus plexippus GN=KGM_15534 PE=4 SV=1
G3280	3.42387	1.91481e-46	6.93776e-45	Protein distal antenna [Danaus plexippus]	Protein distal antenna OS=Culex quinquefasciatus GN=dan PE=3 SV=1	Protein distal antenna (Fragment) OS=Pararge aegeria PE=4 SV=1
G40842	3.42203	6.31172e-15	1.00541e-13	NA
G25027	3.42203	1.04792e-08	1.04223e-07	NA
G13267	3.41465	8.22546e-10	9.11887e-09	PREDICTED: uncharacterized protein LOC101740164, partial [Bombyx mori]	NA	Uncharacterized protein OS=Nasonia vitripennis PE=4 SV=1
G37383	3.41263	1.40263e-44	4.92583e-43	hypothetical protein KGM_17977 [Danaus plexippus]	NA	Uncharacterized protein OS=Danaus plexippus GN=KGM_17977 PE=4 SV=1
G9272	3.41065	1.25442e-139	9.80508e-138	PREDICTED: atlastin-like [Bombyx mori]	Atlastin OS=Drosophila melanogaster GN=atl PE=1 SV=1	Uncharacterized protein OS=Bombyx mori PE=4 SV=1
G12450	3.40128	2.7258e-12	3.69506e-11	NA
G11722	3.40128	3.06552e-12	4.14182e-11	hypothetical protein KGM_20228 [Danaus plexippus]	NA	Uncharacterized protein OS=Danaus plexippus GN=KGM_20228 PE=4 SV=1
G28744	3.39604	6.74162e-18	1.23581e-16	NA
G793	3.38882	1.80875e-97	1.12457e-95	PREDICTED: protein MNN4-like [Bombyx mori]	NA	A kinase anchor protein 200 (Fragment) OS=Pararge aegeria PE=4 SV=1
G35657	3.38727	6.20352e-34	1.82146e-32	NA
G6017	3.38622	2.61608e-48	9.7443e-47	PREDICTED: protein wntless-like [Bombyx mori]	Protein wntless OS=Drosophila mojavensis GN=wls PE=3 SV=1	Wntless OS=Pararge aegeria PE=4 SV=1
G13363	3.37828	1.33556e-65	6.22951e-64	Wnt inhibitory factor 1 precursor [Bombyx mori] gb|ABD36274.1| Wnt inhibitory factor 1 precursor [Bombyx mori]	Protein shifted OS=Drosophila melanogaster GN=shf PE=1 SV=2	Wnt inhibitory factor 1 OS=Bombyx mori PE=2 SV=1
G21279	3.37756	1.72798e-38	5.48822e-37	PREDICTED: neurogenic differentiation factor 4-like [Bombyx mori]	T-cell acute lymphocytic leukemia protein 1 OS=Xenopus laevis GN=tal1 PE=2 SV=1	Uncharacterized protein OS=Bombyx mori PE=4 SV=1
G62160	3.36957	5.46424e-51	2.11099e-49	NA
G60125	3.36957	5.7951e-15	9.24917e-14	NA
G38459	3.36957	4.47352e-13	6.395e-12	NA
G52131	3.36957	1.49444e-12	2.06204e-11	NA
G49368	3.36957	1.66235e-12	2.28986e-11	NA
G73148	3.36957	4.46178e-10	5.05828e-09	PREDICTED: neogenin-like [Bombyx mori]	NA	Uncharacterized protein OS=Bombyx mori PE=4 SV=1
G72616	3.36957	8.22546e-10	9.11533e-09	endonuclease-reverse transcriptase [Danaus plexippus]	NA	Endonuclease-reverse transcriptase OS=Danaus plexippus GN=KGM_08188 PE=4 SV=1
G71151	3.36957	1.51383e-09	1.63821e-08	NA
G70880	3.36957	1.51383e-09	1.63852e-08	NA	NA	Uncharacterized protein OS=Bombyx mori PE=4 SV=1
G70258	3.36957	1.51383e-09	1.6379e-08	NA
G69340	3.36957	2.7812e-09	2.94118e-08	NA
G61113	3.36957	5.65314e-08	5.22246e-07	NA
G60308	3.36957	1.9465e-08	1.8822e-07	NA
G59914	3.36957	1.9465e-08	1.88347e-07	NA
G54025	3.36957	2.27214e-07	1.94963e-06	NA
G52506	3.36957	7.66012e-07	6.09588e-06	aristaless 2 [Junonia coenia]	Homeobox protein aristaless OS=Drosophila melanogaster GN=al PE=1 SV=2	Aristaless 2 (Fragment) OS=Junonia coenia GN=al2 PE=2 SV=2
G30087	3.36957	7.66012e-07	6.10183e-06	PREDICTED: uncharacterized protein LOC101745010 [Bombyx mori]	NA	Putative uncharacterized protein OS=Tribolium castaneum GN=TcasGA2_TC006136 PE=4 SV=1
G8385	3.36887	0	0	integument esterase 2 precursor [Bombyx mori] gb|ACD03181.1| carboxylesterase CarE-12 [Bombyx mori]	Venom carboxylesterase-6 OS=Apis mellifera PE=2 SV=1	Carboxylesterase CarE-12 OS=Bombyx mori PE=2 SV=1
G13706	3.36812	1.71703e-131	1.2875e-129	unknown secreted protein [Papilio xuthus]	Hyphancin-3F OS=Hyphantria cunea PE=3 SV=1	Uncharacterized protein OS=Papilio xuthus PE=3 SV=1
G39370	3.36555	0	0	RecName: Full=Cecropin-A; AltName: Full=Cecropin-C; Flags: Precursor gb|AAA29185.1| cecropin A [Hyalophora cecropia] emb|CAA29871.1| pro-cecropin A [Hyalophora cecropia]	Cecropin-A OS=Hyalophora cecropia PE=1 SV=1	Cecropin 2 OS=Helicoverpa armigera GN=Cec-2 PE=4 SV=1
G28024	3.35807	2.08682e-37	6.5228e-36	cytochrome P450 [Spodoptera litura]	Cytochrome P450 9e2 OS=Blattella germanica GN=CYP9E2 PE=2 SV=1	Cytochrome P450 OS=Spodoptera litura GN=CYP9A40 PE=2 SV=1
G9129	3.35345	2.4163e-10	2.79422e-09	PREDICTED: uncharacterized protein LOC101738574 [Bombyx mori]	NA	Uncharacterized protein OS=Pararge aegeria PE=4 SV=1
G7503	3.35345	5.1002e-09	5.23751e-08	PREDICTED: cadherin-86C-like [Bombyx mori]	Cadherin-86C OS=Drosophila melanogaster GN=Cad86C PE=2 SV=3	Uncharacterized protein OS=Bombyx mori PE=4 SV=1
G1585	3.35289	2.7258e-12	3.69594e-11	hypothetical protein KGM_13295 [Danaus plexippus]	Ankyrin repeat and BTB/POZ domain-containing protein 2 OS=Homo sapiens GN=ABTB2 PE=2 SV=2	Uncharacterized protein OS=Danaus plexippus GN=KGM_13295 PE=4 SV=1
G13235	3.34939	3.89138e-10	4.4407e-09	NA
G7540	3.34939	1.23313e-07	1.088e-06	acyl-CoA desaturase BmorQPVE3 [Bombyx mori]	Acyl-CoA desaturase OS=Homo sapiens GN=SCD PE=1 SV=2	Acyl-CoA desaturase BmorQPVE3 OS=Bombyx mori GN=BmorQPVE3 PE=2 SV=1
G1032	3.34065	2.13584e-10	2.49413e-09	PREDICTED: collagen alpha-1(I) chain-like [Bombyx mori]	Collagen alpha-1(XV) chain OS=Homo sapiens GN=COL15A1 PE=1 SV=2	Putative collagen alpha 1 chain OS=Danaus plexippus GN=KGM_01154 PE=4 SV=1
G2158	3.33616	3.45156e-112	2.37323e-110	PREDICTED: protein MNN4-like [Bombyx mori]	NA	A kinase anchor protein 200 (Fragment) OS=Pararge aegeria PE=4 SV=1
G72806	3.3335	1.85109e-74	9.60648e-73	NA
G53452	3.32892	4.28314e-24	9.87611e-23	NA
G38833	3.31512	1.49444e-12	2.06105e-11	AGAP005498-PC [Anopheles gambiae str. PEST] gb|EGK97277.1| AGAP005498-PC [Anopheles gambiae str. PEST]	Phospholipid scramblase 2 OS=Bos taurus GN=PLSCR2 PE=2 SV=1	Uncharacterized protein OS=Tetranychus urticae PE=4 SV=1
G38771	3.31512	1.49444e-12	2.06155e-11	NA
G12949	3.30927	1.93813e-21	4.06091e-20	NA
G10019	3.30044	6.05314e-18	1.11246e-16	PREDICTED: protein enabled-like [Bombyx mori]	Protein enabled OS=Drosophila melanogaster GN=ena PE=1 SV=4	Putative vasodilator-stimulated phosphoprotein OS=Danaus plexippus GN=KGM_13213 PE=4 SV=1
G28896	3.29918	8.10268e-72	4.06829e-70	hypothetical protein KGM_06661 [Danaus plexippus]	NA	Lethal (1) (Fragment) OS=Pararge aegeria PE=4 SV=1
G65166	3.2871	3.57552e-98	2.24011e-96	NA
G46490	3.2871	3.44398e-29	9.03499e-28	NA
G33987	3.2871	2.11986e-13	3.08912e-12	NA
G54083	3.2871	1.49444e-12	2.06254e-11	NA
G53047	3.2871	4.96466e-12	6.57559e-11	NA
G52896	3.2871	4.96466e-12	6.57711e-11	hypothetical protein KGM_13986 [Danaus plexippus]	Unconventional myosin-XIX OS=Homo sapiens GN=MYO19 PE=2 SV=2	Uncharacterized protein OS=Danaus plexippus GN=KGM_13986 PE=4 SV=1
G51385	3.2871	1.63957e-11	2.09813e-10	NA
G43959	3.2871	1.28482e-09	1.39753e-08	NA
G33016	3.2871	2.27214e-07	1.94992e-06	octopamine receptor [Bombyx mori] dbj|BAF33393.1| octopamine receptor [Bombyx mori]	Probable G-protein coupled receptor No9 OS=Amphibalanus amphitrite PE=3 SV=1	Octopamine receptor OS=Bombyx mori GN=BmOAR1 PE=2 SV=1
G32967	3.2871	2.27214e-07	1.94933e-06	NA
G19727	3.27493	2.7258e-12	3.69769e-11	NA
G35500	3.27003	3.64026e-17	6.42959e-16	PREDICTED: uncharacterized protein K02A2.6-like [Bombyx mori]	NA	Uncharacterized protein (Fragment) OS=Acyrthosiphon pisum PE=4 SV=1
G14628	3.26034	9.42652e-38	2.97084e-36	PREDICTED: tetraspanin-5-like isoform X2 [Bombyx mori]	Tetraspanin-5 OS=Rattus norvegicus GN=Tspan5 PE=2 SV=2	Uncharacterized protein OS=Danaus plexippus GN=KGM_10939 PE=4 SV=1
G241	3.25938	2.76758e-15	4.48862e-14	PREDICTED: division abnormally delayed protein-like [Bombyx mori]	Division abnormally delayed protein OS=Drosophila melanogaster GN=dally PE=1 SV=1	Putative dally OS=Danaus plexippus GN=KGM_20859 PE=3 SV=1
G39396	3.25853	2.8154e-34	8.34802e-33	NA
G33947	3.25853	2.13584e-10	2.49464e-09	NA
G24280	3.25853	2.27214e-07	1.9508e-06	NA
G23043	3.25853	7.66012e-07	6.09673e-06	hypothetical protein KGM_10407 [Danaus plexippus]	NA	Uncharacterized protein OS=Danaus plexippus GN=KGM_10407 PE=4 SV=1
G22930	3.25853	7.66012e-07	6.09418e-06	NA
G38	3.25308	1.70514e-08	1.66147e-07	PREDICTED: protocadherin-like wing polarity protein stan-like [Bombyx mori]	Protocadherin-like wing polarity protein stan OS=Drosophila melanogaster GN=stan PE=1 SV=4	Starry night OS=Tribolium castaneum GN=stan PE=3 SV=1
G15630	3.24888	4.70434e-23	1.04835e-21	twist protein [Bombyx mori] gb|ADP09678.1| twist protein [Bombyx mori]	Twist-related protein 1 OS=Saguinus oedipus GN=TWIST1 PE=3 SV=1	Uncharacterized protein OS=Bombyx mori GN=twi PE=4 SV=1
G18645	3.23398	0	0	cecropin-like protein [Antheraea mylitta]	Defense protein 4 OS=Lonomia obliqua PE=3 SV=1	Cecropin-like protein OS=Antheraea mylitta PE=4 SV=1
G28975	3.22939	1.52358e-15	2.50229e-14	NA
G16350	3.22201	2.14286e-184	2.02378e-182	hypothetical protein KGM_20905 [Danaus plexippus]	NA	Uncharacterized protein OS=Danaus plexippus GN=KGM_20905 PE=4 SV=1
G10855	3.22201	9.24596e-22	1.96247e-20	NA
G17069	3.21671	1.91832e-27	4.83284e-26	NA
G14052	3.21594	1.25967e-12	1.7474e-11	PREDICTED: alpha-tocopherol transfer protein-like [Bombyx mori]	Alpha-tocopherol transfer protein-like OS=Mus musculus GN=Ttpal PE=2 SV=3	Uncharacterized protein OS=Danaus plexippus GN=KGM_07481 PE=4 SV=1
G10260	3.21459	5.38062e-11	6.63153e-10	NA
G3895	3.21161	8.37794e-16	1.39848e-14	PREDICTED: endothelin-converting enzyme 2-like [Bombyx mori]	Endothelin-converting enzyme 1 OS=Cavia porcellus GN=ECE1 PE=2 SV=1	Uncharacterized protein OS=Bombyx mori PE=4 SV=1
G43247	3.19964	6.96444e-13	9.82796e-12	NA
G40527	3.19964	2.7258e-12	3.69681e-11	NA
G55922	3.19964	2.7258e-12	3.69857e-11	NA
G55604	3.19964	4.96466e-12	6.57864e-11	PREDICTED: luciferin 4-monooxygenase-like [Bombyx mori]	NA	Luciferase OS=Danaus plexippus GN=KGM_09275 PE=4 SV=1
G32168	3.19964	7.59716e-09	7.63968e-08	NA
G43015	3.19964	1.36805e-08	1.34841e-07	NA
G73141	3.19964	9.33488e-09	9.31499e-08	NA
G71524	3.19964	1.70514e-08	1.66062e-07	NA
G70916	3.19964	3.10816e-08	2.9369e-07	PREDICTED: transcriptional regulator ATRX homolog [Bombyx mori]	NA	Putative RNA-directed DNA polymerase from transposon BS (Fragment) OS=Pararge aegeria PE=4 SV=1
G69935	3.19964	3.10816e-08	2.93592e-07	hypothetical protein [Papilio dardanus]	NA	Putative uncharacterized protein ORF3 OS=Papilio dardanus GN=ORF3 PE=4 SV=1
G69619	3.19964	3.10816e-08	2.93641e-07	NA
G68050	3.19964	5.65314e-08	5.21908e-07	NA
G38129	3.19964	1.02584e-07	9.19585e-07	PREDICTED: uncharacterized protein LOC101737842, partial [Bombyx mori]	NA	Endonuclease-reverse transcriptase OS=Danaus plexippus GN=KGM_18811 PE=4 SV=1
G61979	3.19964	6.03854e-07	4.86506e-06	NA
G62117	3.19964	6.03854e-07	4.86643e-06	NA
G61327	3.19964	6.03854e-07	4.87055e-06	PREDICTED: protein daughterless-like [Bombyx mori]	Protein daughterless OS=Drosophila melanogaster GN=da PE=1 SV=1	Helix-loop-helix DNA-binding protein OS=Musca domestica PE=2 SV=1
G58417	3.19964	4.17698e-07	3.4584e-06	PREDICTED: dystonin-like [Bombyx mori]	NA	Uncharacterized protein OS=Bombyx mori PE=4 SV=1
G33597	3.19964	4.17698e-07	3.46041e-06	NA
G15077	3.19362	6.94176e-34	2.03404e-32	PREDICTED: RNA-directed DNA polymerase from mobile element jockey-like [Haplochromis burtoni]	Probable RNA-directed DNA polymerase from transposon BS OS=Drosophila melanogaster GN=RTase PE=2 SV=1	Putative reverse transcriptase (Fragment) OS=Corethrella appendiculata PE=2 SV=1
G3164	3.18899	9.33488e-09	9.31174e-08	NA
G21546	3.17827	6.371e-80	3.46692e-78	cuticular protein RR-2 motif 72 [Bombyx mori] tpd|FAA00575.1| TPA: putative cuticle protein [Bombyx mori]	Cuticle protein 8 OS=Blaberus craniifer PE=1 SV=1	Putative cuticle protein OS=Bombyx mori GN=BmorCPR72 PE=2 SV=1
G17662	3.17692	1.63957e-11	2.0986e-10	NA
G16152	3.17365	4.20986e-09	4.34664e-08	NA
G12878	3.17163	1.16718e-13	1.7246e-12	acyl-CoA-delta9-5-desaturase [Dendrolimus punctatus]	Acyl-CoA Delta(11) desaturase OS=Spodoptera littoralis PE=1 SV=1	Acyl-CoA-delta9-5-desaturase OS=Dendrolimus punctatus PE=2 SV=1
G56114	3.16543	0	0	thymosin isoform 1 [Bombyx mori] gb|ABF51486.1| thymosin isoform 1 [Bombyx mori]	NA	Thymosin isoform 1 OS=Bombyx mori PE=2 SV=1
G27003	3.16312	1.63957e-11	2.10001e-10	hypothetical protein KGM_05189 [Danaus plexippus]	NA	Uncharacterized protein OS=Danaus plexippus GN=KGM_05189 PE=4 SV=1
G28926	3.15384	2.13584e-10	2.49515e-09	PREDICTED: transmembrane protein 194A-like [Bombyx mori]	Transmembrane protein 194A OS=Xenopus tropicalis GN=tmem194a PE=2 SV=1	Uncharacterized protein OS=Bombyx mori PE=4 SV=1
G24473	3.13824	1.32804e-11	1.71444e-10	NA
G32047	3.13824	2.45798e-08	2.35763e-07	NA
G36061	3.1351	3.93614e-58	1.65858e-56	NA
G70603	3.13375	4.75092e-92	2.82769e-90	carboxylesterase CarE-7 [Bombyx mandarina]	Esterase CM06B1 OS=Caenorhabditis elegans GN=F13H6.3 PE=3 SV=3	Uncharacterized protein OS=Bombyx mori GN=ie1 PE=4 SV=1
G16404	3.13375	1.88089e-63	8.47559e-62	uncharacterized protein LOC100862793 precursor [Bombyx mori] dbj|BAL03044.1| hypothetical protein [Bombyx mori]	NA	Uncharacterized protein OS=Bombyx mori GN=Bmo.2892 PE=4 SV=1
G21313	3.13038	8.28664e-25	1.94688e-23	short-chain dehydrogenease/reductase-like protein [Danaus plexippus]	3-oxoacyl-[acyl-carrier-protein] reductase FabG OS=Thermotoga maritima (strain ATCC 43589 / MSB8 / DSM 3109 / JCM 10099) GN=fabG PE=3 SV=1	Short-chain dehydrogenease/reductase-like protein OS=Danaus plexippus GN=KGM_20802 PE=3 SV=1
G27852	3.13038	5.1986e-18	9.56335e-17	hypothetical protein TcasGA2_TC004135 [Tribolium castaneum]	NA	Uncharacterized protein (Fragment) OS=Pararge aegeria PE=4 SV=1
G16913	3.13038	1.75392e-10	2.06035e-09	hypothetical protein KGM_13328 [Danaus plexippus]	NA	Uncharacterized protein OS=Danaus plexippus GN=KGM_13328 PE=4 SV=1
G964	3.12775	9.72296e-11	1.16909e-09	PREDICTED: collagen alpha-1(I) chain-like [Bombyx mori]	Collagen alpha-1(XV) chain OS=Homo sapiens GN=COL15A1 PE=1 SV=2	Putative collagen alpha 1 chain OS=Danaus plexippus GN=KGM_01154 PE=4 SV=1
G39393	3.12564	1.69775e-17	3.04763e-16	NA
G14746	3.12391	1.88925e-23	4.26166e-22	allantoicase [Danaus plexippus]	Allantoicase OS=Xenopus laevis GN=allc PE=2 SV=1	Allantoicase OS=Danaus plexippus GN=KGM_09516 PE=4 SV=1
G25238	3.11593	4.14096e-91	2.45442e-89	PREDICTED: uncharacterized protein LOC101742993 [Bombyx mori]	NA	Uncharacterized protein (Fragment) OS=Rhodnius prolixus PE=4 SV=1
G4130	3.11391	6.03854e-07	4.86575e-06	aaa atpase [Danaus plexippus]	Katanin p60 ATPase-containing subunit A1 OS=Xenopus tropicalis GN=katna1 PE=2 SV=1	Katanin p60 ATPase-containing subunit A1 OS=Danaus plexippus GN=KATNA1 PE=3 SV=1
G3401	3.11301	0	0	cuticular protein RR-1 motif 10 precursor [Bombyx mori] tpd|FAA00512.1| TPA: putative cuticle protein [Bombyx mori]	NA	Putative cuticle protein OS=Bombyx mori GN=BmorCPR10 PE=2 SV=1
G3793	3.11053	4.31422e-22	9.25322e-21	PREDICTED: uncharacterized protein K02A2.6-like [Bombyx mori]	Uncharacterized protein K02A2.6 OS=Caenorhabditis elegans GN=K02A2.6 PE=4 SV=1	Uncharacterized protein OS=Pelodiscus sinensis PE=4 SV=1
G40913	3.10653	8.60026e-34	2.51485e-32	cytochrome P450 [Spodoptera litura]	Cytochrome P450 9e2 OS=Blattella germanica GN=CYP9E2 PE=2 SV=1	Cytochrome P450 OS=Spodoptera litura GN=CYP9A40 PE=2 SV=1
G64266	3.10653	4.81352e-24	1.10812e-22	NA
G12252	3.10653	1.34106e-14	2.09703e-13	PREDICTED: uncharacterized protein CG5902-like isoform X1 [Bombyx mori]	Uncharacterized protein CG5902 OS=Drosophila melanogaster GN=CG5902 PE=2 SV=1	AMMECR1-like protein OS=Pararge aegeria PE=4 SV=1
G67750	3.10653	1.7449e-13	2.5538e-12	NA
G8549	3.10653	5.6329e-13	7.97652e-12	hypothetical protein KGM_11495 [Danaus plexippus]	NA	Uncharacterized protein OS=Danaus plexippus GN=KGM_11495 PE=4 SV=1
G65868	3.10653	5.6329e-13	7.9785e-12	NA
G64948	3.10653	1.00986e-12	1.40667e-11	NA
G58266	3.10653	2.3835e-11	3.02104e-10	NA
G51395	3.10653	5.6762e-10	6.35685e-09	NA
G50280	3.10653	1.82283e-09	1.96145e-08	hypothetical protein [Papilio dardanus]	NA	Putative uncharacterized protein ORF3 OS=Papilio dardanus GN=ORF3 PE=4 SV=1
G46524	3.10653	4.20986e-09	4.34742e-08	NA
G42048	3.10653	1.70514e-08	1.66034e-07	NA
G11016	3.10653	1.85702e-07	1.60427e-06	hypothetical protein KGM_07625 [Danaus plexippus]	Probable G-protein coupled receptor Mth-like 5 OS=Drosophila melanogaster GN=mthl5 PE=2 SV=2	Uncharacterized protein OS=Danaus plexippus GN=KGM_07625 PE=4 SV=1
G37111	3.10653	6.03854e-07	4.86987e-06	NA
G34507	3.10653	7.66012e-07	6.09927e-06	NA
G8501	3.10268	2.31226e-50	8.90282e-49	PREDICTED: fungus-induced protein 1-like [Bombyx mori]	NA	Uncharacterized protein OS=Bombyx mori GN=Bmo.10811 PE=4 SV=1
G889	3.10194	7.65738e-43	2.61679e-41	chitin deacetylase-like 5, partial [Papilio polytes]	NA	Chitin deacetylase-like 5 (Fragment) OS=Papilio polytes PE=2 SV=1
G36636	3.09365	2.73758e-85	1.56264e-83	NA
G20345	3.08717	1.39952e-21	2.95404e-20	NA
G29845	3.08717	4.1028e-12	5.46957e-11	NA
G36230	3.08416	9.3944e-37	2.9015e-35	NA
G34686	3.08228	6.35478e-22	1.35586e-20	NA
G1942	3.07911	7.10502e-188	6.81152e-186	wing disc-specific protein [Bombyx mori] dbj|BAB78526.1| wing disc-specific protein [Bombyx mori]	Uncharacterized protein PB18E9.04c OS=Schizosaccharomyces pombe (strain 972 / ATCC 24843) GN=SPAPB18E9.04c PE=4 SV=1	Uncharacterized protein OS=Bombyx mori GN=Cb10 PE=4 SV=1
G17940	3.07411	1.92758e-18	3.61227e-17	hypothetical protein TcasGA2_TC004135 [Tribolium castaneum]	NA	Putative uncharacterized protein OS=Tribolium castaneum GN=TcasGA2_TC004135 PE=4 SV=1
G51976	3.07411	4.30858e-14	6.5649e-13	NA
G48512	3.07411	3.13736e-13	4.51657e-12	NA
G674	3.07411	3.10816e-08	2.93835e-07	serine protease P54 [Danaus plexippus]	Enteropeptidase OS=Bos taurus GN=TMPRSS15 PE=1 SV=1	Serine protease P54 OS=Danaus plexippus GN=KGM_08126 PE=4 SV=1
G29104	3.07411	1.85702e-07	1.60476e-06	NA
G20799	3.06214	1.41572e-30	3.85013e-29	NA
G53187	3.05762	1.07692e-18	2.04021e-17	NA
G41480	3.05762	7.7072e-14	1.15736e-12	NA
G40258	3.05762	9.69112e-14	1.44389e-12	NA
G37672	3.05762	3.23098e-12	4.34687e-11	NA
G21415	3.05762	1.08439e-06	8.37299e-06	hypothetical protein TcasGA2_TC004135 [Tribolium castaneum]	NA	Uncharacterized protein (Fragment) OS=Pararge aegeria PE=4 SV=1
G20535	3.05379	3.89018e-52	1.53506e-50	NA
G48767	3.05379	1.24328e-51	4.86566e-50	NA
G3469	3.05321	7.60628e-62	3.37167e-60	PREDICTED: uncharacterized protein LOC101740429 [Bombyx mori]	NA	Uncharacterized protein OS=Danaus plexippus GN=KGM_00424 PE=4 SV=1
G2720	3.05309	4.20986e-09	4.349e-08	endonuclease-reverse transcriptase HmRTE-e01 [Danaus plexippus]	NA	Endonuclease-reverse transcriptase HmRTE-e01 OS=Danaus plexippus GN=KGM_18199 PE=4 SV=1
G36301	3.04764	1.34106e-14	2.09646e-13	NA
G10204	3.04254	5.88754e-130	4.38024e-128	NA
G2764	3.0424	5.80532e-09	5.92223e-08	hypothetical protein KGM_15700 [Danaus plexippus]	Epithelial discoidin domain-containing receptor 1 OS=Pan troglodytes GN=DDR1 PE=3 SV=1	Uncharacterized protein OS=Bombyx mori PE=4 SV=1
G28773	3.04151	1.02499e-114	7.15087e-113	PREDICTED: uncharacterized protein LOC101745969 [Bombyx mori]	NA	Uncharacterized protein OS=Bombyx mori GN=Bmo.5794 PE=4 SV=1
G14792	3.04094	1.08439e-06	8.37752e-06	hypothetical protein TcasGA2_TC015886 [Tribolium castaneum]	NA	Putative uncharacterized protein OS=Tribolium castaneum GN=TcasGA2_TC015886 PE=4 SV=1
G10852	3.03422	1.02714e-11	1.33413e-10	PREDICTED: semaphorin-2A-like [Bombyx mori]	Semaphorin-2A OS=Drosophila melanogaster GN=Sema-2a PE=1 SV=2	Semaphorin-2a OS=Tribolium castaneum GN=Sema-2a PE=4 SV=1
G8987	3.03422	1.36367e-10	1.6122e-09	PREDICTED: tiggy-winkle hedgehog protein-like [Bombyx mori]	Tiggy-winkle hedgehog protein OS=Danio rerio GN=shhb PE=1 SV=1	Hedgehog OS=Bombyx mori GN=Hh PE=2 SV=1
G36094	3.03253	9.03644e-22	1.91871e-20	NA
G11928	3.03253	1.85702e-07	1.60452e-06	pattern recognition serine proteinase precursor [Danaus plexippus]	Limulus clotting factor C OS=Tachypleus tridentatus PE=1 SV=1	Pattern recognition serine proteinase OS=Danaus plexippus GN=KGM_00922 PE=4 SV=1
G13708	3.02972	2.54086e-16	4.32855e-15	NA
G12555	3.02972	2.45798e-08	2.35684e-07	PREDICTED: uncharacterized protein LOC101746992 [Bombyx mori]	Probable RNA-directed DNA polymerase from transposon BS OS=Drosophila melanogaster GN=RTase PE=2 SV=1	Putative RNA-directed DNA polymerase from transposon BS (Fragment) OS=Anoplophora glabripennis GN=RTBS PE=4 SV=1
G1801	3.02746	6.0105e-19	1.1482e-17	PREDICTED: asparagine-rich zinc finger protein AZF1-like [Bombyx mori]	Zinc finger and BTB domain-containing protein 48 OS=Pongo abelii GN=ZBTB48 PE=2 SV=1	Uncharacterized protein OS=Bombyx mori PE=4 SV=1
G64513	3.02164	1.95918e-74	1.01582e-72	NA
G12572	3.01726	1.6235e-47	5.97318e-46	PREDICTED: SLIT-ROBO Rho GTPase-activating protein 3-like, partial [Bombyx mori]	SLIT-ROBO Rho GTPase-activating protein 2 OS=Danio rerio GN=srgap2 PE=2 SV=1	Uncharacterized protein OS=Apis mellifera PE=4 SV=1
G7377	3.01095	2.04226e-29	5.37993e-28	PREDICTED: facilitated trehalose transporter Tret1-like isoform X1 [Bombyx mori]	Facilitated trehalose transporter Tret1 OS=Bombyx mori GN=Tret1 PE=1 SV=1	Uncharacterized protein OS=Bombyx mori PE=4 SV=1
G1897	3.01046	2.87808e-172	2.55354e-170	wing disc-specific protein [Bombyx mori] dbj|BAB78526.1| wing disc-specific protein [Bombyx mori]	Uncharacterized protein PB18E9.04c OS=Schizosaccharomyces pombe (strain 972 / ATCC 24843) GN=SPAPB18E9.04c PE=4 SV=1	Uncharacterized protein OS=Bombyx mori GN=Cb10 PE=4 SV=1
G1992	3.007	3.27838e-44	1.14429e-42	PREDICTED: uncharacterized protein LOC101737182 [Bombyx mori]	Transposon Ty3-I Gag-Pol polyprotein OS=Saccharomyces cerevisiae (strain ATCC 204508 / S288c) GN=TY3B-I PE=3 SV=2	Putative uncharacterized protein OS=Tribolium castaneum GN=TcasGA2_TC001735 PE=4 SV=1
G31324	3.007	2.60706e-28	6.71001e-27	NA
G60086	3.007	3.04578e-25	7.24219e-24	endonuclease-reverse transcriptase HmRTE-e01 [Heliconius melpomene]	NA	Endonuclease-reverse transcriptase HmRTE-e01 OS=Heliconius melpomene GN=HM01045 PE=4 SV=1
G68410	3.007	6.15628e-18	1.13069e-16	NA
G49376	3.007	1.00986e-12	1.40701e-11	NA
G4218	3.007	1.00986e-12	1.40736e-11	PREDICTED: uncharacterized protein LOC101740398 [Bombyx mori]	Probable serine/threonine-protein kinase nek2 OS=Dictyostelium discoideum GN=nek2 PE=1 SV=1	Uncharacterized protein OS=Bombyx mori GN=Bmo.13137 PE=4 SV=1
G33079	3.007	4.3221e-10	4.91749e-09	NA
G54739	3.007	5.6762e-10	6.35561e-09	NA
G38970	3.007	1.01821e-09	1.11304e-08	NA
G29313	3.007	1.03258e-08	1.02787e-07	NA
G50166	3.007	1.03258e-08	1.02823e-07	hypothetical protein BRAFLDRAFT_199094 [Branchiostoma floridae] gb|EEN44453.1| hypothetical protein BRAFLDRAFT_199094 [Branchiostoma floridae]	Zinc finger protein 142 OS=Homo sapiens GN=ZNF142 PE=2 SV=4	Zinc finger protein 271 OS=Pararge aegeria PE=4 SV=1
G2941	3.007	4.20986e-09	4.34507e-08	putative collagen alpha-1 precursor [Danaus plexippus]	Collagen alpha chain CG42342 OS=Drosophila melanogaster GN=CG42342 PE=2 SV=1	Putative collagen alpha-1 OS=Danaus plexippus GN=KGM_17434 PE=4 SV=1
G47373	3.007	1.36805e-08	1.34865e-07	NA
G44317	3.007	1.40516e-07	1.22859e-06	NA
G24893	3.007	4.4337e-07	3.65296e-06	NA
G71477	3.007	3.35316e-07	2.79902e-06	NA
G69911	3.007	6.03854e-07	4.86781e-06	NA
G69094	3.007	6.03854e-07	4.86849e-06	NA
G68706	3.007	6.03854e-07	4.86712e-06	NA
G67996	3.007	1.08439e-06	8.38091e-06	NA
G66703	3.007	1.08439e-06	8.37186e-06	NA
G3014	2.99482	1.38128e-12	1.91005e-11	PREDICTED: HIRA-interacting protein 3-like [Bombyx mori]	NA	Putative HIRA-interacting protein 3-like protein OS=Danaus plexippus GN=KGM_14439 PE=4 SV=1
G16443	2.99299	2.95258e-200	2.9289e-198	PREDICTED: alcohol dehydrogenase [NADP(+)]-like [Bombyx mori]	Alcohol dehydrogenase [NADP(+)] OS=Gallus gallus GN=AKR1A1 PE=2 SV=1	Uncharacterized protein OS=Danaus plexippus GN=KGM_09153 PE=4 SV=1
G16804	2.98972	6.08038e-37	1.88611e-35	PREDICTED: uncharacterized protein LOC101737551 [Bombyx mori]	NA	Uncharacterized protein OS=Bombyx mori GN=Bmo.12863 PE=4 SV=1
G5626	2.98939	3.2104e-49	1.2108e-47	methoprene-tolerant protein 1 [Danaus plexippus]	Aryl hydrocarbon receptor nuclear translocator-like protein 1 OS=Rattus norvegicus GN=Arntl PE=2 SV=4	Methoprene-tolerant protein 1 OS=Danaus plexippus GN=KGM_05037 PE=4 SV=1
G9430	2.98864	1.39281e-70	6.90817e-69	antennal esterase CXE5 [Spodoptera exigua]	Venom carboxylesterase-6 OS=Apis mellifera PE=2 SV=1	Antennal esterase CXE5 OS=Spodoptera exigua GN=CarE PE=2 SV=1
G30846	2.98391	1.49587e-19	2.92409e-18	NA	NA	Inositol-trisphosphate 3-kinase A OS=Pararge aegeria PE=4 SV=1
G18123	2.98391	7.63814e-11	9.2444e-10	PREDICTED: golgin subfamily A member 4-like [Bombyx mori]	NA	Uncharacterized protein OS=Danaus plexippus GN=KGM_16354 PE=4 SV=1
G2040	2.97778	6.15628e-18	1.13033e-16	NA
G14627	2.97725	1.85702e-07	1.605e-06	hypothetical protein EAG_11378 [Camponotus floridanus]	Nucleic-acid-binding protein from mobile element jockey OS=Drosophila melanogaster GN=gag PE=4 SV=1	Reverse transcriptase OS=Pararge aegeria PE=4 SV=1
G13342	2.97493	1.25478e-31	3.51277e-30	putative multiple inositol polyphosphate phosphatase [Danaus plexippus]	Multiple inositol polyphosphate phosphatase 1 OS=Pongo abelii GN=MINPP1 PE=2 SV=1	Putative multiple inositol polyphosphate phosphatase OS=Danaus plexippus GN=KGM_07509 PE=4 SV=1
G10933	2.97091	0	0	hypothetical protein [Papilio xuthus]	NA	Uncharacterized protein OS=Papilio xuthus PE=2 SV=1
G17936	2.97078	2.42638e-125	1.7661e-123	NA
G33325	2.96518	3.23098e-12	4.3479e-11	NA
G21509	2.96294	4.27176e-25	1.01278e-23	PREDICTED: putative fatty acyl-CoA reductase CG5065-like [Bombyx mori]	Putative fatty acyl-CoA reductase CG5065 OS=Drosophila melanogaster GN=CG5065 PE=3 SV=1	Uncharacterized protein OS=Danaus plexippus GN=KGM_10094 PE=4 SV=1
G39860	2.95453	9.65958e-23	2.12608e-21	NA
G60319	2.95453	2.07614e-19	4.04041e-18	NA
G36952	2.95453	5.74776e-11	7.0703e-10	NA
G4017	2.95194	0	0	PREDICTED: uncharacterized protein LOC101739363 [Bombyx mori]	Digestive cysteine proteinase 2 OS=Homarus americanus GN=LCP2 PE=2 SV=1	Putative peptidase OS=Bombyx mori PE=3 SV=1
G948	2.95163	2.3596e-234	2.64878e-232	PREDICTED: protein singed-like [Bombyx mori]	Protein singed OS=Drosophila melanogaster GN=sn PE=3 SV=1	Fascin OS=Bombyx mori GN=Bmo.3777 PE=3 SV=1
G42933	2.94688	3.95446e-22	8.50395e-21	NA
G21995	2.94688	4.3221e-10	4.91455e-09	NA
G3004	2.94507	1.50147e-17	2.70209e-16	PREDICTED: uncharacterized protein LOC101744039 [Bombyx mori]	NA	Uncharacterized protein OS=Papilio polytes PE=2 SV=1
G26138	2.9404	9.60428e-60	4.14166e-58	PREDICTED: uncharacterized protein LOC101743214 isoform X2 [Bombyx mori]	NA	NA
G341	2.93918	4.51844e-15	7.23989e-14	PREDICTED: myosin-I heavy chain-like [Bombyx mori]	Unconventional myosin-VIIb OS=Mus musculus GN=Myo7b PE=1 SV=3	Uncharacterized protein OS=Bombyx mori PE=4 SV=1
G58087	2.93661	3.33214e-14	5.09341e-13	NA
G25380	2.93661	4.3221e-10	4.91651e-09	NA
G33787	2.93661	7.87838e-08	7.11707e-07	NA
G4625	2.92671	2.6844e-233	2.98407e-231	alpha-tubulin [Bombyx mori] dbj|BAB86850.1| alpha-tubulin [Bombyx mori]	Tubulin alpha-1A chain OS=Rattus norvegicus GN=Tuba1a PE=1 SV=1	Alpha-tubulin OS=Bombyx mori GN=bmtua2 PE=2 SV=1
G44435	2.92547	7.54322e-80	4.1009e-78	PREDICTED: testican-2-like [Bombyx mori]	Testican-3 OS=Pongo abelii GN=SPOCK3 PE=2 SV=2	Uncharacterized protein OS=Bombyx mori PE=4 SV=1
G59446	2.92547	3.72528e-57	1.55596e-55	NA
G14341	2.92547	1.02714e-11	1.33383e-10	hypothetical protein KGM_16001 [Danaus plexippus]	Probable RNA-directed DNA polymerase from transposon BS OS=Drosophila melanogaster GN=RTase PE=2 SV=1	RNA-directed DNA polymerase from mobile element jockey (Fragment) OS=Pararge aegeria PE=4 SV=1
G13856	2.92453	4.51844e-15	7.23786e-14	NA
G32872	2.92211	1.82677e-11	2.33351e-10	NA
G31367	2.92211	1.01675e-10	1.22023e-09	PREDICTED: uncharacterized protein LOC101741677 [Bombyx mori]	NA	NA
G28138	2.92211	2.40216e-09	2.55073e-08	NA
G13022	2.91724	7.32622e-66	3.43119e-64	PREDICTED: probable chitinase 3-like isoform X1 [Bombyx mori] ref|XP_004928641.1| PREDICTED: probable chitinase 3-like isoform X2 [Bombyx mori]	Peritrophin-1 OS=Anopheles gambiae GN=Aper1 PE=2 SV=2	Chitin binding peritrophin-A, putative OS=Papilio polytes PE=2 SV=1
G1564	2.91585	5.76552e-12	7.60633e-11	AGAP005898-PA [Anopheles gambiae str. PEST] gb|EAA11880.4| AGAP005898-PA [Anopheles gambiae str. PEST]	Serine/threonine-protein kinase NLK OS=Canis familiaris GN=NLK PE=3 SV=1	AGAP005898-PA OS=Anopheles gambiae GN=AGAP005898 PE=4 SV=3
G6591	2.91424	1.16869e-19	2.29395e-18	hypothetical protein KGM_07733 [Danaus plexippus]	Facilitated trehalose transporter Tret1 OS=Culex quinquefasciatus GN=Tret1 PE=3 SV=1	Uncharacterized protein OS=Bombyx mori PE=4 SV=1
G10625	2.91283	2.96506e-65	1.3785e-63	hypothetical protein KGM_22373 [Danaus plexippus]	Myrosinase 1 OS=Brevicoryne brassicae PE=1 SV=1	Uncharacterized protein OS=Danaus plexippus GN=KGM_22373 PE=3 SV=1
G31066	2.91013	1.6665e-21	3.49947e-20	NA
G912	2.90637	5.08836e-37	1.58096e-35	chitin deacetylase-like 5, partial [Papilio polytes]	NA	Chitin deacetylase-like 5 (Fragment) OS=Papilio polytes PE=2 SV=1
G15346	2.90565	2.25306e-148	1.81317e-146	Spz1A [Manduca sexta]	NA	Spz1A OS=Manduca sexta GN=Spz1A PE=2 SV=1
G9411	2.90213	0	0	PREDICTED: protein takeout-like [Bombyx mori]	Putative beta-carotene-binding protein OS=Schistocerca gregaria PE=1 SV=1	Takeout/JHBP like protein OS=Papilio xuthus PE=2 SV=1
G46805	2.90008	8.18722e-27	2.02775e-25	NA
G20369	2.90008	1.46491e-16	2.52039e-15	hypothetical protein KGM_15837 [Danaus plexippus]	15-hydroxyprostaglandin dehydrogenase [NAD(+)] OS=Macaca fascicularis GN=HPGD PE=2 SV=1	Uncharacterized protein OS=Danaus plexippus GN=KGM_15837 PE=3 SV=1
G38848	2.90008	3.24326e-11	4.07103e-10	NA
G64936	2.90008	1.79515e-10	2.10662e-09	NA
G60901	2.90008	4.3221e-10	4.91553e-09	NA
G32052	2.90008	3.25654e-09	3.40854e-08	NA
G50428	2.90008	5.72776e-08	5.27859e-07	NA
G49139	2.90008	2.45798e-08	2.35882e-07	NA
G48898	2.90008	4.40594e-08	4.10144e-07	NA
G44310	2.90008	4.4337e-07	3.65191e-06	NA
G23444	2.89266	2.15384e-20	4.34096e-19	PREDICTED: uncharacterized protein LOC101239129 [Hydra vulgaris]	NA	Uncharacterized protein OS=Acyrthosiphon pisum PE=4 SV=1
G20443	2.89232	4.56508e-48	1.69266e-46	NA
G2826	2.8908	1.83236e-08	1.78057e-07	PREDICTED: coronin-7-like isoform 1 [Bombus terrestris]	Coronin-7 OS=Bos taurus GN=CORO7 PE=2 SV=1	Coronin OS=Nasonia vitripennis PE=3 SV=1
G15309	2.8877	1.03258e-08	1.02805e-07	NA
G13322	2.88614	4.37398e-13	6.2574e-12	NA
G3218	2.87976	5.72776e-08	5.27944e-07	PREDICTED: uncharacterized protein K02A2.6-like [Danio rerio]	Transposon Ty3-I Gag-Pol polyprotein OS=Saccharomyces cerevisiae (strain ATCC 204508 / S288c) GN=TY3B-I PE=3 SV=2	Uncharacterized protein OS=Danio rerio GN=LOC100537316 PE=4 SV=1
G37209	2.87771	1.79934e-12	2.47261e-11	NA
G7373	2.87248	5.75602e-66	2.70912e-64	PREDICTED: uncharacterized protein LOC101739604 [Bombyx mori]	NA	Uncharacterized protein OS=Bombyx mori PE=4 SV=1
G39869	2.87207	5.17318e-21	1.06748e-19	tyrosine-protein kinase Src42A [Capsaspora owczarzaki ATCC 30864]	Leucine-rich repeat-containing G-protein coupled receptor 4 OS=Homo sapiens GN=LGR4 PE=1 SV=2	Tyrosine-protein kinase Src42A OS=Capsaspora owczarzaki (strain ATCC 30864) GN=CAOG_08239 PE=4 SV=2
G20804	2.87207	1.52644e-18	2.87373e-17	NA
G67153	2.86261	3.36976e-15	5.44056e-14	NA
G61760	2.86261	7.77376e-14	1.16643e-12	NA
G25688	2.86261	1.36738e-13	2.01417e-12	PREDICTED: uncharacterized protein LOC101739526 [Bombyx mori]	NA	Uncharacterized protein OS=Setaria italica GN=Si032326m.g PE=4 SV=1
G37204	2.86261	5.72776e-08	5.27774e-07	NA
G32781	2.86261	7.84158e-07	6.23334e-06	PREDICTED: protein daughterless-like [Bombyx mori]	Protein daughterless OS=Drosophila melanogaster GN=da PE=1 SV=1	Uncharacterized protein OS=Bombyx mori PE=4 SV=1
G41410	2.8435	2.37888e-11	3.01585e-10	NA
G24055	2.8401	7.32232e-23	1.62101e-21	cytochrome P450, family 9, subfamily a, polypeptide 19 [Bombyx mori] gb|ABP02071.1| cytochrome P450 [Bombyx mori]	Cytochrome P450 9e2 OS=Blattella germanica GN=CYP9E2 PE=2 SV=1	Cytochrome P450 OS=Bombyx mori GN=CYP9A19 PE=2 SV=1
G38887	2.83191	5.80066e-13	8.21204e-12	NA
G36240	2.83191	4.33436e-12	5.77288e-11	NA
G22536	2.83191	4.4337e-07	3.65085e-06	NA
G3475	2.82811	8.71264e-105	5.69591e-103	PREDICTED: probable G-protein coupled receptor Mth-like 1-like [Bombyx mori]	Probable G-protein coupled receptor Mth-like 1 OS=Drosophila melanogaster GN=mthl1 PE=2 SV=1	Uncharacterized protein OS=Bombyx mori PE=4 SV=1
G43144	2.82642	4.19988e-46	1.51116e-44	NA
G60738	2.81855	1.14757e-28	2.9737e-27	NA
G21190	2.81855	2.29186e-08	2.20384e-07	hypothetical protein CcBV_31.3 [Cotesia congregata bracovirus] emb|CAG18160.1| unnamed protein product [Cotesia congregata bracovirus] emb|CBZ06033.1| Maverick ATPase p31.3 [Cotesia congregata bracovirus] emb|CCQ71134.1| hypothetical Maverick ATPase protein p31.3 [Cotesia congregata bracovirus]	NA	Uncharacterized protein OS=Nasonia vitripennis PE=4 SV=1
G29220	2.81435	7.77376e-14	1.16613e-12	NA
G23544	2.81435	3.24326e-11	4.07193e-10	NA
G28139	2.81218	0	0	NA
G6264	2.81208	4.33436e-12	5.77154e-11	PREDICTED: chaoptin-like, partial [Bombyx mori]	Toll-like receptor 13 OS=Mus musculus GN=Tlr13 PE=1 SV=1	Tartan/capricious-like protein OS=Danaus plexippus GN=KGM_16344 PE=4 SV=1
G19007	2.81108	4.3221e-10	4.91162e-09	NA
G30809	2.80845	8.2745e-18	1.50858e-16	NA
G8936	2.80474	3.77974e-123	2.72341e-121	UDP-N-acetylglucosamine pyrophosphorylase [Spodoptera exigua]	UDP-N-acetylhexosamine pyrophosphorylase OS=Mus musculus GN=Uap1 PE=1 SV=1	UDP-N-acetylglucosamine pyrophosphorylase OS=Spodoptera exigua GN=UAP PE=2 SV=1
G6224	2.80168	1.79934e-12	2.47201e-11	PREDICTED: multiple inositol polyphosphate phosphatase 1-like [Bombyx mori]	Multiple inositol polyphosphate phosphatase 1 OS=Homo sapiens GN=MINPP1 PE=1 SV=1	Putative multiple inositol polyphosphate phosphatase OS=Danaus plexippus GN=KGM_00272 PE=4 SV=1
G27509	2.7991	3.39658e-48	1.26268e-46	NA
G4076	2.79438	6.12872e-17	1.07155e-15	hypothetical protein KGM_04798 [Danaus plexippus]	NA	Uncharacterized protein OS=Danaus plexippus GN=KGM_04798 PE=4 SV=1
G5530	2.79382	1.28439e-10	1.52288e-09	PREDICTED: similar to Copia protein (Gag-int-pol protein) [Tribolium castaneum]	Retrovirus-related Pol polyprotein from transposon TNT 1-94 OS=Nicotiana tabacum PE=2 SV=1	Putative uncharacterized protein OS=Tribolium castaneum GN=TcasGA2_TC002223 PE=4 SV=1
G8075	2.78696	2.34858e-47	8.61317e-46	PREDICTED: proton-coupled folate transporter-like [Bombyx mori]	Solute carrier family 46 member 3 OS=Gallus gallus GN=SLC46A3 PE=2 SV=1	Adenylate cyclase OS=Papilio xuthus PE=2 SV=1
G59443	2.7846	8.02054e-35	2.40062e-33	NA
G73117	2.7846	2.80898e-20	5.62761e-19	NA
G46436	2.7846	4.71566e-18	8.70014e-17	NA
G62838	2.7846	4.43926e-17	7.80943e-16	cuticular protein RR-2 motif 95 precursor [Bombyx mori] dbj|BAB32478.1| cuticle protein [Bombyx mori]	Cuticle protein 8 OS=Locusta migratoria PE=1 SV=1	Cuticle protein OS=Bombyx mori GN=bmwcp3 PE=2 SV=1
G65845	2.7846	9.82876e-14	1.46363e-12	NA
G51386	2.7846	2.24444e-10	2.61507e-09	NA
G16456	2.7846	2.24444e-10	2.614e-09	PREDICTED: dehydrogenase/reductase SDR family member 11-like [Musca domestica]	Dehydrogenase/reductase SDR family member 11 OS=Gallus gallus GN=DHRS11 PE=2 SV=1	Uncharacterized protein OS=Bombyx mori PE=4 SV=1
G38909	2.7846	3.16324e-10	3.62497e-09	NA
G15627	2.7846	2.98644e-09	3.14658e-08	hypothetical protein TcasGA2_TC014830 [Tribolium castaneum]	NA	Putative uncharacterized protein OS=Tribolium castaneum GN=TcasGA2_TC014830 PE=4 SV=1
G64157	2.7846	7.67192e-10	8.52837e-09	NA
G44542	2.7846	2.40216e-09	2.54978e-08	NA
G35193	2.7846	4.2367e-09	4.37198e-08	NA
G42857	2.7846	1.30876e-08	1.29265e-07	NA
G50686	2.7846	3.1028e-07	2.59724e-06	NA
G11174	2.7846	3.1028e-07	2.59686e-06	runt [Danaus plexippus]	Segmentation protein Runt OS=Drosophila melanogaster GN=run PE=2 SV=2	Runt OS=Danaus plexippus GN=KGM_21067 PE=4 SV=1
G3016	2.77311	4.4337e-07	3.65401e-06	putative collagen alpha-1 precursor [Danaus plexippus]	Collagen alpha chain CG42342 OS=Drosophila melanogaster GN=CG42342 PE=2 SV=1	Putative collagen alpha-1 OS=Danaus plexippus GN=KGM_17434 PE=4 SV=1
G15987	2.76767	5.83452e-75	3.04172e-73	NA
G11916	2.76733	2.53884e-17	4.53326e-16	PREDICTED: protein HGV2-like isoform X1 [Bombyx mori] ref|XP_004932542.1| PREDICTED: protein HGV2-like isoform X2 [Bombyx mori]	Protein HGV2 OS=Halocynthia roretzi GN=HGV2 PE=2 SV=1	Putative nuclear autoantigenic sperm protein OS=Danaus plexippus GN=KGM_02965 PE=4 SV=1
G4609	2.76524	5.2583e-66	2.47691e-64	PREDICTED: sodium-independent sulfate anion transporter-like [Bombyx mori]	Sodium-independent sulfate anion transporter OS=Homo sapiens GN=SLC26A11 PE=2 SV=2	Uncharacterized protein OS=Bombyx mori PE=4 SV=1
G21831	2.76443	1.7156e-13	2.5122e-12	NA
G290	2.76239	7.7528e-17	1.3522e-15	hypothetical protein KGM_06271 [Danaus plexippus]	Protein alan shepard OS=Drosophila grimshawi GN=shep PE=3 SV=1	Uncharacterized protein OS=Danaus plexippus GN=KGM_06271 PE=4 SV=1
G12400	2.76177	4.6796e-82	2.601e-80	PREDICTED: protein takeout-like isoform X1 [Bombyx mori] ref|XP_004927146.1| PREDICTED: protein takeout-like isoform X2 [Bombyx mori]	Protein takeout OS=Drosophila melanogaster GN=to PE=2 SV=1	Uncharacterized protein OS=Bombyx mori GN=Bmo.12498 PE=4 SV=1
G14281	2.7607	1.84786e-48	6.90085e-47	PREDICTED: somatomedin-B and thrombospondin type-1 domain-containing protein-like [Bombyx mori]	Somatomedin-B and thrombospondin type-1 domain-containing protein OS=Bos taurus GN=SBSPON PE=2 SV=2	Similar to CG42339 OS=Papilio xuthus PE=2 SV=1
G15016	2.76036	6.97382e-08	6.32292e-07	PREDICTED: protein HIRA homolog [Bombyx mori]	Protein HIRA OS=Takifugu rubripes GN=hira PE=2 SV=1	Uncharacterized protein OS=Bombyx mori PE=4 SV=1
G23734	2.75861	3.5352e-64	1.61337e-62	PREDICTED: uncharacterized protein LOC101739933 [Bombyx mori]	NA	Uncharacterized protein OS=Bombyx mori PE=4 SV=1
G3842	2.75659	4.2367e-09	4.37119e-08	PREDICTED: uncharacterized protein LOC101741723 [Bombyx mori]	NA	Putative uncharacterized protein OS=Tribolium castaneum GN=TcasGA2_TC010686 PE=4 SV=1
G864	2.75486	5.97746e-18	1.09926e-16	dual oxidase-like precursor [Bombyx mori] gb|AFV61649.1| dual oxidase 1 [Bombyx mori]	Dual oxidase OS=Drosophila melanogaster GN=Duox PE=1 SV=2	Dual oxidase 1 OS=Bombyx mori PE=2 SV=1
G9799	2.75423	1.35899e-09	1.47568e-08	PREDICTED: uncharacterized protein LOC101741190 [Bombyx mori]	NA	Uncharacterized protein OS=Bombyx mori PE=4 SV=1
G3094	2.7489	2.76848e-21	5.76267e-20	PREDICTED: catenin alpha-like [Bombus impatiens]	Catenin alpha OS=Drosophila melanogaster GN=alpha-Cat PE=1 SV=2	Putative uncharacterized protein OS=Tribolium castaneum GN=TcasGA2_TC004609 PE=4 SV=1
G19484	2.74853	1.76465e-25	4.22583e-24	PREDICTED: dehydrogenase/reductase SDR family member 11-like [Bombyx mori]	Dehydrogenase/reductase SDR family member 11 OS=Bos taurus GN=DHRS11 PE=2 SV=1	Uncharacterized protein OS=Bombyx mori PE=3 SV=1
G2297	2.74613	3.91412e-10	4.46486e-09	EcR B-like protein [Agrotis ipsilon]	Ecdysone receptor OS=Bombyx mori GN=EcR PE=2 SV=1	EcR B-like protein OS=Agrotis ipsilon PE=2 SV=1
G21675	2.74021	3.91812e-12	5.23191e-11	enhancer of split malpha [Bombyx mori] gb|ACJ65011.1| m4-like protein [Bombyx mori]	Enhancer of split malpha protein OS=Drosophila melanogaster GN=malpha PE=2 SV=1	M4-like protein OS=Bombyx mori GN=E(spl)malpha PE=2 SV=1
G1909	2.73937	5.41776e-07	4.38594e-06	PREDICTED: coronin-7-like [Bombyx mori]	Coronin-7 OS=Bos taurus GN=CORO7 PE=2 SV=1	Coronin OS=Bombyx mori PE=3 SV=1
G1582	2.7373	1.00875e-07	9.05117e-07	PREDICTED: chromosome-associated kinesin KIF4-like [Bombyx mori]	Chromosome-associated kinesin KIF4 OS=Gallus gallus GN=KIF4 PE=2 SV=1	Uncharacterized protein OS=Danaus plexippus GN=KGM_11877 PE=3 SV=1
G38729	2.73569	9.70812e-12	1.26183e-10	NA
G9215	2.73569	4.0032e-08	3.73628e-07	NA
G28084	2.73569	6.97382e-08	6.32593e-07	NA
G11260	2.73442	8.2742e-84	4.6809e-82	PREDICTED: uncharacterized protein LOC101744907 isoform X1 [Bombyx mori] ref|XP_004931146.1| PREDICTED: uncharacterized protein LOC101744907 isoform X2 [Bombyx mori]	NA	Uncharacterized protein OS=Danaus plexippus GN=KGM_18349 PE=4 SV=1
G23601	2.73016	8.95742e-11	1.07999e-09	NA
G14446	2.72802	9.76168e-10	1.07056e-08	PREDICTED: semaphorin-2A-like [Bombyx mori]	Semaphorin-2A OS=Schistocerca gregaria GN=SEMA-2A PE=2 SV=1	Uncharacterized protein OS=Bombyx mori PE=4 SV=1
G741	2.72774	3.91812e-12	5.23069e-11	hypothetical protein KGM_04065 [Danaus plexippus]	Transcriptional activator cubitus interruptus OS=Drosophila melanogaster GN=ci PE=1 SV=2	Uncharacterized protein OS=Danaus plexippus GN=KGM_04065 PE=4 SV=1
G57563	2.7232	7.52058e-15	1.19066e-13	NA
G35899	2.7232	7.45522e-09	7.51679e-08	NA
G20421	2.71566	3.95414e-24	9.12486e-23	NA
G956	2.71139	6.81378e-12	8.93769e-11	NA
G13796	2.70865	5.2057e-09	5.33914e-08	NA
G11689	2.70819	1.20049e-23	2.72738e-22	putative myosin x [Danaus plexippus]	Unconventional myosin-Ia OS=Gallus gallus GN=MYO1A PE=1 SV=2	Uncharacterized protein OS=Bombyx mori PE=4 SV=1
G15501	2.70341	1.98316e-46	7.18083e-45	NA
G30728	2.70214	5.724e-19	1.09457e-17	NA
G27231	2.70214	1.3523e-16	2.32874e-15	NA
G42694	2.70214	9.24244e-15	1.45802e-13	NA
G18868	2.70214	5.62236e-14	8.52123e-13	NA
G69352	2.70214	9.82876e-14	1.46401e-12	reverse transcriptase [Bombyx mori]	NA	Reverse transcriptase (Fragment) OS=Bombyx mori GN=gag PE=4 SV=1
G68707	2.70214	1.7156e-13	2.51284e-12	NA
G59882	2.70214	9.70812e-12	1.26212e-10	NA
G13588	2.69789	2.9899e-13	4.30754e-12	PREDICTED: uncharacterized protein LOC101744603 [Bombyx mori]	NA	Uncharacterized protein OS=Bombyx mori PE=4 SV=1
G26774	2.6976	5.35804e-161	4.50217e-159	PREDICTED: testican-2-like [Bombyx mori]	NA	Uncharacterized protein OS=Danaus plexippus GN=KGM_17441 PE=4 SV=1
G20151	2.69441	8.95742e-11	1.08022e-09	NA
G11253	2.69318	8.95742e-11	1.08068e-09	NA
G10289	2.69212	2.7175e-25	6.47779e-24	cytochrome P450 CYP4L4 [Mamestra brassicae]	Cytochrome P450 4d2 OS=Drosophila melanogaster GN=Cyp4d2 PE=2 SV=2	Cytochrome P450 CYP4L4 OS=Mamestra brassicae GN=Cyp4L4 PE=2 SV=1
G7004	2.6909	4.93902e-123	3.55423e-121	antennal esterase CXE15 [Spodoptera littoralis]	Juvenile hormone esterase OS=Heliothis virescens PE=1 SV=2	Antennal esterase CXE15 OS=Spodoptera littoralis PE=2 SV=1
G49638	2.68793	1.49651e-49	5.68157e-48	NA
G38217	2.68507	8.95742e-11	1.08045e-09	NA
G36141	2.68507	2.24444e-10	2.6156e-09	NA
G28892	2.68507	6.97382e-08	6.32693e-07	reverse transcriptase [Danaus plexippus]	NA	Reverse transcriptase OS=Danaus plexippus GN=KGM_06413 PE=4 SV=1
G8655	2.68507	2.09868e-07	1.80785e-06	corazonin receptor [Manduca sexta]	Gonadotropin-releasing hormone receptor OS=Octopus vulgaris GN=GNRHR PE=2 SV=1	Corazonin receptor OS=Manduca sexta GN=CRZR PE=2 SV=1
G2848	2.68397	2.71354e-12	3.68368e-11	PREDICTED: transcriptional regulator ATRX homolog isoform X1 [Bombyx mori] ref|XP_004933444.1| PREDICTED: transcriptional regulator ATRX homolog isoform X2 [Bombyx mori]	Uncharacterized protein R627 OS=Acanthamoeba polyphaga mimivirus GN=MIMI_R627 PE=4 SV=1	PolyQ domain-containing hypothetical conserved protein OS=Danaus plexippus GN=KGM_12843 PE=4 SV=1
G14947	2.67608	7.12186e-16	1.19124e-14	d-amino acid oxidase [Danaus plexippus]	D-aspartate oxidase OS=Bos taurus GN=DDO PE=1 SV=2	D-amino acid oxidase OS=Danaus plexippus GN=KGM_05131 PE=4 SV=1
G29203	2.67537	7.10788e-108	4.72794e-106	NA
G32829	2.65907	1.20207e-13	1.77203e-12	NA
G38077	2.65907	2.71354e-12	3.68281e-11	NA
G24771	2.65907	6.8115e-10	7.60444e-09	NA
G37907	2.65907	1.57026e-08	1.53266e-07	NA
G65606	2.65907	1.57026e-08	1.53292e-07	NA
G35404	2.65907	4.0032e-08	3.73689e-07	NA
G34889	2.65907	6.97382e-08	6.32492e-07	NA
G34283	2.65907	1.21153e-07	1.06959e-06	NA
G58061	2.65907	2.09868e-07	1.8073e-06	NA
G56795	2.65907	1.00875e-07	9.05401e-07	NA
G22485	2.65907	5.41776e-07	4.38408e-06	NA
G1698	2.65587	1.14746e-16	1.98436e-15	PREDICTED: uncharacterized protein LOC101744175 [Bombyx mori]	NA	Uncharacterized protein OS=Bombyx mori PE=4 SV=1
G3417	2.65163	6.78146e-28	1.7275e-26	SD02026p [Drosophila melanogaster]	Transposon Tf2-9 polyprotein OS=Schizosaccharomyces pombe (strain 972 / ATCC 24843) GN=Tf2-9 PE=3 SV=1	Uncharacterized protein OS=Acyrthosiphon pisum PE=4 SV=1
G11280	2.65134	2.04924e-09	2.18736e-08	PREDICTED: peptidyl-prolyl cis-trans isomerase D-like [Bombyx mori]	Peptidyl-prolyl cis-trans isomerase D OS=Bos taurus GN=PPID PE=1 SV=6	Peptidylprolyl isomerase D OS=Danaus plexippus GN=KGM_02861 PE=4 SV=1
G13840	2.64988	2.005e-211	2.0679e-209	thymosin isoform 1 [Danaus plexippus]	NA	Uncharacterized protein OS=Bombyx mori PE=4 SV=1
G16933	2.64443	3.62458e-07	3.01853e-06	PREDICTED: uncharacterized protein LOC101736340 [Bombyx mori]	NA	NA
G12431	2.64108	2.60218e-46	9.40439e-45	NA
G23981	2.64021	2.29528e-22	4.98092e-21	NA
G5106	2.64021	1.89843e-22	4.13386e-21	PREDICTED: uncharacterized protein LOC101738524 [Bombyx mori]	Ras-like protein 2 OS=Drosophila melanogaster GN=Ras64B PE=1 SV=2	Uncharacterized protein OS=Bombyx mori PE=4 SV=1
G7457	2.63861	1.17314e-27	2.97254e-26	PREDICTED: uncharacterized protein LOC101741113 [Bombyx mori]	Fibroblast growth factor receptor 3 OS=Gallus gallus GN=FGFR3 PE=2 SV=1	Uncharacterized protein OS=Bombyx mori PE=4 SV=1
G19449	2.63574	1.90435e-14	2.9448e-13	hypothetical protein EAI_04162 [Harpegnathos saltator]	NA	Uncharacterized protein OS=Bombyx mori PE=4 SV=1
G56089	2.6326	1.68259e-74	8.74001e-73	NA
G53493	2.6326	7.48154e-43	2.55823e-41	NA
G56655	2.6326	2.3111e-31	6.42587e-30	NA
G51106	2.6326	2.43622e-27	6.11603e-26	endonuclease-reverse transcriptase HmRTE-e01 [Danaus plexippus]	NA	Endonuclease-reverse transcriptase HmRTE-e01 OS=Danaus plexippus GN=KGM_11371 PE=4 SV=1
G27427	2.6326	1.7717e-07	1.53474e-06	NA
G26456	2.6326	5.41776e-07	4.38284e-06	PREDICTED: A disintegrin and metalloproteinase with thrombospondin motifs 14-like [Bombyx mori]	A disintegrin and metalloproteinase with thrombospondin motifs 7 OS=Mus musculus GN=Adamts7 PE=1 SV=3	Uncharacterized protein OS=Bombyx mori PE=3 SV=1
G9772	2.63098	7.12186e-16	1.19159e-14	NA
G16423	2.62848	6.8115e-10	7.60593e-09	PREDICTED: neurogenic locus notch homolog protein 1-like [Bombyx mori]	von Willebrand factor D and EGF domain-containing protein OS=Homo sapiens GN=VWDE PE=2 SV=4	Uncharacterized protein OS=Danaus plexippus GN=KGM_14926 PE=4 SV=1
G30305	2.62591	8.09068e-12	1.0552e-10	NA
G16980	2.62591	9.43038e-07	7.42911e-06	NA
G282	2.62205	6.40456e-15	1.01877e-13	hypothetical protein KGM_06271 [Danaus plexippus]	Protein alan shepard OS=Drosophila grimshawi GN=shep PE=3 SV=1	Uncharacterized protein OS=Danaus plexippus GN=KGM_06271 PE=4 SV=1
G7226	2.61997	3.62458e-07	3.02029e-06	PREDICTED: F-box/LRR-repeat protein 4-like [Bombyx mori]	F-box/LRR-repeat protein 4 OS=Mus musculus GN=Fbxl4 PE=2 SV=1	Uncharacterized protein OS=Bombyx mori PE=4 SV=1
G38134	2.61918	3.45862e-37	1.07929e-35	NA
G49277	2.61468	2.86696e-16	4.87247e-15	NA
G34427	2.61468	8.95742e-11	1.08091e-09	NA
G23503	2.61468	1.37652e-09	1.49357e-08	tartan/capricious-like protein [Danaus plexippus]	Leucine-rich repeat transmembrane neuronal protein 4 OS=Rattus norvegicus GN=Lrrtm4 PE=1 SV=1	Tartan/capricious-like protein OS=Danaus plexippus GN=KGM_16344 PE=4 SV=1
G31410	2.61468	1.18278e-09	1.28924e-08	NA
G52790	2.61468	3.54222e-09	3.69807e-08	NA
G19406	2.61468	4.68818e-08	4.3585e-07	unknown unsecreted protein [Papilio xuthus]	NA	Uncharacterized protein OS=Papilio xuthus PE=2 SV=1
G43398	2.61468	1.21153e-07	1.06943e-06	NA
G39008	2.61468	9.43038e-07	7.43321e-06	NA
G38523	2.61468	9.43038e-07	7.43013e-06	NA
G11835	2.61418	2.92452e-174	2.61096e-172	PREDICTED: matrix metalloproteinase-25-like [Bombyx mori]	Matrix metalloproteinase-25 OS=Mus musculus GN=Mmp25 PE=2 SV=1	Uncharacterized protein OS=Danaus plexippus GN=KGM_02930 PE=4 SV=1
G4463	2.61117	7.7648e-57	3.23136e-55	Integrin beta pat-3 precursor [Danaus plexippus]	Integrin beta-5 OS=Homo sapiens GN=ITGB5 PE=1 SV=1	Integrin beta pat-3 OS=Danaus plexippus GN=KGM_20725 PE=4 SV=1
G65390	2.61057	5.1373e-301	6.95581e-299	NA
G5156	2.60174	3.62458e-07	3.01941e-06	PREDICTED: disks large-associated protein 5-like isoform X1 [Bombyx mori]	Guanylate kinase-associated protein mars OS=Drosophila melanogaster GN=mars PE=1 SV=1	Uncharacterized protein OS=Danaus plexippus GN=KGM_15127 PE=4 SV=1
[truncated: 5,506 more rows]

## Sheet: pupa_VS_adult
Supplemental Table S4. The differentially expressed genes between pupa and adult.
[truncated: 6,667 more rows]
