# Supplementary material for: Transcriptome Characterization of Dendrolimus punctatus and Expression Profiles at Different Developmental Stages
Source: PLoS One. 2016 Aug 25;11(8):e0161667. doi: 10.1371/journal.pone.0161667 (PMC4999207; doi:10.1371/journal.pone.0161667)
Supplement: S5 Table — (XLSX) [file pone.0161667.s005.xlsx]

## Sheet: egg-VS-larva
S5 Table. GO enrichment analysis in comparisons of egg and larva.
	GO_ID	GO_Term	GO_Class	GOlevl	Pvalue	AdjustedPv	n	GeneID
egg-VS-larva.up	GO:0008152	metabolic process	BP	2	2.13284e-14	5.301e-13	559	G10625,G5234,G8863,G5758,G14055,G33336,G7838,G4323,G21135,G18480,G10842,G9114,G58273,G13251,G4785,G8712,G16529,G12000,G10593,G17258,G14077,G17663,G13858,G16578,G23993,G7039,G24885,G1756,G11739,G8308,G10106,G50451,G18671,G13626,G13693,G25586,G5151,G10823,G9657,G10694,G11186,G11320,G5087,G4658,G20146,G28671,G4479,G10401,G14980,G15504,G3894,G22036,G27311,G5349,G2293,G4084,G21982,G14724,G9042,G51093,…
egg-VS-larva.up	GO:0003824	catalytic activity	MF	2	8.46816e-19	3.3675e-17	550	G10625,G5234,G8863,G5758,G991,G14055,G7838,G4323,G21135,G18480,G7583,G10842,G9114,G27565,G58273,G8712,G16529,G12000,G10593,G17258,G14077,G17663,G13858,G16578,G23993,G7039,G24885,G1756,G563,G11739,G8308,G50451,G18671,G9977,G13626,G13693,G25586,G5151,G10823,G9657,G10694,G11186,G11320,G5087,G4658,G5491,G20146,G28671,G1545,G4479,G14980,G3894,G22036,G27311,G5349,G4084,G21982,G14724,G51093,G917,G60071,…
egg-VS-larva.up	GO:0005198	structural molecule activity	MF	2	2.17298e-15	6.02875e-14	79	G37554,G28844,G50655,G26687,G18567,G30143,G29601,G27618,G33544,G24033,G10960,G13162,G14253,G25831,G23358,G26997,G19212,G12314,G47030,G28853,G32772,G11760,G8367,G31700,G20848,G31743,G16885,G34853,G12594,G30547,G7920,G20813,G30140,G21637,G44208,G23232,G27282,G14696,G33772,G25094,G15413,G41812,G33206,G26907,G24769,G31269,G24339,G12358,G23130,G9644,G34089,G14227,G20727,G15221,G30582,G40078,G25091,G19…
egg-VS-larva.up	GO:0071704	organic substance metabolic process	BP	3	7.30972e-05	0.000660643	410	G10625,G8863,G5758,G14055,G33336,G7838,G4323,G21135,G10842,G9114,G13251,G4785,G12000,G10593,G17258,G14077,G17663,G13858,G7039,G24885,G11739,G8308,G10106,G13626,G13693,G25586,G5151,G10823,G9657,G10694,G11186,G11320,G20146,G4479,G10401,G14980,G15504,G3894,G22036,G5349,G2293,G21982,G14724,G9042,G51093,G917,G60071,G6485,G14620,G44424,G13162,G14253,G10545,G12429,G767,G9033,G4070,G21679,G7549,G3618,G14…
egg-VS-larva.up	GO:0044710	single-organism metabolic process	BP	3	3.185e-12	7.03648e-11	220	G8863,G14055,G7838,G21135,G18480,G10842,G9114,G58273,G13251,G8712,G12000,G17663,G16578,G23993,G7039,G50451,G18671,G13626,G13693,G10823,G10694,G11186,G5087,G4658,G28671,G4479,G10401,G14980,G27311,G21982,G917,G12131,G13162,G14253,G767,G4070,G15120,G11131,G5441,G22530,G13449,G5472,G10339,G60535,G11294,G3882,G16311,G8767,G2544,G29012,G27569,G9376,G4443,G11332,G13440,G16935,G14493,G5939,G10418,G14517,…
egg-VS-larva.up	GO:0009056	catabolic process	BP	3	4.19495e-06	4.42883e-05	60	G10842,G24885,G4479,G13162,G14253,G13664,G22530,G22088,G14467,G10339,G26655,G22186,G231,G13641,G11002,G3338,G6099,G1148,G240,G20809,G4478,G5146,G1377,G12594,G11735,G2715,G1185,G18248,G12845,G3238,G13458,G2557,G19869,G12480,G12405,G15413,G7051,G13136,G18264,G13360,G10271,G12868,G10608,G12512,G7454,G22395,G11926,G6207,G6116,G10662,G13149,G7425,G4716,G5490,G15645,G26857,G15113,G5651,G18356,G14633
egg-VS-larva.up	GO:0016209	antioxidant activity	MF	2	0.0029496	0.0162911	12	G18671,G16671,G7189,G8024,G11056,G20072,G11458,G17736,G5476,G25356,G21381,G7938
egg-VS-larva.up	GO:0016787	hydrolase activity	MF	3	1.79328e-25	9.30169e-24	275	G10625,G8863,G5758,G991,G14055,G7838,G4323,G10842,G27565,G12000,G10593,G17258,G14077,G13858,G7039,G24885,G563,G11739,G13626,G25586,G5151,G11186,G11320,G20146,G1545,G5349,G14724,G51093,G60071,G6485,G14620,G13162,G14253,G10545,G12429,G9033,G53940,G7549,G14710,G13664,G3834,G22530,G22088,G15327,G14467,G15692,G21067,G5472,G60535,G26655,G22186,G20032,G13275,G22015,G6884,G5567,G4080,G2082,G11601,G1735,G…
egg-VS-larva.up	GO:0016491	oxidoreductase activity	MF	3	2.28309e-17	7.1677e-16	151	G5234,G18480,G7583,G58273,G8712,G16529,G16578,G23993,G50451,G18671,G5087,G4658,G5491,G28671,G4479,G27311,G12131,G767,G15120,G11131,G16945,G5441,G13449,G10035,G3882,G4171,G8767,G29012,G27569,G9376,G4443,G11332,G13440,G14493,G5939,G10418,G14517,G4536,G41997,G14584,G7042,G13641,G11002,G16267,G16671,G12598,G12739,G3179,G6099,G14780,G19051,G8529,G23551,G7189,G33131,G8590,G26097,G71845,G19948,G15484,G5…
egg-VS-larva.up	GO:0042302	structural constituent of cuticle	MF	3	2.15052e-65	6.41393e-63	72	G37554,G28844,G50655,G26687,G18567,G30143,G29601,G27618,G33544,G24033,G10960,G25831,G23358,G26997,G19212,G12314,G47030,G28853,G32772,G11760,G8367,G31700,G20848,G31743,G16885,G34853,G30547,G7920,G20813,G30140,G21637,G44208,G23232,G27282,G33772,G25094,G41812,G33206,G26907,G24769,G31269,G24339,G12358,G23130,G9644,G34089,G14227,G20727,G15221,G30582,G40078,G25091,G19453,G17034,G8945,G26395,G9122,G2561…
egg-VS-larva.up	GO:0030246	carbohydrate binding	MF	3	5.89726e-24	2.93143e-22	34	G19221,G28426,G10905,G14365,G12194,G21780,G22392,G19748,G12864,G13386,G11375,G65179,G37668,G29229,G17530,G18222,G781,G19847,G14670,G3750,G18420,G8626,G17895,G15189,G17978,G10980,G3037,G497,G19222,G3643,G17778,G8848,G17611,G13253
egg-VS-larva.up	GO:0005549	odorant binding	MF	3	0.00122552	0.00829091	13	G31488,G27437,G12125,G31020,G13011,G27728,G27546,G29964,G31668,G14573,G22800,G13819,G30068
egg-VS-larva.up	GO:0031409	pigment binding	MF	3	0.00523156	0.0262237	4	G17046,G17719,G17972,G22817
egg-VS-larva.up	GO:0005576	extracellular region	CC	2	6.44315e-48	6.98789e-46	77	G33336,G5760,G10106,G21308,G28659,G9042,G44424,G21679,G6267,G13232,G18645,G11294,G13224,G12799,G21,G10367,G18016,G18458,G231,G9957,G13706,G15251,G14455,G1648,G11796,G240,G11235,G9539,G18100,G18624,G17114,G7054,G16276,G13022,G32640,G2715,G19687,G14377,G15851,G5991,G8901,G61208,G17725,G46813,G14696,G47459,G21417,G1908,G7114,G48627,G43243,G3176,G8576,G20271,G8499,G3962,G18547,G10031,G14869,G55920,G2…
egg-VS-larva.up	GO:0008233	peptidase activity	MF	4	1.95365e-54	3.8845e-52	154	G5758,G14055,G4323,G27565,G10593,G17258,G14077,G13858,G24885,G11739,G25586,G5151,G11186,G11320,G20146,G14724,G51093,G60071,G6485,G14620,G9033,G7549,G14710,G3834,G22088,G15692,G21067,G20032,G22015,G6884,G5567,G4080,G14076,G11645,G12586,G16805,G2832,G10775,G20946,G20809,G13093,G13757,G15111,G8089,G13667,G12223,G2990,G8159,G9889,G21828,G8807,G16936,G22094,G8244,G12735,G1575,G12195,G8332,G11650,G8522…
egg-VS-larva.up	GO:0019538	protein metabolic process	BP	4	2.75209e-07	3.1269e-06	178	G5758,G14055,G4323,G10593,G17258,G14077,G13858,G24885,G11739,G25586,G5151,G11186,G11320,G20146,G14724,G51093,G60071,G6485,G14620,G10545,G9033,G7549,G3618,G14710,G13664,G3834,G22088,G14467,G15692,G21067,G20032,G4443,G22015,G6884,G5567,G4080,G14076,G11645,G3338,G3018,G1148,G12586,G16805,G2832,G10775,G20946,G20809,G13093,G13757,G1745,G15111,G8089,G13667,G12223,G8159,G9889,G8807,G16936,G22094,G8244,G…
egg-VS-larva.up	GO:0055114	oxidation-reduction process	BP	4	1.17987e-13	2.75998e-12	124	G18480,G58273,G8712,G16578,G23993,G50451,G18671,G5087,G4658,G28671,G4479,G27311,G12131,G767,G15120,G11131,G5441,G13449,G5472,G3882,G8767,G29012,G27569,G9376,G4443,G11332,G13440,G14493,G5939,G10418,G14517,G4536,G14584,G7042,G11002,G16267,G16671,G12739,G3179,G6099,G14780,G19051,G8529,G23551,G7189,G33131,G8590,G26097,G71845,G15484,G58274,G20301,G14062,G8273,G13243,G8024,G3819,G11056,G14596,G10870,G1…
egg-VS-larva.up	GO:1901564	organonitrogen compound metabolic process	BP	4	4.67246e-14	1.11485e-12	100	G14055,G33336,G21135,G9114,G13251,G7039,G10106,G10823,G11186,G4479,G21982,G9042,G917,G44424,G13162,G14253,G767,G21679,G22530,G10339,G60535,G26655,G22186,G2544,G12799,G13275,G21,G10367,G18016,G2082,G18458,G7550,G13641,G11002,G27545,G1648,G11235,G9539,G18100,G7054,G5146,G1377,G12594,G8273,G11735,G13022,G32640,G2715,G19687,G18248,G15851,G3064,G4412,G5991,G3238,G9938,G3136,G2557,G8901,G12480,G12405,G…
egg-VS-larva.up	GO:0044281	small molecule metabolic process	BP	4	0.008019	0.0354321	71	G14055,G21135,G10842,G9114,G13251,G12000,G7039,G10823,G11186,G4479,G21982,G917,G13162,G14253,G767,G22530,G10339,G60535,G11294,G3882,G8767,G13440,G2082,G4536,G7550,G13641,G11002,G9957,G6099,G4478,G1377,G12594,G14062,G8273,G11735,G3064,G13458,G3136,G10294,G5683,G12138,G12480,G7447,G12405,G15413,G7128,G7051,G13217,G11608,G13360,G17551,G12410,G7149,G5340,G12676,G7709,G12868,G12512,G8360,G7191,G8119,G…
egg-VS-larva.up	GO:1901135	carbohydrate derivative metabolic process	BP	4	7.6574e-08	9.27546e-07	64	G33336,G8308,G10106,G10823,G21982,G9042,G44424,G13162,G14253,G767,G21679,G22530,G26655,G22186,G12799,G21,G10367,G18016,G18458,G1648,G11235,G9539,G18100,G7054,G5146,G1377,G12594,G13022,G10505,G32640,G2715,G19687,G18248,G15851,G5991,G2557,G8901,G12480,G12405,G15413,G21417,G7114,G48627,G13136,G18264,G13360,G3176,G8576,G8499,G18547,G12512,G7454,G55920,G13149,G7386,G7425,G4716,G48754,G2067,G2726,G1602…
egg-VS-larva.up	GO:0005975	carbohydrate metabolic process	BP	4	1.05676e-08	1.60959e-07	55	G10625,G7838,G12000,G8308,G13693,G5349,G12429,G4070,G15327,G5472,G16311,G16935,G14373,G11601,G27545,G12152,G10548,G5146,G10505,G12761,G5409,G5299,G2715,G10238,G6367,G4412,G13458,G22619,G28146,G10237,G8769,G9149,G7114,G12381,G13136,G13513,G44097,G555,G4643,G7780,G6207,G7386,G7425,G11791,G3037,G11278,G497,G10189,G2726,G15113,G33184,G9792,G16075,G12447,G10344
egg-VS-larva.up	GO:0016705	oxidoreductase activity, acting on paired donors, with incorporation or reduction of molecular oxygen	MF	4	4.04187e-14	9.84071e-13	51	G58273,G8712,G16578,G23993,G50451,G5087,G4658,G28671,G27311,G11131,G13449,G9376,G11332,G10418,G7042,G19051,G8529,G23551,G33131,G8590,G26097,G71845,G15484,G58274,G20301,G13243,G3819,G11279,G5864,G66646,G9734,G45965,G11608,G12410,G58275,G6033,G16803,G10442,G40586,G2084,G21012,G19818,G71175,G22073,G21381,G5131,G5651,G6036,G14661,G10659,G17096
egg-VS-larva.up	GO:0008061	chitin binding	MF	4	1.62351e-32	1.07603e-30	35	G33336,G10106,G9042,G44424,G21679,G12799,G21,G10367,G18016,G18458,G1648,G11235,G9539,G18100,G7054,G13022,G32640,G2715,G19687,G15851,G5991,G8901,G21417,G7114,G48627,G3176,G8576,G8499,G18547,G55920,G7386,G48754,G2067,G16029,G38369
egg-VS-larva.up	GO:0016810	hydrolase activity, acting on carbon-nitrogen (but not peptide) bonds	MF	4	4.61267e-11	9.02116e-10	23	G14055,G7039,G11186,G5349,G60535,G26655,G22186,G13275,G8175,G18248,G3064,G3238,G3136,G2557,G12480,G7114,G13217,G18264,G6639,G7454,G7386,G1744,G16075
egg-VS-larva.up	GO:1901575	organic substance catabolic process	BP	4	3.19604e-05	0.00030503	55	G10842,G24885,G4479,G13162,G14253,G13664,G22530,G22088,G14467,G10339,G26655,G22186,G13641,G11002,G3338,G6099,G1148,G20809,G4478,G5146,G1377,G12594,G11735,G2715,G1185,G18248,G12845,G3238,G13458,G2557,G19869,G12480,G12405,G15413,G7051,G13136,G18264,G13360,G10271,G12868,G10608,G12512,G7454,G22395,G11926,G6207,G6116,G10662,G13149,G7425,G4716,G26857,G15113,G5651,G14633
egg-VS-larva.up	GO:0006629	lipid metabolic process	BP	4	7.7119e-07	8.51879e-06	44	G8863,G12000,G17663,G13626,G10694,G10401,G14980,G13449,G2544,G13440,G13275,G7475,G7828,G27545,G6099,G17837,G7604,G18478,G14703,G5621,G15484,G13243,G16754,G14440,G14183,G4412,G4062,G7051,G11608,G13131,G17551,G12410,G13822,G9617,G21012,G14331,G14437,G6597,G10189,G19252,G18399,G6036,G10735,G11228
egg-VS-larva.up	GO:0044248	cellular catabolic process	BP	4	0.0022748	0.0135692	41	G10842,G24885,G4479,G13162,G14253,G22530,G22088,G10339,G231,G13641,G11002,G6099,G1148,G240,G20809,G4478,G1377,G12594,G11735,G1185,G3238,G19869,G12480,G12405,G15413,G7051,G13360,G10271,G12868,G10608,G12512,G22395,G6116,G13149,G4716,G5490,G15645,G26857,G5651,G18356,G14633
egg-VS-larva.up	GO:0006520	cellular amino acid metabolic process	BP	4	0.000420284	0.00332052	27	G14055,G21135,G13251,G11186,G4479,G917,G10339,G2082,G7550,G13641,G11002,G8273,G11735,G3064,G3136,G13217,G7149,G5340,G12676,G7709,G12868,G8360,G7191,G8119,G5926,G1944,G5651
egg-VS-larva.up	GO:0004497	monooxygenase activity	MF	4	0.000113779	0.000990795	13	G8712,G16578,G27311,G33131,G20301,G66646,G45965,G40586,G22073,G5131,G5651,G14661,G10659
egg-VS-larva.up	GO:0004096	catalase activity	MF	4	0.00336261	0.0180702	6	G16671,G11056,G20072,G11458,G25356,G7938
egg-VS-larva.up	GO:0016701	oxidoreductase activity, acting on single donors with incorporation of molecular oxygen	MF	4	0.00741063	0.0342942	5	G14517,G13641,G11002,G13458,G7191
egg-VS-larva.up	GO:0070011	peptidase activity, acting on L-amino acid peptides	MF	5	4.14831e-56	9.89787e-54	153	G5758,G14055,G4323,G27565,G10593,G17258,G14077,G13858,G24885,G11739,G25586,G5151,G11186,G11320,G20146,G14724,G51093,G60071,G6485,G14620,G9033,G7549,G14710,G3834,G22088,G15692,G21067,G20032,G22015,G6884,G5567,G4080,G14076,G11645,G12586,G16805,G2832,G10775,G20946,G20809,G13757,G15111,G8089,G13667,G12223,G2990,G8159,G9889,G21828,G8807,G16936,G22094,G8244,G12735,G1575,G12195,G8332,G11650,G8522,G1337,…
egg-VS-larva.up	GO:0008236	serine-type peptidase activity	MF	5	1.43951e-71	5.72446e-69	111	G5758,G4323,G10593,G17258,G13858,G11739,G25586,G5151,G11320,G20146,G51093,G60071,G9033,G7549,G3834,G15692,G21067,G20032,G22015,G5567,G14076,G11645,G16805,G10775,G20946,G13757,G13667,G12223,G2990,G8159,G9889,G8807,G16936,G22094,G8244,G12735,G12195,G8332,G11650,G66947,G10798,G28057,G42081,G18898,G13734,G20314,G23877,G16288,G10371,G14167,G9776,G8034,G18807,G7399,G10172,G20667,G22117,G38125,G8664,G56…
egg-VS-larva.up	GO:0044421	extracellular region part	CC	2	1.52811e-09	2.532e-08	19	G11294,G13224,G231,G9957,G14455,G11796,G240,G18624,G14377,G17725,G46813,G14696,G1908,G3962,G14869,G6066,G14652,G59664,G17457
egg-VS-larva.up	GO:0020037	heme binding	MF	5	8.22677e-12	1.72185e-10	51	G58273,G8712,G16578,G23993,G50451,G5087,G4658,G28671,G27311,G11131,G9376,G11332,G10418,G7042,G13641,G16671,G19051,G8529,G23551,G7189,G33131,G8590,G26097,G71845,G58274,G20301,G3819,G11056,G11279,G5864,G66646,G9734,G20072,G11458,G45965,G58275,G6033,G16803,G9617,G10442,G40586,G2084,G25356,G19818,G71175,G22073,G17593,G5131,G14661,G7938,G17096
egg-VS-larva.up	GO:0005615	extracellular space	CC	3	4.62078e-08	5.86446e-07	17	G11294,G13224,G231,G9957,G14455,G11796,G240,G18624,G14377,G17725,G46813,G1908,G3962,G14869,G6066,G14652,G59664
egg-VS-larva.up	GO:0006979	response to oxidative stress	BP	4	0.00679415	0.0326831	10	G4443,G16671,G7189,G11056,G20072,G11458,G20757,G25356,G21486,G7938
egg-VS-larva.up	GO:0004553	hydrolase activity, hydrolyzing O-glycosyl compounds	MF	5	3.96093e-09	6.30052e-08	31	G10625,G7838,G12429,G15327,G5472,G11601,G27545,G10548,G5146,G12761,G5409,G5299,G2715,G6367,G4412,G22619,G28146,G9149,G12381,G13136,G13513,G44097,G26359,G4643,G7425,G11791,G11278,G10189,G15645,G18356,G9792
egg-VS-larva.up	GO:0010467	gene expression	BP	5	1.09358e-06	1.19691e-05	178	G5758,G14055,G4323,G10593,G17258,G14077,G13858,G24885,G11739,G25586,G5151,G11186,G11320,G20146,G15504,G3894,G14724,G51093,G60071,G6485,G14620,G9033,G7549,G14710,G3834,G22088,G15692,G21067,G7661,G20032,G1713,G22015,G6884,G5567,G4080,G14076,G11645,G1148,G12586,G16805,G2832,G10775,G20946,G20809,G13093,G13757,G15111,G8089,G13667,G12223,G8159,G9889,G8807,G16936,G138,G22094,G8244,G12735,G1575,G12195,G1…
egg-VS-larva.up	GO:0006022	aminoglycan metabolic process	BP	5	2.72991e-35	2.50522e-33	44	G33336,G10106,G9042,G44424,G21679,G26655,G22186,G12799,G21,G10367,G18016,G18458,G1648,G11235,G9539,G18100,G7054,G5146,G13022,G32640,G2715,G19687,G18248,G15851,G5991,G2557,G8901,G21417,G7114,G48627,G13136,G18264,G3176,G8576,G8499,G18547,G7454,G55920,G7386,G7425,G48754,G2067,G16029,G38369
egg-VS-larva.up	GO:1901565	organonitrogen compound catabolic process	BP	5	0.000328808	0.00268677	31	G4479,G13162,G14253,G22530,G10339,G26655,G22186,G13641,G11002,G5146,G1377,G12594,G11735,G2715,G18248,G3238,G2557,G12480,G12405,G15413,G7051,G13136,G18264,G13360,G12868,G12512,G7454,G13149,G7425,G4716,G5651
egg-VS-larva.up	GO:0009057	macromolecule catabolic process	BP	5	7.22308e-07	8.05339e-06	28	G24885,G13664,G22088,G14467,G26655,G22186,G3338,G1148,G20809,G5146,G2715,G1185,G18248,G12845,G2557,G19869,G13136,G18264,G10271,G10608,G7454,G22395,G11926,G6116,G10662,G7425,G26857,G14633
egg-VS-larva.up	GO:0030163	protein catabolic process	BP	5	0.000615141	0.0046447	18	G24885,G13664,G22088,G14467,G3338,G1148,G20809,G1185,G12845,G19869,G10271,G10608,G22395,G11926,G6116,G10662,G26857,G14633
egg-VS-larva.up	GO:1901605	alpha-amino acid metabolic process	BP	5	3.16043e-06	3.36642e-05	17	G4479,G10339,G2082,G7550,G13641,G11002,G8273,G11735,G3064,G3136,G13217,G5340,G12676,G7709,G7191,G1944,G5651
egg-VS-larva.up	GO:0042578	phosphoric ester hydrolase activity	MF	5	0.00989619	0.042316	22	G8863,G12000,G10545,G2082,G14677,G18927,G18032,G12881,G11688,G22170,G10621,G10915,G8956,G7051,G8387,G16336,G41527,G13126,G4367,G2726,G9321,G10344
egg-VS-larva.up	GO:0016811	hydrolase activity, acting on carbon-nitrogen (but not peptide) bonds, in linear amides	MF	5	1.2452e-06	1.35048e-05	13	G14055,G11186,G26655,G22186,G13275,G8175,G18248,G3064,G3136,G2557,G18264,G6639,G7454
egg-VS-larva.up	GO:0008812	choline dehydrogenase activity	MF	5	0.0095995	0.041195	8	G3882,G8767,G4536,G14062,G5683,G7447,G7128,G7559
egg-VS-larva.up	GO:0016717	oxidoreductase activity, acting on paired donors, with oxidation of a pair of donors resulting in the reduction of molecular oxygen to two molecules of water	MF	5	0.000136698	0.00118174	7	G13449,G15484,G13243,G11608,G12410,G21012,G6036
egg-VS-larva.up	GO:0006066	alcohol metabolic process	BP	5	0.00105359	0.00757189	12	G12000,G3882,G8767,G4536,G14062,G13458,G10294,G5683,G7447,G7128,G7051,G7559
egg-VS-larva.up	GO:0008483	transaminase activity	MF	5	0.00368437	0.0195353	5	G917,G7149,G8360,G497,G7795
egg-VS-larva.up	GO:0044282	small molecule catabolic process	BP	5	9.94209e-05	0.000878587	11	G4479,G10339,G13641,G11002,G6099,G4478,G11735,G13458,G7051,G12868,G5651
egg-VS-larva.up	GO:0016742	hydroxymethyl-, formyl- and related transferase activity	MF	5	0.00523156	0.0262237	4	G7039,G60535,G5939,G1744
egg-VS-larva.up	GO:0009072	aromatic amino acid family metabolic process	BP	5	0.000224621	0.00188714	7	G21135,G13641,G11002,G11735,G7149,G8360,G5651
egg-VS-larva.up	GO:0009063	cellular amino acid catabolic process	BP	5	0.000534019	0.00411022	7	G4479,G10339,G13641,G11002,G11735,G12868,G5651
egg-VS-larva.up	GO:0006665	sphingolipid metabolic process	BP	5	7.03889e-05	0.000641023	6	G2544,G13275,G27545,G4412,G7051,G10189
egg-VS-larva.up	GO:0019028	viral capsid	CC	3	0.000772974	0.00572769	4	G12856,G8171,G13048,G2678
egg-VS-larva.up	GO:0006003	fructose 2,6-bisphosphate metabolic process	BP	5	0.00773273	0.0342942	2	G2726,G10344
egg-VS-larva.up	GO:0016842	amidine-lyase activity	MF	5	0.00773273	0.0342942	2	G10823,G12676
egg-VS-larva.up	GO:0006030	chitin metabolic process	BP	6	4.20666e-34	3.58467e-32	38	G33336,G10106,G9042,G44424,G21679,G12799,G21,G10367,G18016,G18458,G1648,G11235,G9539,G18100,G7054,G5146,G13022,G32640,G2715,G19687,G15851,G5991,G8901,G21417,G7114,G48627,G13136,G3176,G8576,G8499,G18547,G55920,G7386,G7425,G48754,G2067,G16029,G38369
egg-VS-larva.up	GO:0004175	endopeptidase activity	MF	6	9.62612e-50	1.43549e-47	119	G5758,G4323,G10593,G17258,G13858,G24885,G11739,G25586,G5151,G11320,G20146,G51093,G60071,G14620,G9033,G7549,G14710,G3834,G22088,G15692,G21067,G20032,G22015,G5567,G4080,G14076,G11645,G16805,G10775,G20946,G20809,G13757,G8089,G13667,G12223,G2990,G8159,G9889,G8807,G16936,G22094,G8244,G1575,G12195,G8332,G11650,G66947,G10798,G28057,G42081,G18898,G13734,G20314,G23877,G16288,G14167,G915,G19869,G8034,G1880…
egg-VS-larva.up	GO:0019752	carboxylic acid metabolic process	BP	6	0.00183757	0.0114776	32	G14055,G21135,G13251,G11186,G4479,G917,G10339,G13440,G2082,G7550,G13641,G11002,G6099,G8273,G11735,G3064,G3136,G13217,G11608,G17551,G12410,G7149,G5340,G12676,G7709,G12868,G8360,G7191,G8119,G5926,G1944,G5651
egg-VS-larva.up	GO:0006026	aminoglycan catabolic process	BP	6	0.000112432	0.000986258	10	G26655,G22186,G5146,G2715,G18248,G2557,G13136,G18264,G7454,G7425
egg-VS-larva.up	GO:0004252	serine-type endopeptidase activity	MF	6	3.57112e-72	4.26035e-69	105	G5758,G4323,G10593,G17258,G13858,G11739,G25586,G5151,G11320,G20146,G51093,G60071,G9033,G7549,G3834,G15692,G21067,G20032,G22015,G5567,G14076,G11645,G16805,G10775,G20946,G13757,G13667,G12223,G2990,G8159,G9889,G8807,G16936,G22094,G8244,G12195,G8332,G11650,G66947,G10798,G28057,G42081,G18898,G13734,G20314,G23877,G16288,G14167,G8034,G18807,G7399,G10172,G20667,G22117,G38125,G8664,G56624,G7862,G13916,G12…
egg-VS-larva.up	GO:0046395	carboxylic acid catabolic process	BP	6	0.00219763	0.0133085	8	G4479,G10339,G13641,G11002,G6099,G11735,G12868,G5651
egg-VS-larva.up	GO:0016791	phosphatase activity	MF	6	0.00134784	0.00898311	19	G10545,G2082,G14677,G18927,G18032,G12881,G11688,G22170,G10621,G10915,G8956,G8387,G16336,G41527,G13126,G4367,G2726,G9321,G10344
egg-VS-larva.up	GO:0000502	proteasome complex	CC	4	0.000250753	0.00209195	8	G24885,G22088,G3338,G20809,G19869,G22395,G10662,G26857
egg-VS-larva.up	GO:0008238	exopeptidase activity	MF	6	0.0106816	0.0455111	15	G14077,G14724,G6884,G12586,G15111,G8522,G15909,G2079,G10371,G9776,G9565,G13262,G6504,G13050,G9993
egg-VS-larva.up	GO:1901606	alpha-amino acid catabolic process	BP	6	0.00241974	0.0141472	6	G4479,G10339,G13641,G11002,G11735,G5651
egg-VS-larva.up	GO:0008234	cysteine-type peptidase activity	MF	6	0.000144775	0.00124256	13	G27565,G6485,G14620,G8089,G21828,G1337,G12229,G11963,G431,G9882,G4017,G4574,G6164
egg-VS-larva.up	GO:0008745	N-acetylmuramoyl-L-alanine amidase activity	MF	6	0.00114067	0.00778997	6	G26655,G22186,G18248,G2557,G18264,G7454
egg-VS-larva.up	GO:0019200	carbohydrate kinase activity	MF	6	0.000902679	0.00660673	5	G13693,G16311,G6207,G2726,G10344
egg-VS-larva.up	GO:0004643	phosphoribosylaminoimidazolecarboxamide formyltransferase activity	MF	6	0.000679084	0.00506342	3	G7039,G60535,G1744
egg-VS-larva.up	GO:0005839	proteasome core complex	CC	4	0.00114067	0.00778997	6	G24885,G22088,G20809,G19869,G22395,G26857
egg-VS-larva.up	GO:0009074	aromatic amino acid family catabolic process	BP	6	5.9584e-05	0.000546798	4	G13641,G11002,G11735,G5651
egg-VS-larva.up	GO:0016597	amino acid binding	MF	6	0.00592842	0.0291054	3	G10339,G141,G5651
egg-VS-larva.up	GO:0004348	glucosylceramidase activity	MF	6	0.0110839	0.0467164	3	G27545,G4412,G10189
egg-VS-larva.up	GO:0003796	lysozyme activity	MF	6	0.0110839	0.0467164	3	G26359,G15645,G18356
egg-VS-larva.up	GO:0004359	glutaminase activity	MF	6	0.00773273	0.0342942	2	G3064,G3136
egg-VS-larva.up	GO:0030091	protein repair	BP	6	0.00592842	0.0291054	3	G4443,G20757,G21486
egg-VS-larva.up	GO:0006508	proteolysis	BP	7	2.24828e-50	3.83171e-48	157	G5758,G14055,G4323,G10593,G17258,G14077,G13858,G24885,G11739,G25586,G5151,G11186,G11320,G20146,G14724,G51093,G60071,G6485,G14620,G9033,G7549,G14710,G3834,G22088,G15692,G21067,G20032,G22015,G6884,G5567,G4080,G14076,G11645,G1148,G12586,G16805,G2832,G10775,G20946,G20809,G13093,G13757,G15111,G8089,G13667,G12223,G8159,G9889,G8807,G16936,G22094,G8244,G12735,G1575,G12195,G8332,G11650,G8522,G1337,G66947,…
egg-VS-larva.up	GO:0006012	galactose metabolic process	BP	7	0.00592842	0.0291054	3	G13693,G16935,G14373
egg-VS-larva.up	GO:0004488	methylenetetrahydrofolate dehydrogenase (NADP+) activity	MF	6	0.00773273	0.0342942	2	G5340,G1944
egg-VS-larva.up	GO:0005506	iron ion binding	MF	7	1.19397e-16	3.47417e-15	54	G58273,G8712,G16578,G23993,G5760,G50451,G5087,G4658,G28671,G27311,G14989,G11131,G6267,G9376,G11332,G13440,G10418,G7042,G19051,G8529,G23551,G33131,G8590,G26097,G71845,G58274,G20301,G3819,G13458,G8396,G1081,G11279,G1898,G5864,G66646,G9734,G45965,G11608,G12410,G58275,G6033,G16803,G10442,G12307,G40586,G2084,G7191,G19818,G71175,G22073,G5131,G5651,G14661,G17096
egg-VS-larva.up	GO:0004180	carboxypeptidase activity	MF	7	0.00250603	0.0144429	11	G14077,G14724,G12586,G15111,G15909,G2079,G10371,G9776,G13262,G13050,G9993
egg-VS-larva.up	GO:0003993	acid phosphatase activity	MF	7	0.00278361	0.0156643	7	G12881,G11688,G10621,G10915,G8956,G8387,G13126
egg-VS-larva.up	GO:0004298	threonine-type endopeptidase activity	MF	7	0.00114067	0.00778997	6	G24885,G22088,G20809,G19869,G22395,G26857
egg-VS-larva.up	GO:0006559	L-phenylalanine catabolic process	BP	7	0.00773273	0.0342942	2	G11002,G5651
egg-VS-larva.up	GO:0006569	tryptophan catabolic process	BP	7	0.00773273	0.0342942	2	G13641,G11735
egg-VS-larva.up	GO:0006000	fructose metabolic process	BP	7	0.00773273	0.0342942	2	G2726,G10344
egg-VS-larva.up	GO:0009253	peptidoglycan catabolic process	BP	8	0.00114067	0.00778997	6	G26655,G22186,G18248,G2557,G18264,G7454
egg-VS-larva.up	GO:0006826	iron ion transport	BP	8	0.0016779	0.0105912	4	G5760,G6267,G8396,G12307
egg-VS-larva.up	GO:0004185	serine-type carboxypeptidase activity	MF	7	0.0118786	0.049377	4	G10371,G9776,G13050,G9993
egg-VS-larva.up	GO:0003937	IMP cyclohydrolase activity	MF	7	0.000679084	0.00506342	3	G7039,G60535,G1744
egg-VS-larva.up	GO:0004768	stearoyl-CoA 9-desaturase activity	MF	7	0.00773273	0.0342942	2	G11608,G12410
egg-VS-larva.up	GO:0004838	L-tyrosine:2-oxoglutarate aminotransferase activity	MF	7	0.00773273	0.0342942	2	G7149,G8360
egg-VS-larva.up	GO:0003873	6-phosphofructo-2-kinase activity	MF	7	0.00773273	0.0342942	2	G2726,G10344
egg-VS-larva.up	GO:0008199	ferric iron binding	MF	8	0.0016779	0.0105912	4	G5760,G6267,G8396,G12307
egg-VS-larva.up	GO:0006879	cellular iron ion homeostasis	BP	10	0.0016779	0.0105912	4	G5760,G6267,G8396,G12307
egg-VS-larva.up	GO:0004331	fructose-2,6-bisphosphate 2-phosphatase activity	MF	9	0.00773273	0.0342942	2	G2726,G10344
egg-VS-larva.down	GO:0071840	cellular component organization or biogenesis	BP	2	2.77126e-05	0.000686657	25	G30097,G10833,G28165,G22591,G26322,G25327,G17104,G17359,G4355,G4415,G13600,G12454,G11461,G14166,G21586,G42521,G26088,G22912,G23066,G8247,G13865,G2537,G13502,G17296,G17618
egg-VS-larva.down	GO:0016043	cellular component organization	BP	3	5.26329e-06	0.000177835	24	G30097,G10833,G28165,G22591,G26322,G25327,G17104,G4355,G4415,G13600,G12454,G11461,G14166,G21586,G42521,G26088,G22912,G23066,G8247,G13865,G2537,G13502,G17296,G17618
egg-VS-larva.down	GO:0006996	organelle organization	BP	3	1.98237e-08	1.3002e-06	22	G30097,G10833,G28165,G22591,G26322,G25327,G17104,G4355,G4415,G13600,G12454,G11461,G14166,G21586,G42521,G26088,G23066,G8247,G2537,G13502,G17296,G17618
egg-VS-larva.down	GO:0044085	cellular component biogenesis	BP	3	0.000461667	0.0077251	14	G30097,G10833,G26322,G25327,G17104,G17359,G14166,G21586,G42521,G26088,G23066,G8247,G13865,G17296
egg-VS-larva.down	GO:0044464	cell part	CC	2	0.00188592	0.0238954	95	G26678,G22079,G16201,G30097,G21379,G3440,G10833,G9049,G1251,G28165,G16335,G17560,G11522,G1522,G22591,G1435,G5089,G28050,G18132,G16788,G21757,G10961,G23466,G12214,G6441,G1742,G26322,G12806,G7999,G26591,G25327,G14901,G14136,G12423,G3129,G4009,G10286,G6534,G16703,G17104,G17359,G9898,G10698,G6592,G29774,G48632,G21109,G12374,G4441,G13600,G18031,G7717,G12454,G2176,G4071,G5341,G11461,G14762,G14166,G2016…
egg-VS-larva.down	GO:0032991	macromolecular complex	CC	2	0.000100956	0.00220717	50	G26678,G22079,G30097,G3440,G10833,G9049,G28165,G16335,G22591,G19629,G5089,G28050,G16788,G21757,G23466,G12214,G26322,G26591,G25327,G14901,G12423,G4009,G16703,G17104,G17359,G29774,G21109,G18031,G5341,G14762,G14166,G4524,G21586,G19111,G20958,G299,G26088,G23066,G8247,G19340,G1582,G3851,G24284,G13502,G18185,G4033,G10368,G17296,G11151,G1921
egg-VS-larva.down	GO:0005198	structural molecule activity	MF	2	0.000139668	0.00286698	28	G26678,G8745,G54485,G28050,G19551,G21757,G21546,G26591,G29772,G14901,G12423,G740,G29774,G23514,G21109,G1058,G18031,G25144,G81,G32125,G11291,G20958,G28958,G19340,G4698,G3851,G24284,G18185
egg-VS-larva.down	GO:0044456	synapse part	CC	2	0.00380782	0.0356783	4	G11522,G1522,G10286,G12374
egg-VS-larva.down	GO:0005622	intracellular	CC	3	0.00133872	0.01777	91	G26678,G22079,G16201,G30097,G21379,G3440,G10833,G1251,G28165,G16335,G17560,G11522,G1522,G22591,G1435,G5089,G28050,G18132,G16788,G21757,G10961,G23466,G12214,G6441,G1742,G26322,G12806,G7999,G26591,G25327,G14901,G14136,G12423,G3129,G6534,G16703,G17104,G17359,G9898,G10698,G6592,G29774,G48632,G21109,G4441,G13600,G18031,G7717,G12454,G2176,G4071,G5341,G11461,G14762,G14166,G2016,G4524,G21586,G19111,G2095…
egg-VS-larva.down	GO:0044424	intracellular part	CC	3	0.000790736	0.0124456	83	G26678,G22079,G16201,G30097,G21379,G3440,G10833,G28165,G16335,G17560,G11522,G1522,G22591,G1435,G5089,G28050,G18132,G16788,G21757,G23466,G12214,G6441,G1742,G26322,G12806,G7999,G26591,G25327,G14901,G14136,G12423,G3129,G6534,G16703,G17104,G17359,G9898,G10698,G6592,G29774,G48632,G21109,G4441,G13600,G18031,G12454,G2176,G4071,G5341,G11461,G14762,G14166,G2016,G4524,G21586,G19111,G20958,G299,G28849,G1479…
egg-VS-larva.down	GO:0043229	intracellular organelle	CC	3	0.000421382	0.00729872	70	G26678,G16201,G30097,G21379,G3440,G10833,G28165,G16335,G17560,G11522,G1522,G22591,G1435,G5089,G28050,G16788,G21757,G12214,G6441,G1742,G26322,G12806,G7999,G26591,G25327,G14901,G12423,G3129,G16703,G17104,G17359,G9898,G10698,G6592,G29774,G48632,G21109,G4441,G13600,G18031,G12454,G2176,G4071,G5341,G11461,G14166,G2016,G4524,G21586,G19111,G20958,G14796,G26088,G23066,G8247,G7945,G5737,G10386,G19340,G2537…
egg-VS-larva.down	GO:0036094	small molecule binding	MF	3	0.00511096	0.045451	64	G20219,G6902,G3440,G6868,G10257,G16335,G4218,G34635,G18903,G1522,G5089,G5728,G7412,G3961,G6616,G10961,G12806,G1033,G19694,G769,G11892,G22737,G6534,G6056,G7231,G18093,G8543,G6129,G2114,G17914,G7717,G4752,G1668,G18324,G5021,G4524,G5063,G28849,G1040,G7240,G9043,G5300,G13942,G13834,G12501,G20433,G14973,G12240,G7244,G59455,G25640,G15288,G7119,G5624,G5346,G1582,G8053,G8326,G6072,G6253,G8498,G6075,G1373…
egg-VS-larva.down	GO:0044281	small molecule metabolic process	BP	4	0.00040015	0.00719625	37	G22079,G12527,G6868,G11159,G11065,G18619,G8445,G18132,G16833,G21522,G1033,G14136,G12038,G6932,G7717,G6113,G15875,G3582,G14762,G10682,G7232,G20433,G6771,G59455,G3531,G11431,G7119,G4877,G8053,G7267,G14419,G4033,G10368,G5220,G8218,G8498,G6075
egg-VS-larva.down	GO:0006520	cellular amino acid metabolic process	BP	4	2.14565e-06	9.20152e-05	17	G12527,G11065,G18132,G16833,G14136,G12038,G6113,G3582,G14762,G6771,G59455,G3531,G4877,G8053,G7267,G14419,G8218
egg-VS-larva.down	GO:0048037	cofactor binding	MF	3	0.0039526	0.0367262	17	G6868,G10257,G18619,G5728,G9561,G11890,G8543,G2114,G18324,G10682,G3531,G7119,G4877,G4033,G8218,G8498,G6075
egg-VS-larva.down	GO:0051276	chromosome organization	BP	4	1.37371e-09	1.27641e-07	16	G30097,G10833,G28165,G26322,G25327,G17104,G4415,G13600,G12454,G14166,G21586,G26088,G23066,G8247,G2537,G17296
egg-VS-larva.down	GO:0007049	cell cycle	BP	4	1.35812e-08	9.4644e-07	16	G21379,G27645,G28165,G22591,G1435,G16788,G6441,G9898,G4355,G4071,G11461,G11424,G21298,G19111,G13502,G17618
egg-VS-larva.down	GO:0043933	macromolecular complex subunit organization	BP	4	2.13214e-05	0.000540303	14	G30097,G10833,G26322,G25327,G17104,G14166,G21586,G42521,G26088,G22912,G23066,G8247,G13865,G17296
egg-VS-larva.down	GO:0006323	DNA packaging	BP	4	1.70125e-09	1.37981e-07	11	G30097,G28165,G26322,G25327,G17104,G14166,G21586,G26088,G23066,G8247,G17296
egg-VS-larva.down	GO:0051726	regulation of cell cycle	BP	4	1.01083e-06	4.50828e-05	9	G1435,G16788,G6441,G4071,G11461,G11424,G21298,G19111,G17618
egg-VS-larva.down	GO:0032993	protein-DNA complex	CC	3	1.1763e-11	1.31157e-08	13	G30097,G10833,G28165,G22591,G26322,G25327,G17104,G14166,G21586,G26088,G23066,G8247,G17296
egg-VS-larva.down	GO:0003735	structural constituent of ribosome	MF	3	0.00226681	0.026328	13	G26678,G28050,G21757,G26591,G14901,G12423,G29774,G21109,G18031,G20958,G19340,G24284,G18185
egg-VS-larva.down	GO:0005549	odorant binding	MF	3	0.00530115	0.0465416	7	G24634,G27187,G34356,G55918,G23336,G15254,G35011
egg-VS-larva.down	GO:0005578	proteinaceous extracellular matrix	CC	3	0.00309071	0.0337857	4	G740,G1058,G81,G44436
egg-VS-larva.down	GO:0005201	extracellular matrix structural constituent	MF	3	0.000792501	0.0124456	3	G740,G1058,G81
egg-VS-larva.down	GO:0022402	cell cycle process	BP	4	9.53725e-06	0.000305459	9	G28165,G22591,G1435,G6441,G4355,G11461,G19111,G13502,G17618
egg-VS-larva.down	GO:0043168	anion binding	MF	4	0.000112629	0.00241504	64	G20219,G6902,G3440,G6868,G10257,G16335,G4218,G34635,G18619,G18903,G1522,G5089,G5728,G11890,G7412,G3961,G6616,G10961,G1033,G769,G11892,G6534,G886,G6056,G7231,G18093,G8543,G6129,G2114,G17914,G7717,G4752,G1668,G18324,G5021,G4524,G5063,G28849,G1040,G7240,G10682,G9043,G5300,G13942,G20433,G12240,G7244,G59455,G3531,G25640,G15288,G7119,G4877,G5624,G5346,G1582,G8053,G6072,G6253,G8218,G8498,G6075,G13737,G6…
egg-VS-larva.down	GO:0000166	nucleotide binding	MF	4	0.0048449	0.043565	63	G20219,G6902,G3440,G6868,G10257,G16335,G4218,G34635,G18903,G1522,G5089,G5728,G7412,G3961,G6616,G10961,G12806,G1033,G19694,G769,G11892,G22737,G6534,G6056,G7231,G18093,G8543,G6129,G2114,G17914,G7717,G4752,G1668,G18324,G5021,G4524,G5063,G28849,G7240,G9043,G5300,G13942,G13834,G12501,G20433,G14973,G12240,G7244,G59455,G25640,G15288,G7119,G5624,G5346,G1582,G8053,G8326,G6072,G6253,G8498,G6075,G13737,G6348
egg-VS-larva.down	GO:0051301	cell division	BP	4	0.00035144	0.00653093	6	G28165,G22591,G4355,G11461,G13502,G17618
egg-VS-larva.down	GO:0043232	intracellular non-membrane-bounded organelle	CC	4	1.37983e-07	6.99322e-06	36	G26678,G30097,G10833,G28165,G16335,G22591,G5089,G28050,G21757,G12214,G26322,G26591,G25327,G14901,G12423,G17104,G17359,G29774,G21109,G18031,G2176,G14166,G4524,G21586,G20958,G26088,G23066,G8247,G19340,G2537,G1582,G3851,G24284,G13502,G18185,G17296
egg-VS-larva.down	GO:0044427	chromosomal part	CC	4	3.02717e-08	1.77647e-06	13	G30097,G10833,G28165,G22591,G26322,G25327,G17104,G14166,G21586,G26088,G23066,G8247,G17296
egg-VS-larva.down	GO:0005840	ribosome	CC	4	0.00266985	0.0300695	13	G26678,G28050,G21757,G26591,G14901,G12423,G29774,G21109,G18031,G20958,G19340,G24284,G18185
egg-VS-larva.down	GO:0046983	protein dimerization activity	MF	4	0.000393819	0.00719625	12	G10314,G30097,G1742,G26322,G25327,G17104,G13351,G21586,G26088,G23066,G8247,G17296
egg-VS-larva.down	GO:0044815	DNA packaging complex	CC	4	6.83146e-10	1.05579e-07	11	G30097,G28165,G26322,G25327,G17104,G14166,G21586,G26088,G23066,G8247,G17296
egg-VS-larva.down	GO:0044267	cellular protein metabolic process	BP	5	0.000156141	0.00310888	51	G26678,G16201,G20219,G6902,G4218,G34635,G19629,G1435,G2587,G28050,G7412,G16788,G21757,G6616,G10961,G6441,G26591,G20864,G14901,G12423,G6534,G6592,G29774,G6129,G4415,G21109,G18031,G12454,G4752,G4071,G1668,G11424,G21298,G20958,G28849,G7240,G22912,G13942,G7244,G4156,G59455,G25640,G15288,G19340,G2537,G8053,G24284,G6253,G18185,G11151,G6348
egg-VS-larva.down	GO:0051082	unfolded protein binding	MF	4	0.00251065	0.0288595	6	G19629,G6129,G1668,G7240,G4156,G11151
egg-VS-larva.down	GO:0030170	pyridoxal phosphate binding	MF	4	0.0045992	0.0420337	6	G18619,G11890,G10682,G3531,G4877,G8218
egg-VS-larva.down	GO:0006325	chromatin organization	BP	5	7.57518e-10	1.05579e-07	14	G30097,G26322,G25327,G17104,G4415,G13600,G12454,G14166,G21586,G26088,G23066,G8247,G2537,G17296
egg-VS-larva.down	GO:0065003	macromolecular complex assembly	BP	5	1.42439e-05	0.000378143	13	G30097,G10833,G26322,G25327,G17104,G14166,G21586,G42521,G26088,G23066,G8247,G13865,G17296
egg-VS-larva.down	GO:0005694	chromosome	CC	5	2.67676e-08	1.6581e-06	14	G30097,G10833,G28165,G22591,G26322,G25327,G17104,G2176,G14166,G21586,G26088,G23066,G8247,G17296
egg-VS-larva.down	GO:0071822	protein complex subunit organization	BP	5	2.89095e-05	0.000700742	13	G30097,G26322,G25327,G17104,G14166,G21586,G42521,G26088,G22912,G23066,G8247,G13865,G17296
egg-VS-larva.down	GO:0006461	protein complex assembly	BP	5	1.80706e-05	0.000468575	12	G30097,G26322,G25327,G17104,G14166,G21586,G42521,G26088,G23066,G8247,G13865,G17296
egg-VS-larva.down	GO:0044283	small molecule biosynthetic process	BP	5	0.00108576	0.0159292	10	G11159,G11065,G18132,G16833,G6113,G15875,G3582,G7232,G7267,G14419
egg-VS-larva.down	GO:1901605	alpha-amino acid metabolic process	BP	5	0.000464199	0.0077251	9	G11065,G18132,G16833,G14136,G6113,G3582,G14762,G7267,G14419
egg-VS-larva.down	GO:0000786	nucleosome	CC	5	6.33588e-10	1.05579e-07	10	G30097,G26322,G25327,G17104,G14166,G21586,G26088,G23066,G8247,G17296
egg-VS-larva.down	GO:0000278	mitotic cell cycle	BP	5	3.59717e-06	0.000138305	8	G28165,G22591,G1435,G6441,G11461,G19111,G13502,G17618
egg-VS-larva.down	GO:0000079	regulation of cyclin-dependent protein serine/threonine kinase activity	BP	5	2.50479e-06	9.97441e-05	6	G1435,G16788,G6441,G4071,G11424,G21298
egg-VS-larva.down	GO:0007346	regulation of mitotic cell cycle	BP	5	1.13082e-05	0.000307528	5	G1435,G6441,G11461,G19111,G17618
egg-VS-larva.down	GO:0046982	protein heterodimerization activity	MF	5	2.31721e-06	9.56922e-05	9	G30097,G26322,G25327,G17104,G21586,G26088,G23066,G8247,G17296
egg-VS-larva.down	GO:0010564	regulation of cell cycle process	BP	5	1.13082e-05	0.000307528	5	G1435,G6441,G11461,G19111,G17618
egg-VS-larva.down	GO:0007067	mitosis	BP	5	0.00103492	0.0153858	5	G28165,G22591,G11461,G13502,G17618
egg-VS-larva.down	GO:0016831	carboxy-lyase activity	MF	5	0.00556307	0.0480839	4	G18619,G10682,G3531,G8218
egg-VS-larva.down	GO:0005524	ATP binding	MF	6	0.000968035	0.0149911	42	G20219,G6902,G3440,G16335,G4218,G34635,G18903,G1522,G5089,G7412,G3961,G6616,G1033,G769,G11892,G6056,G7231,G18093,G6129,G17914,G4752,G1668,G5021,G4524,G5063,G28849,G7240,G9043,G5300,G13942,G12240,G7244,G59455,G25640,G15288,G5624,G5346,G1582,G8053,G6072,G13737,G6348
egg-VS-larva.down	GO:0019752	carboxylic acid metabolic process	BP	6	1.35552e-07	6.99322e-06	22	G12527,G11065,G18619,G18132,G16833,G14136,G12038,G6113,G3582,G14762,G10682,G7232,G6771,G59455,G3531,G4877,G8053,G7267,G14419,G4033,G10368,G8218
egg-VS-larva.down	GO:0006412	translation	BP	6	4.64867e-05	0.00105781	20	G26678,G16201,G28050,G21757,G10961,G26591,G14901,G12423,G6534,G29774,G21109,G18031,G20958,G22912,G59455,G19340,G8053,G24284,G6253,G18185
egg-VS-larva.down	GO:0071103	DNA conformation change	BP	6	1.7325e-09	1.37981e-07	12	G30097,G28165,G26322,G25327,G17104,G2176,G14166,G21586,G26088,G23066,G8247,G17296
egg-VS-larva.down	GO:0034622	cellular macromolecular complex assembly	BP	6	1.04639e-05	0.000305459	12	G30097,G10833,G26322,G25327,G17104,G14166,G21586,G42521,G26088,G23066,G8247,G17296
egg-VS-larva.down	GO:0006333	chromatin assembly or disassembly	BP	6	8.04443e-11	4.01031e-08	11	G30097,G26322,G25327,G17104,G13600,G14166,G21586,G26088,G23066,G8247,G17296
egg-VS-larva.down	GO:0065004	protein-DNA complex assembly	BP	6	1.43868e-10	4.01031e-08	11	G30097,G10833,G26322,G25327,G17104,G14166,G21586,G26088,G23066,G8247,G17296
egg-VS-larva.down	GO:0006334	nucleosome assembly	BP	6	1.12547e-09	1.14082e-07	10	G30097,G26322,G25327,G17104,G14166,G21586,G26088,G23066,G8247,G17296
egg-VS-larva.down	GO:0006457	protein folding	BP	6	0.000625708	0.0102598	10	G19629,G20864,G6129,G1668,G28849,G7240,G7244,G4156,G2537,G11151
egg-VS-larva.down	GO:0046394	carboxylic acid biosynthetic process	BP	6	0.00207498	0.0249717	8	G11065,G18132,G16833,G6113,G3582,G7232,G7267,G14419
egg-VS-larva.down	GO:1901607	alpha-amino acid biosynthetic process	BP	6	0.000425486	0.00729872	7	G11065,G18132,G16833,G6113,G3582,G7267,G14419
egg-VS-larva.down	GO:1901990	regulation of mitotic cell cycle phase transition	BP	6	0.000163596	0.00314499	4	G1435,G6441,G19111,G17618
egg-VS-larva.down	GO:0019901	protein kinase binding	MF	6	4.25392e-06	0.000153004	6	G1435,G16788,G6441,G4071,G11424,G21298
egg-VS-larva.down	GO:0009069	serine family amino acid metabolic process	BP	6	0.00556307	0.0480839	4	G16833,G14136,G6113,G14762
egg-VS-larva.down	GO:0000097	sulfur amino acid biosynthetic process	BP	6	0.000792501	0.0124456	3	G16833,G6113,G7267
egg-VS-larva.down	GO:0044772	mitotic cell cycle phase transition	BP	6	0.00210523	0.0249717	3	G1435,G6441,G17618
egg-VS-larva.down	GO:0007088	regulation of mitosis	BP	6	0.00210523	0.0249717	3	G11461,G19111,G17618
egg-VS-larva.down	GO:0003746	translation elongation factor activity	MF	7	0.00428074	0.0394465	3	G10961,G6534,G6253
egg-VS-larva.down	GO:0010389	regulation of G2/M transition of mitotic cell cycle	BP	7	0.00122826	0.0165002	2	G1435,G6441
egg-VS-larva.down	GO:0007094	mitotic spindle assembly checkpoint	BP	7	0.003599	0.0342982	2	G19111,G17618
egg-VS-larva.down	GO:0003934	GTP cyclohydrolase I activity	MF	8	0.00122826	0.0165002	2	G18132,G14419
egg-VS-larva.down	GO:0046654	tetrahydrofolate biosynthetic process	BP	8	0.00122826	0.0165002	2	G18132,G14419
egg-VS-larva.down	GO:0006535	cysteine biosynthetic process from serine	BP	8	0.003599	0.0342982	2	G16833,G6113

## Sheet: larva-VS-pupa
Supplemental Table S5. GO enrichment analysis in comparisons of larva and pupa.
	GO_ID	GO_Term	GO_Class	GOlevl	Pvalue	AdjustedPv	n	GeneID
larva-VS-pupa.up	GO:0030246	carbohydrate binding	MF	3	8.55356e-08	2.36934e-05	19	G9054,G15660,G19748,G3991,G12864,G13386,G6147,G14281,G13798,G19486,G3750,G13184,G8626,G10564,G17222,G17895,G15189,G17978,G497
larva-VS-pupa.up	GO:0008233	peptidase activity	MF	4	0.000541246	0.0149925	62	G4323,G10593,G34447,G674,G5814,G3834,G3895,G21067,G9132,G1487,G11835,G41585,G860,G6820,G5567,G3281,G586,G1311,G11928,G13757,G18245,G3887,G9889,G8807,G16936,G8244,G7771,G1575,G19803,G1337,G1279,G13734,G6159,G1352,G13924,G4401,G14167,G2043,G15798,G22117,G6538,G12625,G12128,G65096,G3411,G2034,G12767,G3842,G27372,G8052,G3417,G55312,G44982,G842,G9882,G12049,G784,G26456,G8987,G4017,G7776,G3038
larva-VS-pupa.up	GO:0008061	chitin binding	MF	4	1.19177e-06	0.000220081	16	G3469,G2261,G912,G21679,G857,G13022,G2715,G4079,G75,G16010,G9174,G5757,G15685,G2997,G9242,G889
larva-VS-pupa.up	GO:0070011	peptidase activity, acting on L-amino acid peptides	MF	5	0.000441832	0.0128829	61	G4323,G10593,G34447,G674,G5814,G3834,G3895,G21067,G9132,G1487,G11835,G41585,G860,G6820,G5567,G3281,G586,G1311,G11928,G13757,G18245,G3887,G9889,G8807,G16936,G8244,G7771,G1575,G19803,G1337,G1279,G13734,G6159,G1352,G13924,G4401,G14167,G2043,G15798,G22117,G6538,G12625,G12128,G65096,G3411,G2034,G12767,G3842,G27372,G8052,G3417,G55312,G44982,G842,G9882,G12049,G784,G26456,G4017,G7776,G3038
larva-VS-pupa.up	GO:0004884	ecdysteroid hormone receptor activity	MF	5	0.000354558	0.0112243	3	G2297,G2189,G14174
larva-VS-pupa.up	GO:0004175	endopeptidase activity	MF	6	8.79651e-05	0.00812211	49	G4323,G10593,G674,G5814,G3834,G3895,G21067,G1487,G11835,G41585,G860,G5567,G3281,G586,G11928,G13757,G3887,G9889,G8807,G16936,G8244,G1575,G19803,G1279,G13734,G6159,G13924,G4401,G14167,G2043,G15798,G22117,G12625,G12128,G65096,G3411,G2034,G3842,G27372,G8052,G3417,G55312,G44982,G842,G12049,G784,G26456,G7776,G3038
larva-VS-pupa.up	GO:0043565	sequence-specific DNA binding	MF	6	0.00135874	0.0316333	25	G12899,G52506,G2020,G3123,G2297,G38934,G2189,G14174,G16069,G15566,G60741,G2400,G1096,G9814,G2500,G5541,G4066,G5225,G19449,G4441,G5081,G1489,G18402,G3247,G3350
larva-VS-pupa.up	GO:0004568	chitinase activity	MF	6	0.00205926	0.0403239	5	G4967,G2715,G4079,G75,G8042
larva-VS-pupa.up	GO:0004222	metalloendopeptidase activity	MF	7	0.00167133	0.0361387	10	G5814,G3895,G11835,G3281,G1279,G2043,G2034,G842,G784,G26456
larva-VS-pupa.up	GO:0005576	extracellular region	CC	2	1.76776e-15	1.95868e-12	44	G3469,G6714,G21308,G2261,G912,G21679,G857,G6267,G13232,G18645,G11716,G8227,G13706,G16300,G15251,G636,G13022,G2715,G14377,G241,G36362,G4079,G12460,G47459,G75,G16010,G44436,G21827,G4694,G32461,G9174,G5757,G15685,G2997,G526,G14245,G31636,G517,G1855,G9242,G2443,G39370,G10951,G889
larva-VS-pupa.up	GO:0031012	extracellular matrix	CC	2	0.000405462	0.0121419	8	G5814,G11835,G964,G1032,G1279,G241,G44436,G4694
larva-VS-pupa.up	GO:0005885	Arp2/3 protein complex	CC	4	0.00134312	0.0316333	3	G9812,G13632,G10434
larva-VS-pupa.up	GO:0015629	actin cytoskeleton	CC	6	0.00230847	0.0440997	10	G3094,G9812,G392,G52896,G21011,G11689,G341,G13632,G31509,G10434
larva-VS-pupa.up	GO:0006955	immune response	BP	3	0.00139054	0.0316333	4	G14281,G13289,G8626,G4076
larva-VS-pupa.up	GO:0007275	multicellular organismal development	BP	4	3.636e-05	0.00411775	16	G10852,G5184,G1148,G15566,G12460,G184,G18601,G21795,G10271,G10312,G10608,G12206,G357,G8987,G4345,G1722
larva-VS-pupa.up	GO:0007010	cytoskeleton organization	BP	4	0.00169604	0.0361387	13	G4240,G59596,G9812,G5410,G12639,G56114,G1918,G12236,G13840,G2299,G13632,G10434,G8055
larva-VS-pupa.up	GO:1901071	glucosamine-containing compound metabolic process	BP	6	2.02013e-08	7.46102e-06	19	G3469,G2261,G912,G21679,G857,G4967,G6279,G13022,G2715,G4079,G75,G16010,G9174,G5757,G15685,G2997,G9242,G889,G8042
larva-VS-pupa.up	GO:0006030	chitin metabolic process	BP	6	1.63535e-07	3.62394e-05	18	G3469,G2261,G912,G21679,G857,G4967,G13022,G2715,G4079,G75,G16010,G9174,G5757,G15685,G2997,G9242,G889,G8042
larva-VS-pupa.up	GO:0007219	Notch signaling pathway	BP	6	0.000736525	0.0199041	4	G184,G18601,G3790,G4119
larva-VS-pupa.up	GO:0006508	proteolysis	BP	7	0.000126387	0.00841986	68	G4323,G10593,G34447,G674,G5814,G3834,G3895,G4316,G21067,G9132,G1487,G11835,G41585,G860,G6820,G5567,G3281,G586,G1311,G11928,G1148,G13757,G18245,G3887,G9889,G8807,G16936,G8244,G7771,G1575,G19803,G1337,G1279,G13734,G6159,G1352,G13924,G4401,G14167,G2043,G15798,G27048,G22117,G6538,G12625,G12128,G65096,G3411,G2034,G10271,G9250,G12767,G10608,G3842,G27372,G8052,G3417,G55312,G44982,G842,G9882,G12049,G784,…
larva-VS-pupa.up	GO:0006032	chitin catabolic process	BP	7	0.00205926	0.0403239	5	G4967,G2715,G4079,G75,G8042
larva-VS-pupa.up	GO:0035076	ecdysone receptor-mediated signaling pathway	BP	7	0.000354558	0.0112243	3	G2297,G2189,G14174
larva-VS-pupa.down	GO:0003824	catalytic activity	MF	2	5.96184e-32	8.45389e-30	735	G5234,G8863,G395,G991,G21135,G10842,G9114,G58273,G25232,G12527,G8712,G12000,G16529,G5214,G10076,G14077,G17663,G22951,G16578,G23993,G12354,G30687,G7039,G56,G7553,G16050,G1756,G20297,G563,G11739,G50451,G6683,G11646,G18671,G9977,G5110,G6373,G35687,G15270,G13626,G13693,G11244,G9561,G10823,G10694,G11186,G5087,G4658,G5491,G17929,G8989,G20146,G17047,G28671,G1545,G4479,G61952,G396,G14980,G27311,G5349,G40…
larva-VS-pupa.down	GO:0008152	metabolic process	BP	2	3.21677e-17	1.38224e-15	714	G5234,G8863,G33336,G21135,G21822,G10842,G9114,G58273,G13251,G4785,G12527,G8712,G12000,G16529,G3926,G5214,G10076,G14077,G17663,G22951,G32922,G16578,G23993,G12354,G30687,G7039,G56,G7553,G16050,G1756,G20297,G11739,G50451,G6683,G11646,G18671,G5110,G6373,G35687,G15270,G13626,G13693,G9561,G10823,G30364,G10694,G11186,G12342,G5087,G8057,G4658,G17929,G8989,G20146,G17047,G28671,G4479,G61952,G396,G10401,G14…
larva-VS-pupa.down	GO:0044699	single-organism process	BP	2	5.08856e-19	2.57699e-17	531	G5531,G8863,G395,G991,G21135,G7320,G10842,G9114,G58273,G13251,G12527,G5654,G8712,G8230,G12000,G5214,G17663,G16578,G23993,G227,G30687,G7039,G20297,G8118,G14858,G3959,G50451,G760,G6683,G18671,G5110,G6373,G15270,G13626,G13693,G4616,G3678,G10823,G30364,G10694,G11186,G5087,G4658,G8989,G21247,G17047,G28671,G1545,G4479,G396,G8979,G10401,G64497,G14980,G9935,G27311,G21982,G10763,G18570,G917,G2728,G12131,G…
larva-VS-pupa.down	GO:0051179	localization	BP	2	5.54633e-06	4.07497e-05	180	G6462,G991,G7320,G5654,G8230,G227,G30687,G8118,G3959,G4616,G18928,G30364,G1545,G8979,G64497,G9935,G2728,G6986,G8046,G3003,G23579,G5434,G6783,G10225,G12917,G9653,G28499,G15128,G23317,G14701,G10737,G6018,G31267,G9518,G17042,G1896,G5096,G11076,G10053,G8624,G9456,G9320,G7278,G8138,G10192,G17710,G9155,G10862,G9609,G9330,G10400,G108,G9355,G3430,G11619,G6219,G7328,G8934,G3239,G10692,G9219,G13700,G30807,…
larva-VS-pupa.down	GO:0005215	transporter activity	MF	2	2.84779e-16	1.02037e-14	150	G6462,G991,G7320,G25232,G5654,G227,G30687,G8118,G3959,G4616,G30364,G1545,G8979,G64497,G9935,G6986,G8046,G23579,G5434,G6783,G12917,G28499,G23317,G14701,G6837,G31267,G17042,G28271,G1896,G5096,G10053,G8624,G9456,G9320,G7278,G8138,G10192,G17710,G9155,G10862,G32512,G108,G9355,G33930,G17699,G11619,G6219,G18389,G7328,G8934,G25656,G3239,G10692,G9219,G13700,G30807,G6916,G4088,G35185,G6609,G13414,G18459,G1…
larva-VS-pupa.down	GO:0005198	structural molecule activity	MF	2	8.80706e-21	5.67655e-19	103	G21822,G37554,G28844,G50655,G32922,G18567,G30143,G29601,G27618,G12342,G33544,G18286,G13176,G24033,G10960,G13162,G14253,G8400,G12108,G25831,G33494,G23358,G26997,G740,G19212,G27263,G21701,G12314,G47030,G28853,G22907,G26863,G32772,G32125,G9517,G11291,G11760,G8367,G31700,G20848,G31743,G16885,G17253,G12594,G28958,G30547,G20813,G25190,G4698,G28697,G30140,G21637,G44208,G23232,G8745,G27282,G26172,G26937,…
larva-VS-pupa.down	GO:0016020	membrane+C217CC8:C216	CC	2	1.86922e-06	1.59672e-05	247	G6462,G5531,G991,G7320,G25232,G5654,G8230,G227,G30687,G21964,G8118,G14858,G3959,G5166,G760,G4616,G18928,G30364,G1545,G396,G8979,G64497,G14980,G9935,G19768,G2728,G6986,G8046,G3003,G23579,G5434,G6783,G10225,G19293,G12917,G9653,G28499,G22660,G15128,G23317,G3210,G21915,G14701,G6837,G4795,G18262,G10737,G7231,G6018,G9518,G19717,G11122,G17042,G1896,G5096,G11076,G10053,G8624,G9456,G9320,G11245,G7278,G813…
larva-VS-pupa.down	GO:0044710	single-organism metabolic process	BP	3	3.47784e-41	7.04512e-39	348	G8863,G21135,G10842,G9114,G58273,G13251,G12527,G8712,G12000,G5214,G17663,G16578,G23993,G30687,G7039,G20297,G50451,G6683,G18671,G5110,G6373,G15270,G13626,G13693,G10823,G30364,G10694,G11186,G5087,G4658,G8989,G28671,G4479,G396,G10401,G14980,G27311,G21982,G10763,G18570,G917,G12131,G13162,G14253,G11336,G12585,G10010,G14609,G15120,G11399,G6656,G21530,G4591,G8400,G7249,G5441,G7296,G14098,G5527,G5472,G22…
larva-VS-pupa.down	GO:0044425	membrane part	CC	2	2.63828e-10	4.53666e-09	183	G5531,G991,G7320,G25232,G5654,G8230,G30687,G21964,G8118,G14858,G3959,G5166,G4616,G18928,G30364,G1545,G8979,G64497,G9935,G19768,G2728,G6986,G3003,G23579,G5434,G6783,G10225,G19293,G12917,G9653,G28499,G22660,G15128,G23317,G14701,G6837,G4795,G10737,G9518,G19717,G11122,G17042,G5096,G11076,G10053,G8624,G9456,G9320,G11245,G7278,G8138,G10192,G9155,G10862,G32512,G9609,G10400,G108,G9355,G3430,G6219,G10949,…
larva-VS-pupa.down	GO:0006810	transport	BP	3	1.94111e-06	1.6482e-05	178	G6462,G991,G7320,G5654,G8230,G227,G30687,G8118,G3959,G4616,G18928,G30364,G1545,G8979,G64497,G9935,G2728,G6986,G8046,G3003,G23579,G5434,G6783,G10225,G12917,G9653,G28499,G15128,G23317,G14701,G10737,G6018,G31267,G9518,G17042,G1896,G5096,G11076,G10053,G8624,G9456,G9320,G7278,G8138,G10192,G17710,G9155,G10862,G9609,G9330,G10400,G108,G9355,G3430,G11619,G6219,G7328,G8934,G3239,G10692,G9219,G13700,G30807,…
larva-VS-pupa.down	GO:0044765	single-organism transport	BP	3	8.68927e-11	1.55967e-09	152	G991,G7320,G5654,G8230,G227,G30687,G8118,G3959,G4616,G30364,G1545,G8979,G64497,G9935,G2728,G6986,G8046,G3003,G23579,G5434,G6783,G10225,G12917,G9653,G28499,G15128,G23317,G14701,G10737,G6018,G9518,G17042,G1896,G5096,G11076,G10053,G8624,G9456,G9320,G7278,G8138,G10192,G9155,G10862,G9609,G10400,G108,G9355,G3430,G7328,G8934,G3239,G9219,G30807,G6916,G4088,G35185,G23158,G6609,G5773,G1374,G1580,G1688,G144…
larva-VS-pupa.down	GO:0016021	integral component of membrane	CC	3	4.18788e-07	4.09546e-06	153	G5531,G991,G7320,G5654,G8230,G21964,G8118,G14858,G5166,G4616,G18928,G1545,G8979,G64497,G19768,G2728,G6986,G3003,G23579,G5434,G10225,G19293,G12917,G9653,G28499,G15128,G23317,G14701,G6837,G4795,G10737,G9518,G19717,G11122,G5096,G11076,G10053,G8624,G9456,G11245,G7278,G10192,G9155,G10862,G9609,G10400,G108,G9355,G3430,G6219,G10949,G5363,G3239,G6481,G9219,G30807,G6537,G14090,G19270,G6916,G4088,G23158,G1…
larva-VS-pupa.down	GO:0009055	electron carrier activity	MF	2	2.59666e-05	0.000161494	18	G25232,G24356,G22660,G6837,G28271,G2733,G32512,G17699,G25656,G13409,G1081,G1898,G2714,G10684,G23904,G24485,G23726,G34026
larva-VS-pupa.down	GO:0055114	oxidation-reduction process	BP	4	1.33788e-44	3.79421e-42	206	G58273,G12527,G8712,G16578,G23993,G20297,G50451,G18671,G5110,G6373,G15270,G5087,G4658,G8989,G28671,G4479,G27311,G18570,G12131,G11336,G10010,G15120,G11399,G6656,G4591,G7249,G5441,G7296,G5527,G5472,G22660,G24812,G3882,G8767,G29012,G21915,G27569,G6837,G9376,G4443,G8307,G18262,G11332,G13440,G14493,G1219,G10698,G5939,G10181,G17669,G7736,G2348,G4536,G14584,G2725,G21034,G12070,G2733,G21478,G7914,G16671,…
larva-VS-pupa.down	GO:0016209	antioxidant activity	MF	2	0.0138813	0.0459899	13	G18671,G5527,G16671,G3381,G7189,G11056,G20072,G11458,G17736,G5476,G25356,G21381,G7938
larva-VS-pupa.down	GO:1901564	organonitrogen compound metabolic process	BP	4	2.87834e-16	1.02037e-14	125	G33336,G21135,G9114,G13251,G12527,G3926,G10076,G30687,G7039,G20297,G15270,G10823,G30364,G11186,G4479,G21982,G9042,G917,G44424,G13162,G14253,G8400,G60535,G14136,G26655,G8460,G12799,G9117,G21,G10367,G18016,G2348,G2082,G11122,G17042,G13641,G12591,G16591,G9320,G5833,G27545,G8138,G14762,G1648,G32427,G257,G11235,G9517,G9539,G18100,G7054,G7107,G9934,G12594,G11735,G35185,G32640,G6276,G19687,G18248,G35243…
larva-VS-pupa.down	GO:0055085	transmembrane transport	BP	4	9.57543e-16	3.3117e-14	120	G991,G5654,G8230,G227,G30687,G3959,G4616,G30364,G1545,G8979,G64497,G9935,G2728,G8046,G3003,G23579,G6783,G10225,G12917,G9653,G28499,G15128,G23317,G10737,G9518,G17042,G11076,G10053,G8624,G9456,G9320,G7278,G8138,G10192,G9155,G10862,G9609,G10400,G108,G9355,G3430,G7328,G8934,G3239,G9219,G30807,G6916,G35185,G23158,G6609,G5773,G1688,G35243,G12732,G26891,G17529,G15659,G1805,G11708,G12837,G9670,G13282,G21…
larva-VS-pupa.down	GO:0044281	small molecule metabolic process	BP	4	2.65545e-10	4.53666e-09	116	G21135,G10842,G9114,G13251,G12527,G12000,G5214,G30687,G7039,G20297,G5110,G15270,G10823,G30364,G11186,G8989,G4479,G21982,G10763,G917,G13162,G14253,G8400,G60535,G14136,G3882,G8767,G8307,G13440,G8460,G2348,G2082,G4536,G17042,G13641,G12591,G9957,G9320,G8138,G14762,G257,G9517,G4478,G14265,G20455,G7107,G2501,G9934,G12594,G13451,G14062,G11735,G3973,G35185,G8114,G8397,G35243,G11241,G3064,G15659,G13458,G3…
larva-VS-pupa.down	GO:0016491	oxidoreductase activity	MF	3	2.6021e-66	1.84489e-63	263	G5234,G58273,G25232,G12527,G8712,G16529,G16578,G23993,G16050,G20297,G50451,G18671,G5110,G6373,G15270,G5087,G4658,G5491,G8989,G28671,G4479,G61952,G27311,G14739,G18570,G12131,G11336,G10010,G15120,G11399,G6656,G4591,G7249,G16945,G5441,G7296,G5527,G10035,G22660,G24812,G3882,G4171,G54484,G8767,G29012,G21915,G27569,G6837,G9376,G4443,G8307,G18262,G11332,G13440,G14493,G1219,G10698,G5939,G10181,G17669,G77…
larva-VS-pupa.down	GO:0016787	hydrolase activity	MF	3	7.09208e-06	5.10486e-05	261	G8863,G395,G991,G10842,G12000,G5214,G14077,G30687,G7039,G563,G11739,G11646,G13626,G11186,G20146,G1545,G5349,G10763,G14724,G60071,G13162,G14253,G12429,G53940,G13369,G14925,G14551,G8400,G14710,G15327,G8635,G8129,G15692,G5472,G60535,G26655,G20032,G70584,G12914,G15976,G7231,G12550,G13192,G2830,G10797,G2082,G8975,G14677,G13249,G12591,G1049,G11645,G16591,G9320,G5833,G17147,G27545,G8138,G18927,G13252,G3…
larva-VS-pupa.down	GO:0022857	transmembrane transporter activity	MF	3	6.56901e-14	1.98188e-12	123	G6462,G991,G7320,G25232,G5654,G227,G30687,G8118,G3959,G4616,G30364,G1545,G64497,G9935,G6986,G8046,G23579,G5434,G6783,G12917,G28499,G23317,G14701,G6837,G17042,G28271,G1896,G5096,G9456,G9320,G7278,G8138,G10192,G9155,G10862,G32512,G108,G9355,G33930,G17699,G6219,G18389,G7328,G8934,G25656,G3239,G9219,G30807,G6916,G4088,G35185,G1374,G1580,G1688,G14492,G35243,G4724,G2397,G12732,G17529,G15659,G1805,G6728…
larva-VS-pupa.down	GO:0042302	structural constituent of cuticle	MF	3	6.87366e-68	9.74684e-65	84	G37554,G28844,G50655,G18567,G30143,G29601,G27618,G33544,G18286,G13176,G24033,G10960,G12108,G25831,G23358,G26997,G19212,G27263,G12314,G47030,G28853,G32772,G32125,G11291,G11760,G8367,G31700,G20848,G31743,G16885,G28958,G30547,G20813,G25190,G4698,G28697,G30140,G21637,G44208,G23232,G8745,G27282,G26937,G33772,G25054,G41812,G19551,G33206,G24769,G31269,G24339,G12358,G23130,G9644,G34089,G14227,G20727,G132…
larva-VS-pupa.down	GO:0048037	cofactor binding	MF	3	9.49988e-11	1.68385e-09	59	G20297,G9561,G8989,G4084,G6656,G4573,G3882,G8767,G8307,G12041,G10181,G9117,G5577,G14373,G4536,G2725,G7914,G12739,G257,G16857,G14062,G11735,G3973,G13511,G36999,G8106,G1298,G2071,G876,G1081,G13025,G7128,G1898,G7444,G11246,G9096,G50832,G17551,G18247,G14215,G36436,G7149,G6270,G12163,G2114,G6839,G14843,G8360,G10831,G8180,G7221,G1262,G12395,G9035,G15966,G14079,G7795,G10659,G3918
larva-VS-pupa.down	GO:0005549	odorant binding	MF	3	0.00766249	0.0288148	14	G27437,G12125,G31020,G23336,G13011,G27728,G27546,G29964,G24634,G27187,G31668,G14573,G29234,G30068
larva-VS-pupa.down	GO:1901135	carbohydrate derivative metabolic process	BP	4	1.03334e-07	1.16292e-06	77	G33336,G3926,G30687,G10823,G30364,G396,G21982,G9042,G44424,G13162,G14253,G8400,G26655,G8460,G12799,G21,G10367,G18016,G17042,G16591,G9320,G5833,G8138,G1648,G32427,G11235,G9517,G9539,G18100,G7054,G7107,G12594,G10505,G35185,G32640,G19687,G18248,G6121,G35243,G9156,G15851,G15659,G3832,G8901,G48627,G13136,G40756,G18264,G4831,G3176,G14425,G17861,G24747,G8576,G8499,G12101,G31533,G1904,G18547,G1597,G12512…
larva-VS-pupa.down	GO:0004129	cytochrome-c oxidase activity	MF	3	0.000324936	0.0016167	10	G25232,G6837,G28271,G32512,G17699,G25656,G23904,G24485,G23726,G34026
larva-VS-pupa.down	GO:0005975	carbohydrate metabolic process	BP	4	2.47206e-12	5.5641e-11	73	G12000,G20297,G6683,G5110,G13693,G396,G5349,G12429,G12585,G21530,G14925,G15327,G8635,G8129,G14098,G5472,G70584,G16935,G10698,G2830,G14373,G8975,G3837,G27545,G4737,G7987,G12152,G17449,G3203,G10005,G10548,G13451,G3826,G10505,G12761,G7548,G5409,G10238,G6121,G9156,G4412,G13458,G22619,G8769,G28385,G12580,G9149,G42603,G13136,G14202,G11366,G13513,G44097,G18247,G11884,G14215,G3432,G40025,G7780,G6207,G543…
larva-VS-pupa.down	GO:0031409	pigment binding	MF	3	0.00158009	0.00678958	5	G17719,G23217,G113,G17972,G22817
larva-VS-pupa.down	GO:0008233	peptidase activity	MF	4	4.79696e-07	4.59601e-06	103	G14077,G11739,G11646,G11186,G20146,G14724,G60071,G14551,G14710,G15692,G20032,G12914,G15976,G12550,G13192,G10797,G12591,G11645,G13252,G3770,G12586,G2832,G10775,G20946,G13093,G19769,G2853,G15111,G8089,G12223,G2990,G8159,G12924,G21828,G9934,G22094,G12195,G8522,G15909,G10798,G28057,G42081,G6110,G23877,G16288,G10371,G9776,G18807,G4029,G3666,G38125,G8664,G56624,G38725,G3746,G7630,G9565,G10658,G19735,G2…
larva-VS-pupa.down	GO:0006811	ion transport	BP	4	0.00130484	0.00576406	57	G227,G30687,G8118,G3959,G30364,G9935,G8046,G6783,G14701,G6018,G17042,G1896,G5096,G9320,G8138,G108,G7328,G8934,G35185,G1374,G1580,G14492,G35243,G4724,G2397,G15659,G6728,G7276,G13282,G21026,G853,G5370,G40756,G5347,G8328,G16981,G17861,G4899,G24747,G31533,G1904,G8541,G13242,G13401,G3519,G4268,G4570,G10061,G21506,G1088,G4857,G19539,G18907,G4372,G23815,G7445,G11037
larva-VS-pupa.down	GO:0022891	substrate-specific transmembrane transporter activity	MF	4	5.76893e-07	5.41745e-06	80	G6462,G7320,G25232,G227,G30687,G8118,G3959,G30364,G9935,G6986,G8046,G5434,G6783,G12917,G14701,G6837,G17042,G28271,G1896,G5096,G9320,G7278,G8138,G9155,G10862,G32512,G108,G9355,G33930,G17699,G6219,G18389,G7328,G8934,G25656,G4088,G35185,G1374,G1580,G14492,G35243,G4724,G2397,G15659,G6728,G7276,G34288,G13282,G853,G7470,G40756,G5347,G8328,G23904,G11303,G17861,G4899,G24747,G31533,G24485,G8541,G10336,G23…
larva-VS-pupa.down	GO:0016705	oxidoreductase activity, acting on paired donors, with incorporation or reduction of molecular oxygen	MF	4	4.51607e-22	3.55766e-20	70	G58273,G8712,G16578,G23993,G50451,G5087,G4658,G28671,G27311,G18570,G10010,G11399,G7296,G24812,G9376,G11332,G7736,G12070,G19051,G7398,G8529,G46164,G23551,G33131,G8590,G26097,G71845,G15484,G58274,G20301,G47796,G14149,G3819,G65591,G49542,G21664,G9347,G6418,G11279,G5164,G66646,G20872,G9734,G9247,G11200,G9096,G45965,G11608,G12410,G11256,G58275,G6033,G16803,G10442,G40586,G10790,G2084,G21012,G19818,G203…
larva-VS-pupa.down	GO:0050662	coenzyme binding	MF	4	2.34751e-06	1.96269e-05	42	G20297,G8989,G6656,G4573,G3882,G8767,G8307,G12041,G10181,G14373,G4536,G2725,G7914,G12739,G257,G16857,G14062,G3973,G36999,G1298,G2071,G876,G1081,G13025,G7128,G1898,G7444,G9096,G50832,G17551,G18247,G14215,G6270,G12163,G2114,G10831,G8180,G1262,G12395,G9035,G14079,G10659
larva-VS-pupa.down	GO:0016614	oxidoreductase activity, acting on CH-OH group of donors	MF	4	2.79026e-05	0.000172026	34	G20297,G5110,G8989,G6656,G3882,G8767,G29012,G27569,G8307,G4536,G2725,G12739,G16857,G13451,G14062,G11019,G3973,G10294,G141,G1081,G13025,G7128,G1898,G50832,G17551,G18247,G12163,G30372,G10831,G8180,G21903,G12395,G9035,G38777
larva-VS-pupa.down	GO:0055086	nucleobase-containing small molecule metabolic process	BP	4	0.00180311	0.0076781	51	G10842,G9114,G5214,G30687,G7039,G20297,G10823,G30364,G21982,G10763,G13162,G14253,G8400,G60535,G8460,G17042,G9957,G9320,G8138,G9517,G7107,G12594,G11735,G35185,G8114,G8397,G35243,G15659,G40756,G4831,G205,G18247,G17861,G24747,G31533,G1904,G1597,G12512,G13113,G5259,G4716,G1744,G11431,G21506,G11883,G16666,G596,G4372,G23815,G1214,G9869
larva-VS-pupa.down	GO:0005576	extracellular region	CC	2	1.74352e-11	3.34096e-10	54	G33336,G3926,G9042,G44424,G740,G13224,G12799,G21,G10367,G18016,G231,G22907,G9957,G14455,G1648,G32427,G240,G11235,G9539,G18244,G18100,G17114,G7054,G12315,G32640,G19687,G15851,G17010,G3832,G8901,G61208,G17725,G46813,G5370,G48627,G3176,G14425,G8576,G8499,G12101,G1058,G18547,G10031,G14869,G55920,G48754,G19039,G40677,G59664,G2067,G30654,G14711,G38369,G2593
larva-VS-pupa.down	GO:0008061	chitin binding	MF	4	1.29839e-18	6.13708e-17	32	G33336,G3926,G9042,G44424,G12799,G21,G10367,G18016,G1648,G32427,G11235,G9539,G18100,G7054,G32640,G19687,G15851,G3832,G8901,G48627,G3176,G14425,G8576,G8499,G12101,G18547,G55920,G48754,G19039,G2067,G38369,G2593
larva-VS-pupa.down	GO:0016746	transferase activity, transferring acyl groups	MF	4	1.20984e-05	8.17905e-05	32	G9561,G14980,G4084,G4862,G8347,G1219,G9117,G5577,G5842,G12296,G2501,G378,G10264,G141,G1320,G5232,G352,G24367,G13975,G23711,G3151,G11471,G3120,G3432,G5371,G3499,G8119,G2429,G6171,G9887,G5053,G4863
larva-VS-pupa.down	GO:0044711	single-organism biosynthetic process	BP	4	0.00214917	0.00904308	51	G9114,G30687,G7039,G10823,G30364,G14980,G5472,G60535,G13440,G8460,G2348,G2082,G11122,G17042,G2725,G9957,G9320,G8138,G257,G14265,G20455,G7107,G11735,G7548,G35185,G6276,G35243,G12648,G15659,G40756,G11608,G176,G4831,G4304,G205,G12410,G17861,G24747,G31533,G5340,G12676,G1597,G15239,G8949,G1744,G21506,G4863,G596,G1944,G1214,G9869
larva-VS-pupa.down	GO:0006629	lipid metabolic process	BP	4	1.29114e-05	8.63599e-05	50	G8863,G12000,G17663,G13626,G10694,G10401,G14980,G14609,G13440,G7736,G2725,G7828,G27545,G17837,G7604,G18478,G20455,G14703,G5621,G15484,G6537,G16754,G14440,G14183,G12648,G4412,G12580,G7051,G11608,G14202,G176,G13131,G17551,G4304,G12410,G13822,G11929,G6270,G9617,G21012,G9028,G14331,G14437,G6597,G3329,G10189,G4863,G19252,G18399,G6036
larva-VS-pupa.down	GO:0044712	single-organism catabolic process	BP	4	0.00750828	0.0283158	40	G10842,G5214,G20297,G6683,G4479,G10763,G13162,G14253,G12585,G21530,G8400,G14098,G14136,G10698,G13641,G14762,G9517,G17449,G4478,G12594,G11735,G7548,G8114,G8397,G13458,G28385,G7051,G26202,G205,G18247,G6270,G12868,G12512,G13113,G20561,G6207,G4278,G4716,G15113,G16666
larva-VS-pupa.down	GO:0006520	cellular amino acid metabolic process	BP	4	3.26099e-06	2.65752e-05	37	G21135,G13251,G12527,G15270,G11186,G4479,G917,G14136,G2348,G2082,G13641,G12591,G14762,G257,G9934,G11735,G3064,G3136,G11246,G26202,G205,G18247,G36436,G7149,G5340,G12676,G12868,G1597,G8360,G7433,G20561,G7191,G8119,G5926,G8949,G1944,G15966
larva-VS-pupa.down	GO:0006091	generation of precursor metabolites and energy	BP	4	4.56661e-13	1.19916e-11	34	G6683,G12585,G6656,G21530,G14098,G5472,G22660,G21915,G6837,G10698,G2733,G24221,G17449,G10568,G21603,G19270,G7548,G876,G34288,G28385,G11950,G30550,G2714,G10684,G3120,G3432,G24485,G10831,G6207,G8180,G15113,G1262,G32721,G32467
larva-VS-pupa.down	GO:0044723	single-organism carbohydrate metabolic process	BP	4	0.000658215	0.00314259	27	G12000,G20297,G6683,G13693,G396,G12585,G21530,G14098,G5472,G16935,G10698,G14373,G17449,G10505,G7548,G5409,G6121,G9156,G13458,G28385,G14202,G18247,G14215,G6207,G15113,G3449,G12447
larva-VS-pupa.down	GO:0015980	energy derivation by oxidation of organic compounds	BP	4	7.83839e-12	1.61085e-10	22	G6656,G5472,G22660,G21915,G6837,G2733,G10568,G21603,G19270,G876,G34288,G11950,G30550,G2714,G10684,G3120,G3432,G24485,G10831,G8180,G1262,G32721
larva-VS-pupa.down	GO:0016757	transferase activity, transferring glycosyl groups	MF	4	0.0040202	0.0162876	28	G7553,G396,G21982,G12918,G50582,G5472,G8460,G11364,G8697,G24813,G6655,G11342,G10770,G10505,G5440,G10962,G6121,G9156,G11033,G5895,G3077,G16666,G43069,G15196,G9903,G9621,G3878,G12447
larva-VS-pupa.down	GO:0022900	electron transport chain	BP	4	1.39671e-07	1.54729e-06	14	G21915,G24221,G10568,G21603,G19270,G876,G34288,G11950,G30550,G2714,G10684,G24485,G32721,G32467
larva-VS-pupa.down	GO:1901615	organic hydroxy compound metabolic process	BP	4	0.00195152	0.00828521	14	G12000,G8989,G3882,G8767,G8307,G4536,G14062,G3973,G6276,G13458,G10294,G7128,G7051,G14202
larva-VS-pupa.down	GO:0022804	active transmembrane transporter activity	MF	4	0.00018847	0.00101231	26	G6462,G991,G7320,G30687,G1545,G6986,G5434,G9320,G8138,G7328,G8934,G4088,G1688,G2397,G15659,G1805,G7276,G1724,G17861,G24747,G8541,G4570,G18907,G4372,G3118,G11037
larva-VS-pupa.down	GO:0016820	hydrolase activity, acting on acid anhydrides, catalyzing transmembrane movement of substances	MF	4	1.01981e-07	1.15687e-06	21	G991,G30687,G1545,G9320,G8138,G7328,G8934,G1688,G2397,G15659,G1805,G21026,G1724,G17861,G24747,G1904,G8541,G4570,G18907,G4372,G11037
larva-VS-pupa.down	GO:0006979	response to oxidative stress	BP	4	0.00443214	0.0173612	12	G5527,G4443,G16671,G3381,G7189,G11056,G20072,G11458,G20757,G25356,G21486,G7938
larva-VS-pupa.down	GO:0006096	glycolysis	BP	4	0.00120294	0.00536406	10	G6683,G12585,G21530,G14098,G10698,G17449,G7548,G28385,G6207,G15113
larva-VS-pupa.down	GO:0016810	hydrolase activity, acting on carbon-nitrogen (but not peptide) bonds	MF	4	4.36201e-05	0.00026209	20	G7039,G11186,G5349,G60535,G26655,G12591,G16591,G5833,G9934,G18248,G3064,G3238,G3136,G13522,G18264,G4831,G205,G1744,G4214,G16075
larva-VS-pupa.down	GO:0006099	tricarboxylic acid cycle	BP	4	1.63675e-05	0.000106954	9	G6656,G22660,G2733,G876,G3120,G3432,G10831,G8180,G1262
larva-VS-pupa.down	GO:0016651	oxidoreductase activity, acting on NAD(P)H	MF	4	5.13236e-08	6.1157e-07	18	G21915,G18262,G24221,G10568,G21603,G37498,G1298,G11950,G21154,G7444,G30550,G2714,G2114,G25507,G14843,G20415,G11431,G30519
larva-VS-pupa.down	GO:0004497	monooxygenase activity	MF	4	1.44778e-07	1.59143e-06	17	G8712,G16578,G27311,G7296,G46164,G33131,G20301,G65591,G66646,G9096,G45965,G40586,G43937,G22073,G5131,G14661,G10659
larva-VS-pupa.down	GO:0016903	oxidoreductase activity, acting on the aldehyde or oxo group of donors	MF	4	0.00044548	0.00217824	17	G6373,G5491,G10698,G5939,G2348,G10573,G6727,G23095,G11202,G17365,G10130,G8454,G14215,G12471,G9158,G1262,G8696
larva-VS-pupa.down	GO:0006753	nucleoside phosphate metabolic process	BP	5	0.00453382	0.0177106	46	G10842,G9114,G5214,G30687,G7039,G20297,G10823,G30364,G10763,G13162,G14253,G8400,G60535,G17042,G9957,G9320,G8138,G9517,G7107,G12594,G11735,G35185,G8114,G8397,G35243,G15659,G40756,G4831,G18247,G17861,G24747,G31533,G1904,G12512,G13113,G5259,G4716,G1744,G11431,G21506,G16666,G596,G4372,G23815,G1214,G9869
larva-VS-pupa.down	GO:0005739	mitochondrion	CC	5	1.73777e-08	2.2607e-07	28	G25232,G30687,G30364,G21915,G6018,G28271,G32512,G27812,G25656,G21603,G37498,G19270,G35185,G10590,G35243,G21154,G30550,G40756,G23904,G16981,G31533,G25507,G8789,G18711,G10061,G21506,G32721,G32467
larva-VS-pupa.down	GO:0006812	cation transport	BP	5	9.34065e-06	6.461e-05	44	G227,G30687,G3959,G30364,G9935,G8046,G6783,G14701,G17042,G9320,G8138,G7328,G8934,G35185,G1580,G35243,G4724,G2397,G15659,G6728,G13282,G21026,G5370,G40756,G5347,G8328,G17861,G4899,G24747,G31533,G1904,G8541,G13242,G13401,G3519,G4570,G21506,G1088,G19539,G18907,G4372,G23815,G7445,G11037
larva-VS-pupa.down	GO:0031090	organelle membrane	CC	3	0.000128901	0.000716793	28	G25232,G30687,G30364,G21915,G6018,G32512,G27812,G7328,G6481,G21603,G19270,G35185,G35243,G21026,G10160,G30550,G40756,G23904,G16981,G4899,G31533,G8541,G8789,G18711,G10061,G21506,G32721,G32467
larva-VS-pupa.down	GO:0030170	pyridoxal phosphate binding	MF	4	7.58968e-05	0.000448424	14	G4084,G9117,G11735,G13511,G8106,G11246,G36436,G7149,G6839,G8360,G7221,G15966,G7795,G3918
larva-VS-pupa.down	GO:0051536	iron-sulfur cluster binding	MF	4	0.0057053	0.0220439	12	G14989,G18262,G2733,G26863,G257,G18389,G19098,G1081,G1898,G2714,G4304,G14843
larva-VS-pupa.down	GO:0006022	aminoglycan metabolic process	BP	5	3.80737e-18	1.74156e-16	39	G33336,G3926,G9042,G44424,G26655,G12799,G21,G10367,G18016,G16591,G5833,G1648,G32427,G11235,G9539,G18100,G7054,G32640,G19687,G18248,G15851,G3832,G8901,G48627,G13136,G18264,G3176,G14425,G8576,G8499,G12101,G18547,G55920,G48754,G19039,G4214,G2067,G38369,G2593
larva-VS-pupa.down	GO:1901566	organonitrogen compound biosynthetic process	BP	5	3.54628e-05	0.000217689	39	G9114,G10076,G30687,G7039,G10823,G30364,G60535,G8460,G9117,G2348,G2082,G11122,G17042,G9320,G8138,G257,G7107,G11735,G35185,G6276,G35243,G15659,G13784,G9068,G40756,G4831,G205,G17861,G24747,G31533,G5340,G12676,G1597,G8949,G1744,G21506,G1944,G1214,G9869
larva-VS-pupa.down	GO:0016627	oxidoreductase activity, acting on the CH-CH group of donors	MF	4	0.0113855	0.0416099	9	G22660,G10181,G7914,G7107,G6537,G2071,G876,G141,G6270
larva-VS-pupa.down	GO:0090407	organophosphate biosynthetic process	BP	5	0.00288127	0.0119115	29	G9114,G30687,G7039,G10823,G30364,G14980,G60535,G17042,G9957,G9320,G8138,G7107,G11735,G35185,G6276,G35243,G12648,G15659,G40756,G4831,G205,G17861,G24747,G31533,G1744,G21506,G596,G1214,G9869
larva-VS-pupa.down	GO:0031967	organelle envelope	CC	4	1.28431e-08	1.68625e-07	25	G25232,G30687,G18928,G30364,G21915,G6018,G32512,G27812,G25656,G21603,G19270,G35185,G10590,G35243,G30550,G40756,G23904,G16981,G31533,G8789,G18711,G10061,G21506,G32721,G32467
larva-VS-pupa.down	GO:0016469	proton-transporting two-sector ATPase complex	CC	3	1.48696e-13	4.21701e-12	25	G30687,G3959,G30364,G9935,G6783,G17042,G9320,G8138,G7328,G8934,G35185,G35243,G21026,G40756,G17861,G4899,G24747,G31533,G1904,G8541,G21506,G19539,G18907,G4372,G11037
larva-VS-pupa.down	GO:0034220	ion transmembrane transport	BP	5	2.56356e-08	3.24565e-07	28	G227,G30687,G3959,G30364,G9935,G6783,G17042,G9320,G8138,G7328,G8934,G35185,G35243,G15659,G853,G40756,G17861,G4899,G24747,G31533,G1904,G8541,G21506,G1088,G19539,G18907,G4372,G11037
larva-VS-pupa.down	GO:0004096	catalase activity	MF	4	0.0116843	0.0424831	6	G16671,G11056,G20072,G11458,G25356,G7938
larva-VS-pupa.down	GO:0005740	mitochondrial envelope	CC	5	1.87004e-11	3.48911e-10	24	G25232,G30687,G30364,G21915,G6018,G32512,G27812,G25656,G21603,G19270,G35185,G10590,G35243,G30550,G40756,G23904,G16981,G31533,G8789,G18711,G10061,G21506,G32721,G32467
larva-VS-pupa.down	GO:0015992	proton transport	BP	5	3.13126e-21	2.22006e-19	27	G30687,G3959,G30364,G9935,G6783,G17042,G9320,G8138,G7328,G8934,G35185,G35243,G15659,G21026,G40756,G17861,G4899,G24747,G31533,G1904,G8541,G21506,G19539,G18907,G4372,G23815,G11037
larva-VS-pupa.down	GO:0070011	peptidase activity, acting on L-amino acid peptides	MF	5	4.26171e-07	4.13911e-06	101	G14077,G11739,G11646,G11186,G20146,G14724,G60071,G14551,G14710,G15692,G20032,G12914,G15976,G12550,G13192,G10797,G12591,G11645,G13252,G3770,G12586,G2832,G10775,G20946,G19769,G2853,G15111,G8089,G12223,G2990,G8159,G12924,G21828,G9934,G22094,G12195,G8522,G15909,G10798,G28057,G42081,G6110,G23877,G16288,G10371,G9776,G18807,G4029,G3666,G38125,G8664,G56624,G38725,G3746,G7630,G9565,G10658,G19735,G20715,G1…
larva-VS-pupa.down	GO:1901293	nucleoside phosphate biosynthetic process	BP	5	0.000121874	0.000680382	25	G9114,G30687,G7039,G10823,G30364,G60535,G17042,G9957,G9320,G8138,G7107,G11735,G35185,G35243,G15659,G40756,G4831,G17861,G24747,G31533,G1744,G21506,G596,G1214,G9869
larva-VS-pupa.down	GO:1901137	carbohydrate derivative biosynthetic process	BP	5	0.00812975	0.0302572	24	G30687,G10823,G30364,G396,G17042,G9320,G8138,G7107,G10505,G35185,G6121,G35243,G9156,G15659,G40756,G4831,G17861,G24747,G31533,G1597,G21506,G1214,G9869,G12447
larva-VS-pupa.down	GO:0045333	cellular respiration	BP	5	3.41896e-10	5.77153e-09	21	G6656,G22660,G21915,G6837,G2733,G10568,G21603,G19270,G876,G34288,G11950,G30550,G2714,G10684,G3120,G3432,G24485,G10831,G8180,G1262,G32721
larva-VS-pupa.down	GO:0031966	mitochondrial membrane	CC	4	1.72382e-11	3.34096e-10	22	G25232,G30687,G30364,G21915,G6018,G32512,G27812,G21603,G19270,G35185,G35243,G30550,G40756,G23904,G16981,G31533,G8789,G18711,G10061,G21506,G32721,G32467
larva-VS-pupa.down	GO:1901605	alpha-amino acid metabolic process	BP	5	1.78435e-05	0.00011488	19	G15270,G4479,G14136,G2348,G2082,G13641,G14762,G257,G11735,G3064,G3136,G26202,G205,G18247,G5340,G12676,G20561,G7191,G1944
larva-VS-pupa.down	GO:0020037	heme binding	MF	5	1.46024e-24	1.47902e-22	77	G58273,G8712,G16578,G23993,G50451,G5087,G4658,G24356,G28671,G27311,G18570,G10010,G11399,G7296,G5527,G24812,G6837,G9376,G11332,G12070,G13641,G16671,G3381,G19051,G7398,G8529,G46164,G23551,G7189,G33131,G8590,G26097,G71845,G58274,G20301,G47796,G14149,G3819,G11056,G13409,G65591,G49542,G21664,G9347,G6418,G11279,G5164,G66646,G20872,G9734,G20072,G9247,G11458,G11200,G45965,G11256,G8618,G58275,G6033,G16803…
larva-VS-pupa.down	GO:0044282	small molecule catabolic process	BP	5	8.36242e-06	5.89946e-05	14	G4479,G14136,G13641,G14762,G4478,G11735,G13458,G7051,G26202,G205,G6270,G12868,G20561,G4278
larva-VS-pupa.down	GO:0015075	ion transmembrane transporter activity	MF	5	1.20658e-05	8.17905e-05	69	G6462,G7320,G25232,G227,G30687,G8118,G3959,G30364,G9935,G6986,G8046,G5434,G6783,G14701,G6837,G17042,G28271,G1896,G5096,G9320,G8138,G32512,G108,G33930,G17699,G18389,G7328,G8934,G25656,G4088,G35185,G1374,G1580,G14492,G35243,G4724,G2397,G15659,G6728,G7276,G34288,G13282,G853,G40756,G5347,G8328,G23904,G17861,G4899,G24747,G31533,G24485,G8541,G23726,G3519,G4268,G4570,G34026,G10061,G21506,G1088,G4857,G19…
larva-VS-pupa.down	GO:0016052	carbohydrate catabolic process	BP	5	0.000231776	0.00120388	14	G20297,G6683,G12585,G21530,G14098,G10698,G4737,G17449,G7548,G13458,G28385,G18247,G6207,G15113
larva-VS-pupa.down	GO:0005743	mitochondrial inner membrane	CC	5	1.57265e-09	2.27553e-08	20	G25232,G30687,G30364,G21915,G6018,G32512,G21603,G19270,G35185,G35243,G30550,G40756,G23904,G16981,G31533,G8789,G18711,G21506,G32721,G32467
larva-VS-pupa.down	GO:0044724	single-organism carbohydrate catabolic process	BP	5	0.000669521	0.00317519	13	G20297,G6683,G12585,G21530,G14098,G10698,G17449,G7548,G13458,G28385,G18247,G6207,G15113
larva-VS-pupa.down	GO:0008236	serine-type peptidase activity	MF	5	5.06263e-07	4.78587e-06	60	G11739,G11646,G20146,G60071,G14551,G15692,G20032,G12914,G13192,G11645,G10775,G20946,G19769,G12223,G2990,G8159,G22094,G12195,G10798,G28057,G42081,G6110,G23877,G16288,G10371,G9776,G18807,G38125,G8664,G56624,G38725,G7630,G10658,G19735,G20715,G19372,G36021,G1991,G33943,G9765,G34863,G20511,G9932,G10995,G31283,G19767,G13433,G12308,G13050,G20996,G14540,G10036,G13767,G10883,G18891,G2553,G31279,G5200,G177…
larva-VS-pupa.down	GO:0006066	alcohol metabolic process	BP	5	0.00225563	0.00946297	13	G12000,G8989,G3882,G8767,G8307,G4536,G14062,G3973,G13458,G10294,G7128,G7051,G14202
larva-VS-pupa.down	GO:0004553	hydrolase activity, hydrolyzing O-glycosyl compounds	MF	5	1.96861e-09	2.79149e-08	37	G12429,G15327,G8635,G8129,G5472,G70584,G2830,G8975,G27545,G4737,G7987,G3203,G10548,G3826,G12761,G5409,G4412,G22619,G12580,G9149,G42603,G13136,G11366,G13513,G44097,G11884,G26359,G40025,G54354,G11791,G25328,G11278,G10189,G15645,G42090,G16942,G3449
larva-VS-pupa.down	GO:0016747	transferase activity, transferring acyl groups other than amino-acyl groups	MF	5	1.41334e-06	1.22952e-05	28	G9561,G14980,G4084,G8347,G1219,G9117,G5842,G12296,G2501,G378,G10264,G141,G1320,G5232,G352,G24367,G13975,G23711,G3151,G11471,G3120,G5371,G3499,G2429,G6171,G9887,G5053,G4863
larva-VS-pupa.down	GO:0022904	respiratory electron transport chain	BP	5	2.42047e-06	1.99548e-05	11	G21915,G10568,G21603,G19270,G34288,G11950,G30550,G2714,G10684,G24485,G32721
larva-VS-pupa.down	GO:0009063	cellular amino acid catabolic process	BP	5	5.62764e-05	0.000335294	9	G4479,G14136,G13641,G14762,G11735,G26202,G205,G12868,G20561
larva-VS-pupa.down	GO:0050660	flavin adenine dinucleotide binding	MF	5	0.000989358	0.00449651	25	G8989,G3882,G8767,G8307,G10181,G4536,G2725,G7914,G12739,G257,G16857,G14062,G3973,G2071,G876,G1081,G13025,G7128,G1898,G9096,G50832,G6270,G2114,G9035,G10659
larva-VS-pupa.down	GO:0006631	fatty acid metabolic process	BP	5	0.00491201	0.0190828	8	G13440,G20455,G11608,G176,G17551,G4304,G12410,G6270
larva-VS-pupa.down	GO:0016758	transferase activity, transferring hexosyl groups	MF	5	0.000858267	0.00395137	24	G7553,G396,G12918,G50582,G5472,G11364,G8697,G24813,G6655,G11342,G10770,G10505,G5440,G10962,G6121,G9156,G11033,G5895,G3077,G43069,G15196,G9903,G9621,G12447
larva-VS-pupa.down	GO:0009072	aromatic amino acid family metabolic process	BP	5	0.00614525	0.0236151	6	G21135,G12527,G13641,G11735,G7149,G8360
larva-VS-pupa.down	GO:0042626	ATPase activity, coupled to transmembrane movement of substances	MF	5	1.78624e-06	1.54445e-05	19	G991,G30687,G1545,G9320,G8138,G7328,G8934,G1688,G2397,G15659,G1805,G1724,G17861,G24747,G8541,G4570,G18907,G4372,G11037
larva-VS-pupa.down	GO:0006665	sphingolipid metabolic process	BP	5	0.00286621	0.0118839	5	G27545,G4412,G12580,G7051,G10189
larva-VS-pupa.down	GO:0019752	carboxylic acid metabolic process	BP	6	1.08183e-07	1.2079e-06	49	G21135,G13251,G12527,G5110,G15270,G11186,G4479,G917,G14136,G13440,G2348,G2082,G13641,G12591,G14762,G257,G20455,G2501,G9934,G13451,G11735,G3064,G3136,G11246,G11608,G176,G17551,G26202,G4304,G205,G12410,G18247,G36436,G7149,G6270,G5340,G12676,G12868,G1597,G8360,G7433,G20561,G7191,G8119,G5926,G8949,G2429,G1944,G15966
larva-VS-pupa.down	GO:0009117	nucleotide metabolic process	BP	6	0.00459255	0.0178908	45	G10842,G9114,G5214,G30687,G7039,G20297,G10823,G30364,G10763,G13162,G14253,G8400,G60535,G17042,G9320,G8138,G9517,G7107,G12594,G11735,G35185,G8114,G8397,G35243,G15659,G40756,G4831,G18247,G17861,G24747,G31533,G1904,G12512,G13113,G5259,G4716,G1744,G11431,G21506,G16666,G596,G4372,G23815,G1214,G9869
larva-VS-pupa.down	GO:0016616	oxidoreductase activity, acting on the CH-OH group of donors, NAD or NADP as acceptor	MF	5	1.78435e-05	0.00011488	19	G20297,G5110,G6656,G29012,G27569,G2725,G13451,G11019,G10294,G141,G17551,G18247,G12163,G30372,G10831,G8180,G21903,G12395,G9035
larva-VS-pupa.down	GO:0015672	monovalent inorganic cation transport	BP	6	1.35211e-09	2.0182e-08	38	G30687,G3959,G30364,G9935,G6783,G14701,G17042,G9320,G8138,G7328,G8934,G35185,G1580,G35243,G4724,G15659,G6728,G21026,G40756,G5347,G8328,G17861,G4899,G24747,G31533,G1904,G8541,G13242,G13401,G3519,G21506,G1088,G19539,G18907,G4372,G23815,G7445,G11037
larva-VS-pupa.down	GO:0016620	oxidoreductase activity, acting on the aldehyde or oxo group of donors, NAD or NADP as acceptor	MF	5	0.00129897	0.00575607	15	G6373,G5491,G5939,G2348,G10573,G6727,G23095,G11202,G17365,G10130,G8454,G14215,G12471,G9158,G8696
larva-VS-pupa.down	GO:0006030	chitin metabolic process	BP	6	5.10953e-17	2.13098e-15	33	G33336,G3926,G9042,G44424,G12799,G21,G10367,G18016,G1648,G32427,G11235,G9539,G18100,G7054,G32640,G19687,G15851,G3832,G8901,G48627,G13136,G3176,G14425,G8576,G8499,G12101,G18547,G55920,G48754,G19039,G2067,G38369,G2593
larva-VS-pupa.down	GO:1902600	hydrogen ion transmembrane transport	BP	6	3.07515e-13	8.22748e-12	25	G30687,G3959,G30364,G9935,G6783,G17042,G9320,G8138,G7328,G8934,G35185,G35243,G15659,G40756,G17861,G4899,G24747,G31533,G1904,G8541,G21506,G19539,G18907,G4372,G11037
larva-VS-pupa.down	GO:0009165	nucleotide biosynthetic process	BP	6	0.000145355	0.000798891	24	G9114,G30687,G7039,G10823,G30364,G60535,G17042,G9320,G8138,G7107,G11735,G35185,G35243,G15659,G40756,G4831,G17861,G24747,G31533,G1744,G21506,G596,G1214,G9869
larva-VS-pupa.down	GO:0003954	NADH dehydrogenase activity	MF	5	5.83085e-05	0.000345948	11	G21915,G10568,G37498,G11950,G21154,G30550,G2714,G25507,G14843,G20415,G30519
larva-VS-pupa.down	GO:0072522	purine-containing compound biosynthetic process	BP	6	1.8926e-07	2.01783e-06	22	G30687,G7039,G10823,G30364,G60535,G8460,G17042,G9320,G8138,G35185,G35243,G15659,G40756,G4831,G17861,G24747,G31533,G1597,G1744,G21506,G1214,G9869
larva-VS-pupa.down	GO:0016811	hydrolase activity, acting on carbon-nitrogen (but not peptide) bonds, in linear amides	MF	5	0.000511879	0.00249431	11	G11186,G26655,G12591,G16591,G5833,G9934,G18248,G3064,G3136,G18264,G4214
larva-VS-pupa.down	GO:0051287	NAD binding	MF	5	0.00748801	0.0283147	9	G6656,G7444,G17551,G18247,G14215,G12163,G10831,G8180,G12395
larva-VS-pupa.down	GO:0008483	transaminase activity	MF	5	0.000218703	0.00116587	7	G917,G11246,G36436,G7149,G8360,G15966,G7795
larva-VS-pupa.down	GO:0016717	oxidoreductase activity, acting on paired donors, with oxidation of a pair of donors resulting in the reduction of molecular oxygen to two molecules of water	MF	5	0.00424269	0.0168519	6	G7736,G15484,G11608,G12410,G21012,G6036
larva-VS-pupa.down	GO:0019318	hexose metabolic process	BP	6	2.61716e-05	0.000162058	17	G20297,G6683,G13693,G12585,G21530,G14098,G16935,G10698,G14373,G17449,G7548,G28385,G18247,G14215,G6207,G15113,G3449
larva-VS-pupa.down	GO:0009060	aerobic respiration	BP	6	4.56237e-06	3.44308e-05	11	G6656,G22660,G6837,G2733,G876,G3120,G3432,G24485,G10831,G8180,G1262
larva-VS-pupa.down	GO:0044455	mitochondrial membrane part	CC	3	1.20805e-06	1.07737e-05	13	G25232,G30687,G30364,G32512,G19270,G35185,G35243,G40756,G31533,G18711,G21506,G32721,G32467
larva-VS-pupa.down	GO:0046395	carboxylic acid catabolic process	BP	6	0.000649288	0.00311044	10	G4479,G14136,G13641,G14762,G11735,G26202,G205,G6270,G12868,G20561
larva-VS-pupa.down	GO:0016832	aldehyde-lyase activity	MF	5	0.00741748	0.028123	5	G21530,G17449,G28385,G13113,G15113
larva-VS-pupa.down	GO:0033178	proton-transporting two-sector ATPase complex, catalytic domain	CC	3	2.39262e-09	3.32621e-08	13	G30687,G3959,G9320,G8138,G7328,G8934,G17861,G24747,G1904,G8541,G18907,G4372,G11037
larva-VS-pupa.down	GO:0042773	ATP synthesis coupled electron transport	BP	6	2.03365e-05	0.000128165	8	G21915,G10568,G19270,G34288,G11950,G30550,G2714,G32721
larva-VS-pupa.down	GO:1901606	alpha-amino acid catabolic process	BP	6	0.000252797	0.00130351	8	G4479,G14136,G13641,G14762,G11735,G26202,G205,G20561
larva-VS-pupa.down	GO:0009069	serine family amino acid metabolic process	BP	6	0.00655071	0.0251051	7	G4479,G14136,G2082,G14762,G26202,G20561,G7191
larva-VS-pupa.down	GO:0016742	hydroxymethyl-, formyl- and related transferase activity	MF	5	0.0129517	0.0430105	4	G7039,G60535,G5939,G1744
larva-VS-pupa.down	GO:0006633	fatty acid biosynthetic process	BP	6	0.000293961	0.00149941	6	G13440,G20455,G11608,G176,G4304,G12410
larva-VS-pupa.down	GO:0016842	amidine-lyase activity	MF	5	0.0128405	0.042842	2	G10823,G12676
larva-VS-pupa.down	GO:0033176	proton-transporting V-type ATPase complex	CC	4	2.26195e-07	2.30752e-06	12	G3959,G9935,G6783,G7328,G21026,G4899,G1904,G8541,G19539,G18907,G4372,G11037
larva-VS-pupa.down	GO:0006576	cellular biogenic amine metabolic process	BP	6	0.0116843	0.0424831	6	G10076,G13641,G11735,G7051,G13784,G9068
larva-VS-pupa.down	GO:0008324	cation transmembrane transporter activity	MF	6	6.27664e-09	8.47645e-08	59	G6462,G7320,G25232,G227,G30687,G3959,G30364,G9935,G6986,G8046,G5434,G6783,G14701,G6837,G17042,G28271,G9320,G8138,G32512,G108,G33930,G17699,G18389,G7328,G8934,G25656,G4088,G35185,G1580,G35243,G4724,G2397,G15659,G6728,G7276,G34288,G13282,G40756,G5347,G8328,G23904,G17861,G4899,G24747,G31533,G24485,G8541,G23726,G3519,G4570,G34026,G21506,G1088,G19539,G18907,G4372,G3118,G7445,G11037
larva-VS-pupa.down	GO:0005615	extracellular space	CC	3	0.00709904	0.0270603	11	G13224,G231,G9957,G14455,G240,G12315,G17010,G17725,G46813,G14869,G59664
larva-VS-pupa.down	GO:0006122	mitochondrial electron transport, ubiquinol to cytochrome c	BP	6	0.00145358	0.00628408	3	G19270,G34288,G32721
larva-VS-pupa.down	GO:1990204	oxidoreductase complex	CC	3	2.42047e-06	1.99548e-05	11	G22660,G14762,G2501,G19270,G26202,G3120,G20561,G18711,G2429,G32721,G32467
larva-VS-pupa.down	GO:0030091	protein repair	BP	6	0.0121808	0.042842	3	G4443,G20757,G21486
larva-VS-pupa.down	GO:0045259	proton-transporting ATP synthase complex	CC	4	4.56237e-06	3.44308e-05	11	G30687,G30364,G17042,G8138,G35185,G35243,G40756,G17861,G24747,G31533,G21506
larva-VS-pupa.down	GO:0004252	serine-type endopeptidase activity	MF	6	6.99553e-06	5.06105e-05	53	G11739,G11646,G20146,G60071,G14551,G15692,G20032,G12914,G13192,G11645,G10775,G20946,G19769,G12223,G2990,G8159,G22094,G12195,G10798,G28057,G42081,G23877,G16288,G18807,G38125,G8664,G56624,G38725,G7630,G10658,G19735,G20715,G19372,G36021,G33943,G9765,G34863,G20511,G9932,G10995,G31283,G19767,G13433,G20996,G14540,G10036,G13767,G18891,G2553,G31279,G5200,G17788,G21802
larva-VS-pupa.down	GO:0033177	proton-transporting two-sector ATPase complex, proton-transporting domain	CC	3	1.40941e-05	9.29553e-05	11	G30364,G9935,G6783,G17042,G35185,G35243,G40756,G4899,G31533,G21506,G19539
larva-VS-pupa.down	GO:0008237	metallopeptidase activity	MF	6	6.59036e-06	4.81708e-05	33	G14077,G11186,G14724,G14710,G15976,G12550,G12591,G13252,G3770,G12586,G2832,G2853,G15111,G12924,G9934,G8522,G15909,G4029,G3666,G3746,G9565,G13262,G31288,G13167,G6724,G1618,G14811,G2965,G2769,G8940,G12177,G27646,G63575
larva-VS-pupa.down	GO:0008238	exopeptidase activity	MF	6	0.000100298	0.00057348	22	G14077,G14724,G15976,G12550,G13252,G12586,G15111,G12924,G8522,G15909,G10371,G9776,G9565,G13262,G31288,G13167,G14811,G13050,G12177,G27646,G6682,G63575
larva-VS-pupa.down	GO:0008745	N-acetylmuramoyl-L-alanine amidase activity	MF	6	0.00424269	0.0168519	6	G26655,G16591,G5833,G18248,G18264,G4214
larva-VS-pupa.down	GO:0004022	alcohol dehydrogenase (NAD) activity	MF	6	0.000320442	0.0016167	5	G29012,G27569,G11019,G30372,G21903
larva-VS-pupa.down	GO:0006508	proteolysis	BP	7	1.8441e-06	1.58481e-05	107	G14077,G11739,G11646,G11186,G20146,G17047,G14724,G60071,G14551,G14710,G15692,G20032,G12914,G15976,G12550,G13192,G10797,G12591,G11645,G13252,G3770,G12586,G2832,G10775,G20946,G13093,G19769,G2853,G15111,G8089,G12223,G8159,G12924,G9934,G22094,G12195,G8522,G15909,G10798,G28057,G42081,G6110,G23877,G16288,G10371,G9776,G18807,G4029,G3666,G38125,G8664,G56624,G38725,G3746,G7630,G9565,G4787,G10658,G19735,G2…
larva-VS-pupa.down	GO:0009161	ribonucleoside monophosphate metabolic process	BP	7	1.46556e-12	3.40682e-11	22	G30687,G30364,G17042,G9957,G9320,G8138,G7107,G35185,G35243,G15659,G40756,G4831,G17861,G24747,G31533,G1904,G21506,G596,G4372,G23815,G1214,G9869
larva-VS-pupa.down	GO:0006164	purine nucleotide biosynthetic process	BP	7	3.46664e-07	3.41368e-06	20	G30687,G7039,G10823,G30364,G60535,G17042,G9320,G8138,G35185,G35243,G15659,G40756,G4831,G17861,G24747,G31533,G1744,G21506,G1214,G9869
larva-VS-pupa.down	GO:0009156	ribonucleoside monophosphate biosynthetic process	BP	7	5.97579e-10	9.62917e-09	19	G30687,G30364,G17042,G9957,G9320,G8138,G7107,G35185,G35243,G15659,G40756,G4831,G17861,G24747,G31533,G21506,G596,G1214,G9869
larva-VS-pupa.down	GO:0008417	fucosyltransferase activity	MF	6	0.00158009	0.00678958	5	G396,G10505,G6121,G9156,G12447
larva-VS-pupa.down	GO:0016417	S-acyltransferase activity	MF	6	0.00016444	0.000895104	4	G2501,G141,G3120,G2429
larva-VS-pupa.down	GO:0009260	ribonucleotide biosynthetic process	BP	7	8.53562e-06	5.9331e-05	18	G30687,G10823,G30364,G17042,G9320,G8138,G7107,G35185,G35243,G15659,G40756,G4831,G17861,G24747,G31533,G21506,G1214,G9869
larva-VS-pupa.down	GO:0042455	ribonucleoside biosynthetic process	BP	7	0.000226151	0.00117898	15	G30687,G30364,G17042,G9320,G8138,G7107,G35185,G35243,G15659,G40756,G17861,G24747,G31533,G1597,G21506
larva-VS-pupa.down	GO:0004348	glucosylceramidase activity	MF	6	0.00204143	0.00864105	4	G27545,G4412,G12580,G10189
larva-VS-pupa.down	GO:0006006	glucose metabolic process	BP	7	0.000669521	0.00317519	13	G20297,G6683,G12585,G21530,G14098,G10698,G17449,G7548,G28385,G18247,G14215,G6207,G15113
larva-VS-pupa.down	GO:0033180	proton-transporting V-type ATPase, V1 domain	CC	4	2.08431e-05	0.000130201	7	G3959,G7328,G1904,G8541,G18907,G4372,G11037
larva-VS-pupa.down	GO:0005753	mitochondrial proton-transporting ATP synthase complex	CC	4	2.08431e-05	0.000130201	7	G30687,G30364,G35185,G35243,G40756,G31533,G21506
larva-VS-pupa.down	GO:0004643	phosphoribosylaminoimidazolecarboxamide formyltransferase activity	MF	6	0.00145358	0.00628408	3	G7039,G60535,G1744
larva-VS-pupa.down	GO:0004046	aminoacylase activity	MF	6	0.0121808	0.042842	3	G11186,G12591,G9934
larva-VS-pupa.down	GO:0070469	respiratory chain	CC	3	0.00011189	0.000632483	7	G25232,G22660,G32512,G19270,G18711,G32721,G32467
larva-VS-pupa.down	GO:0045263	proton-transporting ATP synthase complex, coupling factor F(o)	CC	4	0.00107178	0.00484006	7	G30364,G17042,G35185,G35243,G40756,G31533,G21506
larva-VS-pupa.down	GO:0032787	monocarboxylic acid metabolic process	BP	7	0.00434055	0.0170496	10	G13440,G20455,G2501,G11608,G176,G17551,G4304,G12410,G6270,G2429
larva-VS-pupa.down	GO:0033961	cis-stilbene-oxide hydrolase activity	MF	6	0.0121808	0.042842	3	G13369,G17494,G11953
larva-VS-pupa.down	GO:0000276	mitochondrial proton-transporting ATP synthase complex, coupling factor F(o)	CC	4	0.00013009	0.000720578	6	G30364,G35185,G35243,G40756,G31533,G21506
larva-VS-pupa.down	GO:0042775	mitochondrial ATP synthesis coupled electron transport	BP	7	0.000320442	0.0016167	5	G19270,G34288,G11950,G30550,G32721
larva-VS-pupa.down	GO:0005746	mitochondrial respiratory chain	CC	4	0.000584688	0.00282002	6	G25232,G32512,G19270,G18711,G32721,G32467
larva-VS-pupa.down	GO:0004359	glutaminase activity	MF	6	0.0128405	0.042842	2	G3064,G3136
larva-VS-pupa.down	GO:0004488	methylenetetrahydrofolate dehydrogenase (NADP+) activity	MF	6	0.0128405	0.042842	2	G5340,G1944
larva-VS-pupa.down	GO:0006012	galactose metabolic process	BP	7	0.0121808	0.042842	3	G13693,G16935,G14373
larva-VS-pupa.down	GO:0016748	succinyltransferase activity	MF	6	0.0128405	0.042842	2	G9117,G3120
larva-VS-pupa.down	GO:0005506	iron ion binding	MF	7	6.45784e-28	7.63101e-26	76	G58273,G8712,G16578,G23993,G50451,G5087,G4658,G24356,G28671,G27311,G18570,G10010,G14989,G11399,G7296,G24812,G6837,G9376,G11332,G13440,G12070,G257,G19051,G7398,G8529,G46164,G23551,G33131,G20455,G8590,G26097,G71845,G58274,G20301,G47796,G14149,G1298,G3819,G13409,G65591,G13458,G49542,G21664,G9347,G6418,G1081,G11279,G1898,G5164,G5370,G66646,G20872,G9734,G9247,G11200,G45965,G11608,G12410,G11256,G58275,…
larva-VS-pupa.down	GO:0022890	inorganic cation transmembrane transporter activity	MF	7	9.39456e-12	1.90307e-10	57	G6462,G7320,G25232,G227,G30687,G3959,G30364,G9935,G6986,G5434,G6783,G14701,G6837,G17042,G28271,G9320,G8138,G32512,G108,G33930,G17699,G18389,G7328,G8934,G25656,G4088,G35185,G1580,G35243,G4724,G15659,G6728,G7276,G34288,G13282,G40756,G5347,G8328,G23904,G17861,G4899,G24747,G31533,G24485,G8541,G23726,G3519,G4570,G34026,G21506,G1088,G19539,G18907,G4372,G3118,G7445,G11037
larva-VS-pupa.down	GO:0006569	tryptophan catabolic process	BP	7	0.0128405	0.042842	2	G13641,G11735
larva-VS-pupa.down	GO:0009167	purine ribonucleoside monophosphate metabolic process	BP	8	1.17105e-11	2.30632e-10	20	G30687,G30364,G17042,G9957,G9320,G8138,G35185,G35243,G15659,G40756,G4831,G17861,G24747,G31533,G1904,G21506,G4372,G23815,G1214,G9869
larva-VS-pupa.down	GO:0004180	carboxypeptidase activity	MF	7	4.45075e-06	3.41144e-05	16	G14077,G14724,G15976,G12550,G13252,G12586,G15111,G12924,G15909,G10371,G9776,G13262,G13167,G14811,G13050,G12177
larva-VS-pupa.down	GO:0009168	purine ribonucleoside monophosphate biosynthetic process	BP	8	8.03552e-07	7.39894e-06	17	G30687,G30364,G17042,G9957,G9320,G8138,G35185,G35243,G15659,G40756,G4831,G17861,G24747,G31533,G21506,G1214,G9869
larva-VS-pupa.down	GO:0019829	cation-transporting ATPase activity	MF	7	1.83219e-05	0.000116504	14	G30687,G9320,G8138,G7328,G8934,G2397,G15659,G17861,G24747,G8541,G4570,G18907,G4372,G11037
larva-VS-pupa.down	GO:0009152	purine ribonucleotide biosynthetic process	BP	8	1.79045e-05	0.00011488	17	G30687,G10823,G30364,G17042,G9320,G8138,G35185,G35243,G15659,G40756,G4831,G17861,G24747,G31533,G21506,G1214,G9869
larva-VS-pupa.down	GO:0008235	metalloexopeptidase activity	MF	7	0.000112878	0.000635165	14	G14077,G14724,G15976,G12550,G13252,G12586,G15111,G12924,G8522,G15909,G13262,G13167,G14811,G12177
larva-VS-pupa.down	GO:0045261	proton-transporting ATP synthase complex, catalytic core F(1)	CC	4	0.000747837	0.00352303	4	G30687,G8138,G17861,G24747
larva-VS-pupa.down	GO:0044769	ATPase activity, coupled to transmembrane movement of ions, rotational mechanism	MF	7	4.14627e-08	5.15737e-07	12	G30687,G9320,G8138,G7328,G8934,G15659,G17861,G24747,G8541,G18907,G4372,G11037
larva-VS-pupa.down	GO:0016471	vacuolar proton-transporting V-type ATPase complex	CC	5	0.00433609	0.0170496	4	G7328,G21026,G4899,G8541
larva-VS-pupa.down	GO:0033179	proton-transporting V-type ATPase, V0 domain	CC	4	0.00789764	0.0295484	4	G9935,G6783,G4899,G19539
larva-VS-pupa.down	GO:0008137	NADH dehydrogenase (ubiquinone) activity	MF	7	0.000222387	0.00117229	10	G21915,G10568,G11950,G21154,G30550,G2714,G25507,G14843,G20415,G30519
larva-VS-pupa.down	GO:0046034	ATP metabolic process	BP	8	3.88388e-08	4.87376e-07	16	G30687,G30364,G17042,G9320,G8138,G35185,G35243,G15659,G40756,G17861,G24747,G31533,G1904,G21506,G4372,G23815
larva-VS-pupa.down	GO:0015991	ATP hydrolysis coupled proton transport	BP	8	6.58515e-09	8.72687e-08	15	G3959,G9935,G6783,G17042,G9320,G8138,G7328,G8934,G4899,G1904,G8541,G19539,G18907,G4372,G11037
larva-VS-pupa.down	GO:0003993	acid phosphatase activity	MF	7	0.00273615	0.0114113	8	G12881,G11688,G10915,G8956,G8387,G21572,G13126,G17318
larva-VS-pupa.down	GO:0003937	IMP cyclohydrolase activity	MF	7	0.00145358	0.00628408	3	G7039,G60535,G1744
larva-VS-pupa.down	GO:0004449	isocitrate dehydrogenase (NAD+) activity	MF	7	0.00145358	0.00628408	3	G6656,G10831,G8180
larva-VS-pupa.down	GO:0071797	LUBAC complex	CC	5	0.00145358	0.00628408	3	G1713,G255,G245
larva-VS-pupa.down	GO:0005960	glycine cleavage complex	CC	4	0.00145358	0.00628408	3	G14762,G26202,G20561
larva-VS-pupa.down	GO:0046129	purine ribonucleoside biosynthetic process	BP	8	0.000164755	0.000895104	14	G30687,G30364,G17042,G9320,G8138,G35185,G35243,G15659,G40756,G17861,G24747,G31533,G1597,G21506
larva-VS-pupa.down	GO:0016418	S-acetyltransferase activity	MF	7	0.00145358	0.00628408	3	G2501,G141,G2429
larva-VS-pupa.down	GO:0015986	ATP synthesis coupled proton transport	BP	8	1.20805e-06	1.07737e-05	13	G30687,G30364,G17042,G9320,G8138,G35185,G35243,G15659,G40756,G17861,G24747,G31533,G21506
larva-VS-pupa.down	GO:0004768	stearoyl-CoA 9-desaturase activity	MF	7	0.0128405	0.042842	2	G11608,G12410
larva-VS-pupa.down	GO:0004838	L-tyrosine:2-oxoglutarate aminotransferase activity	MF	7	0.0128405	0.042842	2	G7149,G8360
larva-VS-pupa.down	GO:0006007	glucose catabolic process	BP	8	0.00089893	0.00409866	12	G20297,G6683,G12585,G21530,G14098,G10698,G17449,G7548,G28385,G18247,G6207,G15113
larva-VS-pupa.down	GO:0070069	cytochrome complex	CC	4	0.0121808	0.042842	3	G32512,G19270,G32721
larva-VS-pupa.down	GO:0009253	peptidoglycan catabolic process	BP	8	0.00424269	0.0168519	6	G26655,G16591,G5833,G18248,G18264,G4214
larva-VS-pupa.down	GO:0006546	glycine catabolic process	BP	8	0.000774533	0.00362471	5	G4479,G14136,G14762,G26202,G20561
larva-VS-pupa.down	GO:0015077	monovalent inorganic cation transmembrane transporter activity	MF	8	8.44851e-14	2.49583e-12	53	G6462,G7320,G25232,G30687,G3959,G30364,G9935,G6986,G5434,G6783,G14701,G6837,G17042,G28271,G9320,G8138,G32512,G33930,G17699,G18389,G7328,G8934,G25656,G4088,G35185,G1580,G35243,G4724,G15659,G6728,G7276,G34288,G40756,G5347,G8328,G23904,G17861,G4899,G24747,G31533,G24485,G8541,G23726,G3519,G34026,G21506,G1088,G19539,G18907,G4372,G3118,G7445,G11037
larva-VS-pupa.down	GO:0045254	pyruvate dehydrogenase complex	CC	4	0.0128405	0.042842	2	G2501,G2429
larva-VS-pupa.down	GO:0019464	glycine decarboxylation via glycine cleavage system	BP	9	0.0128405	0.042842	2	G14762,G26202
larva-VS-pupa.down	GO:0005750	mitochondrial respiratory chain complex III	CC	4	0.0128405	0.042842	2	G19270,G32721
larva-VS-pupa.down	GO:0004181	metallocarboxypeptidase activity	MF	8	9.02534e-05	0.000518135	13	G14077,G14724,G15976,G12550,G13252,G12586,G15111,G12924,G15909,G13262,G13167,G14811,G12177
larva-VS-pupa.down	GO:0046961	proton-transporting ATPase activity, rotational mechanism	MF	8	2.21008e-07	2.27094e-06	10	G30687,G8138,G7328,G8934,G17861,G24747,G8541,G18907,G4372,G11037
larva-VS-pupa.down	GO:0046933	proton-transporting ATP synthase activity, rotational mechanism	MF	8	0.00011189	0.000632483	7	G30687,G9320,G8138,G15659,G17861,G24747,G11037
larva-VS-pupa.down	GO:0005242	inward rectifier potassium channel activity	MF	8	1.3279e-05	8.84019e-05	6	G14701,G1580,G4724,G6728,G5347,G8328
larva-VS-pupa.down	GO:0005861	troponin complex	CC	4	0.0128405	0.042842	2	G9597,G13420
larva-VS-pupa.down	GO:0005747	mitochondrial respiratory chain complex I	CC	4	0.0128405	0.042842	2	G18711,G32467
larva-VS-pupa.down	GO:0004742	dihydrolipoyllysine-residue acetyltransferase activity	MF	8	0.0128405	0.042842	2	G2501,G2429
larva-VS-pupa.down	GO:0015078	hydrogen ion transmembrane transporter activity	MF	9	2.8388e-20	1.75018e-18	37	G25232,G30687,G3959,G30364,G9935,G6783,G6837,G17042,G28271,G9320,G8138,G32512,G33930,G17699,G18389,G7328,G8934,G25656,G35185,G35243,G15659,G34288,G40756,G23904,G17861,G4899,G24747,G31533,G24485,G8541,G23726,G34026,G21506,G19539,G18907,G4372,G11037

## Sheet: adult-VS-pupa
Supplemental Table S5. GO enrichment analysis in comparisons of pupa and adult.
	GO_ID	GO_Term	GO_Class	GOlevl	Pvalue	AdjustedPv	n	GeneID
pupa-VS-adult.down	GO:0003824	catalytic activity	MF	2	0.000205645	0.00321619	531	G10625,G1483,G23595,G14055,G7838,G15005,G4323,G3469,G7180,G63677,G27565,G869,G2886,G9884,G6868,G30164,G10593,G7621,G17258,G13858,G39521,G1756,G150,G40913,G188,G14346,G52818,G3585,G13693,G912,G4909,G9272,G1903,G10093,G6555,G5151,G5133,G926,G4721,G10823,G16929,G5470,G5491,G3514,G12702,G5806,G2409,G7766,G864,G34447,G20239,G28818,G362,G4084,G13966,G14713,G4645,G51093,G6485,G14620,G10545,G3793,G17497,…
pupa-VS-adult.down	GO:0005198	structural molecule activity	MF	2	0.000278858	0.00426209	61	G3094,G26687,G27174,G62838,G20239,G10960,G34481,G964,G24448,G9517,G3401,G24,G29645,G31743,G8872,G34853,G7920,G20813,G1032,G12694,G3851,G25606,G24342,G22334,G54485,G14696,G25054,G39335,G25094,G15413,G62004,G41812,G13649,G26907,G550,G21546,G24339,G9261,G36507,G29772,G30582,G40078,G25091,G26061,G26593,G25770,G9122,G20238,G19196,G17694,G4625,G16870,G3470,G11704,G38100,G17457,G27693,G11093,G23995,G392…
pupa-VS-adult.down	GO:0016787	hydrolase activity	MF	3	9.71666e-08	4.66747e-06	243	G10625,G1483,G14055,G7838,G4323,G3469,G27565,G10593,G7621,G17258,G13858,G188,G14346,G912,G9272,G5151,G926,G5806,G34447,G20239,G4645,G51093,G6485,G14620,G10545,G6388,G9033,G7549,G5814,G746,G31144,G1344,G3834,G130,G14746,G21067,G9132,G60535,G5080,G22186,G11835,G13681,G71,G22015,G6820,G12038,G5567,G5377,G19635,G895,G1735,G586,G14076,G26533,G5121,G12591,G6064,G7475,G7969,G7338,G11928,G3318,G57916,G16…
pupa-VS-adult.down	GO:0016491	oxidoreductase activity	MF	3	4.07016e-06	0.000105276	132	G869,G6868,G150,G40913,G52818,G4909,G1903,G5470,G5491,G2409,G7766,G864,G28818,G8217,G11131,G7540,G13449,G3621,G3476,G10472,G6146,G14517,G71,G14933,G14947,G10441,G11002,G13248,G16267,G9891,G16671,G8981,G15660,G4438,G12598,G17185,G6099,G21096,G16773,G10289,G7584,G5704,G11616,G20930,G9348,G19203,G33131,G24055,G21509,G15484,G17877,G8096,G7983,G13243,G8005,G7677,G15193,G5378,G9971,G13094,G9391,G11056,…
pupa-VS-adult.down	GO:0042302	structural constituent of cuticle	MF	3	2.00524e-15	1.5865e-13	44	G26687,G27174,G62838,G10960,G24448,G3401,G29645,G31743,G8872,G34853,G7920,G20813,G25606,G24342,G22334,G54485,G25054,G39335,G25094,G62004,G41812,G26907,G550,G21546,G24339,G9261,G36507,G29772,G30582,G40078,G25091,G26061,G26593,G25770,G9122,G19196,G17694,G16870,G11704,G38100,G27693,G11093,G3929,G11502
pupa-VS-adult.down	GO:0048037	cofactor binding	MF	3	0.000620631	0.00824618	40	G869,G6868,G150,G4909,G12702,G4084,G11100,G12041,G10441,G6099,G5704,G9348,G8096,G7983,G10913,G9971,G6231,G5557,G5683,G7447,G1406,G8710,G11890,G2046,G17551,G5585,G7200,G2003,G15710,G16290,G8360,G11785,G20133,G6997,G13952,G5018,G6627,G14079,G8218,G7559
pupa-VS-adult.down	GO:0030246	carbohydrate binding	MF	3	3.46353e-23	5.82307e-21	36	G1903,G9054,G28426,G14365,G15660,G22392,G19748,G3991,G12864,G13386,G11375,G6147,G65179,G70,G37668,G16304,G14281,G17530,G13798,G18222,G19847,G3750,G13184,G8626,G10564,G17222,G17895,G15189,G17978,G10980,G3037,G497,G17778,G8848,G17611,G13253
pupa-VS-adult.down	GO:0005200	structural constituent of cytoskeleton	MF	3	0.000437583	0.00619525	9	G20239,G34481,G9517,G12694,G15413,G13649,G20238,G4625,G23995
pupa-VS-adult.down	GO:0008233	peptidase activity	MF	4	1.20389e-23	2.31318e-21	128	G1483,G14055,G4323,G27565,G10593,G7621,G17258,G13858,G14346,G5151,G5806,G34447,G51093,G6485,G14620,G6388,G9033,G7549,G5814,G31144,G3834,G21067,G9132,G11835,G22015,G6820,G5567,G586,G14076,G26533,G12591,G6064,G7969,G11928,G3318,G16805,G13757,G3887,G7745,G13667,G2990,G9889,G8807,G16936,G8244,G7771,G7121,G1575,G19803,G8332,G4843,G14918,G1337,G66947,G1279,G18898,G13734,G6159,G11132,G13924,G14167,G915,…
pupa-VS-adult.down	GO:0008061	chitin binding	MF	4	1.16152e-14	8.67912e-13	27	G3469,G10106,G188,G2261,G912,G21679,G857,G18458,G11235,G9539,G13022,G2715,G5991,G4079,G21417,G75,G7114,G16010,G124,G7386,G19039,G9174,G5757,G15685,G2997,G9242,G889
pupa-VS-adult.down	GO:0016810	hydrolase activity, acting on carbon-nitrogen (but not peptide) bonds	MF	4	3.8779e-09	1.93177e-07	23	G14055,G3469,G912,G14746,G60535,G22186,G19635,G12591,G57916,G12907,G11402,G8175,G2557,G12480,G18132,G7114,G7454,G7386,G1744,G5757,G3260,G15725,G889
pupa-VS-adult.down	GO:0070011	peptidase activity, acting on L-amino acid peptides	MF	5	1.59075e-24	3.56593e-22	127	G1483,G14055,G4323,G27565,G10593,G7621,G17258,G13858,G5151,G5806,G34447,G51093,G6485,G14620,G6388,G9033,G7549,G5814,G31144,G3834,G21067,G9132,G11835,G22015,G6820,G5567,G586,G14076,G26533,G12591,G6064,G7969,G11928,G3318,G16805,G13757,G3887,G7745,G13667,G2990,G9889,G8807,G16936,G8244,G7771,G7121,G1575,G19803,G8332,G4843,G14918,G1337,G66947,G1279,G18898,G13734,G6159,G11132,G13924,G14167,G915,G8034,G…
pupa-VS-adult.down	GO:0008236	serine-type peptidase activity	MF	5	1.27503e-26	3.42983e-24	83	G4323,G10593,G7621,G17258,G13858,G5151,G5806,G51093,G9033,G7549,G31144,G3834,G21067,G9132,G22015,G5567,G14076,G26533,G7969,G11928,G16805,G13757,G3887,G13667,G2990,G9889,G8807,G16936,G8244,G19803,G8332,G4843,G66947,G18898,G13734,G6159,G11132,G13924,G14167,G8034,G15798,G7399,G10172,G20667,G22117,G38125,G16133,G60703,G7862,G13916,G12128,G12948,G17509,G10658,G11021,G22424,G6983,G14304,G25357,G15011,G…
pupa-VS-adult.down	GO:0004553	hydrolase activity, hydrolyzing O-glycosyl compounds	MF	5	2.25681e-05	0.000446383	28	G10625,G7838,G188,G13681,G3991,G12761,G2715,G70,G6367,G4079,G28146,G75,G12381,G7855,G3500,G11727,G26359,G14898,G3572,G4643,G5419,G124,G7425,G12452,G18356,G9792,G52951,G8042
pupa-VS-adult.down	GO:0016620	oxidoreductase activity, acting on the aldehyde or oxo group of donors, NAD or NADP as acceptor	MF	5	2.76012e-05	0.000522867	16	G5491,G10472,G14933,G11616,G19203,G21509,G8005,G10870,G3397,G11085,G12471,G892,G2027,G8837,G9158,G6712
pupa-VS-adult.down	GO:0005544	calcium-dependent phospholipid binding	MF	5	6.19661e-06	0.000154341	6	G8558,G42012,G22851,G3385,G18737,G10667
pupa-VS-adult.down	GO:0031406	carboxylic acid binding	MF	5	0.00423885	0.0371606	5	G1903,G10339,G71,G15660,G141
pupa-VS-adult.down	GO:0004175	endopeptidase activity	MF	6	1.79295e-27	8.03838e-25	105	G1483,G4323,G10593,G7621,G17258,G13858,G5151,G5806,G51093,G14620,G6388,G9033,G7549,G5814,G31144,G3834,G21067,G11835,G22015,G5567,G586,G14076,G6064,G11928,G3318,G16805,G13757,G3887,G7745,G13667,G2990,G9889,G8807,G16936,G8244,G1575,G19803,G8332,G4843,G14918,G66947,G1279,G18898,G13734,G6159,G11132,G13924,G14167,G915,G8034,G2043,G15798,G7399,G10172,G20667,G22117,G38125,G16133,G60703,G3787,G7862,G1391…
pupa-VS-adult.down	GO:0004252	serine-type endopeptidase activity	MF	6	8.33313e-28	5.60403e-25	79	G4323,G10593,G7621,G17258,G13858,G5151,G5806,G51093,G9033,G7549,G31144,G3834,G21067,G22015,G5567,G14076,G11928,G16805,G13757,G3887,G13667,G2990,G9889,G8807,G16936,G8244,G19803,G8332,G4843,G66947,G18898,G13734,G6159,G11132,G13924,G14167,G8034,G15798,G7399,G10172,G20667,G22117,G38125,G16133,G60703,G7862,G13916,G12128,G12948,G17509,G10658,G11021,G22424,G6983,G14304,G25357,G15011,G16169,G20511,G27372…
pupa-VS-adult.down	GO:0005509	calcium ion binding	MF	6	0.00132195	0.014574	42	G11233,G2309,G16382,G864,G8558,G59,G17350,G5814,G10648,G65,G4213,G1734,G1160,G42012,G508,G11435,G13417,G340,G915,G1918,G57,G272,G22851,G696,G13148,G32244,G3500,G2299,G9492,G3385,G19276,G18737,G5425,G4119,G22788,G44436,G7043,G1632,G9659,G5420,G10667,G12619
pupa-VS-adult.down	GO:0008234	cysteine-type peptidase activity	MF	6	0.000128287	0.00213019	14	G27565,G6485,G14620,G6388,G6064,G1337,G3411,G5882,G12229,G13869,G11963,G9882,G4017,G6164
pupa-VS-adult.down	GO:0080019	fatty-acyl-CoA reductase (alcohol-forming) activity	MF	6	0.000118354	0.00198982	11	G5491,G10472,G14933,G11616,G19203,G21509,G8005,G11085,G8837,G9158,G6712
pupa-VS-adult.down	GO:0004568	chitinase activity	MF	6	1.64569e-05	0.000335373	8	G188,G2715,G4079,G75,G124,G7425,G12452,G8042
pupa-VS-adult.down	GO:0004563	beta-N-acetylhexosaminidase activity	MF	7	0.000451623	0.00627219	4	G7855,G3572,G4643,G9792
pupa-VS-adult.down	GO:0005576	extracellular region	CC	2	8.32172e-47	1.11927e-43	82	G3469,G5760,G10106,G188,G6714,G21308,G2261,G912,G2309,G28659,G21679,G857,G6267,G18645,G11294,G13224,G5405,G10648,G11716,G18458,G13706,G16300,G15251,G14455,G11796,G11235,G9539,G24,G18624,G4978,G16276,G13022,G22,G11484,G2715,G14377,G36362,G5991,G4079,G17010,G17725,G46813,G14696,G47459,G21417,G11935,G75,G1908,G7114,G16010,G43243,G20271,G3962,G44436,G124,G21827,G6066,G7386,G4694,G14652,G32461,G5641,G…
pupa-VS-adult.down	GO:0044421	extracellular region part	CC	2	2.2013e-22	3.28972e-20	29	G6714,G11294,G13224,G5405,G10648,G11716,G14455,G11796,G24,G18624,G4978,G22,G14377,G17010,G17725,G46813,G14696,G1908,G3962,G44436,G6066,G4694,G14652,G5641,G59664,G526,G1855,G10951,G17457
pupa-VS-adult.down	GO:0031012	extracellular matrix	CC	2	3.79669e-06	0.000101286	12	G5814,G11835,G10648,G964,G24,G22,G1032,G1279,G14696,G44436,G4694,G17457
pupa-VS-adult.down	GO:0044420	extracellular matrix part	CC	2	0.00124758	0.0138677	4	G24,G22,G14696,G17457
pupa-VS-adult.down	GO:0005615	extracellular space	CC	3	1.01626e-12	5.94293e-11	23	G6714,G11294,G13224,G5405,G10648,G11716,G14455,G11796,G18624,G4978,G14377,G17010,G17725,G46813,G1908,G3962,G6066,G14652,G5641,G59664,G526,G1855,G10951
pupa-VS-adult.down	GO:0005578	proteinaceous extracellular matrix	CC	3	0.00113477	0.0129345	7	G10648,G24,G22,G14696,G44436,G4694,G17457
pupa-VS-adult.down	GO:0044767	single-organism developmental process	BP	3	0.00574468	0.0471133	17	G10852,G5184,G2988,G1873,G1148,G15566,G15096,G14392,G18601,G13900,G10271,G4860,G10608,G2947,G12206,G357,G1722
pupa-VS-adult.down	GO:1901564	organonitrogen compound metabolic process	BP	4	1.61715e-05	0.000335373	87	G14055,G3469,G150,G10106,G188,G2261,G912,G6555,G4721,G10823,G20239,G14713,G21679,G857,G1344,G14746,G10339,G60535,G22186,G2544,G21716,G12038,G19635,G18458,G5121,G12591,G11002,G14495,G7584,G11235,G9517,G9539,G12907,G8096,G7983,G13022,G12694,G2715,G10913,G18723,G22522,G5991,G4079,G2435,G2557,G12480,G21819,G15413,G8710,G21417,G18132,G75,G13649,G7114,G16010,G5585,G8520,G12676,G12868,G8360,G7454,G23280…
pupa-VS-adult.down	GO:0005975	carbohydrate metabolic process	BP	4	0.00542819	0.0449309	45	G10625,G7838,G3469,G188,G13693,G912,G3514,G6279,G13681,G57916,G3991,G8096,G7983,G12761,G3808,G2715,G70,G6367,G4079,G28146,G10237,G1258,G75,G7114,G12381,G7855,G11727,G555,G12621,G14898,G3572,G4643,G5419,G124,G7386,G7425,G3037,G497,G5757,G6553,G12452,G9792,G52951,G889,G8042
pupa-VS-adult.down	GO:0006022	aminoglycan metabolic process	BP	5	2.39424e-14	1.69487e-12	33	G3469,G10106,G188,G2261,G912,G21679,G857,G22186,G18458,G11235,G9539,G13022,G2715,G5991,G4079,G2557,G21417,G75,G7114,G16010,G7454,G124,G7386,G7425,G19039,G9174,G5757,G12452,G15685,G2997,G9242,G889,G8042
pupa-VS-adult.down	GO:1901565	organonitrogen compound catabolic process	BP	5	0.00428245	0.0371606	31	G150,G188,G20239,G1344,G14746,G10339,G22186,G11002,G9517,G12907,G12694,G2715,G18723,G4079,G2557,G12480,G21819,G15413,G75,G13649,G12868,G7454,G124,G20238,G7425,G2915,G12452,G1200,G4625,G15725,G8042
pupa-VS-adult.down	GO:0044282	small molecule catabolic process	BP	5	0.00494448	0.041826	9	G150,G4909,G10339,G11002,G6099,G5704,G12868,G1200,G5018
pupa-VS-adult.down	GO:0044242	cellular lipid catabolic process	BP	5	0.00423885	0.0371606	5	G4909,G6099,G5704,G1200,G5018
pupa-VS-adult.down	GO:1901071	glucosamine-containing compound metabolic process	BP	6	3.22542e-17	3.0987e-15	31	G3469,G10106,G188,G2261,G912,G21679,G857,G6279,G18458,G11235,G9539,G13022,G2715,G5991,G4079,G21417,G75,G7114,G16010,G124,G7386,G7425,G19039,G9174,G5757,G12452,G15685,G2997,G9242,G889,G8042
pupa-VS-adult.down	GO:0006030	chitin metabolic process	BP	6	3.59052e-16	3.2195e-14	30	G3469,G10106,G188,G2261,G912,G21679,G857,G18458,G11235,G9539,G13022,G2715,G5991,G4079,G21417,G75,G7114,G16010,G124,G7386,G7425,G19039,G9174,G5757,G12452,G15685,G2997,G9242,G889,G8042
pupa-VS-adult.down	GO:0006026	aminoglycan catabolic process	BP	6	5.83188e-05	0.0010641	11	G188,G22186,G2715,G4079,G2557,G75,G7454,G124,G7425,G12452,G8042
pupa-VS-adult.down	GO:0046395	carboxylic acid catabolic process	BP	6	0.00478942	0.0410304	8	G150,G4909,G10339,G11002,G6099,G5704,G12868,G5018
pupa-VS-adult.down	GO:0000256	allantoin catabolic process	BP	6	0.00365373	0.0334304	3	G14746,G12907,G15725
pupa-VS-adult.down	GO:0006508	proteolysis	BP	7	7.7575e-20	1.04338e-17	128	G1483,G14055,G4323,G10593,G7621,G17258,G13858,G14346,G5151,G5806,G34447,G51093,G6485,G14620,G6388,G9033,G7549,G5814,G31144,G3834,G21067,G9132,G11835,G22015,G6820,G5567,G586,G14076,G26533,G12591,G6064,G7969,G11928,G3318,G1148,G16805,G13757,G3887,G13667,G9889,G8807,G16936,G8244,G7771,G7121,G1575,G19803,G8332,G15096,G4843,G14918,G1337,G66947,G1279,G18898,G13734,G6159,G11132,G13924,G14167,G915,G8034,…
pupa-VS-adult.down	GO:0051258	protein polymerization	BP	7	0.00148768	0.0161365	9	G20239,G9812,G9517,G12694,G15413,G13649,G13632,G20238,G4625
pupa-VS-adult.down	GO:0006032	chitin catabolic process	BP	7	1.64569e-05	0.000335373	8	G188,G2715,G4079,G75,G124,G7425,G12452,G8042
pupa-VS-adult.down	GO:0006189	'de novo' IMP biosynthetic process	BP	10	0.00365373	0.0334304	3	G21716,G2435,G9869
pupa-VS-adult.up	GO:0005198	structural molecule activity	MF	2	1.06239e-06	2.17458e-05	52	G6871,G21027,G33322,G35071,G12342,G29759,G41727,G14253,G17520,G13668,G6969,G4178,G21280,G45466,G37508,G43695,G26368,G25186,G40511,G26863,G11291,G25381,G35018,G41399,G36030,G28697,G30140,G19107,G26678,G8745,G36832,G23828,G20925,G21795,G13271,G35188,G26459,G19453,G17034,G25144,G27619,G33528,G21322,G7336,G26312,G20958,G4716,G28170,G32327,G16620,G30764,G30850
pupa-VS-adult.up	GO:0071840	cellular component organization or biogenesis	BP	2	8.8365e-06	0.000139468	42	G30097,G10833,G18218,G6009,G26104,G5251,G14253,G14989,G26322,G25327,G21280,G7587,G13567,G9684,G17104,G4415,G26863,G8247,G15813,G10553,G13502,G17296,G13211,G22591,G4496,G43122,G4355,G4176,G18497,G11461,G14166,G21586,G13836,G15258,G26088,G22912,G5893,G23066,G4716,G7669,G7086,G7933
pupa-VS-adult.up	GO:0032501	multicellular organismal process	BP	2	8.14319e-26	4.26703e-24	35	G5531,G6871,G21027,G33322,G35071,G14858,G17047,G29759,G41727,G45466,G37508,G43695,G26368,G25186,G40511,G35018,G41399,G36030,G9110,G19107,G36832,G20925,G194,G21795,G6592,G35188,G26459,G27619,G8045,G33528,G21322,G26312,G28170,G30764,G30850
pupa-VS-adult.up	GO:0009055	electron carrier activity	MF	2	6.36557e-07	1.32363e-05	17	G15250,G24356,G22660,G6837,G18790,G28271,G2733,G32512,G17699,G50713,G10684,G24485,G10538,G23726,G34026,G3492,G32553
pupa-VS-adult.up	GO:0016491	oxidoreductase activity	MF	3	4.3426e-06	7.38806e-05	98	G5110,G15270,G16484,G5728,G5087,G12958,G20120,G4917,G51203,G11336,G10010,G6656,G7249,G22660,G13510,G19121,G21915,G6837,G4443,G11389,G18262,G10533,G5939,G18790,G28271,G2733,G21478,G3179,G10725,G18324,G32512,G11649,G24221,G257,G18127,G10573,G33930,G17699,G18389,G6002,G8590,G8286,G10568,G10585,G6424,G37498,G6154,G15538,G16299,G14820,G11429,G11202,G20726,G11241,G8723,G10257,G14828,G34288,G23129,G1195…
pupa-VS-adult.up	GO:0005213	structural constituent of chorion	MF	3	2.26314e-33	2.6952e-31	28	G6871,G21027,G33322,G35071,G29759,G41727,G45466,G37508,G43695,G26368,G25186,G40511,G35018,G41399,G36030,G19107,G36832,G20925,G21795,G35188,G26459,G27619,G33528,G21322,G26312,G28170,G30764,G30850
pupa-VS-adult.up	GO:0005549	odorant binding	MF	3	3.02535e-10	1.20097e-08	21	G20994,G22041,G35646,G16154,G14036,G33218,G21418,G28845,G37837,G9110,G22394,G14726,G15672,G29964,G22588,G28071,G15774,G27781,G30888,G7147,G13819
pupa-VS-adult.up	GO:0004129	cytochrome-c oxidase activity	MF	3	0.000261675	0.0025774	8	G6837,G28271,G32512,G17699,G24485,G23726,G34026,G32553
pupa-VS-adult.up	GO:0008233	peptidase activity	MF	4	3.35259e-05	0.000452773	65	G7372,G22948,G12937,G11978,G15454,G16800,G19479,G18088,G19448,G13498,G12376,G17443,G15589,G11958,G10775,G5078,G41407,G16873,G10209,G17568,G19695,G11156,G16410,G13593,G14435,G9315,G14164,G21655,G6851,G2304,G9776,G10288,G6873,G12325,G3666,G14447,G3485,G12742,G17999,G13301,G12222,G1300,G5867,G16349,G4928,G13080,G9679,G9629,G5565,G19763,G13958,G13501,G9932,G15230,G11390,G22460,G23376,G25552,G12815,G3…
pupa-VS-adult.up	GO:0016043	cellular component organization	BP	3	3.84559e-06	6.80773e-05	39	G30097,G10833,G18218,G26104,G14253,G14989,G26322,G25327,G21280,G7587,G13567,G9684,G17104,G4415,G26863,G8247,G15813,G10553,G13502,G17296,G13211,G22591,G4496,G43122,G4355,G4176,G18497,G11461,G14166,G21586,G13836,G15258,G26088,G22912,G23066,G4716,G7669,G7086,G7933
pupa-VS-adult.up	GO:0044707	single-multicellular organism process	BP	3	9.56567e-25	4.47537e-23	34	G5531,G6871,G21027,G33322,G35071,G14858,G17047,G29759,G41727,G45466,G37508,G43695,G26368,G25186,G40511,G35018,G41399,G36030,G9110,G19107,G36832,G20925,G21795,G6592,G35188,G26459,G27619,G8045,G33528,G21322,G26312,G28170,G30764,G30850
pupa-VS-adult.up	GO:0006996	organelle organization	BP	3	0.000128884	0.00139536	28	G30097,G10833,G18218,G26322,G25327,G13567,G9684,G17104,G4415,G8247,G15813,G10553,G13502,G17296,G22591,G4496,G43122,G4355,G4176,G11461,G14166,G21586,G13836,G26088,G23066,G7669,G7086,G7933
pupa-VS-adult.up	GO:0044085	cellular component biogenesis	BP	3	2.58982e-05	0.000366132	23	G30097,G10833,G6009,G26104,G5251,G14253,G14989,G26322,G25327,G21280,G17104,G26863,G8247,G17296,G13211,G18497,G14166,G21586,G13836,G26088,G5893,G23066,G4716
pupa-VS-adult.up	GO:0055114	oxidation-reduction process	BP	4	0.000177386	0.001859	79	G5110,G15270,G16484,G5728,G5087,G20120,G4917,G51203,G11336,G10010,G6656,G7249,G22660,G13510,G19121,G21915,G6837,G4443,G18262,G10533,G5939,G21034,G2733,G21478,G3179,G10725,G18324,G11649,G24221,G257,G18389,G8590,G8286,G10568,G10585,G6424,G19270,G6154,G16299,G11429,G11202,G20726,G8723,G10257,G14828,G34288,G11950,G12927,G11415,G6458,G10684,G18159,G10056,G12410,G10098,G3432,G8172,G10442,G24485,G6342,G…
pupa-VS-adult.up	GO:0071944	cell periphery	CC	3	3.60872e-11	1.47732e-09	29	G6871,G21027,G33322,G35071,G29759,G41727,G45466,G37508,G43695,G26368,G25186,G40511,G35018,G41399,G36030,G19107,G36832,G20925,G21795,G35188,G26459,G27619,G33528,G21322,G26312,G13401,G28170,G30764,G30850
pupa-VS-adult.up	GO:0016746	transferase activity, transferring acyl groups	MF	4	0.000626068	0.00573531	20	G2587,G9561,G14980,G8603,G11389,G5577,G11558,G4034,G8196,G11128,G24772,G1320,G11285,G11471,G3432,G8119,G6317,G9887,G16994,G8566
pupa-VS-adult.up	GO:0007275	multicellular organismal development	BP	4	7.19284e-25	3.48986e-23	30	G6871,G21027,G33322,G35071,G17047,G29759,G41727,G45466,G37508,G43695,G26368,G25186,G40511,G35018,G41399,G36030,G19107,G36832,G20925,G21795,G6592,G35188,G26459,G27619,G33528,G21322,G26312,G28170,G30764,G30850
pupa-VS-adult.up	GO:0031090	organelle membrane	CC	3	0.00155246	0.0131208	18	G20332,G30687,G18218,G30364,G3129,G13567,G21915,G6018,G32512,G19270,G15813,G31533,G4176,G8789,G18711,G10061,G32721,G32467
pupa-VS-adult.up	GO:0006091	generation of precursor metabolites and energy	BP	4	2.9269e-07	6.72674e-06	20	G6656,G22660,G21915,G6837,G2733,G24221,G10568,G19270,G34288,G11950,G10684,G3432,G24485,G10831,G2650,G46870,G8180,G1262,G32721,G32467
pupa-VS-adult.up	GO:0022607	cellular component assembly	BP	4	1.46678e-06	2.82571e-05	20	G30097,G10833,G26104,G14253,G14989,G26322,G25327,G21280,G17104,G26863,G8247,G17296,G13211,G18497,G14166,G21586,G13836,G26088,G23066,G4716
pupa-VS-adult.up	GO:0032993	protein-DNA complex	CC	3	3.80811e-10	1.46724e-08	15	G30097,G10833,G26322,G25327,G17104,G8247,G17296,G22591,G14166,G21586,G13836,G26088,G23066,G7086,G7933
pupa-VS-adult.up	GO:0046983	protein dimerization activity	MF	4	0.00229103	0.0186413	16	G10222,G30097,G5747,G26322,G25327,G17104,G15370,G8247,G4396,G17296,G5517,G6451,G9822,G21586,G26088,G23066
pupa-VS-adult.up	GO:0043933	macromolecular complex subunit organization	BP	4	0.000115759	0.00128512	18	G30097,G10833,G26104,G14253,G26322,G25327,G17104,G8247,G17296,G13211,G14166,G21586,G13836,G15258,G26088,G22912,G23066,G4716
pupa-VS-adult.up	GO:0007049	cell cycle	BP	4	1.10042e-05	0.000169594	16	G21379,G1435,G6441,G9898,G4071,G13502,G27645,G22591,G43122,G4355,G11461,G11424,G20397,G7086,G7933,G11318
pupa-VS-adult.up	GO:0030414	peptidase inhibitor activity	MF	4	1.16696e-06	2.28167e-05	14	G47807,G9123,G13887,G25742,G25907,G27035,G11721,G37827,G6921,G58866,G36296,G22700,G431,G11008
pupa-VS-adult.up	GO:0051276	chromosome organization	BP	4	5.969e-05	0.000744704	15	G30097,G10833,G26322,G25327,G17104,G4415,G8247,G17296,G14166,G21586,G13836,G26088,G23066,G7669,G7933
pupa-VS-adult.up	GO:0044455	mitochondrial membrane part	CC	3	4.6385e-06	7.59554e-05	10	G30687,G18218,G30364,G13567,G32512,G19270,G31533,G18711,G32721,G32467
pupa-VS-adult.up	GO:0006323	DNA packaging	BP	4	1.96257e-07	4.67448e-06	12	G30097,G26322,G25327,G17104,G8247,G17296,G14166,G21586,G13836,G26088,G23066,G7933
pupa-VS-adult.up	GO:0051536	iron-sulfur cluster binding	MF	4	2.77367e-06	5.04654e-05	14	G4917,G14989,G21280,G18262,G2733,G26863,G257,G18389,G19098,G6458,G4304,G18497,G14843,G2650
pupa-VS-adult.up	GO:0022900	electron transport chain	BP	4	4.6385e-06	7.59554e-05	10	G21915,G24221,G10568,G19270,G34288,G11950,G10684,G24485,G32721,G32467
pupa-VS-adult.up	GO:0070469	respiratory chain	CC	3	7.00672e-05	0.000856262	6	G22660,G32512,G19270,G18711,G32721,G32467
pupa-VS-adult.up	GO:0022402	cell cycle process	BP	4	0.00165221	0.0138744	9	G1435,G6441,G13502,G22591,G43122,G4355,G11461,G7086,G7933
pupa-VS-adult.up	GO:1990204	oxidoreductase complex	CC	3	0.00181802	0.0151694	6	G22660,G19270,G20561,G18711,G32721,G32467
pupa-VS-adult.up	GO:0016651	oxidoreductase activity, acting on NAD(P)H	MF	4	1.16209e-06	2.28167e-05	13	G21915,G18262,G24221,G10568,G37498,G11950,G21154,G6458,G25507,G14843,G11431,G3492,G30519
pupa-VS-adult.up	GO:0006099	tricarboxylic acid cycle	BP	4	4.02159e-06	7.02438e-05	8	G6656,G22660,G2733,G3432,G10831,G2650,G8180,G1262
pupa-VS-adult.up	GO:0070011	peptidase activity, acting on L-amino acid peptides	MF	5	0.000110503	0.00125878	62	G22948,G12937,G11978,G15454,G16800,G19479,G18088,G19448,G13498,G12376,G17443,G15589,G11958,G10775,G5078,G41407,G16873,G10209,G17568,G19695,G11156,G16410,G13593,G14435,G9315,G14164,G21655,G6851,G2304,G9776,G10288,G6873,G12325,G3666,G14447,G3485,G12742,G17999,G13301,G12222,G1300,G16349,G4928,G13080,G9679,G9629,G5565,G19763,G13958,G13501,G9932,G15230,G11390,G22460,G23376,G25552,G12815,G431,G467,G110…
pupa-VS-adult.up	GO:0042600	chorion	CC	4	2.26314e-33	2.6952e-31	28	G6871,G21027,G33322,G35071,G29759,G41727,G45466,G37508,G43695,G26368,G25186,G40511,G35018,G41399,G36030,G19107,G36832,G20925,G21795,G35188,G26459,G27619,G33528,G21322,G26312,G28170,G30764,G30850
pupa-VS-adult.up	GO:0051301	cell division	BP	4	0.00244926	0.0198057	7	G13502,G22591,G43122,G4355,G11461,G7086,G7933
pupa-VS-adult.up	GO:0016226	iron-sulfur cluster assembly	BP	4	0.000307165	0.00295872	4	G14989,G21280,G26863,G18497
pupa-VS-adult.up	GO:0008236	serine-type peptidase activity	MF	5	9.64442e-09	3.15855e-07	45	G22948,G12937,G15454,G16800,G18088,G19448,G13498,G12376,G15589,G11958,G10775,G41407,G16873,G10209,G17568,G19695,G11156,G16410,G13593,G14435,G14164,G6851,G9776,G10288,G12325,G14447,G17999,G13301,G12222,G16349,G4928,G9679,G9629,G19763,G13958,G13501,G9932,G11390,G22460,G23376,G25552,G467,G11030,G16702,G13969
pupa-VS-adult.up	GO:0046982	protein heterodimerization activity	MF	5	1.48115e-05	0.000218012	11	G10222,G30097,G26322,G25327,G17104,G15370,G8247,G17296,G21586,G26088,G23066
pupa-VS-adult.up	GO:0044427	chromosomal part	CC	4	4.26226e-07	9.46366e-06	16	G30097,G10833,G26322,G11969,G25327,G17104,G8247,G17296,G22591,G14166,G21586,G13836,G26088,G23066,G7086,G7933
pupa-VS-adult.up	GO:0003954	NADH dehydrogenase activity	MF	5	4.6385e-06	7.59554e-05	10	G21915,G10568,G37498,G11950,G21154,G6458,G25507,G14843,G3492,G30519
pupa-VS-adult.up	GO:0044429	mitochondrial part	CC	4	1.44556e-05	0.000215191	16	G30687,G18218,G30364,G13567,G21915,G6018,G32512,G19270,G31533,G8789,G18711,G10061,G32721,G4033,G29268,G32467
pupa-VS-adult.up	GO:0007304	chorion-containing eggshell formation	BP	5	2.26314e-33	2.6952e-31	28	G6871,G21027,G33322,G35071,G29759,G41727,G45466,G37508,G43695,G26368,G25186,G40511,G35018,G41399,G36030,G19107,G36832,G20925,G21795,G35188,G26459,G27619,G33528,G21322,G26312,G28170,G30764,G30850
pupa-VS-adult.up	GO:0031966	mitochondrial membrane	CC	4	9.98259e-06	0.000155681	14	G30687,G18218,G30364,G13567,G21915,G6018,G32512,G19270,G31533,G8789,G18711,G10061,G32721,G32467
pupa-VS-adult.up	GO:0045333	cellular respiration	BP	5	5.21462e-10	1.89754e-08	17	G6656,G22660,G21915,G6837,G2733,G10568,G19270,G34288,G11950,G10684,G3432,G24485,G10831,G2650,G8180,G1262,G32721
pupa-VS-adult.up	GO:0044815	DNA packaging complex	CC	4	7.48421e-08	1.92242e-06	12	G30097,G26322,G25327,G17104,G8247,G17296,G14166,G21586,G13836,G26088,G23066,G7933
pupa-VS-adult.up	GO:0071822	protein complex subunit organization	BP	5	7.12462e-05	0.000856262	17	G30097,G26104,G14253,G26322,G25327,G17104,G8247,G17296,G13211,G14166,G21586,G13836,G15258,G26088,G22912,G23066,G4716
pupa-VS-adult.up	GO:0004866	endopeptidase inhibitor activity	MF	5	1.44471e-05	0.000215191	10	G47807,G9123,G13887,G25742,G25907,G27035,G37827,G58866,G22700,G431
pupa-VS-adult.up	GO:0065003	macromolecular complex assembly	BP	5	0.000114327	0.00128007	16	G30097,G10833,G26104,G14253,G26322,G25327,G17104,G8247,G17296,G13211,G14166,G21586,G13836,G26088,G23066,G4716
pupa-VS-adult.up	GO:0006461	protein complex assembly	BP	5	6.06269e-05	0.000749257	15	G30097,G26104,G14253,G26322,G25327,G17104,G8247,G17296,G13211,G14166,G21586,G13836,G26088,G23066,G4716
pupa-VS-adult.up	GO:0051539	4 iron, 4 sulfur cluster binding	MF	5	0.000297051	0.002904	5	G18262,G6458,G4304,G14843,G2650
pupa-VS-adult.up	GO:0005746	mitochondrial respiratory chain	CC	4	0.00051358	0.00477156	5	G32512,G19270,G18711,G32721,G32467
pupa-VS-adult.up	GO:0010181	FMN binding	MF	5	0.00343325	0.0269315	4	G257,G6154,G6458,G18159
pupa-VS-adult.up	GO:0004175	endopeptidase activity	MF	6	0.000102091	0.0011941	48	G22948,G11978,G15454,G16800,G18088,G19448,G13498,G12376,G17443,G15589,G11958,G10775,G5078,G41407,G16873,G10209,G17568,G11156,G16410,G13593,G14435,G14164,G6851,G10288,G6873,G12325,G14447,G17999,G13301,G12222,G1300,G16349,G4928,G9679,G9629,G5565,G19763,G13958,G13501,G9932,G11390,G22460,G23376,G25552,G467,G11030,G16702,G13969
pupa-VS-adult.up	GO:0006325	chromatin organization	BP	5	1.96401e-05	0.000285872	13	G30097,G26322,G25327,G17104,G4415,G8247,G17296,G14166,G21586,G13836,G26088,G23066,G7669
pupa-VS-adult.up	GO:0000278	mitotic cell cycle	BP	5	7.35209e-05	0.000875567	9	G1435,G6441,G13502,G22591,G43122,G11461,G20397,G7086,G7933
pupa-VS-adult.up	GO:0022904	respiratory electron transport chain	BP	5	3.06531e-05	0.000422691	8	G21915,G10568,G19270,G34288,G11950,G10684,G24485,G32721
pupa-VS-adult.up	GO:0004252	serine-type endopeptidase activity	MF	6	9.43431e-09	3.15855e-07	42	G22948,G15454,G16800,G18088,G19448,G13498,G12376,G15589,G11958,G10775,G41407,G16873,G10209,G17568,G11156,G16410,G13593,G14435,G14164,G6851,G10288,G12325,G14447,G17999,G13301,G12222,G16349,G4928,G9679,G9629,G19763,G13958,G13501,G9932,G11390,G22460,G23376,G25552,G467,G11030,G16702,G13969
pupa-VS-adult.up	GO:0007067	mitosis	BP	5	0.00396012	0.0303378	6	G13502,G22591,G43122,G11461,G7086,G7933
pupa-VS-adult.up	GO:0004867	serine-type endopeptidase inhibitor activity	MF	6	7.13538e-06	0.000115399	8	G47807,G9123,G13887,G25742,G25907,G27035,G37827,G22700
pupa-VS-adult.up	GO:0007602	phototransduction	BP	5	0.00067734	0.00599537	4	G5531,G14858,G8045,G8878
pupa-VS-adult.up	GO:0000775	chromosome, centromeric region	CC	4	0.00125924	0.0107817	3	G10833,G22591,G7086
pupa-VS-adult.up	GO:0007346	regulation of mitotic cell cycle	BP	5	0.00343325	0.0269315	4	G1435,G6441,G43122,G11461
pupa-VS-adult.up	GO:0070069	cytochrome complex	CC	4	0.00298557	0.0238481	3	G32512,G19270,G32721
pupa-VS-adult.up	GO:0008137	NADH dehydrogenase (ubiquinone) activity	MF	7	2.6272e-05	0.000366132	9	G21915,G10568,G11950,G21154,G6458,G25507,G14843,G3492,G30519
pupa-VS-adult.up	GO:0010564	regulation of cell cycle process	BP	5	0.00343325	0.0269315	4	G1435,G6441,G43122,G11461
pupa-VS-adult.up	GO:0003993	acid phosphatase activity	MF	7	0.00396012	0.0303378	6	G12881,G11688,G10915,G6065,G21572,G17318
pupa-VS-adult.up	GO:0005750	mitochondrial respiratory chain complex III	CC	4	0.00480029	0.0338085	2	G19270,G32721
pupa-VS-adult.up	GO:0004449	isocitrate dehydrogenase (NAD+) activity	MF	7	0.000332013	0.00315172	3	G6656,G10831,G8180
pupa-VS-adult.up	GO:0048477	oogenesis	BP	6	1.51855e-34	9.94651e-32	29	G6871,G21027,G33322,G35071,G29759,G41727,G45466,G37508,G43695,G26368,G25186,G40511,G35018,G41399,G36030,G19107,G36832,G20925,G194,G21795,G35188,G26459,G27619,G33528,G21322,G26312,G28170,G30764,G30850
pupa-VS-adult.up	GO:0034622	cellular macromolecular complex assembly	BP	6	0.000153332	0.00164643	14	G30097,G10833,G14253,G26322,G25327,G17104,G8247,G17296,G14166,G21586,G13836,G26088,G23066,G4716
pupa-VS-adult.up	GO:0065004	protein-DNA complex assembly	BP	6	1.41441e-08	4.41163e-07	12	G30097,G10833,G26322,G25327,G17104,G8247,G17296,G14166,G21586,G13836,G26088,G23066
pupa-VS-adult.up	GO:0004935	adrenergic receptor activity	MF	7	0.00480029	0.0338085	2	G15553,G14916
pupa-VS-adult.up	GO:0006334	nucleosome assembly	BP	6	5.77823e-08	1.5139e-06	11	G30097,G26322,G25327,G17104,G8247,G17296,G14166,G21586,G13836,G26088,G23066
pupa-VS-adult.up	GO:0009060	aerobic respiration	BP	6	4.23928e-07	9.46366e-06	10	G6656,G22660,G6837,G2733,G3432,G24485,G10831,G2650,G8180,G1262
pupa-VS-adult.up	GO:0005747	mitochondrial respiratory chain complex I	CC	4	0.00480029	0.0338085	2	G18711,G32467
pupa-VS-adult.up	GO:0005739	mitochondrion	CC	5	4.62143e-10	1.72974e-08	22	G30687,G18218,G30364,G13567,G21915,G6018,G28271,G32512,G37498,G19270,G16201,G21154,G31533,G25507,G8789,G18711,G10061,G32721,G32553,G4033,G29268,G32467
pupa-VS-adult.up	GO:0005743	mitochondrial inner membrane	CC	5	1.61331e-06	3.06295e-05	13	G30687,G18218,G30364,G13567,G21915,G6018,G32512,G19270,G31533,G8789,G18711,G32721,G32467
pupa-VS-adult.up	GO:0042773	ATP synthesis coupled electron transport	BP	6	0.000122504	0.00133734	6	G21915,G10568,G19270,G34288,G11950,G32721
pupa-VS-adult.up	GO:0006122	mitochondrial electron transport, ubiquinol to cytochrome c	BP	6	0.000332013	0.00315172	3	G19270,G34288,G32721
pupa-VS-adult.up	GO:0015078	hydrogen ion transmembrane transporter activity	MF	9	3.8295e-05	0.000506732	16	G22079,G30687,G30364,G6837,G28271,G32512,G33930,G17699,G18389,G15659,G34288,G31533,G24485,G23726,G34026,G32553
pupa-VS-adult.up	GO:0000786	nucleosome	CC	5	3.08169e-08	8.97114e-07	11	G30097,G26322,G25327,G17104,G8247,G17296,G14166,G21586,G13836,G26088,G23066
pupa-VS-adult.up	GO:0030688	preribosome, small subunit precursor	CC	5	0.00480029	0.0338085	2	G6009,G5893
pupa-VS-adult.up	GO:0030301	cholesterol transport	BP	6	0.00480029	0.0338085	2	G2107,G1156
pupa-VS-adult.up	GO:0006508	proteolysis	BP	7	0.000111758	0.0012621	67	G7372,G22948,G12937,G11978,G15454,G17047,G16800,G19479,G18088,G19448,G13498,G12376,G17443,G15589,G11958,G10775,G5078,G41407,G16873,G10209,G17568,G19695,G11156,G16410,G13593,G14435,G9315,G14164,G21655,G6851,G2304,G9776,G10288,G6873,G12325,G3666,G14447,G3485,G12742,G17999,G13301,G12222,G1300,G5867,G16349,G43122,G4928,G13080,G9679,G9629,G6592,G5565,G19763,G13958,G13501,G9932,G15230,G11390,G22460,G23…
pupa-VS-adult.up	GO:0042775	mitochondrial ATP synthesis coupled electron transport	BP	7	0.00067734	0.00599537	4	G19270,G34288,G11950,G32721
pupa-VS-adult.up	GO:0006261	DNA-dependent DNA replication	BP	7	0.00723725	0.0491233	4	G6101,G9898,G13540,G4411
pupa-VS-adult.up	GO:0072330	monocarboxylic acid biosynthetic process	BP	7	0.00723725	0.0491233	4	G5155,G4304,G12410,G6342
pupa-VS-adult.up	GO:0010389	regulation of G2/M transition of mitotic cell cycle	BP	7	0.00480029	0.0338085	2	G1435,G6441
pupa-VS-adult.up	GO:0007601	visual perception	BP	8	0.00125924	0.0107817	3	G5531,G14858,G8045
