# Supplementary material for: Transcriptome Characterization of Dendrolimus punctatus and Expression Profiles at Different Developmental Stages
Source: PLoS One. 2016 Aug 25;11(8):e0161667. doi: 10.1371/journal.pone.0161667 (PMC4999207; doi:10.1371/journal.pone.0161667)
Supplement: S6 Table — (XLSX) [file pone.0161667.s006.xlsx]

## Sheet: enrichment.kegg
MapID	MapTitle	Pvalue	AdjustedPv	x	y	n	N	EnrichDirect	GeneIDs
adult-VS-egg.down
adult-VS-egg.up
map01200	Carbon metabolism	2.91084e-25	2.73619e-23	40	85	292	2574	Over	G20297 G150 G6683 G5431 G6373 G8057 G12585 G14925 G8904 G14098 G14136 G4862 G10698 G10092 G2501 G13451 G7548 G13511 G10368 G10590 G10913 G876 G10294 G14532 G8710 G1258 G16833 G11246 G21522 G12662 G14215 G3120 G2114 G2675 G2429 G3606 G596 G2620 G8204 G15966
map00190	Oxidative phosphorylation	6.56254e-17	3.0844e-15	42	118	292	2574	Over	G25232 G3959 G11244 G30364 G9935 G20147 G6783 G18262 G17042 G26783 G9320 G8138 G17699 G7328 G8934 G25656 G5396 G10568 G10590 G35243 G13409 G876 G15659 G34288 G21026 G7444 G30550 G2714 G40756 G23904 G20371 G27096 G17861 G4899 G24747 G1904 G8541 G20547 G18907 G4372 G11037 G14290
map00010	Glycolysis / Gluconeogenesis	2.50452e-11	7.84751e-10	22	41	292	2574	Over	G6683 G5431 G12585 G14925 G14098 G4862 G10698 G3837 G10092 G2501 G7548 G10870 G10294 G14532 G14215 G2114 G2675 G2027 G4504 G2429 G6553 G2620
map04145	Phagosome	5.42644e-10	1.27521e-08	24	67	292	2574	Over	G3959 G2309 G20239 G9935 G20147 G8400 G6783 G9093 G9517 G7328 G8934 G5396 G12694 G4049 G21026 G13649 G4899 G1904 G8541 G20238 G12235 G18907 G4372 G11037
map00250	Alanine, aspartate and glutamate metabolism	4.36722e-09	7.06164e-08	16	28	292	2574	Over	G11065 G18619 G10823 G14713 G6456 G8460 G3582 G13511 G11246 G205 G12471 G11785 G7433 G6152 G4877 G15966
map01230	Biosynthesis of amino acids	4.50743e-09	7.06164e-08	22	62	292	2574	Over	G11065 G6683 G5431 G8057 G14713 G12585 G14098 G10913 G14532 G8710 G1258 G16833 G11246 G21522 G12662 G14215 G1597 G3606 G596 G2620 G10063 G15966
map00620	Pyruvate metabolism	6.35059e-09	8.52794e-08	17	32	292	2574	Over	G6683 G4862 G14493 G10698 G17669 G10092 G2501 G13451 G18990 G10368 G10870 G1258 G176 G2114 G2675 G2027 G2429
map00020	Citrate cycle (TCA cycle)	2.60327e-07	3.05884e-06	15	31	292	2574	Over	G8057 G4862 G10698 G10092 G2501 G13451 G10368 G10590 G1879 G876 G1258 G12662 G3120 G2114 G2429
map00982	Drug metabolism - cytochrome P450	4.76032e-06	4.97189e-05	14	33	292	2574	Over	G20527 G22463 G11364 G20736 G9971 G10294 G13151 G11033 G5895 G11028 G5570 G24412 G9903 G2062
map00280	Valine, leucine and isoleucine degradation	7.2756e-06	6.83907e-05	14	34	292	2574	Over	G9884 G6373 G9561 G10181 G5021 G2071 G10870 G11207 G18247 G2114 G2027 G4278 G4877 G8204
map00500	Starch and sucrose metabolism	8.37456e-06	7.15644e-05	15	45	292	2574	Over	G8635 G5472 G11364 G3837 G3203 G10005 G7548 G10238 G8769 G11033 G5895 G7780 G6553 G9903 G9541
map00410	beta-Alanine metabolism	1.98658e-05	0.000155616	10	20	292	2574	Over	G18619 G6373 G6456 G8738 G10870 G13522 G2027 G4877 G7909 G8204
map00980	Metabolism of xenobiotics by cytochrome P450	2.32013e-05	0.000167763	14	37	292	2574	Over	G20527 G22463 G11364 G20736 G10294 G13151 G11033 G5895 G11028 G5570 G20176 G24412 G9903 G2062
map00480	Glutathione metabolism	4.97895e-05	0.000334301	15	44	292	2574	Over	G10076 G20297 G8904 G20527 G22463 G2853 G8738 G20736 G13151 G4515 G12662 G11028 G5570 G24412 G2062
map00030	Pentose phosphate pathway	5.6407e-05	0.000353484	10	22	292	2574	Over	G20297 G14925 G8904 G3837 G7548 G21522 G3606 G6553 G596 G2620
map00330	Arginine and proline metabolism	6.41033e-05	0.000376607	14	40	292	2574	Over	G10076 G11065 G14713 G3582 G8738 G10870 G11890 G11246 G12471 G7433 G2027 G7909 G10063 G15966
map04512	ECM-receptor interaction	9.08073e-05	0.000502111	9	19	292	2574	Over	G4616 G2309 G648 G577 G740 G9093 G24 G4049 G1058
map00650	Butanoate metabolism	0.000141939	0.000741239	8	16	292	2574	Over	G18619 G6456 G7814 G15710 G16290 G4278 G6152 G4877
map00670	One carbon pool by folate	0.000211208	0.00104492	7	13	292	2574	Over	G14136 G21716 G10913 G2435 G5340 G1744 G1944
map00040	Pentose and glucuronate interconversions	0.000347888	0.00163507	11	31	292	2574	Over	G14493 G17669 G11364 G3203 G10870 G11033 G21522 G17551 G5895 G2027 G9903
map00052	Galactose metabolism	0.000612481	0.00261697	10	28	292	2574	Over	G13693 G8635 G14493 G17669 G3837 G10005 G7780 G6553 G2620 G9541
map00860	Porphyrin and chlorophyll metabolism	0.00198822	0.00812578	10	32	292	2574	Over	G9117 G11364 G3203 G11637 G9867 G11033 G5895 G8520 G6106 G9903
map00350	Tyrosine metabolism	0.00236498	0.00926284	7	18	292	2574	Over	G12038 G10294 G11246 G5585 G6771 G15966 G8218
map00260	Glycine, serine and threonine metabolism	0.00257222	0.00967154	10	33	292	2574	Over	G150 G14098 G14136 G9117 G14762 G13511 G10913 G8710 G2114 G11785
map00340	Histidine metabolism	0.00282491	0.0102131	5	10	292	2574	Over	G10870 G5585 G2027 G7909 G8218
map00640	Propanoate metabolism	0.00338697	0.0117917	7	19	292	2574	Over	G6373 G10870 G176 G2675 G2027 G4877 G8204
map04146	Peroxisome	0.00471983	0.0158452	16	71	292	2574	Over	G10846 G4909 G5491 G2725 G17185 G11616 G8005 G13511 G11056 G2763 G12662 G12685 G21622 G7411 G6712 G8696
map00380	Tryptophan metabolism	0.00621647	0.02015	8	26	292	2574	Over	G13641 G7914 G11056 G10870 G6418 G5585 G2027 G8218
map00051	Fructose and mannose metabolism	0.00845406	0.0264894	6	17	292	2574	Over	G14925 G14493 G17669 G10264 G14532 G2620
map00053	Ascorbate and aldarate metabolism	0.0110516	0.0335114	7	23	292	2574	Over	G11364 G10870 G13458 G11033 G5895 G2027 G9903
map00360	Phenylalanine metabolism	0.0114986	0.0337771	6	18	292	2574	Over	G11246 G5585 G15710 G16290 G15966 G8218
map00630	Glyoxylate and dicarboxylate metabolism	0.0141265	0.0402392	7	24	292	2574	Over	G11065 G8057 G14762 G13451 G13511 G10913 G11056
adult-VS-larva.down
map03030	DNA replication	5.0768e-06	0.000426451	11	34	168	2574	Over	G16225 G3440 G2334 G1237 G6358 G6101 G9693 G13540 G15099 G24107 G4411
map01212	Fatty acid metabolism	0.00038216	0.0160507	10	44	168	2574	Over	G16484 G5728 G19121 G8543 G11558 G8575 G1633 G11128 G11285 G4033
adult-VS-larva.up
map01200	Carbon metabolism	4.04457e-22	4.12546e-20	43	85	363	2574	Over	G150 G5431 G8057 G16382 G12585 G14925 G14136 G4862 G10698 G5062 G5872 G4478 G13451 G10294 G11246 G12662 G3120 G2114 G2429 G6997 G596 G15966 G20297 G6683 G14098 G10339 G2082 G10092 G2501 G7548 G13511 G10913 G876 G14532 G14821 G8710 G1258 G14215 G15113 G2620 G8204 G10014 G3918
map00010	Glycolysis / Gluconeogenesis	2.52456e-17	1.28753e-15	25	41	363	2574	Over	G5431 G12585 G14925 G4862 G10698 G10294 G2114 G2429 G11791 G6683 G4070 G14098 G3837 G10092 G2501 G7548 G10870 G14532 G14215 G892 G2027 G3037 G6553 G15113 G2620
map01230	Biosynthesis of amino acids	1.76399e-14	5.99757e-13	30	62	363	2574	Over	G5431 G8057 G14713 G12585 G5872 G8273 G11246 G12662 G7149 G12676 G8360 G596 G15966 G6683 G11186 G917 G14098 G10339 G2082 G10913 G14532 G8710 G1258 G14215 G1597 G6839 G15113 G2620 G10014 G3918
map00620	Pyruvate metabolism	2.66464e-09	6.79484e-08	19	32	363	2574	Over	G4862 G14493 G10698 G17669 G5062 G13451 G18990 G2114 G2429 G6997 G6683 G4070 G10092 G2501 G10870 G1258 G176 G892 G2027
map00980	Metabolism of xenobiotics by cytochrome P450	5.11075e-09	9.31243e-08	18	37	363	2574	Over	G20527 G12348 G11364 G20736 G10294 G11033 G11028 G9903 G15120 G22463 G10770 G13151 G5570 G8839 G20176 G16092 G17797 G24412
map00260	Glycine, serine and threonine metabolism	5.4779e-09	9.31243e-08	19	33	363	2574	Over	G150 G4479 G4084 G14136 G3882 G9117 G2114 G11785 G9977 G14098 G10339 G12041 G2082 G14762 G13511 G10913 G6231 G8710 G10014
map04145	Phagosome	1.1364e-08	1.51504e-07	26	67	363	2574	Over	G3959 G19221 G9935 G7328 G8934 G5396 G4049 G8541 G20238 G12235 G2309 G20147 G6783 G9093 G9330 G9517 G13386 G21026 G13649 G18222 G18420 G4899 G1904 G4372 G11037 G6164
map00250	Alanine, aspartate and glutamate metabolism	1.18827e-08	1.51504e-07	17	28	363	2574	Over	G10823 G14713 G3136 G11246 G205 G12471 G12676 G11785 G15966 G16067 G8460 G7550 G13511 G3064 G7433 G497 G3918
map00052	Galactose metabolism	1.08505e-07	1.22973e-06	16	28	363	2574	Over	G13693 G8635 G14493 G17669 G10005 G5094 G9149 G7780 G16935 G14373 G3837 G12381 G3037 G6553 G2620 G9541
map00500	Starch and sucrose metabolism	1.50719e-07	1.53733e-06	19	45	363	2574	Over	G8635 G5472 G11364 G10005 G5409 G10238 G5094 G8769 G9149 G11033 G555 G7780 G9903 G3837 G10770 G7548 G8839 G6553 G9541
map00330	Arginine and proline metabolism	6.63067e-07	6.14844e-06	17	40	363	2574	Over	G14713 G8273 G3136 G11246 G12021 G12471 G12676 G15966 G1161 G10076 G11186 G3064 G10870 G11890 G892 G7433 G2027
map00480	Glutathione metabolism	8.02783e-07	6.29876e-06	18	44	363	2574	Over	G20527 G12348 G2832 G2853 G20736 G12662 G11028 G1161 G10076 G20297 G22463 G7121 G13151 G4515 G1523 G5570 G16092 G24412
map01212	Fatty acid metabolism	8.02783e-07	6.29876e-06	18	44	363	2574	Over	G6099 G13243 G9391 G6275 G11608 G12410 G5838 G5018 G4909 G9770 G5514 G9025 G5704 G2071 G141 G14821 G176 G6270
map00071	Fatty acid degradation	1.91775e-06	1.39722e-05	16	38	363	2574	Over	G7914 G6099 G10294 G6275 G5018 G4909 G9770 G5514 G5704 G2071 G10870 G14821 G9247 G6270 G892 G2027
map00982	Drug metabolism - cytochrome P450	2.10646e-06	1.43239e-05	16	33	363	2574	Over	G20527 G12348 G11364 G20736 G10294 G11033 G11028 G9903 G22463 G10770 G9971 G13151 G5570 G8839 G16092 G24412
map00520	Amino sugar and nucleotide sugar metabolism	4.25573e-06	2.71303e-05	18	47	363	2574	Over	G13693 G4591 G5094 G124 G7425 G1144 G8042 G3514 G16935 G14373 G3837 G7548 G13136 G17134 G497 G6553 G9792 G823
map00350	Tyrosine metabolism	4.78333e-06	2.87e-05	11	18	363	2574	Over	G21135 G11002 G10294 G11246 G5585 G7149 G8360 G6771 G15966 G35485 G10799
map00020	Citrate cycle (TCA cycle)	2.61265e-05	0.00014805	14	31	363	2574	Over	G8057 G4862 G10698 G13451 G1879 G12662 G3120 G2114 G2429 G4070 G10092 G2501 G876 G1258
map00360	Phenylalanine metabolism	4.21026e-05	0.000226024	10	18	363	2574	Over	G11246 G5585 G15710 G7149 G8360 G15966 G20931 G35485 G10799 G16290
map00030	Pentose phosphate pathway	6.21223e-05	0.000316824	11	22	363	2574	Over	G16382 G14925 G16311 G5872 G596 G20297 G3837 G7548 G6553 G15113 G2620
map00670	One carbon pool by folate	9.79266e-05	0.000475644	8	13	363	2574	Over	G14136 G21716 G5939 G10913 G2435 G5340 G1744 G1944
map00040	Pentose and glucuronate interconversions	0.000131116	0.000604747	13	31	363	2574	Over	G14493 G17669 G11364 G5094 G11033 G9903 G15120 G10770 G10870 G17551 G892 G2027 G8839
map01040	Biosynthesis of unsaturated fatty acids	0.000136364	0.000604747	10	20	363	2574	Over	G6099 G13243 G9391 G11608 G12410 G5838 G5018 G4909 G5704 G6270
map04142	Lysosome	0.000287507	0.00112791	21	71	363	2574	Over	G9935 G14620 G2544 G7328 G4751 G8064 G8541 G17882 G10189 G20147 G6783 G9025 G4412 G12381 G8976 G4899 G9550 G2201 G9792 G11037 G6164
map04146	Peroxisome	0.000287507	0.00112791	21	71	363	2574	Over	G5491 G17185 G6099 G6727 G17482 G12662 G21622 G5018 G7660 G4909 G2725 G5704 G8005 G8024 G13511 G11056 G2763 G6270 G12685 G6712 G8696
map00380	Tryptophan metabolism	0.000399442	0.001509	11	26	363	2574	Over	G13641 G7914 G5585 G11735 G11056 G10870 G14821 G9247 G6839 G892 G2027
map04512	ECM-receptor interaction	0.00050023	0.00182227	9	19	363	2574	Over	G4616 G648 G577 G740 G24 G4049 G1058 G2309 G9093
map00053	Ascorbate and aldarate metabolism	0.000567995	0.00199777	10	23	363	2574	Over	G16382 G11364 G13458 G11033 G9903 G10770 G10870 G892 G2027 G8839
map01210	2-Oxocarboxylic acid metabolism	0.00066313	0.00225464	8	16	363	2574	Over	G8057 G11246 G12662 G15966 G11186 G917 G6839 G3918
map00051	Fructose and mannose metabolism	0.00110047	0.00362089	8	17	363	2574	Over	G14925 G14493 G17669 G2726 G10264 G14532 G15113 G2620
map00280	Valine, leucine and isoleucine degradation	0.00151105	0.00467051	12	34	363	2574	Over	G18247 G2114 G4278 G917 G9770 G10181 G2071 G10870 G14821 G892 G2027 G8204
map00471	D-Glutamine and D-glutamate metabolism	0.00278486	0.00835457	3	3	363	2574	Over	G3136 G3064 G7433
map00270	Cysteine and methionine metabolism	0.00896209	0.0234393	9	27	363	2574	Over	G14517 G13451 G11246 G5524 G7149 G8360 G15966 G1597 G7191
map00400	Phenylalanine, tyrosine and tryptophan biosynthesis	0.00958277	0.0244361	4	7	363	2574	Over	G11246 G7149 G8360 G15966
map00860	Porphyrin and chlorophyll metabolism	0.00984306	0.0244876	10	32	363	2574	Over	G9117 G11364 G14495 G11033 G8520 G9903 G10770 G11637 G8839 G6106
map00190	Oxidative phosphorylation	0.0164491	0.0399477	26	118	363	2574	Over	G3959 G11244 G9935 G17042 G9320 G8138 G17699 G7328 G8934 G5396 G13409 G17861 G24747 G8541 G14290 G25232 G30364 G20147 G6783 G876 G21026 G2714 G4899 G1904 G4372 G11037
map00130	Ubiquinone and other terpenoid-quinone biosynthesis	0.0183623	0.043557	5	12	363	2574	Over	G7149 G8360 G13083 G10799 G15239
map00830	Retinol metabolism	0.0205909	0.0477334	7	21	363	2574	Over	G11364 G10294 G11033 G9903 G10770 G7821 G8839
adult-VS-pupae.down
map00190	Oxidative phosphorylation	5.34478e-46	5.13099e-44	48	118	185	2574	Over	G22079 G30687 G27723 G30364 G22660 G13510 G21915 G6837 G18262 G25343 G17221 G28271 G2733 G21478 G17147 G32512 G24221 G33930 G17699 G18389 G36302 G10568 G37498 G19270 G28667 G31179 G15659 G34288 G11950 G21154 G20625 G6458 G10684 G43040 G31533 G23697 G8172 G24485 G25687 G25507 G14843 G18711 G23726 G33357 G34026 G3492 G32721 G30519
map00020	Citrate cycle (TCA cycle)	4.68008e-06	0.000224644	11	31	185	2574	Over	G5110 G6656 G22660 G5577 G2733 G4935 G3432 G10831 G2650 G8180 G1262
map01200	Carbon metabolism	0.000339079	0.0108505	15	85	185	2574	Over	G5110 G15270 G6656 G22660 G5577 G2082 G2733 G4935 G11128 G3432 G10831 G2650 G8180 G1262 G4033
map01210	2-Oxocarboxylic acid metabolism	0.00055412	0.0112877	6	16	185	2574	Over	G917 G6656 G3432 G10831 G2650 G8180
map04711	Circadian rhythm - fly	0.000587901	0.0112877	5	11	185	2574	Over	G5747 G2287 G2538 G2494 G1607
map01212	Fatty acid metabolism	0.000829528	0.0132724	10	44	185	2574	Over	G16484 G5728 G19121 G11558 G8575 G1633 G11128 G11285 G12410 G4033
adult-VS-pupae.up
map00520	Amino sugar and nucleotide sugar metabolism	2.20397e-13	2.24805e-11	21	47	277	2574	Over	G13693 G3514 G12702 G6279 G9348 G11402 G2715 G75 G7855 G3572 G4643 G124 G10664 G7425 G1144 G497 G6553 G9792 G8936 G8042 G823
map04142	Lysosome	4.11111e-06	0.000209667	20	71	277	2574	Over	G14620 G2544 G13681 G4779 G7835 G729 G70 G30147 G2169 G4751 G3787 G12381 G7855 G8976 G3572 G4643 G1200 G2201 G9792 G6164
map00340	Histidine metabolism	1.40287e-05	0.000476977	7	10	277	2574	Over	G10870 G3397 G5585 G892 G2027 G7909 G8218
map04146	Peroxisome	0.000128682	0.00328139	18	71	277	2574	Over	G4909 G5491 G14947 G17185 G6099 G16773 G5704 G11616 G8005 G11056 G2763 G1406 G2046 G12685 G7411 G6712 G5018 G7660
map00053	Ascorbate and aldarate metabolism	0.000355587	0.00620161	9	23	277	2574	Over	G16382 G9348 G10870 G3397 G19276 G892 G2027 G8839 G8250
map00260	Glycine, serine and threonine metabolism	0.000406428	0.00620161	11	33	277	2574	Over	G150 G4084 G10339 G12041 G16773 G10913 G6231 G3397 G8710 G11785 G6627
map04512	ECM-receptor interaction	0.000425601	0.00620161	8	19	277	2574	Over	G2309 G648 G577 G1873 G24 G22 G1918 G2299
map00604	Glycosphingolipid biosynthesis - ganglio series	0.000593515	0.00756732	5	8	277	2574	Over	G12381 G7855 G3572 G4643 G9792
map00531	Glycosaminoglycan degradation	0.00116334	0.0114448	7	17	277	2574	Over	G4751 G12381 G7855 G8976 G3572 G4643 G9792
map00232	Caffeine metabolism	0.00123425	0.0114448	3	3	277	2574	Over	G1406 G2046 G11883
map00603	Glycosphingolipid biosynthesis - globo series	0.00222409	0.0189047	5	10	277	2574	Over	G13681 G7855 G3572 G4643 G9792
map00330	Arginine and proline metabolism	0.00243517	0.0191067	11	40	277	2574	Over	G14713 G7097 G16773 G10870 G3397 G11890 G12471 G12676 G892 G2027 G7909
map00410	beta-Alanine metabolism	0.00348764	0.0237159	7	20	277	2574	Over	G7097 G10870 G3397 G892 G2027 G7909 G8204
map01040	Biosynthesis of unsaturated fatty acids	0.00348764	0.0237159	7	20	277	2574	Over	G4909 G6099 G5704 G13243 G9391 G12878 G5018
map00380	Tryptophan metabolism	0.00448538	0.0285943	8	26	277	2574	Over	G11056 G10870 G3397 G5585 G10332 G892 G2027 G8218
map00280	Valine, leucine and isoleucine degradation	0.00785086	0.0432899	9	34	277	2574	Over	G9884 G9770 G8096 G7983 G10870 G3397 G892 G2027 G8204
map00670	One carbon pool by folate	0.00864846	0.0432899	5	13	277	2574	Over	G21716 G10913 G2435 G1744 G1944
map00350	Tyrosine metabolism	0.00891263	0.0432899	6	18	277	2574	Over	G12038 G11002 G5585 G8360 G6771 G8218
map00360	Phenylalanine metabolism	0.00891263	0.0432899	6	18	277	2574	Over	G28818 G5585 G15710 G16290 G8360 G8218
map00511	Other glycan degradation	0.00891263	0.0432899	6	18	277	2574	Over	G7838 G12381 G7855 G3572 G4643 G9792
egg-VS-larva.down
map00280	Valine, leucine and isoleucine degradation	6.79575e-06	0.000530068	9	34	109	2574	Over	G9884 G9561 G8543 G21505 G2114 G11558 G5021 G4877 G4033
map00650	Butanoate metabolism	0.0003735	0.0145665	5	16	109	2574	Over	G18619 G8543 G6152 G4877 G4033
map00410	beta-Alanine metabolism	0.00115712	0.0300851	5	20	109	2574	Over	G18619 G4877 G8738 G7909 G4033
map03010	Ribosome	0.00195931	0.0382066	14	146	109	2574	Over	G26678 G15588 G28050 G26591 G14901 G12423 G29774 G21109 G27245 G18031 G20958 G19340 G24284 G18185
map00790	Folate biosynthesis	0.00289338	0.0451368	4	15	109	2574	Over	G18132 G4675 G14419 G8777
egg-VS-larva.up
map03050	Proteasome	1.54159e-09	1.41826e-07	16	36	198	2574	Over	G24885 G13664 G22088 G14467 G3338 G20809 G12100 G12845 G19869 G25807 G14112 G22395 G11926 G10662 G9994 G26857
map04142	Lysosome	6.18119e-07	2.84335e-05	17	71	198	2574	Over	G14620 G2544 G729 G30147 G4412 G9776 G7852 G2169 G4751 G3787 G12381 G8976 G4643 G10189 G431 G9792 G6164
map00520	Amino sugar and nucleotide sugar metabolism	3.02643e-05	0.000928104	13	47	198	2574	Over	G13693 G16935 G14373 G5146 G2715 G13136 G4643 G17134 G7425 G1144 G497 G9792 G8936
map01230	Biosynthesis of amino acids	0.000170693	0.00392595	14	62	198	2574	Over	G11186 G917 G10339 G2082 G8273 G9068 G13217 G7149 G12676 G7709 G6839 G8360 G15113 G5651
map00350	Tyrosine metabolism	0.000219714	0.00404274	7	18	198	2574	Over	G21135 G11002 G10294 G13975 G35485 G7149 G8360
map00260	Glycine, serine and threonine metabolism	0.000595918	0.00832098	9	33	198	2574	Over	G9977 G4479 G4084 G10339 G3882 G12041 G2082 G13511 G7709
map00330	Arginine and proline metabolism	0.000633118	0.00832098	10	40	198	2574	Over	G11186 G8273 G3064 G10870 G3136 G13217 G12021 G12471 G12676 G892
map00052	Galactose metabolism	0.000862218	0.00881378	8	28	198	2574	Over	G13693 G16935 G14493 G14373 G9149 G12381 G7780 G3037
map00250	Alanine, aspartate and glutamate metabolism	0.000862218	0.00881378	8	28	198	2574	Over	G10823 G7550 G13511 G3064 G3136 G12471 G12676 G497
map00511	Other glycan degradation	0.00162721	0.0149703	6	18	198	2574	Over	G7838 G4412 G12381 G4643 G10189 G9792
map00051	Fructose and mannose metabolism	0.00737386	0.0484568	5	17	198	2574	Over	G14493 G10264 G2726 G15113 G10344
map00531	Glycosaminoglycan degradation	0.00737386	0.0484568	5	17	198	2574	Over	G4751 G12381 G8976 G4643 G9792
egg-VS-pupae.down
map00190	Oxidative phosphorylation	6.67147e-91	6.53804e-89	89	118	342	2574	Over	G22079 G25232 G30687 G3959 G27723 G11244 G30364 G9935 G6783 G22660 G13510 G21915 G6837 G18262 G25343 G17221 G11122 G17042 G28271 G2733 G26783 G21478 G9320 G17147 G8138 G32512 G24221 G33930 G17699 G18389 G7328 G8934 G25656 G36302 G10568 G21603 G37498 G19270 G28667 G31179 G10590 G35243 G13409 G13677 G876 G15659 G34288 G21026 G11950 G21154 G20625 G7444 G30550 G2714 G40756 G6458 G10684 G43040 G23904 …
map01200	Carbon metabolism	1.24054e-25	6.07863e-24	44	85	342	2574	Over	G20297 G150 G6683 G5431 G5110 G6373 G8057 G12585 G6656 G14925 G14098 G22660 G14136 G4862 G10698 G5577 G2733 G10092 G2501 G7548 G13511 G4935 G10368 G10590 G876 G4300 G10294 G14532 G16833 G11246 G21522 G14215 G3120 G3432 G2114 G10831 G2429 G2650 G8180 G596 G1262 G2620 G15966 G3918
map00020	Citrate cycle (TCA cycle)	1.01424e-14	3.31317e-13	23	31	342	2574	Over	G5110 G8057 G6656 G22660 G4862 G10698 G5577 G2733 G10092 G2501 G4935 G10368 G10590 G1879 G876 G3120 G3432 G2114 G10831 G2429 G2650 G8180 G1262
map01230	Biosynthesis of amino acids	6.5993e-08	1.61683e-06	23	62	342	2574	Over	G11065 G6683 G5431 G8057 G917 G12585 G6656 G14098 G257 G14532 G16833 G11246 G21522 G14215 G3432 G10831 G2650 G8180 G596 G2620 G10063 G15966 G3918
map00010	Glycolysis / Gluconeogenesis	2.95536e-07	5.79251e-06	17	41	342	2574	Over	G6683 G5431 G12585 G14925 G14098 G4862 G10698 G3837 G10092 G2501 G7548 G10294 G14532 G14215 G2114 G2429 G2620
map01210	2-Oxocarboxylic acid metabolism	4.60627e-07	7.52357e-06	11	16	342	2574	Over	G8057 G917 G6656 G11246 G3432 G10831 G2650 G8180 G10063 G15966 G3918
map00250	Alanine, aspartate and glutamate metabolism	2.86162e-06	4.00627e-05	14	28	342	2574	Over	G11065 G18619 G8460 G3582 G257 G13511 G11246 G205 G12471 G7433 G6152 G4877 G15966 G3918
map03010	Ribosome	5.51262e-06	6.75296e-05	38	146	342	2574	Over	G21822 G23277 G32922 G30367 G28050 G12342 G3291 G17520 G26591 G14896 G15662 G21701 G29774 G26917 G18031 G24766 G21274 G38120 G37642 G19340 G40445 G26678 G30283 G15588 G26172 G23828 G1451 G16492 G14901 G12423 G21109 G27245 G20958 G28166 G19180 G24284 G18185 G29940
map00980	Metabolism of xenobiotics by cytochrome P450	0.000139501	0.00136711	14	37	342	2574	Over	G15120 G20527 G22463 G11364 G10471 G20736 G10294 G11033 G5895 G5570 G20176 G24412 G9903 G2062
map00280	Valine, leucine and isoleucine degradation	0.00021455	0.00191144	13	34	342	2574	Over	G6373 G9561 G917 G10181 G21505 G5021 G2071 G4300 G11207 G18247 G2114 G4278 G4877
map00500	Starch and sucrose metabolism	0.000861259	0.00602882	14	45	342	2574	Over	G8635 G11364 G3837 G2607 G3203 G10005 G7548 G10238 G8769 G11033 G5895 G7780 G9903 G9541
map04145	Phagosome	0.00171461	0.010502	18	67	342	2574	Over	G3959 G9935 G8400 G6783 G9093 G9517 G7328 G8934 G4049 G21026 G4899 G1904 G8541 G12235 G19539 G18907 G4372 G11037
map00620	Pyruvate metabolism	0.00184732	0.0106492	11	32	342	2574	Over	G6683 G5110 G4862 G14493 G10698 G17669 G10092 G2501 G10368 G2114 G2429
map00982	Drug metabolism - cytochrome P450	0.00244838	0.0133301	11	33	342	2574	Over	G20527 G22463 G11364 G20736 G10294 G11033 G5895 G5570 G24412 G9903 G2062
map00040	Pentose and glucuronate interconversions	0.00501129	0.0258477	10	31	342	2574	Over	G15120 G14493 G17669 G11364 G10471 G3203 G11033 G21522 G5895 G9903
map04512	ECM-receptor interaction	0.00827881	0.0405662	7	19	342	2574	Over	G4616 G740 G8624 G9093 G24 G4049 G1058
map00910	Nitrogen metabolism	0.00936791	0.0437169	5	11	342	2574	Over	G11065 G257 G15350 G7203 G7433
egg-VS-pupae.up
map00520	Amino sugar and nucleotide sugar metabolism	1.61392e-11	1.58165e-09	20	47	191	2574	Over	G3514 G4967 G6279 G11402 G2715 G7204 G75 G7855 G3572 G4643 G124 G10664 G7425 G1144 G497 G6553 G9792 G8936 G8042 G823
map04142	Lysosome	6.37311e-11	3.12283e-09	20	71	191	2574	Over	G14620 G2544 G13681 G4779 G729 G30147 G7852 G2169 G4751 G3787 G12381 G6455 G7855 G8976 G3572 G4643 G1200 G431 G9792 G6164
map00604	Glycosphingolipid biosynthesis - ganglio series	9.95699e-05	0.00279221	5	8	191	2574	Over	G12381 G7855 G3572 G4643 G9792
map00531	Glycosaminoglycan degradation	0.000113968	0.00279221	7	17	191	2574	Over	G4751 G12381 G7855 G8976 G3572 G4643 G9792
map00603	Glycosphingolipid biosynthesis - globo series	0.000395901	0.00775967	5	10	191	2574	Over	G13681 G7855 G3572 G4643 G9792
map04350	TGF-beta signaling pathway	0.00111978	0.0182897	8	30	191	2574	Over	G4316 G16960 G8252 G3841 G1171 G1131 G9630 G12150
map00511	Other glycan degradation	0.00134652	0.0188513	6	18	191	2574	Over	G7838 G12381 G7855 G3572 G4643 G9792
map04141	Protein processing in endoplasmic reticulum	0.00216898	0.0238342	18	120	191	2574	Over	G6677 G12437 G14045 G4316 G3476 G3361 G5378 G1185 G7132 G3500 G23250 G3593 G11376 G12624 G4215 G11034 G2989 G9477
map00260	Glycine, serine and threonine metabolism	0.00218886	0.0238342	8	33	191	2574	Over	G9977 G10339 G12041 G16773 G10913 G3397 G8710 G6627
map00340	Histidine metabolism	0.00432371	0.0423724	4	10	191	2574	Over	G10870 G3397 G2027 G8218
larva-VS-pupae.down
map00190	Oxidative phosphorylation	5.39597e-80	5.34201e-78	84	118	339	2574	Over	G25232 G30687 G3959 G27723 G11244 G30364 G9935 G6783 G22660 G21915 G6837 G18262 G25343 G17221 G11122 G17042 G28271 G2733 G26783 G21478 G9320 G17147 G8138 G32512 G24221 G33930 G17699 G18389 G7328 G8934 G25656 G36302 G10568 G21603 G37498 G19270 G28667 G31179 G10590 G35243 G13409 G13677 G876 G15659 G34288 G21026 G11950 G21154 G20625 G7444 G30550 G2714 G40756 G10684 G43040 G23904 G20371 G27096 G17861…
map01200	Carbon metabolism	2.643e-20	1.30828e-18	40	85	339	2574	Over	G20297 G6683 G5110 G6373 G15270 G8057 G12585 G6656 G14925 G14098 G22660 G14136 G4862 G10698 G5577 G2082 G2733 G10092 G4478 G2501 G13451 G7548 G13511 G4935 G10590 G876 G10294 G11246 G14215 G3120 G3432 G2114 G10831 G2429 G8180 G15113 G596 G1262 G15966 G3918
map00020	Citrate cycle (TCA cycle)	2.34031e-12	7.72302e-11	21	31	339	2574	Over	G5110 G8057 G6656 G22660 G4862 G10698 G5577 G2733 G10092 G2501 G13451 G4935 G10590 G876 G3120 G3432 G2114 G10831 G2429 G8180 G1262
map01230	Biosynthesis of amino acids	5.30678e-10	1.31343e-08	25	62	339	2574	Over	G6683 G11186 G8057 G917 G12585 G6656 G14098 G2348 G2082 G257 G9068 G11246 G14215 G7149 G3432 G12676 G1597 G6839 G8360 G10831 G8180 G15113 G596 G15966 G3918
map00010	Glycolysis / Gluconeogenesis	1.76853e-08	3.50169e-07	18	41	339	2574	Over	G6683 G12585 G14925 G14098 G4862 G10698 G3837 G10092 G2501 G7548 G11202 G10294 G13975 G14215 G2114 G2429 G11791 G15113
map00500	Starch and sucrose metabolism	2.24802e-08	3.70923e-07	19	45	339	2574	Over	G8635 G5472 G11364 G3837 G3203 G10005 G10770 G5440 G7548 G5409 G10238 G5094 G8769 G9149 G11033 G5895 G7780 G9903 G9541
map01210	2-Oxocarboxylic acid metabolism	4.2001e-07	5.94014e-06	11	16	339	2574	Over	G11186 G8057 G917 G6656 G11246 G3432 G6839 G10831 G8180 G15966 G3918
map04145	Phagosome	5.54811e-07	6.86578e-06	23	67	339	2574	Over	G3959 G19221 G9935 G13162 G14253 G8400 G6783 G9093 G9330 G9517 G7328 G8934 G4049 G21026 G18420 G4899 G1904 G8541 G12235 G19539 G18907 G4372 G11037
map00620	Pyruvate metabolism	3.13698e-06	3.45068e-05	15	32	339	2574	Over	G6683 G5110 G4862 G14493 G10698 G17669 G25075 G10092 G2501 G13451 G11202 G176 G2114 G8949 G2429
map00980	Metabolism of xenobiotics by cytochrome P450	5.43699e-06	5.38262e-05	16	37	339	2574	Over	G15120 G20527 G22463 G11364 G10770 G5440 G20736 G10294 G11033 G13975 G5895 G5570 G20176 G16092 G24412 G9903
map00250	Alanine, aspartate and glutamate metabolism	1.67078e-05	0.00015037	13	28	339	2574	Over	G10823 G8460 G257 G13511 G3064 G3136 G11246 G205 G12471 G12676 G7433 G15966 G3918
map00982	Drug metabolism - cytochrome P450	2.7988e-05	0.000230901	14	33	339	2574	Over	G20527 G22463 G11364 G10770 G5440 G20736 G10294 G11033 G13975 G5895 G5570 G16092 G24412 G9903
map00380	Tryptophan metabolism	3.85516e-05	0.000293585	12	26	339	2574	Over	G9824 G13641 G7914 G11735 G8106 G11202 G11056 G6418 G9247 G6839 G9341 G1262
map00040	Pentose and glucuronate interconversions	6.32778e-05	0.000447464	13	31	339	2574	Over	G15120 G14493 G17669 G11364 G3203 G10770 G5440 G11202 G5094 G11033 G17551 G5895 G9903
map00052	Galactose metabolism	9.4707e-05	0.000625066	12	28	339	2574	Over	G13693 G8635 G16935 G14493 G17669 G14373 G3837 G10005 G5094 G9149 G7780 G9541
map00260	Glycine, serine and threonine metabolism	0.000137032	0.000798013	13	33	339	2574	Over	G9977 G4479 G4084 G14098 G14136 G3882 G12041 G9117 G2082 G14762 G13511 G26202 G2114
map00830	Retinol metabolism	0.000735902	0.00383444	9	21	339	2574	Over	G14739 G11364 G10770 G5440 G10294 G11033 G13975 G5895 G9903
map00350	Tyrosine metabolism	0.00109886	0.00494487	8	18	339	2574	Over	G21135 G10294 G11246 G13975 G35485 G7149 G8360 G15966
map00471	D-Glutamine and D-glutamate metabolism	0.00226687	0.00939012	3	3	339	2574	Over	G3064 G3136 G7433
map00630	Glyoxylate and dicarboxylate metabolism	0.00227639	0.00939012	9	24	339	2574	Over	G5110 G8057 G14762 G16659 G13451 G13511 G11056 G26202 G3432
map00330	Arginine and proline metabolism	0.00331694	0.0131351	12	40	339	2574	Over	G10076 G11186 G2348 G11202 G3064 G3136 G11246 G12021 G12471 G12676 G7433 G15966
map00670	One carbon pool by folate	0.00380008	0.0144695	6	13	339	2574	Over	G15270 G14136 G5939 G5340 G1744 G1944
map00270	Cysteine and methionine metabolism	0.00568379	0.0208406	9	27	339	2574	Over	G5110 G13451 G11246 G5524 G7149 G1597 G8360 G7191 G15966
map00053	Ascorbate and aldarate metabolism	0.0067753	0.0239555	8	23	339	2574	Over	G11364 G10770 G5440 G11202 G13458 G11033 G5895 G9903
map00400	Phenylalanine, tyrosine and tryptophan biosynthesis	0.0074635	0.0252644	4	7	339	2574	Over	G11246 G7149 G8360 G15966
map04512	ECM-receptor interaction	0.00788496	0.0252644	7	19	339	2574	Over	G4616 G740 G8624 G9093 G4049 G12101 G1058
map00071	Fatty acid degradation	0.00791107	0.0252644	11	38	339	2574	Over	G10305 G5514 G7914 G11202 G2071 G10294 G6418 G6275 G9247 G13975 G6270
map00280	Valine, leucine and isoleucine degradation	0.00965807	0.0298796	10	34	339	2574	Over	G6373 G9561 G917 G10181 G11202 G2071 G11207 G18247 G2114 G4278
larva-VS-pupae.up
map00520	Amino sugar and nucleotide sugar metabolism	1.47899e-07	1.3163e-05	15	47	172	2574	Over	G3514 G4967 G6279 G9348 G11402 G2715 G7204 G75 G7855 G4643 G10664 G497 G8936 G8042 G823
map04310	Wnt signaling pathway	0.000410751	0.0182784	13	68	172	2574	Over	G1564 G4316 G28 G11567 G241 G13157 G12460 G1131 G9490 G12103 G3428 G4694 G13363
map03040	Spliceosome	0.00114864	0.0340762	17	118	172	2574	Over	G6071 G9610 G32482 G5967 G13027 G2845 G13572 G10408 G7132 G12806 G3478 G34322 G9949 G4957 G12213 G10500 G4168

## Sheet: Sheet1
S6 Table. KEGG enrichment analysis in comparisons of different stages.
Stage	Pathway ID	Pathway Title	Pvalue	AdjustedPv	n	GeneIDs
egg-VS-larva.down	map00280	Valine, leucine and isoleucine degradation	6.79575e-06	0.000530068	9	G9884 G9561 G8543 G21505 G2114 G11558 G5021 G4877 G4033
egg-VS-larva.down	map00650	Butanoate metabolism	0.0003735	0.0145665	5	G18619 G8543 G6152 G4877 G4033
egg-VS-larva.down	map00410	beta-Alanine metabolism	0.00115712	0.0300851	5	G18619 G4877 G8738 G7909 G4033
egg-VS-larva.down	map03010	Ribosome	0.00195931	0.0382066	14	G26678 G15588 G28050 G26591 G14901 G12423 G29774 G21109 G27245 G18031 G20958 G19340 G24284 G18185
egg-VS-larva.down	map00790	Folate biosynthesis	0.00289338	0.0451368	4	G18132 G4675 G14419 G8777
egg-VS-larva.up	map03050	Proteasome	1.54159e-09	1.41826e-07	16	G24885 G13664 G22088 G14467 G3338 G20809 G12100 G12845 G19869 G25807 G14112 G22395 G11926 G10662 G9994 G26857
egg-VS-larva.up	map04142	Lysosome	6.18119e-07	2.84335e-05	17	G14620 G2544 G729 G30147 G4412 G9776 G7852 G2169 G4751 G3787 G12381 G8976 G4643 G10189 G431 G9792 G6164
egg-VS-larva.up	map00520	Amino sugar and nucleotide sugar metabolism	3.02643e-05	0.000928104	13	G13693 G16935 G14373 G5146 G2715 G13136 G4643 G17134 G7425 G1144 G497 G9792 G8936
egg-VS-larva.up	map01230	Biosynthesis of amino acids	0.000170693	0.00392595	14	G11186 G917 G10339 G2082 G8273 G9068 G13217 G7149 G12676 G7709 G6839 G8360 G15113 G5651
egg-VS-larva.up	map00350	Tyrosine metabolism	0.000219714	0.00404274	7	G21135 G11002 G10294 G13975 G35485 G7149 G8360
egg-VS-larva.up	map00260	Glycine, serine and threonine metabolism	0.000595918	0.00832098	9	G9977 G4479 G4084 G10339 G3882 G12041 G2082 G13511 G7709
egg-VS-larva.up	map00330	Arginine and proline metabolism	0.000633118	0.00832098	10	G11186 G8273 G3064 G10870 G3136 G13217 G12021 G12471 G12676 G892
egg-VS-larva.up	map00052	Galactose metabolism	0.000862218	0.00881378	8	G13693 G16935 G14493 G14373 G9149 G12381 G7780 G3037
egg-VS-larva.up	map00250	Alanine, aspartate and glutamate metabolism	0.000862218	0.00881378	8	G10823 G7550 G13511 G3064 G3136 G12471 G12676 G497
egg-VS-larva.up	map00511	Other glycan degradation	0.00162721	0.0149703	6	G7838 G4412 G12381 G4643 G10189 G9792
egg-VS-larva.up	map00051	Fructose and mannose metabolism	0.00737386	0.0484568	5	G14493 G10264 G2726 G15113 G10344
egg-VS-larva.up	map00531	Glycosaminoglycan degradation	0.00737386	0.0484568	5	G4751 G12381 G8976 G4643 G9792
larva-VS-pupa.down	map00190	Oxidative phosphorylation	5.39597e-80	5.34201e-78	84	G25232 G30687 G3959 G27723 G11244 G30364 G9935 G6783 G22660 G21915 G6837 G18262 G25343 G17221 G11122 G17042 G28271 G2733 G26783 G21478 G9320 G17147 G8138 G32512 G24221 G33930 G17699 G18389 G7328 G8934 G25656 G36302 G10568 G21603 G37498 G19270 G28667 G31179 G10590 G35243 G13409 G13677 G876 G15659 G34288 G21026 G11950 G21154 G20625 G7444 G30550 G2714 G40756 G10684 G43040 G23904 G20371 G27096 G17861…
larva-VS-pupa.down	map01200	Carbon metabolism	2.643e-20	1.30828e-18	40	G20297 G6683 G5110 G6373 G15270 G8057 G12585 G6656 G14925 G14098 G22660 G14136 G4862 G10698 G5577 G2082 G2733 G10092 G4478 G2501 G13451 G7548 G13511 G4935 G10590 G876 G10294 G11246 G14215 G3120 G3432 G2114 G10831 G2429 G8180 G15113 G596 G1262 G15966 G3918
larva-VS-pupa.down	map00020	Citrate cycle (TCA cycle)	2.34031e-12	7.72302e-11	21	G5110 G8057 G6656 G22660 G4862 G10698 G5577 G2733 G10092 G2501 G13451 G4935 G10590 G876 G3120 G3432 G2114 G10831 G2429 G8180 G1262
larva-VS-pupa.down	map01230	Biosynthesis of amino acids	5.30678e-10	1.31343e-08	25	G6683 G11186 G8057 G917 G12585 G6656 G14098 G2348 G2082 G257 G9068 G11246 G14215 G7149 G3432 G12676 G1597 G6839 G8360 G10831 G8180 G15113 G596 G15966 G3918
larva-VS-pupa.down	map00010	Glycolysis / Gluconeogenesis	1.76853e-08	3.50169e-07	18	G6683 G12585 G14925 G14098 G4862 G10698 G3837 G10092 G2501 G7548 G11202 G10294 G13975 G14215 G2114 G2429 G11791 G15113
larva-VS-pupa.down	map00500	Starch and sucrose metabolism	2.24802e-08	3.70923e-07	19	G8635 G5472 G11364 G3837 G3203 G10005 G10770 G5440 G7548 G5409 G10238 G5094 G8769 G9149 G11033 G5895 G7780 G9903 G9541
larva-VS-pupa.down	map01210	2-Oxocarboxylic acid metabolism	4.2001e-07	5.94014e-06	11	G11186 G8057 G917 G6656 G11246 G3432 G6839 G10831 G8180 G15966 G3918
larva-VS-pupa.down	map04145	Phagosome	5.54811e-07	6.86578e-06	23	G3959 G19221 G9935 G13162 G14253 G8400 G6783 G9093 G9330 G9517 G7328 G8934 G4049 G21026 G18420 G4899 G1904 G8541 G12235 G19539 G18907 G4372 G11037
larva-VS-pupa.down	map00620	Pyruvate metabolism	3.13698e-06	3.45068e-05	15	G6683 G5110 G4862 G14493 G10698 G17669 G25075 G10092 G2501 G13451 G11202 G176 G2114 G8949 G2429
larva-VS-pupa.down	map00980	Metabolism of xenobiotics by cytochrome P450	5.43699e-06	5.38262e-05	16	G15120 G20527 G22463 G11364 G10770 G5440 G20736 G10294 G11033 G13975 G5895 G5570 G20176 G16092 G24412 G9903
larva-VS-pupa.down	map00250	Alanine, aspartate and glutamate metabolism	1.67078e-05	0.00015037	13	G10823 G8460 G257 G13511 G3064 G3136 G11246 G205 G12471 G12676 G7433 G15966 G3918
larva-VS-pupa.down	map00982	Drug metabolism - cytochrome P450	2.7988e-05	0.000230901	14	G20527 G22463 G11364 G10770 G5440 G20736 G10294 G11033 G13975 G5895 G5570 G16092 G24412 G9903
larva-VS-pupa.down	map00380	Tryptophan metabolism	3.85516e-05	0.000293585	12	G9824 G13641 G7914 G11735 G8106 G11202 G11056 G6418 G9247 G6839 G9341 G1262
larva-VS-pupa.down	map00040	Pentose and glucuronate interconversions	6.32778e-05	0.000447464	13	G15120 G14493 G17669 G11364 G3203 G10770 G5440 G11202 G5094 G11033 G17551 G5895 G9903
larva-VS-pupa.down	map00052	Galactose metabolism	9.4707e-05	0.000625066	12	G13693 G8635 G16935 G14493 G17669 G14373 G3837 G10005 G5094 G9149 G7780 G9541
larva-VS-pupa.down	map00260	Glycine, serine and threonine metabolism	0.000137032	0.000798013	13	G9977 G4479 G4084 G14098 G14136 G3882 G12041 G9117 G2082 G14762 G13511 G26202 G2114
larva-VS-pupa.down	map00830	Retinol metabolism	0.000735902	0.00383444	9	G14739 G11364 G10770 G5440 G10294 G11033 G13975 G5895 G9903
larva-VS-pupa.down	map00350	Tyrosine metabolism	0.00109886	0.00494487	8	G21135 G10294 G11246 G13975 G35485 G7149 G8360 G15966
larva-VS-pupa.down	map00471	D-Glutamine and D-glutamate metabolism	0.00226687	0.00939012	3	G3064 G3136 G7433
larva-VS-pupa.down	map00630	Glyoxylate and dicarboxylate metabolism	0.00227639	0.00939012	9	G5110 G8057 G14762 G16659 G13451 G13511 G11056 G26202 G3432
larva-VS-pupa.down	map00330	Arginine and proline metabolism	0.00331694	0.0131351	12	G10076 G11186 G2348 G11202 G3064 G3136 G11246 G12021 G12471 G12676 G7433 G15966
larva-VS-pupa.down	map00670	One carbon pool by folate	0.00380008	0.0144695	6	G15270 G14136 G5939 G5340 G1744 G1944
larva-VS-pupa.down	map00270	Cysteine and methionine metabolism	0.00568379	0.0208406	9	G5110 G13451 G11246 G5524 G7149 G1597 G8360 G7191 G15966
larva-VS-pupa.down	map00053	Ascorbate and aldarate metabolism	0.0067753	0.0239555	8	G11364 G10770 G5440 G11202 G13458 G11033 G5895 G9903
larva-VS-pupa.down	map00400	Phenylalanine, tyrosine and tryptophan biosynthesis	0.0074635	0.0252644	4	G11246 G7149 G8360 G15966
larva-VS-pupa.down	map04512	ECM-receptor interaction	0.00788496	0.0252644	7	G4616 G740 G8624 G9093 G4049 G12101 G1058
larva-VS-pupa.down	map00071	Fatty acid degradation	0.00791107	0.0252644	11	G10305 G5514 G7914 G11202 G2071 G10294 G6418 G6275 G9247 G13975 G6270
larva-VS-pupa.down	map00280	Valine, leucine and isoleucine degradation	0.00965807	0.0298796	10	G6373 G9561 G917 G10181 G11202 G2071 G11207 G18247 G2114 G4278
larva-VS-pupa.up	map00520	Amino sugar and nucleotide sugar metabolism	1.47899e-07	1.3163e-05	15	G3514 G4967 G6279 G9348 G11402 G2715 G7204 G75 G7855 G4643 G10664 G497 G8936 G8042 G823
larva-VS-pupa.up	map04310	Wnt signaling pathway	0.000410751	0.0182784	13	G1564 G4316 G28 G11567 G241 G13157 G12460 G1131 G9490 G12103 G3428 G4694 G13363
larva-VS-pupa.up	map03040	Spliceosome	0.00114864	0.0340762	17	G6071 G9610 G32482 G5967 G13027 G2845 G13572 G10408 G7132 G12806 G3478 G34322 G9949 G4957 G12213 G10500 G4168
pupa-VS-adult.down	map00520	Amino sugar and nucleotide sugar metabolism	2.20397e-13	2.24805e-11	21	G13693 G3514 G12702 G6279 G9348 G11402 G2715 G75 G7855 G3572 G4643 G124 G10664 G7425 G1144 G497 G6553 G9792 G8936 G8042 G823
pupa-VS-adult.down	map04142	Lysosome	4.11111e-06	0.000209667	20	G14620 G2544 G13681 G4779 G7835 G729 G70 G30147 G2169 G4751 G3787 G12381 G7855 G8976 G3572 G4643 G1200 G2201 G9792 G6164
pupa-VS-adult.down	map00340	Histidine metabolism	1.40287e-05	0.000476977	7	G10870 G3397 G5585 G892 G2027 G7909 G8218
pupa-VS-adult.down	map04146	Peroxisome	0.000128682	0.00328139	18	G4909 G5491 G14947 G17185 G6099 G16773 G5704 G11616 G8005 G11056 G2763 G1406 G2046 G12685 G7411 G6712 G5018 G7660
pupa-VS-adult.down	map00053	Ascorbate and aldarate metabolism	0.000355587	0.00620161	9	G16382 G9348 G10870 G3397 G19276 G892 G2027 G8839 G8250
pupa-VS-adult.down	map00260	Glycine, serine and threonine metabolism	0.000406428	0.00620161	11	G150 G4084 G10339 G12041 G16773 G10913 G6231 G3397 G8710 G11785 G6627
pupa-VS-adult.down	map04512	ECM-receptor interaction	0.000425601	0.00620161	8	G2309 G648 G577 G1873 G24 G22 G1918 G2299
pupa-VS-adult.down	map00604	Glycosphingolipid biosynthesis - ganglio series	0.000593515	0.00756732	5	G12381 G7855 G3572 G4643 G9792
pupa-VS-adult.down	map00531	Glycosaminoglycan degradation	0.00116334	0.0114448	7	G4751 G12381 G7855 G8976 G3572 G4643 G9792
pupa-VS-adult.down	map00232	Caffeine metabolism	0.00123425	0.0114448	3	G1406 G2046 G11883
pupa-VS-adult.down	map00603	Glycosphingolipid biosynthesis - globo series	0.00222409	0.0189047	5	G13681 G7855 G3572 G4643 G9792
pupa-VS-adult.down	map00330	Arginine and proline metabolism	0.00243517	0.0191067	11	G14713 G7097 G16773 G10870 G3397 G11890 G12471 G12676 G892 G2027 G7909
pupa-VS-adult.down	map00410	beta-Alanine metabolism	0.00348764	0.0237159	7	G7097 G10870 G3397 G892 G2027 G7909 G8204
pupa-VS-adult.down	map01040	Biosynthesis of unsaturated fatty acids	0.00348764	0.0237159	7	G4909 G6099 G5704 G13243 G9391 G12878 G5018
pupa-VS-adult.down	map00380	Tryptophan metabolism	0.00448538	0.0285943	8	G11056 G10870 G3397 G5585 G10332 G892 G2027 G8218
pupa-VS-adult.down	map00280	Valine, leucine and isoleucine degradation	0.00785086	0.0432899	9	G9884 G9770 G8096 G7983 G10870 G3397 G892 G2027 G8204
pupa-VS-adult.down	map00670	One carbon pool by folate	0.00864846	0.0432899	5	G21716 G10913 G2435 G1744 G1944
pupa-VS-adult.down	map00350	Tyrosine metabolism	0.00891263	0.0432899	6	G12038 G11002 G5585 G8360 G6771 G8218
pupa-VS-adult.down	map00360	Phenylalanine metabolism	0.00891263	0.0432899	6	G28818 G5585 G15710 G16290 G8360 G8218
pupa-VS-adult.down	map00511	Other glycan degradation	0.00891263	0.0432899	6	G7838 G12381 G7855 G3572 G4643 G9792
pupa-VS-adult.up	map00190	Oxidative phosphorylation	5.34478e-46	5.13099e-44	48	G22079 G30687 G27723 G30364 G22660 G13510 G21915 G6837 G18262 G25343 G17221 G28271 G2733 G21478 G17147 G32512 G24221 G33930 G17699 G18389 G36302 G10568 G37498 G19270 G28667 G31179 G15659 G34288 G11950 G21154 G20625 G6458 G10684 G43040 G31533 G23697 G8172 G24485 G25687 G25507 G14843 G18711 G23726 G33357 G34026 G3492 G32721 G30519
pupa-VS-adult.up	map00020	Citrate cycle (TCA cycle)	4.68008e-06	0.000224644	11	G5110 G6656 G22660 G5577 G2733 G4935 G3432 G10831 G2650 G8180 G1262
pupa-VS-adult.up	map01200	Carbon metabolism	0.000339079	0.0108505	15	G5110 G15270 G6656 G22660 G5577 G2082 G2733 G4935 G11128 G3432 G10831 G2650 G8180 G1262 G4033
pupa-VS-adult.up	map01210	2-Oxocarboxylic acid metabolism	0.00055412	0.0112877	6	G917 G6656 G3432 G10831 G2650 G8180
pupa-VS-adult.up	map04711	Circadian rhythm - fly	0.000587901	0.0112877	5	G5747 G2287 G2538 G2494 G1607
pupa-VS-adult.up	map01212	Fatty acid metabolism	0.000829528	0.0132724	10	G16484 G5728 G19121 G11558 G8575 G1633 G11128 G11285 G12410 G4033
