# Supplementary material for: Transcriptome Characterization of Dendrolimus punctatus and Expression Profiles at Different Developmental Stages
Source: PLoS One. 2016 Aug 25;11(8):e0161667. doi: 10.1371/journal.pone.0161667 (PMC4999207; doi:10.1371/journal.pone.0161667)
Supplement: S7 Table — (XLSX) [file pone.0161667.s007.xlsx]

## Sheet: Sheet1
S7 Table. Sequence information of unigenes related to embryonic development.
Gene_ID	nr	swissprot	trembl	cog	GO	ipr	kegg
G10172	prophenoloxidase-activating proteinase-3 precursor [Manduca sexta]	Serine protease easter OS=Drosophila melanogaster GN=ea PE=1 SV=3	Prophenoloxidase-activating proteinase-3 (Precursor) OS=Manduca sexta PE=2 SV=1	COG5640|Secreted trypsin-like serine protease|O|Posttranslational modification, protein turnover, chaperones ;	GO:0003824; catalytic activity; Molecular Function GO:0004252; serine-type endopeptidase activity; Molecular Function GO:0006508; proteolysis; Biological Process	IPR001254; Peptidase S1 IPR001314; Peptidase S1A, chymotrypsin-type IPR006604; Disulphide knot CLIP IPR009003; Trypsin-like cysteine/serine peptidase domain IPR018114; Peptidase S1, trypsin family, active site IPR022700; Proteinase, regulatory CLIP domain	NA
G10629	hypothetical protein KGM_01770 [Danaus plexippus]	Serine/threonine-protein kinase pelle OS=Drosophila melanogaster GN=pll PE=1 SV=1	Uncharacterized protein OS=Danaus plexippus GN=KGM_01770 PE=4 SV=1	COG0515|Serine/threonine protein kinase|RTKL|General function prediction only ; Signal transduction mechanisms ; Transcription ; Replication, recombination and repair ;	GO:0004672; protein kinase activity; Molecular Function GO:0004674; protein serine/threonine kinase activity; Molecular Function GO:0005515; protein binding; Molecular Function GO:0005524; ATP binding; Molecular Function GO:0006468; protein phosphorylation; Biological Process GO:0007165; signal transduction; Biological Process GO:0016772; transferase activity, transferring phosphorus-containing g…	IPR000488; Death domain IPR000719; Protein kinase domain IPR002290; Serine/threonine- / dual specificity protein kinase, catalytic domain IPR008271; Serine/threonine-protein kinase, active site IPR011009; Protein kinase-like domain IPR011029; Death-like domain IPR017441; Protein kinase, ATP binding site	NA
G10658	hypothetical protein KGM_07577 [Danaus plexippus]	Protein rhomboid OS=Drosophila melanogaster GN=rho PE=1 SV=2	Uncharacterized protein OS=Danaus plexippus GN=KGM_07577 PE=4 SV=1	COG0705|Uncharacterized membrane protein (homolog of Drosophila rhomboid)|R|General function prediction only ;	GO:0004252; serine-type endopeptidase activity; Molecular Function GO:0006508; proteolysis; Biological Process GO:0016021; integral component of membrane; Cellular Component	IPR002610; Peptidase S54, rhomboid IPR022764; Peptidase S54, rhomboid domain	NA
G10920	serine protease 7 precursor [Bombyx mori] gb|ABF51435.1| serine protease 7 [Bombyx mori]	Serine protease snake OS=Drosophila melanogaster GN=snk PE=1 SV=2	Serine protease 7 OS=Bombyx mori PE=2 SV=1	COG5640|Secreted trypsin-like serine protease|O|Posttranslational modification, protein turnover, chaperones ;	GO:0003824; catalytic activity; Molecular Function GO:0004252; serine-type endopeptidase activity; Molecular Function GO:0006508; proteolysis; Biological Process	IPR001254; Peptidase S1 IPR001314; Peptidase S1A, chymotrypsin-type IPR009003; Trypsin-like cysteine/serine peptidase domain IPR018114; Peptidase S1, trypsin family, active site	NA
G11132	prophenol oxidase activating enzyme 3 [Spodoptera litura]	Serine protease easter OS=Drosophila melanogaster GN=ea PE=1 SV=3	Prophenol oxidase activating enzyme 3 OS=Spodoptera litura GN=PPAE 3 PE=2 SV=1	COG5640|Secreted trypsin-like serine protease|O|Posttranslational modification, protein turnover, chaperones ;	GO:0003824; catalytic activity; Molecular Function GO:0004252; serine-type endopeptidase activity; Molecular Function GO:0006508; proteolysis; Biological Process	IPR001254; Peptidase S1 IPR001314; Peptidase S1A, chymotrypsin-type IPR006604; Disulphide knot CLIP IPR009003; Trypsin-like cysteine/serine peptidase domain IPR018114; Peptidase S1, trypsin family, active site IPR022700; Proteinase, regulatory CLIP domain	NA
G11174	runt [Danaus plexippus]	Segmentation protein Runt OS=Drosophila melanogaster GN=run PE=2 SV=2	Runt OS=Danaus plexippus GN=KGM_21067 PE=4 SV=1	NA	GO:0003677; DNA binding; Molecular Function GO:0003700; sequence-specific DNA binding transcription factor activity; Molecular Function GO:0005524; ATP binding; Molecular Function GO:0005634; nucleus; Cellular Component GO:0006355; regulation of transcription, DNA-templated; Biological Process	IPR000040; Acute myeloid leukemia 1 protein (AML1)/Runt IPR008967; p53-like transcription factor, DNA-binding IPR012346; p53/RUNT-type transcription factor, DNA-binding domain IPR013524; Runt domain	K09280
G11696	prophenol oxidase activating enzyme 3 [Spodoptera litura]	Serine protease easter OS=Drosophila melanogaster GN=ea PE=1 SV=3	Prophenol oxidase activating enzyme 3 OS=Spodoptera litura GN=PPAE 3 PE=2 SV=1	COG5640|Secreted trypsin-like serine protease|O|Posttranslational modification, protein turnover, chaperones ;	GO:0003824; catalytic activity; Molecular Function GO:0004252; serine-type endopeptidase activity; Molecular Function GO:0006508; proteolysis; Biological Process	IPR001254; Peptidase S1 IPR001314; Peptidase S1A, chymotrypsin-type IPR006604; Disulphide knot CLIP IPR009003; Trypsin-like cysteine/serine peptidase domain IPR018114; Peptidase S1, trypsin family, active site IPR022700; Proteinase, regulatory CLIP domain	NA
G12049	hemolymph proteinase 5 [Danaus plexippus]	Serine protease easter OS=Drosophila melanogaster GN=ea PE=1 SV=3	Hemolymph proteinase 5 OS=Danaus plexippus GN=KGM_04694 PE=3 SV=1	COG5640|Secreted trypsin-like serine protease|O|Posttranslational modification, protein turnover, chaperones ;	GO:0003824; catalytic activity; Molecular Function GO:0004252; serine-type endopeptidase activity; Molecular Function GO:0006508; proteolysis; Biological Process	IPR001254; Peptidase S1 IPR001314; Peptidase S1A, chymotrypsin-type IPR006604; Disulphide knot CLIP IPR009003; Trypsin-like cysteine/serine peptidase domain IPR018114; Peptidase S1, trypsin family, active site IPR022700; Proteinase, regulatory CLIP domain	NA
G12128	serine protease HP21 precursor [Bombyx mori] gb|AEB21638.1| serine protease HP21 [Bombyx mori]	Serine protease snake OS=Drosophila melanogaster GN=snk PE=1 SV=2	Serine protease HP21 OS=Bombyx mori PE=2 SV=1	COG5640|Secreted trypsin-like serine protease|O|Posttranslational modification, protein turnover, chaperones ;	GO:0003824; catalytic activity; Molecular Function GO:0004252; serine-type endopeptidase activity; Molecular Function GO:0006508; proteolysis; Biological Process	IPR001254; Peptidase S1 IPR001314; Peptidase S1A, chymotrypsin-type IPR006604; Disulphide knot CLIP IPR009003; Trypsin-like cysteine/serine peptidase domain IPR018114; Peptidase S1, trypsin family, active site	NA
G12330	sex combs reduced homeodomain protein, partial [Junonia coenia]	Homeotic protein Sex combs reduced OS=Drosophila melanogaster GN=Scr PE=1 SV=5	Scr protein OS=Bombyx mori GN=Scr PE=2 SV=1	NA	GO:0003677; DNA binding; Molecular Function GO:0003700; sequence-specific DNA binding transcription factor activity; Molecular Function GO:0006355; regulation of transcription, DNA-templated; Biological Process GO:0043565; sequence-specific DNA binding; Molecular Function	IPR001356; Homeobox domain IPR009057; Homeodomain-like	NA
G12376	PREDICTED: serine protease easter-like [Bombyx mori]	Serine protease easter OS=Drosophila melanogaster GN=ea PE=1 SV=3	Uncharacterized protein OS=Bombyx mori PE=3 SV=1	COG5640|Secreted trypsin-like serine protease|O|Posttranslational modification, protein turnover, chaperones ;	GO:0003824; catalytic activity; Molecular Function GO:0004252; serine-type endopeptidase activity; Molecular Function GO:0006508; proteolysis; Biological Process	IPR001254; Peptidase S1 IPR001314; Peptidase S1A, chymotrypsin-type IPR009003; Trypsin-like cysteine/serine peptidase domain IPR018114; Peptidase S1, trypsin family, active site	NA
G12661	PREDICTED: serine protease snake-like [Bombyx mori]	Serine protease snake OS=Drosophila melanogaster GN=snk PE=1 SV=2	Snake OS=Papilio polytes PE=2 SV=1	COG5640|Secreted trypsin-like serine protease|O|Posttranslational modification, protein turnover, chaperones ;	GO:0003824; catalytic activity; Molecular Function GO:0004252; serine-type endopeptidase activity; Molecular Function GO:0006508; proteolysis; Biological Process	IPR001254; Peptidase S1 IPR001314; Peptidase S1A, chymotrypsin-type IPR009003; Trypsin-like cysteine/serine peptidase domain IPR018114; Peptidase S1, trypsin family, active site	NA
G12939	PREDICTED: protein gooseberry-like [Bombyx mori]	Protein gooseberry OS=Drosophila melanogaster GN=gsb PE=2 SV=1	Gooseberry OS=Danaus plexippus GN=KGM_11699 PE=3 SV=1	COG5576|Homeodomain-containing transcription factor|K|Transcription ;	GO:0003677; DNA binding; Molecular Function GO:0003700; sequence-specific DNA binding transcription factor activity; Molecular Function GO:0005634; nucleus; Cellular Component GO:0006355; regulation of transcription, DNA-templated; Biological Process GO:0043565; sequence-specific DNA binding; Molecular Function	IPR001356; Homeobox domain IPR001523; Paired domain IPR009057; Homeodomain-like IPR011991; Winged helix-turn-helix DNA-binding domain IPR017970; Homeobox, conserved site	K09381
G13051	PREDICTED: similar to wd-repeat protein [Tribolium castaneum]	WD repeat domain-containing protein 83 OS=Xenopus laevis GN=wdr83 PE=2 SV=1	Rolled (Fragment) OS=Pararge aegeria PE=4 SV=1	COG2319|FOG: WD40 repeat|R|General function prediction only ;	GO:0005515; protein binding; Molecular Function	IPR001680; WD40 repeat IPR015943; WD40/YVTN repeat-like-containing domain IPR017986; WD40-repeat-containing domain IPR019775; WD40 repeat, conserved site	K13124
G13667	hemolymph proteinase 9 [Manduca sexta]	Serine protease snake OS=Drosophila melanogaster GN=snk PE=1 SV=2	Hemolymph proteinase 9 OS=Manduca sexta PE=2 SV=1	COG5640|Secreted trypsin-like serine protease|O|Posttranslational modification, protein turnover, chaperones ;	GO:0003824; catalytic activity; Molecular Function GO:0004252; serine-type endopeptidase activity; Molecular Function GO:0006508; proteolysis; Biological Process	IPR001254; Peptidase S1 IPR001314; Peptidase S1A, chymotrypsin-type IPR009003; Trypsin-like cysteine/serine peptidase domain IPR018114; Peptidase S1, trypsin family, active site	NA
G13734	hemolymph proteinase 9 [Manduca sexta]	Serine protease snake OS=Drosophila melanogaster GN=snk PE=1 SV=2	Hemolymph proteinase 9 OS=Manduca sexta PE=2 SV=1	COG5640|Secreted trypsin-like serine protease|O|Posttranslational modification, protein turnover, chaperones ;	GO:0003824; catalytic activity; Molecular Function GO:0004252; serine-type endopeptidase activity; Molecular Function GO:0006508; proteolysis; Biological Process	IPR001254; Peptidase S1 IPR001314; Peptidase S1A, chymotrypsin-type IPR009003; Trypsin-like cysteine/serine peptidase domain IPR018114; Peptidase S1, trypsin family, active site	NA
G13821	caudal-like [Bombyx mori] dbj|BAA04086.1| cad protein [Bombyx mori]	Homeobox protein CDX-2 OS=Homo sapiens GN=CDX2 PE=1 SV=3	Cad protein OS=Bombyx mori GN=cad homologue PE=2 SV=1	NA	GO:0000976; transcription regulatory region sequence-specific DNA binding; Molecular Function GO:0003677; DNA binding; Molecular Function GO:0003700; sequence-specific DNA binding transcription factor activity; Molecular Function GO:0005634; nucleus; Cellular Component GO:0006355; regulation of transcription, DNA-templated; Biological Process GO:0043565; sequence-specific DNA binding; Molecular F…	IPR000047; Helix-turn-helix motif IPR001356; Homeobox domain IPR009057; Homeodomain-like IPR017970; Homeobox, conserved site IPR020479; Homeodomain, metazoa	K09312
G13841	PREDICTED: protein penguin-like [Bombyx mori]	Protein penguin OS=Drosophila melanogaster GN=pen PE=2 SV=1	Putative penguin OS=Heliconius melpomene GN=HM00041 PE=4 SV=1	NA	GO:0003723; RNA binding; Molecular Function GO:0005488; binding; Molecular Function	IPR001313; Pumilio RNA-binding repeat IPR011989; Armadillo-like helical IPR016024; Armadillo-type fold	K14844
G13858	prophenol oxidase activating enzyme 3 [Spodoptera litura]	Serine protease easter OS=Drosophila melanogaster GN=ea PE=1 SV=3	Prophenol oxidase activating enzyme 3 OS=Spodoptera litura GN=PPAE 3 PE=2 SV=1	COG5640|Secreted trypsin-like serine protease|O|Posttranslational modification, protein turnover, chaperones ;	GO:0003824; catalytic activity; Molecular Function GO:0004252; serine-type endopeptidase activity; Molecular Function GO:0006508; proteolysis; Biological Process	IPR001254; Peptidase S1 IPR001314; Peptidase S1A, chymotrypsin-type IPR006604; Disulphide knot CLIP IPR009003; Trypsin-like cysteine/serine peptidase domain IPR018114; Peptidase S1, trypsin family, active site IPR022700; Proteinase, regulatory CLIP domain	NA
G13969	PREDICTED: serine protease easter-like [Bombyx mori]	Serine protease easter OS=Drosophila melanogaster GN=ea PE=1 SV=3	Uncharacterized protein OS=Bombyx mori PE=3 SV=1	COG5640|Secreted trypsin-like serine protease|O|Posttranslational modification, protein turnover, chaperones ;	GO:0003824; catalytic activity; Molecular Function GO:0004252; serine-type endopeptidase activity; Molecular Function GO:0006508; proteolysis; Biological Process	IPR001254; Peptidase S1 IPR001314; Peptidase S1A, chymotrypsin-type IPR009003; Trypsin-like cysteine/serine peptidase domain IPR018114; Peptidase S1, trypsin family, active site	NA
G14063	PREDICTED: protein hairy-like [Bombyx mori]	Protein hairy OS=Drosophila melanogaster GN=h PE=1 SV=2	Uncharacterized protein OS=Bombyx mori PE=3 SV=1	NA	GO:0003677; DNA binding; Molecular Function GO:0006355; regulation of transcription, DNA-templated; Biological Process GO:0046983; protein dimerization activity; Molecular Function	IPR003650; Orange IPR011598; Myc-type, basic helix-loop-helix (bHLH) domain IPR018352; Orange subgroup	K09090
G14167	hemolymph proteinase 9 [Manduca sexta]	Serine protease snake OS=Drosophila melanogaster GN=snk PE=1 SV=2	Hemolymph proteinase 9 OS=Manduca sexta PE=2 SV=1	COG5640|Secreted trypsin-like serine protease|O|Posttranslational modification, protein turnover, chaperones ;	GO:0003824; catalytic activity; Molecular Function GO:0004252; serine-type endopeptidase activity; Molecular Function GO:0006508; proteolysis; Biological Process	IPR001254; Peptidase S1 IPR001314; Peptidase S1A, chymotrypsin-type IPR009003; Trypsin-like cysteine/serine peptidase domain IPR018114; Peptidase S1, trypsin family, active site	NA
G14648	PREDICTED: protein gooseberry-like [Bombyx mori]	Protein gooseberry OS=Drosophila melanogaster GN=gsb PE=2 SV=1	Gooseberry OS=Danaus plexippus GN=KGM_11699 PE=3 SV=1	COG5576|Homeodomain-containing transcription factor|K|Transcription ;	GO:0003677; DNA binding; Molecular Function GO:0003700; sequence-specific DNA binding transcription factor activity; Molecular Function GO:0005634; nucleus; Cellular Component GO:0006355; regulation of transcription, DNA-templated; Biological Process GO:0043565; sequence-specific DNA binding; Molecular Function	IPR001356; Homeobox domain IPR001523; Paired domain IPR009057; Homeodomain-like IPR011991; Winged helix-turn-helix DNA-binding domain IPR017970; Homeobox, conserved site	NA
G1469	hemolymph proteinase 8 [Manduca sexta]	Serine protease easter OS=Drosophila melanogaster GN=ea PE=1 SV=3	Hemolymph proteinase 8 OS=Manduca sexta PE=2 SV=1	COG5640|Secreted trypsin-like serine protease|O|Posttranslational modification, protein turnover, chaperones ;	GO:0003824; catalytic activity; Molecular Function GO:0004252; serine-type endopeptidase activity; Molecular Function GO:0006508; proteolysis; Biological Process	IPR001254; Peptidase S1 IPR001314; Peptidase S1A, chymotrypsin-type IPR009003; Trypsin-like cysteine/serine peptidase domain IPR018114; Peptidase S1, trypsin family, active site IPR022700; Proteinase, regulatory CLIP domain	K01362
G149	putative ebna2 binding protein P100 [Danaus plexippus]	Maternal protein tudor OS=Drosophila melanogaster GN=tud PE=1 SV=2	Putative ebna2 binding protein P100 OS=Danaus plexippus GN=KGM_15842 PE=4 SV=1	NA	NA	IPR002999; Tudor domain	NA
G15011	serine protease 7 precursor [Bombyx mori] gb|ABF51435.1| serine protease 7 [Bombyx mori]	Serine protease snake OS=Drosophila melanogaster GN=snk PE=1 SV=2	Serine protease 7 OS=Bombyx mori PE=2 SV=1	COG5640|Secreted trypsin-like serine protease|O|Posttranslational modification, protein turnover, chaperones ;	GO:0003824; catalytic activity; Molecular Function GO:0004252; serine-type endopeptidase activity; Molecular Function GO:0006508; proteolysis; Biological Process	IPR001254; Peptidase S1 IPR001314; Peptidase S1A, chymotrypsin-type IPR009003; Trypsin-like cysteine/serine peptidase domain IPR018114; Peptidase S1, trypsin family, active site	NA
G15098	PREDICTED: serine protease snake-like [Bombyx mori]	Serine protease snake OS=Drosophila melanogaster GN=snk PE=1 SV=2	Uncharacterized protein OS=Bombyx mori PE=3 SV=1	COG5640|Secreted trypsin-like serine protease|O|Posttranslational modification, protein turnover, chaperones ;	GO:0003824; catalytic activity; Molecular Function GO:0004252; serine-type endopeptidase activity; Molecular Function GO:0006508; proteolysis; Biological Process	IPR001254; Peptidase S1 IPR001314; Peptidase S1A, chymotrypsin-type IPR006604; Disulphide knot CLIP IPR009003; Trypsin-like cysteine/serine peptidase domain IPR018114; Peptidase S1, trypsin family, active site	NA
G15108	PREDICTED: serine protease easter-like [Bombyx mori]	Serine protease easter OS=Drosophila melanogaster GN=ea PE=1 SV=3	Uncharacterized protein OS=Danaus plexippus GN=KGM_10107 PE=4 SV=1	COG5640|Secreted trypsin-like serine protease|O|Posttranslational modification, protein turnover, chaperones ;	GO:0003824; catalytic activity; Molecular Function GO:0004252; serine-type endopeptidase activity; Molecular Function GO:0006508; proteolysis; Biological Process	IPR001254; Peptidase S1 IPR001314; Peptidase S1A, chymotrypsin-type IPR009003; Trypsin-like cysteine/serine peptidase domain IPR018114; Peptidase S1, trypsin family, active site	NA
G1519	hemolymph proteinase 8 [Manduca sexta]	Serine protease easter OS=Drosophila melanogaster GN=ea PE=1 SV=3	Hemolymph proteinase 8 OS=Manduca sexta PE=2 SV=1	COG5640|Secreted trypsin-like serine protease|O|Posttranslational modification, protein turnover, chaperones ;	GO:0003824; catalytic activity; Molecular Function GO:0004252; serine-type endopeptidase activity; Molecular Function GO:0006508; proteolysis; Biological Process	IPR001254; Peptidase S1 IPR001314; Peptidase S1A, chymotrypsin-type IPR009003; Trypsin-like cysteine/serine peptidase domain IPR018114; Peptidase S1, trypsin family, active site IPR022700; Proteinase, regulatory CLIP domain	K01362
G15566	engrailed protein [Papilio dardanus]	Segmentation polarity homeobox protein engrailed OS=Bombyx mori GN=en PE=2 SV=1	Homeobox protein engrailed OS=Papilio dardanus GN=En PE=3 SV=1	NA	GO:0000976; transcription regulatory region sequence-specific DNA binding; Molecular Function GO:0003677; DNA binding; Molecular Function GO:0003700; sequence-specific DNA binding transcription factor activity; Molecular Function GO:0005634; nucleus; Cellular Component GO:0006355; regulation of transcription, DNA-templated; Biological Process GO:0007275; multicellular organismal development; Biol…	IPR000047; Helix-turn-helix motif IPR000747; Homeodomain engrailed IPR001356; Homeobox domain IPR009057; Homeodomain-like IPR017970; Homeobox, conserved site IPR019549; Homeobox engrailed, C-terminal IPR019737; Homeobox engrailed-type, conserved site IPR020479; Homeodomain, metazoa	K09319
G15704	hypothetical protein KGM_10434 [Danaus plexippus]	Inactive rhomboid protein 1 OS=Drosophila melanogaster GN=rho-5 PE=2 SV=1	Uncharacterized protein OS=Danaus plexippus GN=KGM_10434 PE=4 SV=1	COG0705|Uncharacterized membrane protein (homolog of Drosophila rhomboid)|R|General function prediction only ;	GO:0004252; serine-type endopeptidase activity; Molecular Function GO:0006508; proteolysis; Biological Process GO:0016021; integral component of membrane; Cellular Component	IPR002610; Peptidase S54, rhomboid IPR022764; Peptidase S54, rhomboid domain	NA
G15981	hypothetical protein KGM_10434 [Danaus plexippus]	Inactive rhomboid protein 1 OS=Danio rerio GN=rhbdf1 PE=2 SV=1	Uncharacterized protein OS=Danaus plexippus GN=KGM_10434 PE=4 SV=1	COG0705|Uncharacterized membrane protein (homolog of Drosophila rhomboid)|R|General function prediction only ;	GO:0004252; serine-type endopeptidase activity; Molecular Function GO:0006508; proteolysis; Biological Process GO:0016021; integral component of membrane; Cellular Component	IPR002610; Peptidase S54, rhomboid IPR022764; Peptidase S54, rhomboid domain	NA
G16936	prophenoloxidase-activating proteinase-1 [Manduca sexta] emb|CAL25132.1| prophenoloxidase activating protease I [Manduca sexta]	Serine protease easter OS=Drosophila melanogaster GN=ea PE=1 SV=3	Prophenoloxidase activating protease I OS=Manduca sexta GN=PAP-1 PE=2 SV=1	COG5640|Secreted trypsin-like serine protease|O|Posttranslational modification, protein turnover, chaperones ;	GO:0003824; catalytic activity; Molecular Function GO:0004252; serine-type endopeptidase activity; Molecular Function GO:0006508; proteolysis; Biological Process	IPR001254; Peptidase S1 IPR001314; Peptidase S1A, chymotrypsin-type IPR006604; Disulphide knot CLIP IPR009003; Trypsin-like cysteine/serine peptidase domain IPR018114; Peptidase S1, trypsin family, active site IPR022700; Proteinase, regulatory CLIP domain	NA
G1718	nanos-O [Bombyx mori]	Nanos homolog 1 OS=Danio rerio GN=nanos1 PE=2 SV=1	Nanos-O OS=Pararge aegeria PE=4 SV=1	NA	GO:0003723; RNA binding; Molecular Function GO:0008270; zinc ion binding; Molecular Function	IPR008705; Nanos/Xcat2 IPR024161; Zinc finger, nanos-type	NA
G17258	serine protease 7 precursor [Bombyx mori] gb|ABF51435.1| serine protease 7 [Bombyx mori]	Serine protease snake OS=Drosophila melanogaster GN=snk PE=1 SV=2	Serine protease 7 OS=Bombyx mori PE=2 SV=1	COG5640|Secreted trypsin-like serine protease|O|Posttranslational modification, protein turnover, chaperones ;	GO:0003824; catalytic activity; Molecular Function GO:0004252; serine-type endopeptidase activity; Molecular Function GO:0006508; proteolysis; Biological Process	IPR001254; Peptidase S1 IPR001314; Peptidase S1A, chymotrypsin-type IPR009003; Trypsin-like cysteine/serine peptidase domain IPR018114; Peptidase S1, trypsin family, active site	NA
G17509	hemolymph proteinase 9 [Manduca sexta]	Serine protease snake OS=Drosophila melanogaster GN=snk PE=1 SV=2	Hemolymph proteinase 9 OS=Manduca sexta PE=2 SV=1	COG5640|Secreted trypsin-like serine protease|O|Posttranslational modification, protein turnover, chaperones ;	GO:0003824; catalytic activity; Molecular Function GO:0004252; serine-type endopeptidase activity; Molecular Function GO:0006508; proteolysis; Biological Process	IPR001254; Peptidase S1 IPR001314; Peptidase S1A, chymotrypsin-type IPR009003; Trypsin-like cysteine/serine peptidase domain	NA
G1757	vasa intronic gene [Papilio polytes]	Plasminogen activator inhibitor 1 RNA-binding protein OS=Homo sapiens GN=SERBP1 PE=1 SV=2	Vasa intronic protein OS=Papilio polytes PE=2 SV=1	NA	NA	IPR006861; Hyaluronan/mRNA-binding protein	K13199
G17628	invected [Papilio dardanus]	Homeobox protein invected OS=Bombyx mori GN=INV PE=2 SV=1	Homeobox protein engrailed OS=Papilio dardanus GN=inv PE=3 SV=1	NA	GO:0000976; transcription regulatory region sequence-specific DNA binding; Molecular Function GO:0003677; DNA binding; Molecular Function GO:0003700; sequence-specific DNA binding transcription factor activity; Molecular Function GO:0005634; nucleus; Cellular Component GO:0006355; regulation of transcription, DNA-templated; Biological Process GO:0043565; sequence-specific DNA binding; Molecular F…	IPR000047; Helix-turn-helix motif IPR001356; Homeobox domain IPR009057; Homeodomain-like IPR017970; Homeobox, conserved site IPR020479; Homeodomain, metazoa	NA
G17633	PREDICTED: torso-like protein-like [Bombyx mori]	Torso-like protein OS=Drosophila melanogaster GN=tsl PE=1 SV=2	Uncharacterized protein OS=Bombyx mori PE=4 SV=1	NA	NA	NA	NA
G18088	seminal fluid protein HACP049 [Heliconius melpomene]	Serine protease easter OS=Drosophila melanogaster GN=ea PE=1 SV=3	Seminal fluid protein HACP049 OS=Heliconius melpomene PE=2 SV=1	COG5640|Secreted trypsin-like serine protease|O|Posttranslational modification, protein turnover, chaperones ;	GO:0003824; catalytic activity; Molecular Function GO:0004252; serine-type endopeptidase activity; Molecular Function GO:0006508; proteolysis; Biological Process	IPR001254; Peptidase S1 IPR001314; Peptidase S1A, chymotrypsin-type IPR009003; Trypsin-like cysteine/serine peptidase domain IPR018114; Peptidase S1, trypsin family, active site	NA
G18093	vasa-like protein [Danaus plexippus]	ATP-dependent RNA helicase vasa, isoform A OS=Drosophila melanogaster GN=vas PE=1 SV=3	Vasa-like protein OS=Danaus plexippus GN=KGM_20749 PE=4 SV=1	COG0513|Superfamily II DNA and RNA helicases|LKJ|Replication, recombination and repair ; Transcription ; Translation, ribosomal structure and biogenesis ;	GO:0003676; nucleic acid binding; Molecular Function GO:0004386; helicase activity; Molecular Function GO:0005524; ATP binding; Molecular Function GO:0008026; ATP-dependent helicase activity; Molecular Function	IPR000629; RNA helicase, ATP-dependent, DEAD-box, conserved site IPR001650; Helicase, C-terminal IPR011545; DNA/RNA helicase, DEAD/DEAH box type, N-terminal IPR014001; Helicase, superfamily 1/2, ATP-binding domain IPR014014; RNA helicase, DEAD-box type, Q motif IPR027417; P-loop containing nucleoside triphosphate hydrolase	K13982
G18103	hemolymph proteinase 7 [Manduca sexta]	Serine protease easter OS=Drosophila melanogaster GN=ea PE=1 SV=3	Hemolymph proteinase 7 OS=Manduca sexta PE=2 SV=1	COG5640|Secreted trypsin-like serine protease|O|Posttranslational modification, protein turnover, chaperones ;	GO:0003824; catalytic activity; Molecular Function GO:0004252; serine-type endopeptidase activity; Molecular Function GO:0006508; proteolysis; Biological Process	IPR001254; Peptidase S1 IPR001314; Peptidase S1A, chymotrypsin-type IPR009003; Trypsin-like cysteine/serine peptidase domain IPR018114; Peptidase S1, trypsin family, active site	NA
G18967	segmentation protein even-skipped [Danaus plexippus]	Segmentation protein even-skipped OS=Drosophila melanogaster GN=eve PE=1 SV=3	Segmentation protein even-skipped OS=Danaus plexippus GN=KGM_21124 PE=3 SV=1	COG5576|Homeodomain-containing transcription factor|K|Transcription ;	GO:0003677; DNA binding; Molecular Function GO:0003700; sequence-specific DNA binding transcription factor activity; Molecular Function GO:0005634; nucleus; Cellular Component GO:0006355; regulation of transcription, DNA-templated; Biological Process GO:0043565; sequence-specific DNA binding; Molecular Function	IPR001356; Homeobox domain IPR009057; Homeodomain-like IPR017970; Homeobox, conserved site IPR020479; Homeodomain, metazoa	K09320
G19803	PREDICTED: serine protease snake-like [Bombyx mori]	Serine protease snake OS=Drosophila melanogaster GN=snk PE=1 SV=2	Uncharacterized protein OS=Bombyx mori PE=3 SV=1	COG5640|Secreted trypsin-like serine protease|O|Posttranslational modification, protein turnover, chaperones ;	GO:0003824; catalytic activity; Molecular Function GO:0004252; serine-type endopeptidase activity; Molecular Function GO:0006508; proteolysis; Biological Process	IPR001254; Peptidase S1 IPR001314; Peptidase S1A, chymotrypsin-type IPR009003; Trypsin-like cysteine/serine peptidase domain IPR018114; Peptidase S1, trypsin family, active site	NA
G20081	PREDICTED: homeobox protein ceh-43-like [Bombyx mori]	Homeotic protein proboscipedia OS=Drosophila melanogaster GN=pb PE=2 SV=2	Special homeobox protein 1 (Fragment) OS=Pararge aegeria PE=3 SV=1	NA	GO:0003677; DNA binding; Molecular Function GO:0003700; sequence-specific DNA binding transcription factor activity; Molecular Function GO:0005634; nucleus; Cellular Component GO:0006355; regulation of transcription, DNA-templated; Biological Process GO:0043565; sequence-specific DNA binding; Molecular Function	IPR001356; Homeobox domain IPR009057; Homeodomain-like IPR017970; Homeobox, conserved site IPR020479; Homeodomain, metazoa	NA
G2029	hypothetical protein KGM_19054 [Danaus plexippus]	Rhomboid-related protein 3 OS=Homo sapiens GN=RHBDL3 PE=2 SV=1	Uncharacterized protein OS=Danaus plexippus GN=KGM_19054 PE=4 SV=1	COG0705|Uncharacterized membrane protein (homolog of Drosophila rhomboid)|R|General function prediction only ;	GO:0004252; serine-type endopeptidase activity; Molecular Function GO:0006508; proteolysis; Biological Process GO:0016021; integral component of membrane; Cellular Component	IPR002610; Peptidase S54, rhomboid IPR017213; Peptidase S54, rhomboid, metazoan IPR022764; Peptidase S54, rhomboid domain	K02857
G2126	antennapedia-like proteinue protein [Danaus plexippus]	Homeotic protein antennapedia OS=Drosophila subobscura GN=Antp PE=3 SV=1	Antennapedia-like proteinue protein OS=Danaus plexippus GN=KGM_21796 PE=3 SV=1	NA	GO:0003677; DNA binding; Molecular Function GO:0003700; sequence-specific DNA binding transcription factor activity; Molecular Function GO:0005634; nucleus; Cellular Component GO:0006355; regulation of transcription, DNA-templated; Biological Process GO:0043565; sequence-specific DNA binding; Molecular Function	IPR001356; Homeobox domain IPR001827; Homeobox protein, antennapedia type, conserved site IPR009057; Homeodomain-like IPR017970; Homeobox, conserved site IPR017995; Homeobox protein, antennapedia type IPR020479; Homeodomain, metazoa	K09311
G22042	partner of Y14 and mago [Danaus plexippus]	Partner of Y14 and mago OS=Bombyx mori GN=wibg PE=2 SV=1	Within bgcn OS=Pararge aegeria PE=4 SV=1	NA	GO:0005515; protein binding; Molecular Function	IPR015362; Exon junction complex, Pym	K14294 WIBG, PYM; partner of Y14 and mago K14294 Genetic Information Processing; Translation; RNA transport [PATH:ko03013] Genetic Information Processing; Translation; mRNA surveillance pathway [PATH:ko03015]
G22117	hemolymph proteinase 18 [Manduca sexta]	Serine protease snake OS=Drosophila melanogaster GN=snk PE=1 SV=2	Hemolymph proteinase 18 OS=Manduca sexta PE=2 SV=1	COG5640|Secreted trypsin-like serine protease|O|Posttranslational modification, protein turnover, chaperones ;	GO:0003824; catalytic activity; Molecular Function GO:0004252; serine-type endopeptidase activity; Molecular Function GO:0006508; proteolysis; Biological Process	IPR001254; Peptidase S1 IPR001314; Peptidase S1A, chymotrypsin-type IPR009003; Trypsin-like cysteine/serine peptidase domain IPR018114; Peptidase S1, trypsin family, active site	NA
G22651	PREDICTED: homeotic protein proboscipedia-like [Bombyx mori]	NA	Uncharacterized protein OS=Bombyx mori PE=4 SV=1	NA	NA	NA	NA
G22756	vasa-like [Bombyx mori] dbj|BAA19572.1| BmVLG [Bombyx mori]	ATP-dependent RNA helicase vasa, isoform A OS=Drosophila melanogaster GN=vas PE=1 SV=3	Vasa OS=Pararge aegeria PE=4 SV=1	COG0513|Superfamily II DNA and RNA helicases|LKJ|Replication, recombination and repair ; Transcription ; Translation, ribosomal structure and biogenesis ;	GO:0003676; nucleic acid binding; Molecular Function GO:0004386; helicase activity; Molecular Function GO:0005524; ATP binding; Molecular Function	IPR001650; Helicase, C-terminal IPR027417; P-loop containing nucleoside triphosphate hydrolase	NA
G2279	PREDICTED: serine/threonine-protein kinase par-1-like [Bombyx mori]	NA	Uncharacterized protein OS=Bombyx mori PE=4 SV=1	NA	NA	IPR001772; Kinase associated domain 1 (KA1) IPR028375; KA1 domain/Ssp2 C-terminal domain	NA
G23070	PREDICTED: serine protease easter-like [Bombyx mori]	Coagulation factor IX (Fragment) OS=Cavia porcellus GN=F9 PE=2 SV=1	Uncharacterized protein OS=Bombyx mori PE=4 SV=1	NA	GO:0003824; catalytic activity; Molecular Function GO:0004252; serine-type endopeptidase activity; Molecular Function GO:0006508; proteolysis; Biological Process	IPR001254; Peptidase S1 IPR009003; Trypsin-like cysteine/serine peptidase domain	NA
G23617	hemocyte protease-2 [Manduca sexta]	Serine protease snake OS=Drosophila melanogaster GN=snk PE=1 SV=2	Hemocyte protease-2 OS=Manduca sexta PE=2 SV=1	NA	GO:0003824; catalytic activity; Molecular Function GO:0004252; serine-type endopeptidase activity; Molecular Function GO:0006508; proteolysis; Biological Process	IPR001254; Peptidase S1 IPR009003; Trypsin-like cysteine/serine peptidase domain IPR018114; Peptidase S1, trypsin family, active site	NA
G24620	nanos-M [Bombyx mori] dbj|BAF73619.1| nanos-M [Bombyx mori]	Nanos homolog 1 OS=Danio rerio GN=nanos1 PE=2 SV=1	Nanos-M OS=Bombyx mori GN=Bm nos-M PE=2 SV=1	NA	GO:0003723; RNA binding; Molecular Function GO:0008270; zinc ion binding; Molecular Function	IPR008705; Nanos/Xcat2 IPR024161; Zinc finger, nanos-type	NA
G25546	hemolymph proteinase 10 [Manduca sexta]	Serine protease easter OS=Drosophila melanogaster GN=ea PE=1 SV=3	Hemolymph proteinase 10 OS=Manduca sexta PE=2 SV=1	COG5640|Secreted trypsin-like serine protease|O|Posttranslational modification, protein turnover, chaperones ;	GO:0003824; catalytic activity; Molecular Function GO:0004252; serine-type endopeptidase activity; Molecular Function GO:0006508; proteolysis; Biological Process	IPR001254; Peptidase S1 IPR001314; Peptidase S1A, chymotrypsin-type IPR009003; Trypsin-like cysteine/serine peptidase domain IPR018114; Peptidase S1, trypsin family, active site	NA
G26010	sex combs reduced homolog [Bombyx mori] dbj|BAA76868.1| Scr [Bombyx mori]	Homeotic protein Sex combs reduced OS=Drosophila melanogaster GN=Scr PE=1 SV=5	Uncharacterized protein OS=Bombyx mori PE=4 SV=1	NA	NA	NA	NA
G2630	ultrabithorax [Biston betularia]	Homeotic protein ultrabithorax OS=Junonia coenia GN=Ubx PE=2 SV=1	Ultrabithorax OS=Biston betularia GN=UBX PE=2 SV=2	NA	GO:0003677; DNA binding; Molecular Function GO:0003700; sequence-specific DNA binding transcription factor activity; Molecular Function GO:0005634; nucleus; Cellular Component GO:0006355; regulation of transcription, DNA-templated; Biological Process GO:0043565; sequence-specific DNA binding; Molecular Function	IPR001356; Homeobox domain IPR001827; Homeobox protein, antennapedia type, conserved site IPR009057; Homeodomain-like IPR017970; Homeobox, conserved site IPR020479; Homeodomain, metazoa	K09311
G27847	prophenoloxidase activating factor 3 [Bombyx mori]	Serine protease easter OS=Drosophila melanogaster GN=ea PE=1 SV=3	Prophenoloxidase activating factor 3 OS=Bombyx mori GN=PPAE-3 PE=2 SV=1	NA	GO:0003824; catalytic activity; Molecular Function GO:0004252; serine-type endopeptidase activity; Molecular Function GO:0006508; proteolysis; Biological Process	IPR001254; Peptidase S1 IPR001314; Peptidase S1A, chymotrypsin-type IPR009003; Trypsin-like cysteine/serine peptidase domain IPR018114; Peptidase S1, trypsin family, active site	NA
G2824	PREDICTED: maternal protein pumilio [Bombyx mori]	Maternal protein pumilio OS=Drosophila melanogaster GN=pum PE=1 SV=2	Uncharacterized protein OS=Bombyx mori PE=4 SV=1	COG5099|RNA-binding protein of the Puf family, translational repressor|J|Translation, ribosomal structure and biogenesis ;	GO:0003723; RNA binding; Molecular Function GO:0005488; binding; Molecular Function	IPR001313; Pumilio RNA-binding repeat IPR011989; Armadillo-like helical IPR016024; Armadillo-type fold	K17943
G28362	PREDICTED: homeotic protein proboscipedia-like [Bombyx mori]	Homeotic protein proboscipedia OS=Drosophila melanogaster GN=pb PE=2 SV=2	Maxillopedia OS=Danaus plexippus GN=KGM_13125 PE=3 SV=1	NA	GO:0003677; DNA binding; Molecular Function GO:0003700; sequence-specific DNA binding transcription factor activity; Molecular Function GO:0005634; nucleus; Cellular Component GO:0006355; regulation of transcription, DNA-templated; Biological Process GO:0043565; sequence-specific DNA binding; Molecular Function	IPR001356; Homeobox domain IPR009057; Homeodomain-like IPR017970; Homeobox, conserved site IPR020479; Homeodomain, metazoa	K09302
G28984	mago nashi [Spodoptera litura]	Protein mago nashi OS=Drosophila melanogaster GN=mago PE=1 SV=1	Mago nashi OS=Spodoptera litura PE=2 SV=1	NA	GO:0005634; nucleus; Cellular Component	IPR004023; Mago nashi protein	K12877 MAGOH; protein mago nashi K12877 Genetic Information Processing; Transcription; Transcription factors [BR:ko03000] Genetic Information Processing; Transcription; Transcription machinery [BR:ko03021] Genetic Information Processing; Transcription; Spliceosome [PATH:ko03040] Genetic Information Processing; Translation; RNA transport [PATH:ko03013] Genetic Information Processing; Translation; …
G31144	serine protease HP21 precursor [Bombyx mori] gb|AEB21638.1| serine protease HP21 [Bombyx mori]	Serine protease snake OS=Drosophila melanogaster GN=snk PE=1 SV=2	Serine protease HP21 OS=Bombyx mori PE=2 SV=1	COG5640|Secreted trypsin-like serine protease|O|Posttranslational modification, protein turnover, chaperones ;	GO:0003824; catalytic activity; Molecular Function GO:0004252; serine-type endopeptidase activity; Molecular Function GO:0006508; proteolysis; Biological Process	IPR001254; Peptidase S1 IPR001314; Peptidase S1A, chymotrypsin-type IPR009003; Trypsin-like cysteine/serine peptidase domain IPR018114; Peptidase S1, trypsin family, active site	NA
G31903	homeobox protein invected [Bombyx mori] sp|P27610.1|HMIN_BOMMO RecName: Full=Homeobox protein invected gb|AAA67313.1| invected homeodomain [Bombyx mori]	Homeobox protein invected OS=Bombyx mori GN=INV PE=2 SV=1	Uncharacterized protein OS=Bombyx mori GN=Inv PE=4 SV=1	NA	NA	NA	NA
G3230	PREDICTED: deformed epidermal autoregulatory factor 1-like [Bombyx mori]	Deformed epidermal autoregulatory factor 1 OS=Drosophila melanogaster GN=Deaf1 PE=1 SV=1	Uncharacterized protein OS=Bombyx mori PE=4 SV=1	NA	GO:0003677; DNA binding; Molecular Function	IPR000770; SAND domain IPR002893; Zinc finger, MYND-type IPR010919; SAND domain-like IPR024119; Transcription factor DEAF-1	NA
G34576	PREDICTED: serine protease easter-like [Bombyx mori]	NA	Uncharacterized protein OS=Bombyx mori PE=4 SV=1	NA	NA	NA	NA
G34786	PREDICTED: homeotic protein proboscipedia-like [Bombyx mori]	NA	Uncharacterized protein OS=Bombyx mori PE=3 SV=1	NA	NA	NA	NA
G35290	serine protease H137 [Tribolium castaneum]	Serine protease easter OS=Drosophila melanogaster GN=ea PE=1 SV=3	Serine protease H137 OS=Tribolium castaneum GN=H137 PE=4 SV=1	NA	GO:0003824; catalytic activity; Molecular Function GO:0004252; serine-type endopeptidase activity; Molecular Function GO:0006508; proteolysis; Biological Process	IPR001254; Peptidase S1 IPR009003; Trypsin-like cysteine/serine peptidase domain	NA
G35810	vasa-like [Bombyx mori] dbj|BAA19572.1| BmVLG [Bombyx mori]	NA	Uncharacterized protein OS=Bombyx mori GN=Vlg PE=4 SV=1	NA	NA	NA	NA
G36922	sex combs reduced-like protein [Danaus plexippus]	Homeotic protein Sex combs reduced OS=Drosophila melanogaster GN=Scr PE=1 SV=5	Sex combs reduced-like protein OS=Danaus plexippus GN=KGM_05986 PE=3 SV=1	NA	GO:0003677; DNA binding; Molecular Function GO:0003700; sequence-specific DNA binding transcription factor activity; Molecular Function GO:0005634; nucleus; Cellular Component GO:0006355; regulation of transcription, DNA-templated; Biological Process GO:0043565; sequence-specific DNA binding; Molecular Function	IPR001356; Homeobox domain IPR001827; Homeobox protein, antennapedia type, conserved site IPR009057; Homeodomain-like IPR017995; Homeobox protein, antennapedia type	K09311
G3696	PREDICTED: deformed epidermal autoregulatory factor 1-like [Bombyx mori]	Deformed epidermal autoregulatory factor 1 OS=Drosophila melanogaster GN=Deaf1 PE=1 SV=1	Uncharacterized protein OS=Bombyx mori PE=4 SV=1	NA	GO:0003677; DNA binding; Molecular Function	IPR000770; SAND domain IPR002893; Zinc finger, MYND-type IPR010919; SAND domain-like IPR024119; Transcription factor DEAF-1	NA
G3707	orthodenticle [Bombyx mori] dbj|BAJ06369.1| orthodenticle homologue [Bombyx mori]	Homeotic protein ocelliless OS=Drosophila melanogaster GN=oc PE=2 SV=2	Orthodenticle homologue OS=Bombyx mori PE=2 SV=1	NA	GO:0003677; DNA binding; Molecular Function GO:0003700; sequence-specific DNA binding transcription factor activity; Molecular Function GO:0005634; nucleus; Cellular Component GO:0006355; regulation of transcription, DNA-templated; Biological Process GO:0043565; sequence-specific DNA binding; Molecular Function	IPR001356; Homeobox domain IPR009057; Homeodomain-like IPR017970; Homeobox, conserved site	K09326
G3730	PREDICTED: protein toll-like [Bombyx mori]	Protein toll OS=Drosophila melanogaster GN=Tl PE=1 SV=1	Uncharacterized protein OS=Bombyx mori PE=4 SV=1	COG4886|Leucine-rich repeat (LRR) protein|S|Function unknown ;	GO:0005515; protein binding; Molecular Function GO:0007165; signal transduction; Biological Process	IPR000157; Toll/interleukin-1 receptor homology (TIR) domain IPR001611; Leucine-rich repeat IPR003591; Leucine-rich repeat, typical subtype IPR026906; Leucine rich repeat 5	NA
G3823	PREDICTED: nucleolar protein 9-like [Bombyx mori]	Nucleolar protein 9 OS=Mus musculus GN=Nop9 PE=2 SV=1	Uncharacterized protein OS=Bombyx mori GN=Bmo.11003 PE=4 SV=1	NA	GO:0003723; RNA binding; Molecular Function GO:0005488; binding; Molecular Function	IPR001313; Pumilio RNA-binding repeat IPR011989; Armadillo-like helical IPR016024; Armadillo-type fold	K14790
G3834	PREDICTED: serine protease easter-like [Bombyx mori]	Serine protease easter OS=Drosophila melanogaster GN=ea PE=1 SV=3	Prophenol oxidase activating enzyme (Precursor) OS=Manduca sexta GN=PPAE PE=2 SV=1	COG5640|Secreted trypsin-like serine protease|O|Posttranslational modification, protein turnover, chaperones ;	GO:0003824; catalytic activity; Molecular Function GO:0004252; serine-type endopeptidase activity; Molecular Function GO:0006508; proteolysis; Biological Process	IPR001254; Peptidase S1 IPR001314; Peptidase S1A, chymotrypsin-type IPR006604; Disulphide knot CLIP IPR009003; Trypsin-like cysteine/serine peptidase domain IPR018114; Peptidase S1, trypsin family, active site IPR022700; Proteinase, regulatory CLIP domain	NA
G3903	PREDICTED: protein toll-like [Bombyx mori]	Protein toll OS=Drosophila melanogaster GN=Tl PE=1 SV=1	Uncharacterized protein OS=Bombyx mori PE=4 SV=1	COG4886|Leucine-rich repeat (LRR) protein|S|Function unknown ;	GO:0005515; protein binding; Molecular Function GO:0007165; signal transduction; Biological Process	IPR000157; Toll/interleukin-1 receptor homology (TIR) domain IPR000372; Leucine-rich repeat-containing N-terminal IPR001611; Leucine-rich repeat IPR003591; Leucine-rich repeat, typical subtype	NA
G3966	dorsal [Helicoverpa armigera]	Embryonic polarity protein dorsal OS=Drosophila melanogaster GN=dl PE=1 SV=2	Dorsal OS=Helicoverpa armigera PE=2 SV=1	NA	GO:0003700; sequence-specific DNA binding transcription factor activity; Molecular Function GO:0005515; protein binding; Molecular Function GO:0005634; nucleus; Cellular Component GO:0006355; regulation of transcription, DNA-templated; Biological Process	IPR000451; NF-kappa-B/Rel/Dorsal IPR002909; IPT domain IPR008967; p53-like transcription factor, DNA-binding IPR011539; Rel homology domain IPR013783; Immunoglobulin-like fold IPR014756; Immunoglobulin E-set	K09255
G40339	hemolymph proteinase 9 [Manduca sexta]	Serine protease snake OS=Drosophila melanogaster GN=snk PE=1 SV=2	Hemolymph proteinase 9 OS=Manduca sexta PE=2 SV=1	NA	GO:0003824; catalytic activity; Molecular Function GO:0004252; serine-type endopeptidase activity; Molecular Function GO:0006508; proteolysis; Biological Process	IPR001254; Peptidase S1 IPR009003; Trypsin-like cysteine/serine peptidase domain IPR018114; Peptidase S1, trypsin family, active site	NA
G42515	PREDICTED: protein hunchback-like [Bombyx mori]	Protein hunchback OS=Tribolium castaneum GN=hb PE=3 SV=2	Uncharacterized protein OS=Bombyx mori PE=4 SV=1	NA	GO:0000981; sequence-specific DNA binding RNA polymerase II transcription factor activity; Molecular Function GO:0003700; sequence-specific DNA binding transcription factor activity; Molecular Function GO:0005634; nucleus; Cellular Component GO:0006351; transcription, DNA-templated; Biological Process GO:0006357; regulation of transcription from RNA polymerase II promoter; Biological Process GO:0…	IPR007087; Zinc finger, C2H2 IPR015880; Zinc finger, C2H2-like IPR027742; Protein hunchback IPR027775; C2H2- zinc finger protein family	NA
G4263	PREDICTED: protein spire-like [Bombyx mori]	Protein spire OS=Drosophila melanogaster GN=spir PE=1 SV=1	Uncharacterized protein OS=Bombyx mori PE=4 SV=1	NA	GO:0003779; actin binding; Molecular Function	IPR003124; WH2 domain IPR011011; Zinc finger, FYVE/PHD-type IPR011019; KIND IPR013083; Zinc finger, RING/FYVE/PHD-type	K02098 SPIR; spire K02098 Organismal Systems; Development; Dorso-ventral axis formation [PATH:ko04320]
G43287	PREDICTED: homeobox protein Hmx-like [Bombyx mori]	Homeobox protein HMX1 OS=Gallus gallus GN=HMX1 PE=2 SV=1	Caudal OS=Bombyx mori PE=2 SV=1	NA	GO:0003677; DNA binding; Molecular Function GO:0003700; sequence-specific DNA binding transcription factor activity; Molecular Function GO:0005634; nucleus; Cellular Component GO:0006355; regulation of transcription, DNA-templated; Biological Process GO:0043565; sequence-specific DNA binding; Molecular Function	IPR001356; Homeobox domain IPR009057; Homeodomain-like IPR017970; Homeobox, conserved site IPR020479; Homeodomain, metazoa	K09349
G43630	serine protease 7 precursor [Bombyx mori] gb|ABF51435.1| serine protease 7 [Bombyx mori]	Serine protease snake OS=Drosophila melanogaster GN=snk PE=1 SV=2	Serine protease 7 OS=Bombyx mori PE=2 SV=1	COG5640|Secreted trypsin-like serine protease|O|Posttranslational modification, protein turnover, chaperones ;	GO:0003824; catalytic activity; Molecular Function GO:0004252; serine-type endopeptidase activity; Molecular Function GO:0006508; proteolysis; Biological Process	IPR001254; Peptidase S1 IPR009003; Trypsin-like cysteine/serine peptidase domain IPR018114; Peptidase S1, trypsin family, active site	NA
G4370	PREDICTED: protein spire-like [Bombyx mori]	Protein spire OS=Drosophila melanogaster GN=spir PE=1 SV=1	Spire OS=Tribolium castaneum GN=spir PE=4 SV=1	NA	GO:0003779; actin binding; Molecular Function	IPR003124; WH2 domain IPR011011; Zinc finger, FYVE/PHD-type IPR011019; KIND IPR013083; Zinc finger, RING/FYVE/PHD-type	K02098 SPIR; spire K02098 Organismal Systems; Development; Dorso-ventral axis formation [PATH:ko04320]
G438	PREDICTED: LOW QUALITY PROTEIN: putative transcription factor capicua-like [Bombyx mori]	Putative transcription factor capicua OS=Drosophila melanogaster GN=cic PE=1 SV=2	Uncharacterized protein OS=Bombyx mori PE=4 SV=1	NA	NA	IPR009071; High mobility group box domain	NA
G4585	small G protein ras [Danaus plexippus]	Ras-like protein 1 OS=Drosophila yakuba GN=Ras85D PE=3 SV=1	Small G protein ras OS=Danaus plexippus GN=KGM_19774 PE=4 SV=1	COG1100|GTPase SAR1 and related small G proteins|R|General function prediction only ;	GO:0003924; GTPase activity; Molecular Function GO:0005525; GTP binding; Molecular Function GO:0005622; intracellular; Cellular Component GO:0006184; GTP catabolic process; Biological Process GO:0007165; signal transduction; Biological Process GO:0007264; small GTPase mediated signal transduction; Biological Process GO:0015031; protein transport; Biological Process GO:0016020; membrane; Cellular …	IPR001806; Small GTPase superfamily IPR003578; Small GTPase superfamily, Rho type IPR003579; Small GTPase superfamily, Rab type IPR005225; Small GTP-binding protein domain IPR020849; Small GTPase superfamily, Ras type IPR027417; P-loop containing nucleoside triphosphate hydrolase	K07827 KRAS, KRAS2; GTPase KRas K07827 Environmental Information Processing; Signal transduction; Two-component system [BR:ko02022] Environmental Information Processing; Signal transduction; Ras signaling pathway [PATH:ko04014] Environmental Information Processing; Signal transduction; Rap1 signaling pathway [PATH:ko04015] Environmental Information Processing; Signal transduction; MAPK signaling …
G4589	PREDICTED: serine/threonine-protein kinase par-1-like [Bombyx mori]	Serine/threonine-protein kinase SIK3 OS=Mus musculus GN=Sik3 PE=1 SV=3	Uncharacterized protein OS=Bombyx mori PE=4 SV=1	COG0515|Serine/threonine protein kinase|RTKL|General function prediction only ; Signal transduction mechanisms ; Transcription ; Replication, recombination and repair ;	GO:0004672; protein kinase activity; Molecular Function GO:0004674; protein serine/threonine kinase activity; Molecular Function GO:0005524; ATP binding; Molecular Function GO:0006468; protein phosphorylation; Biological Process GO:0016772; transferase activity, transferring phosphorus-containing groups; Molecular Function	IPR000719; Protein kinase domain IPR002290; Serine/threonine- / dual specificity protein kinase, catalytic domain IPR008271; Serine/threonine-protein kinase, active site IPR011009; Protein kinase-like domain IPR017441; Protein kinase, ATP binding site	K16311
G467	ovarian serine protease [Bombyx mori] gb|AAL62027.1|AF294884_1 ovarian serine protease [Bombyx mori]	Serine protease nudel OS=Drosophila melanogaster GN=ndl PE=1 SV=2	Ovarian serine protease OS=Bombyx mori GN=OSP PE=2 SV=1	COG5640|Secreted trypsin-like serine protease|O|Posttranslational modification, protein turnover, chaperones ;	GO:0003824; catalytic activity; Molecular Function GO:0004252; serine-type endopeptidase activity; Molecular Function GO:0005044; scavenger receptor activity; Molecular Function GO:0005515; protein binding; Molecular Function GO:0006508; proteolysis; Biological Process GO:0016020; membrane; Cellular Component	IPR001190; SRCR domain IPR001254; Peptidase S1 IPR002172; Low-density lipoprotein (LDL) receptor class A repeat IPR009003; Trypsin-like cysteine/serine peptidase domain IPR015420; Peptidase S1A, nudel IPR018114; Peptidase S1, trypsin family, active site IPR023415; Low-density lipoprotein (LDL) receptor class A, conserved site	NA
G476	PREDICTED: protein patched-like [Bombyx mori]	Protein patched OS=Drosophila melanogaster GN=ptc PE=2 SV=2	Putative hedgehog receptor OS=Danaus plexippus GN=KGM_17251 PE=4 SV=1	NA	GO:0008158; hedgehog receptor activity; Molecular Function GO:0016020; membrane; Cellular Component GO:0016021; integral component of membrane; Cellular Component	IPR000731; Sterol-sensing domain IPR003392; Patched	K06225 PTCH1; patched 1 K06225 Environmental Information Processing; Signal transduction; Hedgehog signaling pathway [PATH:ko04340] Human Diseases; Cancers; Pathways in cancer [PATH:ko05200] Human Diseases; Cancers; Proteoglycans in cancer [PATH:ko05205] Human Diseases; Cancers; Basal cell carcinoma [PATH:ko05217]
G4843	putative trypsin-like serine protease [Danaus plexippus]	Serine protease snake OS=Drosophila melanogaster GN=snk PE=1 SV=2	Putative trypsin-like serine protease OS=Danaus plexippus GN=KGM_01536 PE=4 SV=1	COG5640|Secreted trypsin-like serine protease|O|Posttranslational modification, protein turnover, chaperones ;	GO:0003824; catalytic activity; Molecular Function GO:0004252; serine-type endopeptidase activity; Molecular Function GO:0006508; proteolysis; Biological Process	IPR001254; Peptidase S1 IPR001314; Peptidase S1A, chymotrypsin-type IPR009003; Trypsin-like cysteine/serine peptidase domain IPR018114; Peptidase S1, trypsin family, active site	NA
G487	PREDICTED: maternal effect protein staufen-like [Bombyx mori]	Double-stranded RNA-binding protein Staufen homolog 2 OS=Xenopus tropicalis GN=stau2 PE=2 SV=1	Staufen OS=Danaus plexippus GN=KGM_12765 PE=4 SV=1	NA	NA	NA	K17597
G488	PREDICTED: maternal effect protein staufen-like [Bombyx mori]	Double-stranded RNA-binding protein Staufen homolog 2 OS=Danio rerio GN=stau2 PE=2 SV=2	Staufen OS=Danaus plexippus GN=KGM_12765 PE=4 SV=1	NA	NA	IPR014720; Double-stranded RNA-binding domain	K17597
G50824	putative Ultrabithorax [Danaus plexippus]	NA	Putative Ultrabithorax OS=Danaus plexippus GN=KGM_16583 PE=3 SV=1	NA	NA	NA	NA
G5151	prophenol oxidase activating enzyme 3 [Spodoptera litura]	Serine protease easter OS=Drosophila melanogaster GN=ea PE=1 SV=3	Prophenol oxidase activating enzyme 3 OS=Spodoptera litura GN=PPAE 3 PE=2 SV=1	COG5640|Secreted trypsin-like serine protease|O|Posttranslational modification, protein turnover, chaperones ;	GO:0003824; catalytic activity; Molecular Function GO:0004252; serine-type endopeptidase activity; Molecular Function GO:0006508; proteolysis; Biological Process	IPR001254; Peptidase S1 IPR001314; Peptidase S1A, chymotrypsin-type IPR006604; Disulphide knot CLIP IPR009003; Trypsin-like cysteine/serine peptidase domain IPR018114; Peptidase S1, trypsin family, active site IPR022700; Proteinase, regulatory CLIP domain	NA
G5353	tyrosine-protein kinase receptor torso [Bombyx mori] gb|ACZ81657.1| Torso [Bombyx mori]	Fibroblast growth factor receptor OS=Hydra vulgaris GN=FGFR PE=2 SV=1	Torso OS=Bombyx mori PE=2 SV=1	COG0515|Serine/threonine protein kinase|RTKL|General function prediction only ; Signal transduction mechanisms ; Transcription ; Replication, recombination and repair ;	GO:0004672; protein kinase activity; Molecular Function GO:0004713; protein tyrosine kinase activity; Molecular Function GO:0005515; protein binding; Molecular Function GO:0005524; ATP binding; Molecular Function GO:0006468; protein phosphorylation; Biological Process GO:0016772; transferase activity, transferring phosphorus-containing groups; Molecular Function	IPR000719; Protein kinase domain IPR001245; Serine-threonine/tyrosine-protein kinase catalytic domain IPR003961; Fibronectin, type III IPR008266; Tyrosine-protein kinase, active site IPR011009; Protein kinase-like domain IPR017441; Protein kinase, ATP binding site IPR020635; Tyrosine-protein kinase, catalytic domain	K12378 TOR; tyrosine-protein kinase receptor torso [EC:2.7.10.1] [EC:2.7.10.1] Environmental Information Processing; Signal transduction; MAPK signaling pathway - fly [PATH:ko04013]
G53577	PREDICTED: protein gooseberry-like [Bombyx mori]	NA	Uncharacterized protein OS=Bombyx mori PE=3 SV=1	NA	NA	NA	NA
G55391	nanos-P [Danaus plexippus]	Nanos homolog 2 OS=Homo sapiens GN=NANOS2 PE=1 SV=1	Nanos-P OS=Danaus plexippus GN=KGM_20264 PE=4 SV=1	NA	GO:0003723; RNA binding; Molecular Function GO:0008270; zinc ion binding; Molecular Function	IPR008705; Nanos/Xcat2 IPR024161; Zinc finger, nanos-type	NA
G5593	squid protein-like proteinue [Danaus plexippus]	RNA-binding protein squid OS=Drosophila melanogaster GN=sqd PE=1 SV=3	Squid protein-like proteinue OS=Danaus plexippus GN=KGM_21416 PE=4 SV=1	COG0724|RNA-binding proteins (RRM domain)|R|General function prediction only ;	GO:0000166; nucleotide binding; Molecular Function GO:0003676; nucleic acid binding; Molecular Function	IPR000504; RNA recognition motif domain IPR012677; Nucleotide-binding, alpha-beta plait	K03102 SQD; squid K03102 Organismal Systems; Development; Dorso-ventral axis formation [PATH:ko04320]
G56247	kruppel protein [Danaus plexippus]	Protein krueppel OS=Drosophila melanogaster GN=Kr PE=1 SV=2	Kruppel protein OS=Danaus plexippus GN=KGM_02791 PE=4 SV=1	NA	GO:0003676; nucleic acid binding; Molecular Function GO:0046872; metal ion binding; Molecular Function	IPR007087; Zinc finger, C2H2 IPR013087; Zinc finger C2H2-type/integrase DNA-binding domain	NA
G5708	PREDICTED: pair-rule protein odd-paired-like [Bombyx mori]	Pair-rule protein odd-paired OS=Drosophila melanogaster GN=opa PE=2 SV=2	Uncharacterized protein OS=Bombyx mori PE=4 SV=1	COG5048|FOG: Zn-finger|R|General function prediction only ;	GO:0003676; nucleic acid binding; Molecular Function GO:0046872; metal ion binding; Molecular Function	IPR007087; Zinc finger, C2H2 IPR013087; Zinc finger C2H2-type/integrase DNA-binding domain IPR015880; Zinc finger, C2H2-like	K09227
G57461	PREDICTED: inactive rhomboid protein 1-like, partial [Bombyx mori]	NA	Uncharacterized protein OS=Danaus plexippus GN=KGM_10434 PE=4 SV=1	NA	GO:0004252; serine-type endopeptidase activity; Molecular Function GO:0006508; proteolysis; Biological Process GO:0016021; integral component of membrane; Cellular Component	IPR002610; Peptidase S54, rhomboid	NA
G57477	PREDICTED: homeobox protein Hmx-like [Bombyx mori]	NA	Caudal OS=Bombyx mori PE=2 SV=1	NA	NA	NA	NA
G5806	hemolymph proteinase 5 [Danaus plexippus]	Serine protease easter OS=Drosophila melanogaster GN=ea PE=1 SV=3	Hemolymph proteinase 5 OS=Danaus plexippus GN=KGM_04694 PE=3 SV=1	COG5640|Secreted trypsin-like serine protease|O|Posttranslational modification, protein turnover, chaperones ;	GO:0003824; catalytic activity; Molecular Function GO:0004252; serine-type endopeptidase activity; Molecular Function GO:0006508; proteolysis; Biological Process	IPR001254; Peptidase S1 IPR001314; Peptidase S1A, chymotrypsin-type IPR006604; Disulphide knot CLIP IPR009003; Trypsin-like cysteine/serine peptidase domain IPR018114; Peptidase S1, trypsin family, active site IPR022700; Proteinase, regulatory CLIP domain	NA
G6514	embryonic polarity protein dorsal [Danaus plexippus]	Embryonic polarity protein dorsal OS=Drosophila melanogaster GN=dl PE=1 SV=2	Embryonic polarity protein dorsal OS=Danaus plexippus GN=KGM_12899 PE=4 SV=1	NA	NA	NA	NA
G65975	hCG1990740, isoform CRA_c [Homo sapiens]	Protein capicua homolog OS=Homo sapiens GN=CIC PE=1 SV=2	Uncharacterized protein OS=Gorilla gorilla gorilla GN=101142394 PE=4 SV=1	NA	NA	NA	NA
G6659	cactus [Antheraea pernyi]	NF-kappa-B inhibitor cactus OS=Drosophila melanogaster GN=cact PE=1 SV=2	Uncharacterized protein OS=Bombyx mori GN=cact PE=4 SV=1	COG0666|FOG: Ankyrin repeat|R|General function prediction only ;	GO:0005515; protein binding; Molecular Function	IPR002110; Ankyrin repeat IPR020683; Ankyrin repeat-containing domain	K09259
G6678	PREDICTED: torso-like protein-like [Bombyx mori]	Torso-like protein OS=Drosophila melanogaster GN=tsl PE=1 SV=2	Uncharacterized protein OS=Bombyx mori PE=4 SV=1	NA	NA	IPR020864; Membrane attack complex component/perforin (MACPF) domain	K12377 TSL; torso-like protein K12377 Environmental Information Processing; Signal transduction; MAPK signaling pathway - fly [PATH:ko04013]
G728	PREDICTED: maternal protein pumilio-like [Bombyx mori]	Maternal protein pumilio OS=Drosophila melanogaster GN=pum PE=1 SV=2	Uncharacterized protein OS=Bombyx mori PE=4 SV=1	COG5099|RNA-binding protein of the Puf family, translational repressor|J|Translation, ribosomal structure and biogenesis ;	GO:0003723; RNA binding; Molecular Function GO:0005488; binding; Molecular Function	IPR001313; Pumilio RNA-binding repeat IPR011989; Armadillo-like helical IPR016024; Armadillo-type fold	NA
G7595	PREDICTED: rhomboid-related protein 3-like [Bombyx mori]	Rhomboid-related protein 3 OS=Homo sapiens GN=RHBDL3 PE=2 SV=1	Uncharacterized protein OS=Danaus plexippus GN=KGM_15424 PE=4 SV=1	NA	GO:0004252; serine-type endopeptidase activity; Molecular Function GO:0005509; calcium ion binding; Molecular Function GO:0006508; proteolysis; Biological Process GO:0016021; integral component of membrane; Cellular Component	IPR002048; EF-hand domain IPR002610; Peptidase S54, rhomboid IPR011992; EF-hand domain pair IPR017213; Peptidase S54, rhomboid, metazoan IPR018247; EF-Hand 1, calcium-binding site IPR022764; Peptidase S54, rhomboid domain	K02857
G7630	serine protease 7 precursor [Bombyx mori] gb|ABF51435.1| serine protease 7 [Bombyx mori]	Serine protease snake OS=Drosophila melanogaster GN=snk PE=1 SV=2	Serine protease 7 OS=Bombyx mori PE=2 SV=1	COG5640|Secreted trypsin-like serine protease|O|Posttranslational modification, protein turnover, chaperones ;	GO:0003824; catalytic activity; Molecular Function GO:0004252; serine-type endopeptidase activity; Molecular Function GO:0006508; proteolysis; Biological Process	IPR001254; Peptidase S1 IPR001314; Peptidase S1A, chymotrypsin-type IPR009003; Trypsin-like cysteine/serine peptidase domain IPR018114; Peptidase S1, trypsin family, active site	NA
G7824	hypothetical protein KGM_15424 [Danaus plexippus]	Rhomboid-related protein 3 OS=Homo sapiens GN=RHBDL3 PE=2 SV=1	Uncharacterized protein OS=Danaus plexippus GN=KGM_15424 PE=4 SV=1	NA	GO:0004252; serine-type endopeptidase activity; Molecular Function GO:0005509; calcium ion binding; Molecular Function GO:0006508; proteolysis; Biological Process GO:0016021; integral component of membrane; Cellular Component	IPR002048; EF-hand domain IPR002610; Peptidase S54, rhomboid IPR011992; EF-hand domain pair IPR017213; Peptidase S54, rhomboid, metazoan IPR018247; EF-Hand 1, calcium-binding site IPR022764; Peptidase S54, rhomboid domain	K02857
G7862	hemolymph proteinase 18 [Manduca sexta]	Serine protease snake OS=Drosophila melanogaster GN=snk PE=1 SV=2	Hemolymph proteinase 18 OS=Manduca sexta PE=2 SV=1	COG5640|Secreted trypsin-like serine protease|O|Posttranslational modification, protein turnover, chaperones ;	GO:0003824; catalytic activity; Molecular Function GO:0004252; serine-type endopeptidase activity; Molecular Function GO:0006508; proteolysis; Biological Process	IPR001254; Peptidase S1 IPR001314; Peptidase S1A, chymotrypsin-type IPR009003; Trypsin-like cysteine/serine peptidase domain IPR018114; Peptidase S1, trypsin family, active site	NA
G8077	PREDICTED: rhomboid-related protein 3-like [Bombyx mori]	Rhomboid-related protein 3 OS=Homo sapiens GN=RHBDL3 PE=2 SV=1	Uncharacterized protein OS=Danaus plexippus GN=KGM_15424 PE=4 SV=1	NA	GO:0004252; serine-type endopeptidase activity; Molecular Function GO:0005509; calcium ion binding; Molecular Function GO:0006508; proteolysis; Biological Process GO:0016021; integral component of membrane; Cellular Component	IPR002048; EF-hand domain IPR002610; Peptidase S54, rhomboid IPR011992; EF-hand domain pair IPR017213; Peptidase S54, rhomboid, metazoan IPR018247; EF-Hand 1, calcium-binding site IPR022764; Peptidase S54, rhomboid domain	K02857
G8113	hemolymph proteinase 18 [Manduca sexta]	Serine protease snake OS=Drosophila melanogaster GN=snk PE=1 SV=2	Hemolymph proteinase 18 OS=Manduca sexta PE=2 SV=1	COG5640|Secreted trypsin-like serine protease|O|Posttranslational modification, protein turnover, chaperones ;	GO:0003824; catalytic activity; Molecular Function GO:0004252; serine-type endopeptidase activity; Molecular Function GO:0006508; proteolysis; Biological Process	IPR001254; Peptidase S1 IPR001314; Peptidase S1A, chymotrypsin-type IPR009003; Trypsin-like cysteine/serine peptidase domain IPR018114; Peptidase S1, trypsin family, active site	NA
G8159	PREDICTED: serine protease snake-like [Bombyx mori]	Serine protease snake OS=Drosophila melanogaster GN=snk PE=1 SV=2	Seminal fluid protein CSSFP027 OS=Chilo suppressalis PE=2 SV=1	COG5640|Secreted trypsin-like serine protease|O|Posttranslational modification, protein turnover, chaperones ;	GO:0003824; catalytic activity; Molecular Function GO:0004252; serine-type endopeptidase activity; Molecular Function GO:0006508; proteolysis; Biological Process	IPR001254; Peptidase S1 IPR001314; Peptidase S1A, chymotrypsin-type IPR009003; Trypsin-like cysteine/serine peptidase domain IPR018114; Peptidase S1, trypsin family, active site	NA
G8680	PREDICTED: protein spire-like [Bombyx mori]	Protein spire OS=Drosophila melanogaster GN=spir PE=1 SV=1	Uncharacterized protein OS=Danaus plexippus GN=KGM_12669 PE=4 SV=1	NA	GO:0003779; actin binding; Molecular Function	IPR003124; WH2 domain IPR011019; KIND	K02098 SPIR; spire K02098 Organismal Systems; Development; Dorso-ventral axis formation [PATH:ko04320]
G8807	prophenol oxidase activating enzyme 3 [Spodoptera litura]	Serine protease easter OS=Drosophila melanogaster GN=ea PE=1 SV=3	Prophenol oxidase activating enzyme 3 OS=Spodoptera litura GN=PPAE 3 PE=2 SV=1	COG5640|Secreted trypsin-like serine protease|O|Posttranslational modification, protein turnover, chaperones ;	GO:0003824; catalytic activity; Molecular Function GO:0004252; serine-type endopeptidase activity; Molecular Function GO:0006508; proteolysis; Biological Process	IPR001254; Peptidase S1 IPR001314; Peptidase S1A, chymotrypsin-type IPR006604; Disulphide knot CLIP IPR009003; Trypsin-like cysteine/serine peptidase domain IPR018114; Peptidase S1, trypsin family, active site IPR022700; Proteinase, regulatory CLIP domain	NA
G8902	spatzle-like protein [Bombyx mori] gb|AEP17031.1| spatzle-like protein [Bombyx mori]	NA	Uncharacterized protein OS=Bombyx mori PE=4 SV=1	NA	NA	NA	NA
G8987	PREDICTED: tiggy-winkle hedgehog protein-like [Bombyx mori]	Tiggy-winkle hedgehog protein OS=Danio rerio GN=shhb PE=1 SV=1	Hedgehog OS=Bombyx mori GN=Hh PE=2 SV=1	NA	GO:0006508; proteolysis; Biological Process GO:0007154; cell communication; Biological Process GO:0007267; cell-cell signaling; Biological Process GO:0007275; multicellular organismal development; Biological Process GO:0008233; peptidase activity; Molecular Function GO:0016539; intein-mediated protein splicing; Biological Process	IPR000320; Hedgehog, N-terminal signaling domain IPR001657; Hedgehog protein IPR001767; Hint domain IPR003587; Hint domain N-terminal IPR006141; Intein splice site IPR009045; Hedgehog signalling/DD-peptidase zinc-binding domain	K06224 HH; hedgehog K06224 Environmental Information Processing; Signal transduction; Hedgehog signaling pathway [PATH:ko04340] Human Diseases; Cancers; Proteoglycans in cancer [PATH:ko05205]
G9354	PREDICTED: tyrosine-protein phosphatase corkscrew-like [Bombyx mori]	Tyrosine-protein phosphatase non-receptor type 11 OS=Gallus gallus GN=PTPN11 PE=2 SV=1	Uncharacterized protein OS=Danaus plexippus GN=KGM_08833 PE=4 SV=1	COG5599|Protein tyrosine phosphatase|T|Signal transduction mechanisms ;	GO:0004725; protein tyrosine phosphatase activity; Molecular Function GO:0005515; protein binding; Molecular Function GO:0006470; protein dephosphorylation; Biological Process GO:0016311; dephosphorylation; Biological Process GO:0016791; phosphatase activity; Molecular Function	IPR000242; Protein-tyrosine phosphatase, receptor/non-receptor type IPR000387; Protein-tyrosine/Dual specificity phosphatase IPR000980; SH2 domain IPR003595; Protein-tyrosine phosphatase, catalytic IPR016130; Protein-tyrosine phosphatase, active site	K07293 PTPN11; tyrosine-protein phosphatase non-receptor type 11 [EC:3.1.3.48] [EC:3.1.3.48] Environmental Information Processing; Signal transduction; Two-component system [BR:ko02022] Environmental Information Processing; Signal transduction; Ras signaling pathway [PATH:ko04014] Environmental Information Processing; Signal transduction; MAPK signaling pathway - fly [PATH:ko04013] Environmental …
G9555	PREDICTED: tyrosine-protein phosphatase corkscrew-like [Bombyx mori]	Tyrosine-protein phosphatase non-receptor type 11 OS=Gallus gallus GN=PTPN11 PE=2 SV=1	Uncharacterized protein OS=Danaus plexippus GN=KGM_08833 PE=4 SV=1	COG5599|Protein tyrosine phosphatase|T|Signal transduction mechanisms ;	GO:0004725; protein tyrosine phosphatase activity; Molecular Function GO:0005515; protein binding; Molecular Function GO:0006470; protein dephosphorylation; Biological Process GO:0016311; dephosphorylation; Biological Process GO:0016791; phosphatase activity; Molecular Function	IPR000242; Protein-tyrosine phosphatase, receptor/non-receptor type IPR000387; Protein-tyrosine/Dual specificity phosphatase IPR000980; SH2 domain IPR003595; Protein-tyrosine phosphatase, catalytic IPR016130; Protein-tyrosine phosphatase, active site	K07293 PTPN11; tyrosine-protein phosphatase non-receptor type 11 [EC:3.1.3.48] [EC:3.1.3.48] Environmental Information Processing; Signal transduction; Two-component system [BR:ko02022] Environmental Information Processing; Signal transduction; Ras signaling pathway [PATH:ko04014] Environmental Information Processing; Signal transduction; MAPK signaling pathway - fly [PATH:ko04013] Environmental …
G9577	PREDICTED: protein hunchback-like [Bombyx mori]	Protein hunchback (Fragment) OS=Bombyx mori GN=hb PE=2 SV=1	Protein hunchback OS=Danaus plexippus GN=KGM_11398 PE=4 SV=1	NA	GO:0000981; sequence-specific DNA binding RNA polymerase II transcription factor activity; Molecular Function GO:0003676; nucleic acid binding; Molecular Function GO:0003700; sequence-specific DNA binding transcription factor activity; Molecular Function GO:0005634; nucleus; Cellular Component GO:0006351; transcription, DNA-templated; Biological Process GO:0006357; regulation of transcription fro…	IPR007087; Zinc finger, C2H2 IPR013087; Zinc finger C2H2-type/integrase DNA-binding domain IPR015880; Zinc finger, C2H2-like IPR027742; Protein hunchback IPR027775; C2H2- zinc finger protein family	K09213
G9629	male reproductive organ serine protease 1 precursor [Bombyx mori] dbj|BAH23566.1| male reproductive organ serine protease 1 [Bombyx mori]	Serine protease snake OS=Drosophila melanogaster GN=snk PE=1 SV=2	Uncharacterized protein OS=Bombyx mori GN=LOC100301506 PE=3 SV=1	COG5640|Secreted trypsin-like serine protease|O|Posttranslational modification, protein turnover, chaperones ;	GO:0003824; catalytic activity; Molecular Function GO:0004252; serine-type endopeptidase activity; Molecular Function GO:0006508; proteolysis; Biological Process	IPR001254; Peptidase S1 IPR001314; Peptidase S1A, chymotrypsin-type IPR009003; Trypsin-like cysteine/serine peptidase domain IPR018114; Peptidase S1, trypsin family, active site	NA
G9667	nanos-like protein [Bombyx mori] gb|ABS17681.1| nanos-like protein [Bombyx mori]	Nanos homolog 1 OS=Danio rerio GN=nanos1 PE=2 SV=1	Nanos-like protein OS=Bombyx mori PE=2 SV=1	NA	GO:0003723; RNA binding; Molecular Function GO:0008270; zinc ion binding; Molecular Function	IPR008705; Nanos/Xcat2 IPR024161; Zinc finger, nanos-type	NA
G9757	PREDICTED: heparan sulfate 2-O-sulfotransferase pipe-like [Bombyx mori]	Heparan sulfate 2-O-sulfotransferase pipe OS=Drosophila melanogaster GN=pip PE=1 SV=1	Pipe OS=Danaus plexippus GN=KGM_03220 PE=4 SV=1	NA	GO:0008146; sulfotransferase activity; Molecular Function GO:0016021; integral component of membrane; Cellular Component	IPR005331; Sulfotransferase IPR007734; Heparan sulphate 2-O-sulfotransferase IPR027417; P-loop containing nucleoside triphosphate hydrolase	NA
G9793	seminal fluid protein CSSFP032 [Chilo suppressalis]	Serine protease easter OS=Drosophila melanogaster GN=ea PE=1 SV=3	Seminal fluid protein CSSFP032 OS=Chilo suppressalis PE=2 SV=1	COG5640|Secreted trypsin-like serine protease|O|Posttranslational modification, protein turnover, chaperones ;	GO:0003824; catalytic activity; Molecular Function GO:0004252; serine-type endopeptidase activity; Molecular Function GO:0006508; proteolysis; Biological Process	IPR001254; Peptidase S1 IPR001314; Peptidase S1A, chymotrypsin-type IPR009003; Trypsin-like cysteine/serine peptidase domain IPR018114; Peptidase S1, trypsin family, active site IPR022700; Proteinase, regulatory CLIP domain	NA
G9889	hemolymph proteinase 18 [Manduca sexta]	Serine protease snake OS=Drosophila melanogaster GN=snk PE=1 SV=2	Hemolymph proteinase 18 OS=Manduca sexta PE=2 SV=1	COG5640|Secreted trypsin-like serine protease|O|Posttranslational modification, protein turnover, chaperones ;	GO:0003824; catalytic activity; Molecular Function GO:0004252; serine-type endopeptidase activity; Molecular Function GO:0006508; proteolysis; Biological Process	IPR001254; Peptidase S1 IPR001314; Peptidase S1A, chymotrypsin-type IPR009003; Trypsin-like cysteine/serine peptidase domain IPR018114; Peptidase S1, trypsin family, active site	NA
