# Supplementary material for: Transcriptome Characterization of Dendrolimus punctatus and Expression Profiles at Different Developmental Stages
Source: PLoS One. 2016 Aug 25;11(8):e0161667. doi: 10.1371/journal.pone.0161667 (PMC4999207; doi:10.1371/journal.pone.0161667)
Supplement: S8 Table — (XLSX) [file pone.0161667.s008.xlsx]

## Sheet: Sheet1
S8 Table. The olfactory genes identified in D. punctatus Transcriptome.
Gene	Gene_ID	nr	swissprot	trembl
ABP	G30068	antennal binding protein [Danaus plexippus]	NA	Antennal binding protein OS=Danaus plexippus GN=KGM_10492 PE=4 SV=1
ABP	G33218	antennal binding protein [Spodoptera exigua]	NA	Antennal binding protein OS=Spodoptera exigua GN=ABP1 PE=2 SV=1
ABP	G33219	antennal binding protein [Spodoptera exigua]	NA	Antennal binding protein OS=Spodoptera exigua GN=ABP1 PE=2 SV=1
ABPX	G7147	antennal-binding protein X [Chilo suppressalis]	General odorant-binding protein 69a OS=Drosophila melanogaster GN=Obp69a PE=2 SV=2	Uncharacterized protein OS=Bombyx mori GN=LOC693053 PE=4 SV=1
CSP	G11527	chemosensory protein [Danaus plexippus]	Ejaculatory bulb-specific protein 3 OS=Drosophila melanogaster GN=PebIII PE=1 SV=2	Chemosensory protein OS=Heliothis virescens GN=hvpg0129 PE=2 SV=1
CSP	G34735	chemosensory protein [Danaus plexippus]	Putative odorant-binding protein A10 OS=Drosophila melanogaster GN=a10 PE=1 SV=2	Chemosensory protein OS=Danaus plexippus GN=KGM_12707 PE=4 SV=1
CSP	G14235	chemosensory protein [Papilio xuthus]	NA	Chemosensory protein OS=Papilio xuthus GN=PxutCSP8 PE=2 SV=1
CSP	G29952	chemosensory protein [Papilio xuthus]	Ejaculatory bulb-specific protein 3 OS=Drosophila melanogaster GN=PebIII PE=1 SV=2	Chemosensory protein OS=Papilio xuthus GN=PxutCSP4 PE=2 SV=1
CSP	G13689	chemosensory protein 10 [Helicoverpa armigera]	Ejaculatory bulb-specific protein 3 OS=Drosophila melanogaster GN=PebIII PE=1 SV=2	Chemosensory protein 10 OS=Helicoverpa armigera PE=2 SV=1
CSP	G33033	chemosensory protein 15 [Bombyx mori] gb|ABH88208.1| chemosensory protein 15 [Bombyx mori]	Ejaculatory bulb-specific protein 3 OS=Drosophila melanogaster GN=PebIII PE=1 SV=2	Chemosensory protein 15 OS=Bombyx mori PE=2 SV=1
CSP	G16459	chemosensory protein 2 [Choristoneura fumiferana]	Ejaculatory bulb-specific protein 3 OS=Drosophila melanogaster GN=PebIII PE=1 SV=2	Chemosensory protein 2 OS=Choristoneura fumiferana PE=2 SV=1
CSP	G27467	chemosensory protein 4 precursor [Bombyx mori] gb|AAM34276.1|AF509239_1 chemosensory protein CSP1 [Bombyx mori] emb|CAJ01457.1| hypothetical protein [Bombyx mori] gb|ABH88197.1| chemosensory protein 4 [Bombyx mori] gb|ACJ66920.1| chemosensory protein CSP1 [Bombyx mori]	Ejaculatory bulb-specific protein 3 OS=Drosophila melanogaster GN=PebIII PE=1 SV=2	Chemosensory protein 4 OS=Bombyx mori GN=CSP4 PE=1 SV=1
CSP	G19123	chemosensory protein 6 [Agrotis ipsilon]	Ejaculatory bulb-specific protein 3 OS=Drosophila melanogaster GN=PebIII PE=1 SV=2	Chemosensory protein 6 OS=Agrotis ipsilon GN=CSP6 PE=2 SV=1
CSP	G22087	chemosensory protein 8 [Agrotis ipsilon]	Ejaculatory bulb-specific protein 3 OS=Drosophila melanogaster GN=PebIII PE=1 SV=2	Chemosensory protein 8 OS=Agrotis ipsilon GN=CSP8 PE=2 SV=1
CSP	G16533	chemosensory protein 8 precursor [Bombyx mori] emb|CAJ01456.1| hypothetical protein [Bombyx mori] gb|ABH88201.1| chemosensory protein 8 [Bombyx mori]	Ejaculatory bulb-specific protein 3 OS=Drosophila melanogaster GN=PebIII PE=1 SV=2	Chemosensory protein 8 OS=Bombyx mori GN=CSP8 PE=2 SV=1
CSP	G27222	chemosensory protein 8b [Papilio xuthus] dbj|BAM18556.1| ejaculatory bulb protein III [Papilio xuthus]	Ejaculatory bulb-specific protein 3 OS=Drosophila melanogaster GN=PebIII PE=1 SV=2	Chemosensory protein 8b OS=Papilio xuthus GN=PxutCSP8b PE=2 SV=1
CSP	G25299	chemosensory protein CSP1 [Danaus plexippus]	Ejaculatory bulb-specific protein 3 OS=Drosophila melanogaster GN=PebIII PE=1 SV=2	Chemosensory protein CSP1 OS=Danaus plexippus GN=KGM_11187 PE=4 SV=1
CSP	G28761	chemosensory protein CSP1 [Danaus plexippus]	Ejaculatory bulb-specific protein 3 OS=Drosophila melanogaster GN=PebIII PE=1 SV=2	Chemosensory protein CSP1 OS=Danaus plexippus GN=KGM_11187 PE=4 SV=1
CSP	G72289	putative chemosensory ionotropic receptor IR41a [Spodoptera littoralis]	NA	Putative chemosensory ionotropic receptor IR41a OS=Spodoptera littoralis PE=2 SV=1
CSP	G50231	putative chemosensory ionotropic receptor IR68a [Spodoptera littoralis]	NA	Uncharacterized protein OS=Bombyx mori PE=4 SV=1
CSP	G41769	putative chemosensory ionotropic receptor IR75p [Spodoptera littoralis]	NA	Putative chemosensory ionotropic receptor IR75p OS=Spodoptera littoralis PE=2 SV=1
CSP	G44066	putative chemosensory ionotropic receptor IR75p [Spodoptera littoralis]	NA	Putative chemosensory ionotropic receptor IR75p OS=Spodoptera littoralis PE=2 SV=1
CSP	G68538	putative chemosensory ionotropic receptor IR75p [Spodoptera littoralis]	NA	Putative chemosensory ionotropic receptor IR75p OS=Spodoptera littoralis PE=2 SV=1
CSP	G18869	putative chemosensory protein [Sesamia inferens]	Ejaculatory bulb-specific protein 3 OS=Drosophila melanogaster GN=PebIII PE=1 SV=2	Putative chemosensory protein OS=Sesamia inferens PE=4 SV=1
CSP	G26107	putative chemosensory protein [Sesamia inferens]	Ejaculatory bulb-specific protein 3 OS=Drosophila melanogaster GN=PebIII PE=1 SV=2	Putative chemosensory protein OS=Sesamia inferens PE=2 SV=1
CSP	G27259	putative chemosensory protein [Sesamia inferens]	Ejaculatory bulb-specific protein 3 OS=Drosophila melanogaster GN=PebIII PE=1 SV=2	Putative chemosensory protein OS=Sesamia inferens PE=2 SV=1
CSP	G30599	putative chemosensory protein [Sesamia inferens]	Ejaculatory bulb-specific protein 3 OS=Drosophila melanogaster GN=PebIII PE=1 SV=2	Putative chemosensory protein OS=Sesamia inferens PE=2 SV=1
CSP	G15998	putative chemosensory protein, partial [Sesamia inferens]	NA	Putative chemosensory protein (Fragment) OS=Sesamia inferens PE=2 SV=1
CSP	G64799	putative chemosensory receptor 1 [Danaus plexippus]	Gustatory receptor for sugar taste 64e OS=Drosophila melanogaster GN=Gr64e PE=2 SV=2	Putative chemosensory receptor 1 OS=Danaus plexippus GN=KGM_10526 PE=4 SV=1
CSP	G42660	putative chemosensory receptor 1 [Heliothis virescens]	NA	Gustatory receptor (Fragment) OS=Heliothis virescens GN=r1 PE=2 SV=1
CSP	G46304	putative chemosensory receptor 4 [Heliothis virescens]	NA	Putative chemosensory receptor 4 (Fragment) OS=Heliothis virescens GN=r4 PE=2 SV=1
CSP	G71080	putative chemosensory receptor 7 [Heliothis virescens]	NA	Putative chemosensory receptor 7 (Fragment) OS=Heliothis virescens GN=r7 PE=2 SV=1
GOBP	G35646	OBP8 [Helicoverpa armigera]	General odorant-binding protein 19a OS=Drosophila melanogaster GN=Obp19a PE=2 SV=1	OBP8 OS=Helicoverpa armigera PE=2 SV=1
GOBP	G40162	oderant binding protein 5 [Spodoptera exigua]	General odorant-binding protein 19a OS=Drosophila melanogaster GN=Obp19a PE=2 SV=1	Oderant binding protein 5 OS=Spodoptera exigua GN=OBP5 PE=2 SV=1
GOBP	G47118	oderant binding protein 5 [Spodoptera exigua]	General odorant-binding protein 19a OS=Drosophila melanogaster GN=Obp19a PE=2 SV=1	Oderant binding protein 5 OS=Spodoptera exigua GN=OBP5 PE=2 SV=1
GOBP	G35011	oderant binding protein 6 [Spodoptera exigua]	General odorant-binding protein 19d OS=Drosophila melanogaster GN=Obp19d PE=2 SV=2	Oderant binding protein 6 OS=Spodoptera exigua GN=OBP6 PE=2 SV=1
GOBP	G44697	odorant binding protein 8 [Spodoptera exigua]	General odorant-binding protein 83a OS=Drosophila melanogaster GN=Obp83a PE=1 SV=1	Odorant binding protein 8 OS=Spodoptera exigua PE=2 SV=1
GOBP	G29234	odorant binding protein LOC100301496 precursor [Bombyx mori] dbj|BAH36762.1| odorant binding protein [Bombyx mori]	General odorant-binding protein 28a OS=Drosophila melanogaster GN=Obp28a PE=2 SV=2	Odorant binding protein OS=Bombyx mori GN=fmxg1D8 PE=2 SV=1
GOBP	G30888	odorant-binding protein 1 [Cnaphalocrocis medinalis]	General odorant-binding protein 19a OS=Drosophila melanogaster GN=Obp19a PE=2 SV=1	Odorant-binding protein 1 OS=Cnaphalocrocis medinalis PE=2 SV=1
GOBP	G14726	odorant-binding protein 2 precursor [Bombyx mori] emb|CAS90126.1| odorant-binding protein 2 precursor [Bombyx mori]	General odorant-binding protein 19d OS=Drosophila melanogaster GN=Obp19d PE=2 SV=2	Odorant-binding protein 2 (Precursor) OS=Bombyx mori GN=OBP2 PE=2 SV=1
GOBP	G23336	odorant-binding protein 4 [Bombyx mori] emb|CAS90128.1| odorant-binding protein 4 [Bombyx mori]	General odorant-binding protein 19d OS=Drosophila melanogaster GN=Obp19d PE=2 SV=2	Odorant-binding protein 4 OS=Bombyx mori GN=OBP4 PE=2 SV=1
GOBP	G20994	PREDICTED: uncharacterized protein LOC101737331 [Bombyx mori]	General odorant-binding protein 19d OS=Drosophila melanogaster GN=Obp19d PE=2 SV=2	Odorant-binding protein 2 OS=Danaus plexippus GN=KGM_22249 PE=4 SV=1
GOBP	G35051	PREDICTED: uncharacterized protein LOC101744088 [Bombyx mori]	General odorant-binding protein 19a OS=Drosophila melanogaster GN=Obp19a PE=2 SV=1	Uncharacterized protein OS=Bombyx mori PE=4 SV=1
GOBP	G27187	SexiOBP11 [Spodoptera exigua]	General odorant-binding protein 19d OS=Drosophila melanogaster GN=Obp19d PE=2 SV=2	SexiOBP11 OS=Spodoptera exigua PE=2 SV=1
GOBP1	G14036	general odorant-binding protein 1 precursor [Bombyx mori] sp|P34171.2|OBP1_BOMMO RecName: Full=General odorant-binding protein 1; Short=GOBP1; Flags: Precursor emb|CAA64444.1| General odorant binding protein 1 [Bombyx mori]	General odorant-binding protein 1 OS=Bombyx mori PE=1 SV=2	Uncharacterized protein OS=Bombyx mori GN=GOBP1 PE=4 SV=1
GOBP2	G27781	general odorant-binding protein 2 [Manduca sexta]	General odorant-binding protein 2 OS=Manduca sexta GN=GOBP2 PE=1 SV=1	General odorant-binding protein 2 OS=Manduca sexta GN=GOBP2 PE=4 SV=1
GOBP2	G16154	RecName: Full=General odorant-binding protein 2; Short=GOBP 2; AltName: Full=APR-10; AltName: Full=Pheromone-binding protein 10; Flags: Precursor emb|CAA65575.1| general odorant binding protein 2 [Antheraea pernyi] prf||1713294A pheromone receptor-like protein	General odorant-binding protein 2 OS=Antheraea pernyi PE=2 SV=1	General odorant-binding protein 2 OS=Agrotis ipsilon GN=GOBP2 PE=2 SV=1
IR	G41520	ionotropic GABA-aminobutyric acid receptor GRD [Bombyx mori] gb|ADM88004.1| ionotropic GABA-aminobutyric acid receptor GRD [Bombyx mori]	NA	Uncharacterized protein OS=Bombyx mori PE=3 SV=1
IR	G47982	ionotropic GABA-aminobutyric acid receptor GRD [Bombyx mori] gb|ADM88004.1| ionotropic GABA-aminobutyric acid receptor GRD [Bombyx mori]	NA	Uncharacterized protein OS=Bombyx mori PE=3 SV=1
IR	G12658	ionotropic GABA-aminobutyric acid receptor RDL3 precursor [Bombyx mori] gb|ADM88013.1| ionotropic GABA-aminobutyric acid receptor RDL3-3b6b [Bombyx mori]	Gamma-aminobutyric acid receptor subunit beta OS=Drosophila simulans GN=Rdl PE=2 SV=1	Ionotropic GABA-aminobutyric acid receptor RDL3-3b6b OS=Bombyx mori PE=2 SV=1
IR	G15879	ionotropic GABA-aminobutyric acid receptor RDL3 precursor [Bombyx mori] gb|ADM88013.1| ionotropic GABA-aminobutyric acid receptor RDL3-3b6b [Bombyx mori]	Gamma-aminobutyric acid receptor subunit beta OS=Drosophila simulans GN=Rdl PE=2 SV=1	Uncharacterized protein OS=Bombyx mori PE=3 SV=1
IR	G1292	ionotropic glutamate receptor subunit ia [Danaus plexippus]	Glutamate receptor ionotropic, kainate 2 OS=Mus musculus GN=Grik2 PE=1 SV=4	Ionotropic glutamate receptor subunit ia OS=Danaus plexippus GN=KGM_05826 PE=4 SV=1
IR	G1374	ionotropic glutamate receptor subunit ia [Danaus plexippus]	Glutamate receptor ionotropic, kainate 2 OS=Mus musculus GN=Grik2 PE=1 SV=4	Ionotropic glutamate receptor subunit ia OS=Danaus plexippus GN=KGM_05826 PE=4 SV=1
IR	G57845	PREDICTED: glutamate receptor ionotropic, delta-2-like [Bombyx mori]	NA	NA
IR	G9666	PREDICTED: glutamate receptor ionotropic, delta-2-like isoform X1 [Bombyx mori]	Glutamate receptor ionotropic, delta-1 OS=Homo sapiens GN=GRID1 PE=2 SV=2	Putative ionotropic receptor OS=Sesamia inferens PE=2 SV=1
IR	G13303	PREDICTED: glutamate receptor ionotropic, kainate 2-like [Bombyx mori]	Glutamate receptor OS=Lymnaea stagnalis PE=2 SV=1	Putative ionotropic glutamate receptor-invertebrate OS=Danaus plexippus GN=KGM_17141 PE=4 SV=1
IR	G17338	PREDICTED: glutamate receptor ionotropic, kainate 2-like [Bombyx mori]	Probable glutamate receptor OS=Lithobates berlandieri PE=1 SV=1	Putative ionotropic glutamate receptor-invertebrate OS=Danaus plexippus GN=KGM_10758 PE=4 SV=1
IR	G38311	PREDICTED: glutamate receptor ionotropic, kainate 2-like [Bombyx mori]	Glutamate receptor ionotropic, kainate 4 OS=Mus musculus GN=Grik4 PE=2 SV=2	Uncharacterized protein OS=Bombyx mori PE=4 SV=1
IR	G43925	PREDICTED: glutamate receptor ionotropic, kainate 2-like [Bombyx mori]	NA	Putative ionotropic glutamate receptor-invertebrate OS=Danaus plexippus GN=KGM_17141 PE=4 SV=1
IR	G51208	PREDICTED: glutamate receptor ionotropic, kainate 2-like [Bombyx mori]	Glutamate receptor ionotropic, kainate 2 OS=Homo sapiens GN=GRIK2 PE=1 SV=1	Uncharacterized protein OS=Bombyx mori PE=4 SV=1
IR	G53066	PREDICTED: glutamate receptor ionotropic, kainate 2-like [Bombyx mori]	Glutamate receptor ionotropic, kainate 3 OS=Rattus norvegicus GN=Grik3 PE=1 SV=1	Uncharacterized protein OS=Bombyx mori PE=4 SV=1
IR	G58749	PREDICTED: glutamate receptor ionotropic, kainate 2-like [Bombyx mori]	Glutamate receptor ionotropic, kainate 2 OS=Macaca fascicularis GN=GRIK2 PE=2 SV=1	Uncharacterized protein OS=Bombyx mori PE=4 SV=1
IR	G64881	PREDICTED: glutamate receptor ionotropic, kainate 2-like [Bombyx mori]	NA	Uncharacterized protein OS=Bombyx mori PE=4 SV=1
IR	G18878	PREDICTED: glutamate receptor ionotropic, kainate 3-like [Bombyx mori]	Glutamate receptor ionotropic, kainate 2 OS=Rattus norvegicus GN=Grik2 PE=1 SV=2	Uncharacterized protein OS=Bombyx mori PE=4 SV=1
IR	G36912	PREDICTED: glutamate receptor ionotropic, kainate 3-like [Bombyx mori]	NA	Uncharacterized protein OS=Bombyx mori PE=4 SV=1
IR	G48943	PREDICTED: glutamate receptor ionotropic, kainate 3-like [Bombyx mori]	Glutamate receptor ionotropic, kainate 4 OS=Mus musculus GN=Grik4 PE=2 SV=2	Uncharacterized protein OS=Bombyx mori PE=4 SV=1
IR	G50203	PREDICTED: glutamate receptor ionotropic, kainate 3-like [Bombyx mori]	Glutamate receptor 1 OS=Rattus norvegicus GN=Gria1 PE=1 SV=2	Uncharacterized protein OS=Bombyx mori PE=4 SV=1
IR	G61174	PREDICTED: glutamate receptor ionotropic, kainate 3-like [Bombyx mori]	NA	Uncharacterized protein OS=Bombyx mori PE=4 SV=1
IR	G62104	PREDICTED: glutamate receptor ionotropic, kainate 3-like [Bombyx mori]	Glutamate receptor ionotropic, kainate 5 OS=Rattus norvegicus GN=Grik5 PE=1 SV=1	Uncharacterized protein OS=Bombyx mori PE=4 SV=1
IR	G62284	PREDICTED: glutamate receptor ionotropic, kainate 3-like [Bombyx mori]	NA	Uncharacterized protein OS=Bombyx mori PE=4 SV=1
IR	G65515	PREDICTED: glutamate receptor ionotropic, kainate 3-like [Bombyx mori]	Glutamate receptor 1 OS=Caenorhabditis elegans GN=glr-1 PE=1 SV=2	Uncharacterized protein OS=Bombyx mori PE=4 SV=1
IR	G2319	putative glutamate receptor, ionotropic, n-methyl d-aspartate epsilon [Danaus plexippus]	Glutamate receptor ionotropic, NMDA 2C OS=Rattus norvegicus GN=Grin2c PE=1 SV=1	Putative glutamate receptor, ionotropic, n-methyl d-aspartate epsilon OS=Danaus plexippus GN=KGM_20590 PE=4 SV=1
IR	G46098	putative ionotropic receptor IR8a, partial [Cydia pomonella]	NA	Putative ionotropic receptor IR8a (Fragment) OS=Cydia pomonella GN=IR PE=2 SV=1
IR: CS-IR	G45600	PREDICTED: glutamate receptor ionotropic, kainate 2-like [Bombyx mori]	NA	Putative chemosensory ionotropic receptor IR75p OS=Spodoptera littoralis PE=2 SV=1
IR: CS-IR	G46413	PREDICTED: uncharacterized protein LOC101745077 [Bombyx mori]	NA	Putative chemosensory ionotropic receptor IR1 OS=Spodoptera littoralis PE=2 SV=1
OBP	G29964	OBP6 [Helicoverpa armigera]	NA	OBP6 OS=Helicoverpa armigera PE=2 SV=1
OBP	G16737	odorant binding protein [Bombyx mori]	Protein takeout OS=Drosophila melanogaster GN=to PE=2 SV=1	Odorant binding protein OS=Bombyx mori GN=fmxg13H12 PE=2 SV=1
OBP	G27437	odorant binding protein [Chilo suppressalis]	NA	Odorant binding protein (Fragment) OS=Chilo suppressalis GN=obp4 PE=2 SV=1
OBP	G23255	odorant binding protein fmxg18C17 precursor [Bombyx mori] dbj|BAH79158.1| odorant binding protein [Bombyx mori]	Circadian clock-controlled protein OS=Drosophila yakuba GN=anon-3B1.2 PE=3 SV=1	Odorant binding protein OS=Bombyx mori GN=fmxg18C17 PE=2 SV=1
OBP	G10360	odorant binding protein LOC100301495 precursor [Bombyx mori] dbj|BAH36761.1| odorant binding protein [Bombyx mori]	NA	DUF233 protein OS=Heliothis virescens GN=hvpg0108 PE=2 SV=1
OBP	G22308	odorant binding protein LOC100301495 precursor [Bombyx mori] dbj|BAH36761.1| odorant binding protein [Bombyx mori]	NA	DUF233 protein OS=Heliothis virescens GN=hvpg0108 PE=2 SV=1
OBP	G12125	odorant binding protein LOC100301497 precursor [Bombyx mori] dbj|BAH36760.1| odorant binding protein [Bombyx mori]	NA	Odorant binding protein OS=Bombyx mori GN=fmxg9M19 PE=2 SV=1
OBP	G13011	odorant binding protein LOC100301497 precursor [Bombyx mori] dbj|BAH36760.1| odorant binding protein [Bombyx mori]	NA	Uncharacterized protein OS=Bombyx mori GN=fmxg9M19 PE=4 SV=1
OBP	G26545	odorant binding protein LOC100301497 precursor [Bombyx mori] dbj|BAH36760.1| odorant binding protein [Bombyx mori]	NA	Odorant binding protein OS=Bombyx mori GN=fmxg9M19 PE=2 SV=1
OBP	G30593	odorant binding protein LOC100301497 precursor [Bombyx mori] dbj|BAH36760.1| odorant binding protein [Bombyx mori]	NA	Odorant binding protein OS=Bombyx mori GN=fmxg9M19 PE=2 SV=1
OBP	G42624	odorant binding protein LOC100301497 precursor [Bombyx mori] dbj|BAH36760.1| odorant binding protein [Bombyx mori]	NA	Uncharacterized protein OS=Bombyx mori GN=fmxg9M19 PE=4 SV=1
OBP	G24634	odorant-binding protein 1 [Chilo suppressalis]	NA	Odorant-binding protein 1 OS=Chilo suppressalis PE=2 SV=1
OBP	G22588	odorant-binding protein 2 [Danaus plexippus]	NA	Odorant-binding protein 2 OS=Danaus plexippus GN=KGM_12055 PE=4 SV=1
OBP	G21418	odorant-binding protein 2 precursor [Bombyx mori] emb|CAS90126.1| odorant-binding protein 2 precursor [Bombyx mori]	NA	Odorant-binding protein 2 (Precursor) OS=Bombyx mori GN=OBP2 PE=2 SV=1
OBP	G37548	odorant-binding protein 3 precursor [Bombyx mori] emb|CAS90127.1| odorant-binding protein 3 precursor [Bombyx mori]	NA	Odorant-binding protein 3 (Precursor) OS=Bombyx mori GN=OBP3 PE=2 SV=1
OBP	G22800	odorant-binding protein 4 [Chilo suppressalis]	NA	Odorant-binding protein 4 OS=Chilo suppressalis PE=2 SV=1
OBP	G15774	odorant-binding protein 7 precursor [Bombyx mori] dbj|BAH36763.1| odorant binding protein [Bombyx mori]	NA	Odorant binding protein OS=Bombyx mori GN=fmxg1I14 PE=2 SV=1
OBP	G29567	odorant-binding protein 7 precursor [Bombyx mori] dbj|BAH36763.1| odorant binding protein [Bombyx mori]	NA	Odorant binding protein OS=Bombyx mori GN=fmxg1I14 PE=2 SV=1
OBP	G39996	PREDICTED: uncharacterized protein LOC101744230 [Bombyx mori]	NA	SexiOBP10 OS=Spodoptera exigua PE=2 SV=1
OBP	G14573	PREDICTED: uncharacterized protein LOC101744811 [Bombyx mori]	NA	Odorant binding protein OS=Pararge aegeria PE=4 SV=1
OBP	G22018	PREDICTED: uncharacterized protein LOC101746932 [Bombyx mori]	NA	Odorant binding protein 11 OS=Spodoptera exigua PE=2 SV=1
ODE	G2052	PREDICTED: bile salt-activated lipase-like isoform X1 [Bombyx mori] ref|XP_004924254.1| PREDICTED: bile salt-activated lipase-like isoform X2 [Bombyx mori]	Esterase FE4 OS=Myzus persicae PE=1 SV=1	Putative odorant-degrading enzyme OS=Antheraea polyphemus PE=2 SV=1
ODE: PDE	G66619	putative pheromone-degrading enzyme [Antheraea polyphemus]	NA	Putative integumental esterase OS=Antheraea polyphemus PE=2 SV=1
OR	G13038	olfactory receptor 29 [Danaus plexippus]	PIH1 domain-containing protein 2 OS=Danio rerio GN=pih1d2 PE=2 SV=1	Uncharacterized protein OS=Bombyx mori PE=4 SV=1
OR	G17923	olfactory receptor 34 [Bombyx mori] tpg|DAA05990.1| TPA_exp: odorant receptor 34 [Bombyx mori]	Odorant receptor 67c OS=Drosophila melanogaster GN=Or67c PE=1 SV=2	Odorant receptor 34 OS=Bombyx mori GN=Or34 PE=2 SV=1
OR	G40594	olfactory receptor 34 [Bombyx mori] tpg|DAA05990.1| TPA_exp: odorant receptor 34 [Bombyx mori]	NA	Odorant receptor 34 OS=Bombyx mori GN=Or34 PE=2 SV=1
OR	G55918	olfactory receptor 57 [Bombyx mori] gb|ACH73301.1| olfactory receptor 50 [Bombyx mori]	Odorant receptor 43a OS=Drosophila melanogaster GN=Or43a PE=1 SV=2	Olfactory receptor 50 OS=Bombyx mori PE=2 SV=1
OR	G27163	olfactory receptor 60 [Bombyx mori] dbj|BAH66354.1| olfactory receptor [Bombyx mori]	NA	Olfactory receptor OS=Bombyx mori PE=4 SV=1
OR	G49855	olfactory receptor 60 [Bombyx mori] dbj|BAH66354.1| olfactory receptor [Bombyx mori]	NA	Olfactory receptor OS=Bombyx mori PE=4 SV=1
OR	G58707	olfactory receptor 7 [Helicoverpa armigera]	NA	Olfactory receptor 7 OS=Helicoverpa armigera GN=OR7 PE=2 SV=1
OR	G9110	olfactory receptor-2 [Mythimna separata]	Odorant receptor coreceptor OS=Anopheles gambiae GN=Orco PE=1 SV=3	Olfactory receptor-2 OS=Mythimna separata GN=MsOR2 PE=2 SV=1
OR	G58758	PREDICTED: gustatory and odorant receptor 22-like [Bombyx mori]	Gustatory and odorant receptor 21a OS=Drosophila melanogaster GN=Gr21a PE=1 SV=3	Uncharacterized protein OS=Bombyx mori PE=3 SV=1
OR	G71443	PREDICTED: gustatory and odorant receptor 22-like [Bombyx mori]	Gustatory and odorant receptor 22 OS=Anopheles gambiae GN=GPRgr22 PE=2 SV=1	Uncharacterized protein OS=Bombyx mori PE=3 SV=1
OR	G69408	PREDICTED: LOW QUALITY PROTEIN: gustatory and odorant receptor 24-like [Bombyx mori]	Gustatory and odorant receptor 24 OS=Anopheles gambiae GN=GPRgr24 PE=2 SV=4	Uncharacterized protein OS=Bombyx mori PE=3 SV=1
OR	G72691	PREDICTED: odorant receptor Or1-like [Bombyx mori]	NA	Olfactory receptor OS=Bombyx mori PE=4 SV=1
OR	G33022	PREDICTED: uncharacterized protein LOC101744590 [Bombyx mori]	NA	Odorant receptor 34 OS=Bombyx mori GN=Or34 PE=2 SV=1
OR	G38772	PREDICTED: uncharacterized protein LOC101744590 [Bombyx mori]	NA	Odorant receptor 34 OS=Bombyx mori GN=Or34 PE=2 SV=1
OR	G42650	putative odorant receptor OR12 [Cydia pomonella]	Odorant receptor 67c OS=Drosophila melanogaster GN=Or67c PE=1 SV=2	Putative odorant receptor OR12 OS=Cydia pomonella GN=OR PE=2 SV=1
OR	G28325	putative odorant receptor, partial [Sesamia inferens]	Odorant receptor 13a OS=Drosophila melanogaster GN=Or13a PE=2 SV=2	Putative odorant receptor (Fragment) OS=Sesamia inferens PE=2 SV=1
OR	G54320	putative odorant receptor, partial [Sesamia inferens]	NA	Putative odorant receptor (Fragment) OS=Sesamia inferens PE=2 SV=1
OR	G59901	putative odorant receptor, partial [Sesamia inferens]	NA	Putative odorant receptor (Fragment) OS=Sesamia inferens PE=2 SV=1
PBP	G11391	pheromone binding protein [Synanthedon exitiosa] gb|AAF06123.1| pheromone binding protein [Synanthedon exitiosa]	Pheromone-binding protein OS=Manduca sexta PE=1 SV=1	Pheromone binding protein OS=Synanthedon exitiosa GN=PBP PE=2 SV=1
PBP	G22041	pheromone-binding protein 2 Y102 precursor [Amyelois transitella]	General odorant-binding protein 1 OS=Epiphyas postvittana PE=1 SV=1	Pheromone-binding protein 2 Y102 (Fragment) OS=Amyelois transitella PE=2 SV=1
PBP	G30928	PREDICTED: pheromone-binding protein-related protein 2-like [Bombyx mori]	NA	Odorant binding protein OS=Spodoptera exigua GN=OBP4 PE=2 SV=1
PBP	G27546	PREDICTED: pheromone-binding protein-related protein 3-like [Bombyx mori]	NA	Odorant binding protein OS=Bombyx mori GN=fmxg9M19 PE=2 SV=1
PBP	G31488	PREDICTED: pheromone-binding protein-related protein 3-like [Bombyx mori]	NA	Odorant binding protein 5 OS=Agrotis ipsilon GN=OBP5 PE=2 SV=1
PBP	G13819	PREDICTED: pheromone-binding protein-related protein 3-like [Bombyx mori]	NA	Odorant-binding protein 1 OS=Chilo suppressalis PE=2 SV=1
PBP	G27728	PREDICTED: pheromone-binding protein-related protein 3-like [Bombyx mori]	NA	Uncharacterized protein OS=Bombyx mori GN=fmxg9M19 PE=4 SV=1
PBP	G31020	PREDICTED: pheromone-binding protein-related protein 3-like [Bombyx mori]	NA	Uncharacterized protein OS=Bombyx mori PE=4 SV=1
PBP	G31668	PREDICTED: pheromone-binding protein-related protein 3-like [Bombyx mori]	NA	Uncharacterized protein OS=Bombyx mori GN=fmxg9M19 PE=4 SV=1
SNMP	G11960	PREDICTED: sensory neuron membrane protein 2-like [Bombyx mori]	Sensory neuron membrane protein 2 OS=Drosophila melanogaster GN=Snmp2 PE=2 SV=1	Uncharacterized protein OS=Danaus plexippus GN=KGM_21624 PE=4 SV=1
SNMP	G8908	RecName: Full=Sensory neuron membrane protein 1; Short=SNMP1-Hvir emb|CAB65739.1| sensory neuron membrane protein-1 [Heliothis virescens]	Sensory neuron membrane protein 1 OS=Heliothis virescens GN=snmp1 PE=2 SV=1	Sensory neuron membrane protein 1 OS=Spodoptera litura GN=SNMP1 PE=2 SV=1
SNMP	G9093	RecName: Full=Sensory neuron membrane protein 2; Short=SNMP2-Msex gb|AAG49365.1|AF323588_1 sensory neuron membrane protein 2 [Manduca sexta]	Sensory neuron membrane protein 2 OS=Manduca sexta PE=2 SV=1	Sensory neuron membrane protein 2 OS=Spodoptera litura GN=SNMP2 PE=2 SV=1

## Sheet: OBP
G29964	OBP6 [Helicoverpa armigera]	NA	OBP6 OS=Helicoverpa armigera PE=2 SV=1	OBP
G16737	odorant binding protein [Bombyx mori]	Protein takeout OS=Drosophila melanogaster GN=to PE=2 SV=1	Odorant binding protein OS=Bombyx mori GN=fmxg13H12 PE=2 SV=1	OBP
G27437	odorant binding protein [Chilo suppressalis]	NA	Odorant binding protein (Fragment) OS=Chilo suppressalis GN=obp4 PE=2 SV=1	OBP
G23255	odorant binding protein fmxg18C17 precursor [Bombyx mori] dbj|BAH79158.1| odorant binding protein [Bombyx mori]	Circadian clock-controlled protein OS=Drosophila yakuba GN=anon-3B1.2 PE=3 SV=1	Odorant binding protein OS=Bombyx mori GN=fmxg18C17 PE=2 SV=1	OBP
G10360	odorant binding protein LOC100301495 precursor [Bombyx mori] dbj|BAH36761.1| odorant binding protein [Bombyx mori]	NA	DUF233 protein OS=Heliothis virescens GN=hvpg0108 PE=2 SV=1	OBP
G22308	odorant binding protein LOC100301495 precursor [Bombyx mori] dbj|BAH36761.1| odorant binding protein [Bombyx mori]	NA	DUF233 protein OS=Heliothis virescens GN=hvpg0108 PE=2 SV=1	OBP
G12125	odorant binding protein LOC100301497 precursor [Bombyx mori] dbj|BAH36760.1| odorant binding protein [Bombyx mori]	NA	Odorant binding protein OS=Bombyx mori GN=fmxg9M19 PE=2 SV=1	OBP
G13011	odorant binding protein LOC100301497 precursor [Bombyx mori] dbj|BAH36760.1| odorant binding protein [Bombyx mori]	NA	Uncharacterized protein OS=Bombyx mori GN=fmxg9M19 PE=4 SV=1	OBP
G26545	odorant binding protein LOC100301497 precursor [Bombyx mori] dbj|BAH36760.1| odorant binding protein [Bombyx mori]	NA	Odorant binding protein OS=Bombyx mori GN=fmxg9M19 PE=2 SV=1	OBP
G30593	odorant binding protein LOC100301497 precursor [Bombyx mori] dbj|BAH36760.1| odorant binding protein [Bombyx mori]	NA	Odorant binding protein OS=Bombyx mori GN=fmxg9M19 PE=2 SV=1	OBP
G42624	odorant binding protein LOC100301497 precursor [Bombyx mori] dbj|BAH36760.1| odorant binding protein [Bombyx mori]	NA	Uncharacterized protein OS=Bombyx mori GN=fmxg9M19 PE=4 SV=1	OBP
G24634	odorant-binding protein 1 [Chilo suppressalis]	NA	Odorant-binding protein 1 OS=Chilo suppressalis PE=2 SV=1	OBP
G22588	odorant-binding protein 2 [Danaus plexippus]	NA	Odorant-binding protein 2 OS=Danaus plexippus GN=KGM_12055 PE=4 SV=1	OBP
G21418	odorant-binding protein 2 precursor [Bombyx mori] emb|CAS90126.1| odorant-binding protein 2 precursor [Bombyx mori]	NA	Odorant-binding protein 2 (Precursor) OS=Bombyx mori GN=OBP2 PE=2 SV=1	OBP
G37548	odorant-binding protein 3 precursor [Bombyx mori] emb|CAS90127.1| odorant-binding protein 3 precursor [Bombyx mori]	NA	Odorant-binding protein 3 (Precursor) OS=Bombyx mori GN=OBP3 PE=2 SV=1	OBP
G22800	odorant-binding protein 4 [Chilo suppressalis]	NA	Odorant-binding protein 4 OS=Chilo suppressalis PE=2 SV=1	OBP
G15774	odorant-binding protein 7 precursor [Bombyx mori] dbj|BAH36763.1| odorant binding protein [Bombyx mori]	NA	Odorant binding protein OS=Bombyx mori GN=fmxg1I14 PE=2 SV=1	OBP
G29567	odorant-binding protein 7 precursor [Bombyx mori] dbj|BAH36763.1| odorant binding protein [Bombyx mori]	NA	Odorant binding protein OS=Bombyx mori GN=fmxg1I14 PE=2 SV=1	OBP
G39996	PREDICTED: uncharacterized protein LOC101744230 [Bombyx mori]	NA	SexiOBP10 OS=Spodoptera exigua PE=2 SV=1	OBP
G14573	PREDICTED: uncharacterized protein LOC101744811 [Bombyx mori]	NA	Odorant binding protein OS=Pararge aegeria PE=4 SV=1	OBP
G22018	PREDICTED: uncharacterized protein LOC101746932 [Bombyx mori]	NA	Odorant binding protein 11 OS=Spodoptera exigua PE=2 SV=1	OBP
G30068	antennal binding protein [Danaus plexippus]	NA	Antennal binding protein OS=Danaus plexippus GN=KGM_10492 PE=4 SV=1	ABP
G33218	antennal binding protein [Spodoptera exigua]	NA	Antennal binding protein OS=Spodoptera exigua GN=ABP1 PE=2 SV=1	ABP
G33219	antennal binding protein [Spodoptera exigua]	NA	Antennal binding protein OS=Spodoptera exigua GN=ABP1 PE=2 SV=1	ABP
G7147	antennal-binding protein X [Chilo suppressalis]	General odorant-binding protein 69a OS=Drosophila melanogaster GN=Obp69a PE=2 SV=2	Uncharacterized protein OS=Bombyx mori GN=LOC693053 PE=4 SV=1	ABPX
G35646	OBP8 [Helicoverpa armigera]	General odorant-binding protein 19a OS=Drosophila melanogaster GN=Obp19a PE=2 SV=1	OBP8 OS=Helicoverpa armigera PE=2 SV=1	GOBP
G40162	oderant binding protein 5 [Spodoptera exigua]	General odorant-binding protein 19a OS=Drosophila melanogaster GN=Obp19a PE=2 SV=1	Oderant binding protein 5 OS=Spodoptera exigua GN=OBP5 PE=2 SV=1	GOBP
G47118	oderant binding protein 5 [Spodoptera exigua]	General odorant-binding protein 19a OS=Drosophila melanogaster GN=Obp19a PE=2 SV=1	Oderant binding protein 5 OS=Spodoptera exigua GN=OBP5 PE=2 SV=1	GOBP
G35011	oderant binding protein 6 [Spodoptera exigua]	General odorant-binding protein 19d OS=Drosophila melanogaster GN=Obp19d PE=2 SV=2	Oderant binding protein 6 OS=Spodoptera exigua GN=OBP6 PE=2 SV=1	GOBP
G44697	odorant binding protein 8 [Spodoptera exigua]	General odorant-binding protein 83a OS=Drosophila melanogaster GN=Obp83a PE=1 SV=1	Odorant binding protein 8 OS=Spodoptera exigua PE=2 SV=1	GOBP
G29234	odorant binding protein LOC100301496 precursor [Bombyx mori] dbj|BAH36762.1| odorant binding protein [Bombyx mori]	General odorant-binding protein 28a OS=Drosophila melanogaster GN=Obp28a PE=2 SV=2	Odorant binding protein OS=Bombyx mori GN=fmxg1D8 PE=2 SV=1	GOBP
G30888	odorant-binding protein 1 [Cnaphalocrocis medinalis]	General odorant-binding protein 19a OS=Drosophila melanogaster GN=Obp19a PE=2 SV=1	Odorant-binding protein 1 OS=Cnaphalocrocis medinalis PE=2 SV=1	GOBP
G14726	odorant-binding protein 2 precursor [Bombyx mori] emb|CAS90126.1| odorant-binding protein 2 precursor [Bombyx mori]	General odorant-binding protein 19d OS=Drosophila melanogaster GN=Obp19d PE=2 SV=2	Odorant-binding protein 2 (Precursor) OS=Bombyx mori GN=OBP2 PE=2 SV=1	GOBP
G23336	odorant-binding protein 4 [Bombyx mori] emb|CAS90128.1| odorant-binding protein 4 [Bombyx mori]	General odorant-binding protein 19d OS=Drosophila melanogaster GN=Obp19d PE=2 SV=2	Odorant-binding protein 4 OS=Bombyx mori GN=OBP4 PE=2 SV=1	GOBP
G20994	PREDICTED: uncharacterized protein LOC101737331 [Bombyx mori]	General odorant-binding protein 19d OS=Drosophila melanogaster GN=Obp19d PE=2 SV=2	Odorant-binding protein 2 OS=Danaus plexippus GN=KGM_22249 PE=4 SV=1	GOBP
G35051	PREDICTED: uncharacterized protein LOC101744088 [Bombyx mori]	General odorant-binding protein 19a OS=Drosophila melanogaster GN=Obp19a PE=2 SV=1	Uncharacterized protein OS=Bombyx mori PE=4 SV=1	GOBP
G27187	SexiOBP11 [Spodoptera exigua]	General odorant-binding protein 19d OS=Drosophila melanogaster GN=Obp19d PE=2 SV=2	SexiOBP11 OS=Spodoptera exigua PE=2 SV=1	GOBP
G14036	general odorant-binding protein 1 precursor [Bombyx mori] sp|P34171.2|OBP1_BOMMO RecName: Full=General odorant-binding protein 1; Short=GOBP1; Flags: Precursor emb|CAA64444.1| General odorant binding protein 1 [Bombyx mori]	General odorant-binding protein 1 OS=Bombyx mori PE=1 SV=2	Uncharacterized protein OS=Bombyx mori GN=GOBP1 PE=4 SV=1	GOBP1
G27781	general odorant-binding protein 2 [Manduca sexta]	General odorant-binding protein 2 OS=Manduca sexta GN=GOBP2 PE=1 SV=1	General odorant-binding protein 2 OS=Manduca sexta GN=GOBP2 PE=4 SV=1	GOBP2
G16154	RecName: Full=General odorant-binding protein 2; Short=GOBP 2; AltName: Full=APR-10; AltName: Full=Pheromone-binding protein 10; Flags: Precursor emb|CAA65575.1| general odorant binding protein 2 [Antheraea pernyi] prf||1713294A pheromone receptor-like protein	General odorant-binding protein 2 OS=Antheraea pernyi PE=2 SV=1	General odorant-binding protein 2 OS=Agrotis ipsilon GN=GOBP2 PE=2 SV=1	GOBP2
G11391	pheromone binding protein [Synanthedon exitiosa] gb|AAF06123.1| pheromone binding protein [Synanthedon exitiosa]	Pheromone-binding protein OS=Manduca sexta PE=1 SV=1	Pheromone binding protein OS=Synanthedon exitiosa GN=PBP PE=2 SV=1	PBP
G22041	pheromone-binding protein 2 Y102 precursor [Amyelois transitella]	General odorant-binding protein 1 OS=Epiphyas postvittana PE=1 SV=1	Pheromone-binding protein 2 Y102 (Fragment) OS=Amyelois transitella PE=2 SV=1	PBP
G30928	PREDICTED: pheromone-binding protein-related protein 2-like [Bombyx mori]	NA	Odorant binding protein OS=Spodoptera exigua GN=OBP4 PE=2 SV=1	PBP
G27546	PREDICTED: pheromone-binding protein-related protein 3-like [Bombyx mori]	NA	Odorant binding protein OS=Bombyx mori GN=fmxg9M19 PE=2 SV=1	PBP
G31488	PREDICTED: pheromone-binding protein-related protein 3-like [Bombyx mori]	NA	Odorant binding protein 5 OS=Agrotis ipsilon GN=OBP5 PE=2 SV=1	PBP
G13819	PREDICTED: pheromone-binding protein-related protein 3-like [Bombyx mori]	NA	Odorant-binding protein 1 OS=Chilo suppressalis PE=2 SV=1	PBP
G27728	PREDICTED: pheromone-binding protein-related protein 3-like [Bombyx mori]	NA	Uncharacterized protein OS=Bombyx mori GN=fmxg9M19 PE=4 SV=1	PBP
G31020	PREDICTED: pheromone-binding protein-related protein 3-like [Bombyx mori]	NA	Uncharacterized protein OS=Bombyx mori PE=4 SV=1	PBP
G31668	PREDICTED: pheromone-binding protein-related protein 3-like [Bombyx mori]	NA	Uncharacterized protein OS=Bombyx mori GN=fmxg9M19 PE=4 SV=1	PBP

## Sheet: ABP
G30068	antennal binding protein [Danaus plexippus]	NA	Antennal binding protein OS=Danaus plexippus GN=KGM_10492 PE=4 SV=1	ABP
G33218	antennal binding protein [Spodoptera exigua]	NA	Antennal binding protein OS=Spodoptera exigua GN=ABP1 PE=2 SV=1	ABP
G33219	antennal binding protein [Spodoptera exigua]	NA	Antennal binding protein OS=Spodoptera exigua GN=ABP1 PE=2 SV=1	ABP
G7147	antennal-binding protein X [Chilo suppressalis]	General odorant-binding protein 69a OS=Drosophila melanogaster GN=Obp69a PE=2 SV=2	Uncharacterized protein OS=Bombyx mori GN=LOC693053 PE=4 SV=1	ABPX

## Sheet: GOBP
G35646	OBP8 [Helicoverpa armigera]	General odorant-binding protein 19a OS=Drosophila melanogaster GN=Obp19a PE=2 SV=1	OBP8 OS=Helicoverpa armigera PE=2 SV=1	GOBP
G40162	oderant binding protein 5 [Spodoptera exigua]	General odorant-binding protein 19a OS=Drosophila melanogaster GN=Obp19a PE=2 SV=1	Oderant binding protein 5 OS=Spodoptera exigua GN=OBP5 PE=2 SV=1	GOBP
G47118	oderant binding protein 5 [Spodoptera exigua]	General odorant-binding protein 19a OS=Drosophila melanogaster GN=Obp19a PE=2 SV=1	Oderant binding protein 5 OS=Spodoptera exigua GN=OBP5 PE=2 SV=1	GOBP
G35011	oderant binding protein 6 [Spodoptera exigua]	General odorant-binding protein 19d OS=Drosophila melanogaster GN=Obp19d PE=2 SV=2	Oderant binding protein 6 OS=Spodoptera exigua GN=OBP6 PE=2 SV=1	GOBP
G44697	odorant binding protein 8 [Spodoptera exigua]	General odorant-binding protein 83a OS=Drosophila melanogaster GN=Obp83a PE=1 SV=1	Odorant binding protein 8 OS=Spodoptera exigua PE=2 SV=1	GOBP
G29234	odorant binding protein LOC100301496 precursor [Bombyx mori] dbj|BAH36762.1| odorant binding protein [Bombyx mori]	General odorant-binding protein 28a OS=Drosophila melanogaster GN=Obp28a PE=2 SV=2	Odorant binding protein OS=Bombyx mori GN=fmxg1D8 PE=2 SV=1	GOBP
G30888	odorant-binding protein 1 [Cnaphalocrocis medinalis]	General odorant-binding protein 19a OS=Drosophila melanogaster GN=Obp19a PE=2 SV=1	Odorant-binding protein 1 OS=Cnaphalocrocis medinalis PE=2 SV=1	GOBP
G14726	odorant-binding protein 2 precursor [Bombyx mori] emb|CAS90126.1| odorant-binding protein 2 precursor [Bombyx mori]	General odorant-binding protein 19d OS=Drosophila melanogaster GN=Obp19d PE=2 SV=2	Odorant-binding protein 2 (Precursor) OS=Bombyx mori GN=OBP2 PE=2 SV=1	GOBP
G23336	odorant-binding protein 4 [Bombyx mori] emb|CAS90128.1| odorant-binding protein 4 [Bombyx mori]	General odorant-binding protein 19d OS=Drosophila melanogaster GN=Obp19d PE=2 SV=2	Odorant-binding protein 4 OS=Bombyx mori GN=OBP4 PE=2 SV=1	GOBP
G20994	PREDICTED: uncharacterized protein LOC101737331 [Bombyx mori]	General odorant-binding protein 19d OS=Drosophila melanogaster GN=Obp19d PE=2 SV=2	Odorant-binding protein 2 OS=Danaus plexippus GN=KGM_22249 PE=4 SV=1	GOBP
G35051	PREDICTED: uncharacterized protein LOC101744088 [Bombyx mori]	General odorant-binding protein 19a OS=Drosophila melanogaster GN=Obp19a PE=2 SV=1	Uncharacterized protein OS=Bombyx mori PE=4 SV=1	GOBP
G27187	SexiOBP11 [Spodoptera exigua]	General odorant-binding protein 19d OS=Drosophila melanogaster GN=Obp19d PE=2 SV=2	SexiOBP11 OS=Spodoptera exigua PE=2 SV=1	GOBP
G14036	general odorant-binding protein 1 precursor [Bombyx mori] sp|P34171.2|OBP1_BOMMO RecName: Full=General odorant-binding protein 1; Short=GOBP1; Flags: Precursor emb|CAA64444.1| General odorant binding protein 1 [Bombyx mori]	General odorant-binding protein 1 OS=Bombyx mori PE=1 SV=2	Uncharacterized protein OS=Bombyx mori GN=GOBP1 PE=4 SV=1	GOBP1
G27781	general odorant-binding protein 2 [Manduca sexta]	General odorant-binding protein 2 OS=Manduca sexta GN=GOBP2 PE=1 SV=1	General odorant-binding protein 2 OS=Manduca sexta GN=GOBP2 PE=4 SV=1	GOBP2
G16154	RecName: Full=General odorant-binding protein 2; Short=GOBP 2; AltName: Full=APR-10; AltName: Full=Pheromone-binding protein 10; Flags: Precursor emb|CAA65575.1| general odorant binding protein 2 [Antheraea pernyi] prf||1713294A pheromone receptor-like protein	General odorant-binding protein 2 OS=Antheraea pernyi PE=2 SV=1	General odorant-binding protein 2 OS=Agrotis ipsilon GN=GOBP2 PE=2 SV=1	GOBP2

## Sheet: PBP
G11391	pheromone binding protein [Synanthedon exitiosa] gb|AAF06123.1| pheromone binding protein [Synanthedon exitiosa]	Pheromone-binding protein OS=Manduca sexta PE=1 SV=1	Pheromone binding protein OS=Synanthedon exitiosa GN=PBP PE=2 SV=1	PBP
G22041	pheromone-binding protein 2 Y102 precursor [Amyelois transitella]	General odorant-binding protein 1 OS=Epiphyas postvittana PE=1 SV=1	Pheromone-binding protein 2 Y102 (Fragment) OS=Amyelois transitella PE=2 SV=1	PBP
G30928	PREDICTED: pheromone-binding protein-related protein 2-like [Bombyx mori]	NA	Odorant binding protein OS=Spodoptera exigua GN=OBP4 PE=2 SV=1	PBP
G27546	PREDICTED: pheromone-binding protein-related protein 3-like [Bombyx mori]	NA	Odorant binding protein OS=Bombyx mori GN=fmxg9M19 PE=2 SV=1	PBP
G31488	PREDICTED: pheromone-binding protein-related protein 3-like [Bombyx mori]	NA	Odorant binding protein 5 OS=Agrotis ipsilon GN=OBP5 PE=2 SV=1	PBP
G13819	PREDICTED: pheromone-binding protein-related protein 3-like [Bombyx mori]	NA	Odorant-binding protein 1 OS=Chilo suppressalis PE=2 SV=1	PBP
G27728	PREDICTED: pheromone-binding protein-related protein 3-like [Bombyx mori]	NA	Uncharacterized protein OS=Bombyx mori GN=fmxg9M19 PE=4 SV=1	PBP
G31020	PREDICTED: pheromone-binding protein-related protein 3-like [Bombyx mori]	NA	Uncharacterized protein OS=Bombyx mori PE=4 SV=1	PBP
G31668	PREDICTED: pheromone-binding protein-related protein 3-like [Bombyx mori]	NA	Uncharacterized protein OS=Bombyx mori GN=fmxg9M19 PE=4 SV=1	PBP

## Sheet: CSP
G11527	chemosensory protein [Danaus plexippus]	Ejaculatory bulb-specific protein 3 OS=Drosophila melanogaster GN=PebIII PE=1 SV=2	Chemosensory protein OS=Heliothis virescens GN=hvpg0129 PE=2 SV=1	CSP
G34735	chemosensory protein [Danaus plexippus]	Putative odorant-binding protein A10 OS=Drosophila melanogaster GN=a10 PE=1 SV=2	Chemosensory protein OS=Danaus plexippus GN=KGM_12707 PE=4 SV=1	CSP
G14235	chemosensory protein [Papilio xuthus]	NA	Chemosensory protein OS=Papilio xuthus GN=PxutCSP8 PE=2 SV=1	CSP
G29952	chemosensory protein [Papilio xuthus]	Ejaculatory bulb-specific protein 3 OS=Drosophila melanogaster GN=PebIII PE=1 SV=2	Chemosensory protein OS=Papilio xuthus GN=PxutCSP4 PE=2 SV=1	CSP
G13689	chemosensory protein 10 [Helicoverpa armigera]	Ejaculatory bulb-specific protein 3 OS=Drosophila melanogaster GN=PebIII PE=1 SV=2	Chemosensory protein 10 OS=Helicoverpa armigera PE=2 SV=1	CSP
G33033	chemosensory protein 15 [Bombyx mori] gb|ABH88208.1| chemosensory protein 15 [Bombyx mori]	Ejaculatory bulb-specific protein 3 OS=Drosophila melanogaster GN=PebIII PE=1 SV=2	Chemosensory protein 15 OS=Bombyx mori PE=2 SV=1	CSP
G16459	chemosensory protein 2 [Choristoneura fumiferana]	Ejaculatory bulb-specific protein 3 OS=Drosophila melanogaster GN=PebIII PE=1 SV=2	Chemosensory protein 2 OS=Choristoneura fumiferana PE=2 SV=1	CSP
G27467	chemosensory protein 4 precursor [Bombyx mori] gb|AAM34276.1|AF509239_1 chemosensory protein CSP1 [Bombyx mori] emb|CAJ01457.1| hypothetical protein [Bombyx mori] gb|ABH88197.1| chemosensory protein 4 [Bombyx mori] gb|ACJ66920.1| chemosensory protein CSP1 [Bombyx mori]	Ejaculatory bulb-specific protein 3 OS=Drosophila melanogaster GN=PebIII PE=1 SV=2	Chemosensory protein 4 OS=Bombyx mori GN=CSP4 PE=1 SV=1	CSP
G19123	chemosensory protein 6 [Agrotis ipsilon]	Ejaculatory bulb-specific protein 3 OS=Drosophila melanogaster GN=PebIII PE=1 SV=2	Chemosensory protein 6 OS=Agrotis ipsilon GN=CSP6 PE=2 SV=1	CSP
G22087	chemosensory protein 8 [Agrotis ipsilon]	Ejaculatory bulb-specific protein 3 OS=Drosophila melanogaster GN=PebIII PE=1 SV=2	Chemosensory protein 8 OS=Agrotis ipsilon GN=CSP8 PE=2 SV=1	CSP
G16533	chemosensory protein 8 precursor [Bombyx mori] emb|CAJ01456.1| hypothetical protein [Bombyx mori] gb|ABH88201.1| chemosensory protein 8 [Bombyx mori]	Ejaculatory bulb-specific protein 3 OS=Drosophila melanogaster GN=PebIII PE=1 SV=2	Chemosensory protein 8 OS=Bombyx mori GN=CSP8 PE=2 SV=1	CSP
G27222	chemosensory protein 8b [Papilio xuthus] dbj|BAM18556.1| ejaculatory bulb protein III [Papilio xuthus]	Ejaculatory bulb-specific protein 3 OS=Drosophila melanogaster GN=PebIII PE=1 SV=2	Chemosensory protein 8b OS=Papilio xuthus GN=PxutCSP8b PE=2 SV=1	CSP
G25299	chemosensory protein CSP1 [Danaus plexippus]	Ejaculatory bulb-specific protein 3 OS=Drosophila melanogaster GN=PebIII PE=1 SV=2	Chemosensory protein CSP1 OS=Danaus plexippus GN=KGM_11187 PE=4 SV=1	CSP
G28761	chemosensory protein CSP1 [Danaus plexippus]	Ejaculatory bulb-specific protein 3 OS=Drosophila melanogaster GN=PebIII PE=1 SV=2	Chemosensory protein CSP1 OS=Danaus plexippus GN=KGM_11187 PE=4 SV=1	CSP
G72289	putative chemosensory ionotropic receptor IR41a [Spodoptera littoralis]	NA	Putative chemosensory ionotropic receptor IR41a OS=Spodoptera littoralis PE=2 SV=1	CSP
G50231	putative chemosensory ionotropic receptor IR68a [Spodoptera littoralis]	NA	Uncharacterized protein OS=Bombyx mori PE=4 SV=1	CSP
G41769	putative chemosensory ionotropic receptor IR75p [Spodoptera littoralis]	NA	Putative chemosensory ionotropic receptor IR75p OS=Spodoptera littoralis PE=2 SV=1	CSP
G44066	putative chemosensory ionotropic receptor IR75p [Spodoptera littoralis]	NA	Putative chemosensory ionotropic receptor IR75p OS=Spodoptera littoralis PE=2 SV=1	CSP
G68538	putative chemosensory ionotropic receptor IR75p [Spodoptera littoralis]	NA	Putative chemosensory ionotropic receptor IR75p OS=Spodoptera littoralis PE=2 SV=1	CSP
G18869	putative chemosensory protein [Sesamia inferens]	Ejaculatory bulb-specific protein 3 OS=Drosophila melanogaster GN=PebIII PE=1 SV=2	Putative chemosensory protein OS=Sesamia inferens PE=4 SV=1	CSP
G26107	putative chemosensory protein [Sesamia inferens]	Ejaculatory bulb-specific protein 3 OS=Drosophila melanogaster GN=PebIII PE=1 SV=2	Putative chemosensory protein OS=Sesamia inferens PE=2 SV=1	CSP
G27259	putative chemosensory protein [Sesamia inferens]	Ejaculatory bulb-specific protein 3 OS=Drosophila melanogaster GN=PebIII PE=1 SV=2	Putative chemosensory protein OS=Sesamia inferens PE=2 SV=1	CSP
G30599	putative chemosensory protein [Sesamia inferens]	Ejaculatory bulb-specific protein 3 OS=Drosophila melanogaster GN=PebIII PE=1 SV=2	Putative chemosensory protein OS=Sesamia inferens PE=2 SV=1	CSP
G15998	putative chemosensory protein, partial [Sesamia inferens]	NA	Putative chemosensory protein (Fragment) OS=Sesamia inferens PE=2 SV=1	CSP
G64799	putative chemosensory receptor 1 [Danaus plexippus]	Gustatory receptor for sugar taste 64e OS=Drosophila melanogaster GN=Gr64e PE=2 SV=2	Putative chemosensory receptor 1 OS=Danaus plexippus GN=KGM_10526 PE=4 SV=1	CSP
G42660	putative chemosensory receptor 1 [Heliothis virescens]	NA	Gustatory receptor (Fragment) OS=Heliothis virescens GN=r1 PE=2 SV=1	CSP
G46304	putative chemosensory receptor 4 [Heliothis virescens]	NA	Putative chemosensory receptor 4 (Fragment) OS=Heliothis virescens GN=r4 PE=2 SV=1	CSP
G71080	putative chemosensory receptor 7 [Heliothis virescens]	NA	Putative chemosensory receptor 7 (Fragment) OS=Heliothis virescens GN=r7 PE=2 SV=1	CSP

## Sheet: IR
G41520	ionotropic GABA-aminobutyric acid receptor GRD [Bombyx mori] gb|ADM88004.1| ionotropic GABA-aminobutyric acid receptor GRD [Bombyx mori]	NA	Uncharacterized protein OS=Bombyx mori PE=3 SV=1	IR
G47982	ionotropic GABA-aminobutyric acid receptor GRD [Bombyx mori] gb|ADM88004.1| ionotropic GABA-aminobutyric acid receptor GRD [Bombyx mori]	NA	Uncharacterized protein OS=Bombyx mori PE=3 SV=1	IR
G12658	ionotropic GABA-aminobutyric acid receptor RDL3 precursor [Bombyx mori] gb|ADM88013.1| ionotropic GABA-aminobutyric acid receptor RDL3-3b6b [Bombyx mori]	Gamma-aminobutyric acid receptor subunit beta OS=Drosophila simulans GN=Rdl PE=2 SV=1	Ionotropic GABA-aminobutyric acid receptor RDL3-3b6b OS=Bombyx mori PE=2 SV=1	IR
G15879	ionotropic GABA-aminobutyric acid receptor RDL3 precursor [Bombyx mori] gb|ADM88013.1| ionotropic GABA-aminobutyric acid receptor RDL3-3b6b [Bombyx mori]	Gamma-aminobutyric acid receptor subunit beta OS=Drosophila simulans GN=Rdl PE=2 SV=1	Uncharacterized protein OS=Bombyx mori PE=3 SV=1	IR
G1292	ionotropic glutamate receptor subunit ia [Danaus plexippus]	Glutamate receptor ionotropic, kainate 2 OS=Mus musculus GN=Grik2 PE=1 SV=4	Ionotropic glutamate receptor subunit ia OS=Danaus plexippus GN=KGM_05826 PE=4 SV=1	IR
G1374	ionotropic glutamate receptor subunit ia [Danaus plexippus]	Glutamate receptor ionotropic, kainate 2 OS=Mus musculus GN=Grik2 PE=1 SV=4	Ionotropic glutamate receptor subunit ia OS=Danaus plexippus GN=KGM_05826 PE=4 SV=1	IR
G57845	PREDICTED: glutamate receptor ionotropic, delta-2-like [Bombyx mori]	NA	NA	IR
G9666	PREDICTED: glutamate receptor ionotropic, delta-2-like isoform X1 [Bombyx mori]	Glutamate receptor ionotropic, delta-1 OS=Homo sapiens GN=GRID1 PE=2 SV=2	Putative ionotropic receptor OS=Sesamia inferens PE=2 SV=1	IR
G13303	PREDICTED: glutamate receptor ionotropic, kainate 2-like [Bombyx mori]	Glutamate receptor OS=Lymnaea stagnalis PE=2 SV=1	Putative ionotropic glutamate receptor-invertebrate OS=Danaus plexippus GN=KGM_17141 PE=4 SV=1	IR
G17338	PREDICTED: glutamate receptor ionotropic, kainate 2-like [Bombyx mori]	Probable glutamate receptor OS=Lithobates berlandieri PE=1 SV=1	Putative ionotropic glutamate receptor-invertebrate OS=Danaus plexippus GN=KGM_10758 PE=4 SV=1	IR
G38311	PREDICTED: glutamate receptor ionotropic, kainate 2-like [Bombyx mori]	Glutamate receptor ionotropic, kainate 4 OS=Mus musculus GN=Grik4 PE=2 SV=2	Uncharacterized protein OS=Bombyx mori PE=4 SV=1	IR
G43925	PREDICTED: glutamate receptor ionotropic, kainate 2-like [Bombyx mori]	NA	Putative ionotropic glutamate receptor-invertebrate OS=Danaus plexippus GN=KGM_17141 PE=4 SV=1	IR
G51208	PREDICTED: glutamate receptor ionotropic, kainate 2-like [Bombyx mori]	Glutamate receptor ionotropic, kainate 2 OS=Homo sapiens GN=GRIK2 PE=1 SV=1	Uncharacterized protein OS=Bombyx mori PE=4 SV=1	IR
G53066	PREDICTED: glutamate receptor ionotropic, kainate 2-like [Bombyx mori]	Glutamate receptor ionotropic, kainate 3 OS=Rattus norvegicus GN=Grik3 PE=1 SV=1	Uncharacterized protein OS=Bombyx mori PE=4 SV=1	IR
G58749	PREDICTED: glutamate receptor ionotropic, kainate 2-like [Bombyx mori]	Glutamate receptor ionotropic, kainate 2 OS=Macaca fascicularis GN=GRIK2 PE=2 SV=1	Uncharacterized protein OS=Bombyx mori PE=4 SV=1	IR
G64881	PREDICTED: glutamate receptor ionotropic, kainate 2-like [Bombyx mori]	NA	Uncharacterized protein OS=Bombyx mori PE=4 SV=1	IR
G18878	PREDICTED: glutamate receptor ionotropic, kainate 3-like [Bombyx mori]	Glutamate receptor ionotropic, kainate 2 OS=Rattus norvegicus GN=Grik2 PE=1 SV=2	Uncharacterized protein OS=Bombyx mori PE=4 SV=1	IR
G36912	PREDICTED: glutamate receptor ionotropic, kainate 3-like [Bombyx mori]	NA	Uncharacterized protein OS=Bombyx mori PE=4 SV=1	IR
G48943	PREDICTED: glutamate receptor ionotropic, kainate 3-like [Bombyx mori]	Glutamate receptor ionotropic, kainate 4 OS=Mus musculus GN=Grik4 PE=2 SV=2	Uncharacterized protein OS=Bombyx mori PE=4 SV=1	IR
G50203	PREDICTED: glutamate receptor ionotropic, kainate 3-like [Bombyx mori]	Glutamate receptor 1 OS=Rattus norvegicus GN=Gria1 PE=1 SV=2	Uncharacterized protein OS=Bombyx mori PE=4 SV=1	IR
G61174	PREDICTED: glutamate receptor ionotropic, kainate 3-like [Bombyx mori]	NA	Uncharacterized protein OS=Bombyx mori PE=4 SV=1	IR
G62104	PREDICTED: glutamate receptor ionotropic, kainate 3-like [Bombyx mori]	Glutamate receptor ionotropic, kainate 5 OS=Rattus norvegicus GN=Grik5 PE=1 SV=1	Uncharacterized protein OS=Bombyx mori PE=4 SV=1	IR
G62284	PREDICTED: glutamate receptor ionotropic, kainate 3-like [Bombyx mori]	NA	Uncharacterized protein OS=Bombyx mori PE=4 SV=1	IR
G65515	PREDICTED: glutamate receptor ionotropic, kainate 3-like [Bombyx mori]	Glutamate receptor 1 OS=Caenorhabditis elegans GN=glr-1 PE=1 SV=2	Uncharacterized protein OS=Bombyx mori PE=4 SV=1	IR
G2319	putative glutamate receptor, ionotropic, n-methyl d-aspartate epsilon [Danaus plexippus]	Glutamate receptor ionotropic, NMDA 2C OS=Rattus norvegicus GN=Grin2c PE=1 SV=1	Putative glutamate receptor, ionotropic, n-methyl d-aspartate epsilon OS=Danaus plexippus GN=KGM_20590 PE=4 SV=1	IR
G46098	putative ionotropic receptor IR8a, partial [Cydia pomonella]	NA	Putative ionotropic receptor IR8a (Fragment) OS=Cydia pomonella GN=IR PE=2 SV=1	IR
G45600	PREDICTED: glutamate receptor ionotropic, kainate 2-like [Bombyx mori]	NA	Putative chemosensory ionotropic receptor IR75p OS=Spodoptera littoralis PE=2 SV=1	IR: CS-IR
G46413	PREDICTED: uncharacterized protein LOC101745077 [Bombyx mori]	NA	Putative chemosensory ionotropic receptor IR1 OS=Spodoptera littoralis PE=2 SV=1	IR: CS-IR

## Sheet: ODE
G2052	PREDICTED: bile salt-activated lipase-like isoform X1 [Bombyx mori] ref|XP_004924254.1| PREDICTED: bile salt-activated lipase-like isoform X2 [Bombyx mori]	Esterase FE4 OS=Myzus persicae PE=1 SV=1	Putative odorant-degrading enzyme OS=Antheraea polyphemus PE=2 SV=1	ODE
G66619	putative pheromone-degrading enzyme [Antheraea polyphemus]	NA	Putative integumental esterase OS=Antheraea polyphemus PE=2 SV=1	ODE: PDE

## Sheet: OR
G13038	olfactory receptor 29 [Danaus plexippus]	PIH1 domain-containing protein 2 OS=Danio rerio GN=pih1d2 PE=2 SV=1	Uncharacterized protein OS=Bombyx mori PE=4 SV=1	OR
G17923	olfactory receptor 34 [Bombyx mori] tpg|DAA05990.1| TPA_exp: odorant receptor 34 [Bombyx mori]	Odorant receptor 67c OS=Drosophila melanogaster GN=Or67c PE=1 SV=2	Odorant receptor 34 OS=Bombyx mori GN=Or34 PE=2 SV=1	OR
G40594	olfactory receptor 34 [Bombyx mori] tpg|DAA05990.1| TPA_exp: odorant receptor 34 [Bombyx mori]	NA	Odorant receptor 34 OS=Bombyx mori GN=Or34 PE=2 SV=1	OR
G55918	olfactory receptor 57 [Bombyx mori] gb|ACH73301.1| olfactory receptor 50 [Bombyx mori]	Odorant receptor 43a OS=Drosophila melanogaster GN=Or43a PE=1 SV=2	Olfactory receptor 50 OS=Bombyx mori PE=2 SV=1	OR
G27163	olfactory receptor 60 [Bombyx mori] dbj|BAH66354.1| olfactory receptor [Bombyx mori]	NA	Olfactory receptor OS=Bombyx mori PE=4 SV=1	OR
G49855	olfactory receptor 60 [Bombyx mori] dbj|BAH66354.1| olfactory receptor [Bombyx mori]	NA	Olfactory receptor OS=Bombyx mori PE=4 SV=1	OR
G58707	olfactory receptor 7 [Helicoverpa armigera]	NA	Olfactory receptor 7 OS=Helicoverpa armigera GN=OR7 PE=2 SV=1	OR
G9110	olfactory receptor-2 [Mythimna separata]	Odorant receptor coreceptor OS=Anopheles gambiae GN=Orco PE=1 SV=3	Olfactory receptor-2 OS=Mythimna separata GN=MsOR2 PE=2 SV=1	OR
G58758	PREDICTED: gustatory and odorant receptor 22-like [Bombyx mori]	Gustatory and odorant receptor 21a OS=Drosophila melanogaster GN=Gr21a PE=1 SV=3	Uncharacterized protein OS=Bombyx mori PE=3 SV=1	OR
G71443	PREDICTED: gustatory and odorant receptor 22-like [Bombyx mori]	Gustatory and odorant receptor 22 OS=Anopheles gambiae GN=GPRgr22 PE=2 SV=1	Uncharacterized protein OS=Bombyx mori PE=3 SV=1	OR
G69408	PREDICTED: LOW QUALITY PROTEIN: gustatory and odorant receptor 24-like [Bombyx mori]	Gustatory and odorant receptor 24 OS=Anopheles gambiae GN=GPRgr24 PE=2 SV=4	Uncharacterized protein OS=Bombyx mori PE=3 SV=1	OR
G72691	PREDICTED: odorant receptor Or1-like [Bombyx mori]	NA	Olfactory receptor OS=Bombyx mori PE=4 SV=1	OR
G33022	PREDICTED: uncharacterized protein LOC101744590 [Bombyx mori]	NA	Odorant receptor 34 OS=Bombyx mori GN=Or34 PE=2 SV=1	OR
G38772	PREDICTED: uncharacterized protein LOC101744590 [Bombyx mori]	NA	Odorant receptor 34 OS=Bombyx mori GN=Or34 PE=2 SV=1	OR
G42650	putative odorant receptor OR12 [Cydia pomonella]	Odorant receptor 67c OS=Drosophila melanogaster GN=Or67c PE=1 SV=2	Putative odorant receptor OR12 OS=Cydia pomonella GN=OR PE=2 SV=1	OR
G28325	putative odorant receptor, partial [Sesamia inferens]	Odorant receptor 13a OS=Drosophila melanogaster GN=Or13a PE=2 SV=2	Putative odorant receptor (Fragment) OS=Sesamia inferens PE=2 SV=1	OR
G54320	putative odorant receptor, partial [Sesamia inferens]	NA	Putative odorant receptor (Fragment) OS=Sesamia inferens PE=2 SV=1	OR
G59901	putative odorant receptor, partial [Sesamia inferens]	NA	Putative odorant receptor (Fragment) OS=Sesamia inferens PE=2 SV=1	OR

## Sheet: SNMP
G11960	PREDICTED: sensory neuron membrane protein 2-like [Bombyx mori]	Sensory neuron membrane protein 2 OS=Drosophila melanogaster GN=Snmp2 PE=2 SV=1	Uncharacterized protein OS=Danaus plexippus GN=KGM_21624 PE=4 SV=1	SNMP
G8908	RecName: Full=Sensory neuron membrane protein 1; Short=SNMP1-Hvir emb|CAB65739.1| sensory neuron membrane protein-1 [Heliothis virescens]	Sensory neuron membrane protein 1 OS=Heliothis virescens GN=snmp1 PE=2 SV=1	Sensory neuron membrane protein 1 OS=Spodoptera litura GN=SNMP1 PE=2 SV=1	SNMP
G9093	RecName: Full=Sensory neuron membrane protein 2; Short=SNMP2-Msex gb|AAG49365.1|AF323588_1 sensory neuron membrane protein 2 [Manduca sexta]	Sensory neuron membrane protein 2 OS=Manduca sexta PE=2 SV=1	Sensory neuron membrane protein 2 OS=Spodoptera litura GN=SNMP2 PE=2 SV=1	SNMP
