# Supplementary material for: Transcriptome Characterization of Dendrolimus punctatus and Expression Profiles at Different Developmental Stages
Source: PLoS One. 2016 Aug 25;11(8):e0161667. doi: 10.1371/journal.pone.0161667 (PMC4999207; doi:10.1371/journal.pone.0161667)
Supplement: S9 Table — (XLSX) [file pone.0161667.s009.xlsx]

## Sheet: Specific Primers for qRT-PCR
S9 Table. Primers used in qRT-PCR for confirmation of differentially expressed genes
Stage	Gene Description	Unigene ID	Primers
Egg	tyrosine hydroxylase	G6771F	GGTTCACTGTTGAGTTTGGGTT
		G6771R	TTGGTAGGGCTGTATGGAGGT
Larva	cuticular protein tweedle motif 3	G16940F	CGACGAACAGCCCGACAT
		G16940R	GCTACCGCCAGACAGACCAC
Pupa	Pupal cuticle protein 36	G8872F	GCTTCGGGTACAAGGGTGA
		G8872R	GGGTGGAGTAGGGAGGTGAG
Adult	vitellogenin	G584F	GGCGGTCGTGTTCGTTCT
		G584R	AGGTTTCGCAGTGACCAGTG
Reference	beta-actin	G48875-F	CACGGTGCCCATCTACGAG
		G48875-R	CGGTGAGGATCTTCATCAGGTA
